# Supplementary material for: Divergent transcriptomic responses underlying the ranaviruses-amphibian interaction processes on interspecies infection of Chinese giant salamander
Source: BMC Genomics. 2018 Mar 20;19:211. doi: 10.1186/s12864-018-4596-y (PMC5861657; doi:10.1186/s12864-018-4596-y)
Supplement: Supplementary file 1 — Table S1. The paired reads covering each gene of ADRV in ADRV-1d and ADRV-7d. Table S2. The paired reads covering each gene of RGV in RGV-1d and RGV-7d. GenBank accession number of the virus genome, start and end position of ORF (gene), gene length, counts of each sample were shown. (ZIP 24 kb) [file 12864_2018_4596_MOESM1_ESM.zip]

Archive with 2 entries (2 files):
- GICS-D-17-01477-R1--S1 Table ADRV.xls
- GICS-D-17-01477-R1--S2 Table RGV.xls
