# Supplementary material for: Divergent transcriptomic responses underlying the ranaviruses-amphibian interaction processes on interspecies infection of Chinese giant salamander
Source: BMC Genomics. 2018 Mar 20;19:211. doi: 10.1186/s12864-018-4596-y (PMC5861657; doi:10.1186/s12864-018-4596-y)
Supplement: Supplementary file 1 — Table S1. The paired reads covering each gene of ADRV in ADRV-1d and ADRV-7d. Table S2. The paired reads covering each gene of RGV in RGV-1d and RGV-7d. GenBank accession number of the virus genome, start and end position of ORF (gene), gene length, counts of each sample were shown. (ZIP 24 kb) [file 12864_2018_4596_MOESM1_ESM.zip › GICS-D-17-01477-R1--S1 Table ADRV.xls]

## Sheet: ADRV-gene-count
Table S1 The paired reads covering each ORF of ADRV in ADRV-1d and ADRV-7d.
Gene_id	GenBank accession	ORF Start	ORF End	Strand	ORF length	ADRV_1d_1S.count	ADRV_1d_2S.count	ADRV_1d_3S.count	ADRV_7d_1S.count	ADRV_7d_2S.count	ADRV_7d_3S.count	ADRV_1d_1S.fpkm	ADRV_1d_2S.fpkm	ADRV_1d_3S.fpkm	ADRV_7d_1S.fpkm	ADRV_7d_2S.fpkm	ADRV_7d_3S.fpkm
ORF1R	KC865735	16	786	+	771	0	0	0	0	91	26	0	0	0	0	3595.47	1027.28
ORF2L	KC865735	1502	2479	-	978	0	0	0	6	480	171	0	0	0	186.888	14951	5326.31
ORF3L	KC865735	2517	3392	-	876	0	1	0	0	69	50	0	34.7748	0	0	2399.46	1738.74
ORF4R	KC865735	3386	4600	+	1215	0	0	0	8	880	525	0	0	0	200.578	22063.5	13162.9
ORF5R	KC865735	4640	4822	+	183	0	0	0	4	499	170	0	0	0	665.852	83065	28298.7
ORF6R	KC865735	5211	5921	+	711	0	0	0	31	1304	764	0	0	0	1328.19	55869.8	32733.5
ORF7R	KC865735	5893	6111	+	219	0	0	0	3	131	60	0	0	0	417.298	18222	8345.95
ORF8R	KC865735	6902	7288	+	387	0	0	0	0	44	35	0	0	0	0	3463.46	2755.03
ORF9R	KC865735	7380	11264	+	3885	0	0	3	5	171	66	0	0	23.5233	39.2056	1340.83	517.514
ORF10L	KC865735	11627	14473	-	2847	0	0	0	8	508	152	0	0	0	85.5995	5435.57	1626.39
ORF11R	KC865735	14489	14902	+	414	0	0	0	0	27	8	0	0	0	0	1986.7	588.652
ORF12L	KC865735	15542	16633	-	1092	0	0	0	0	156	58	0	0	0	0	4351.82	1617.98
ORF13R	KC865735	16726	17193	+	468	0	0	0	0	63	32	0	0	0	0	4100.75	2082.92
ORF14R	KC865735	17304	17471	+	168	0	0	0	14	1422	752	0	0	0	2538.56	257845	136357
ORF15L	KC865735	17661	17924	-	264	0	0	0	4	383	217	0	0	0	461.556	44194	25039.4
ORF16L	KC865735	18227	19414	-	1188	0	0	4	0	307	75	0	0	102.568	0	7872.1	1923.15
ORF17L	KC865735	19538	20929	-	1392	0	0	0	1	145	88	0	0	0	21.8841	3173.2	1925.8
ORF18L	KC865735	21022	22266	-	1245	0	0	1	3	313	117	0	0	24.4681	73.4042	7658.5	2862.76
ORF19L	KC865735	22334	22786	-	453	0	0	0	2	130	49	0	0	0	134.493	8742.06	3295.09
ORF20R	KC865735	22819	24636	+	1818	0	1	0	5	157	77	0	16.7562	0	83.7809	2630.72	1290.23
ORF21R	KC865735	24989	25270	+	282	0	0	0	0	0	0	0	0	0	0	0	0
ORF22L	KC865735	25617	26204	-	588	0	0	0	0	1	1	0	0	0	0	51.8074	51.8074
ORF23L	KC865735	26279	27016	-	738	0	0	0	1	34	28	0	0	0	41.2774	1403.43	1155.77
ORF24L	KC865735	27418	28062	-	645	0	0	0	0	11	5	0	0	0	0	519.519	236.145
ORF25L	KC865735	28429	28716	-	288	0	0	0	0	0	0	0	0	0	0	0	0
ORF26L	KC865735	29014	29487	-	474	0	0	3	0	16	5	0	0	192.802	0	1028.28	321.337
ORF27L	KC865735	29616	29894	-	279	0	0	0	0	0	0	0	0	0	0	0	0
ORF28R	KC865735	29955	31073	+	1119	0	0	0	0	6	2	0	0	0	0	163.339	54.4463
ORF29L	KC865735	31697	33373	-	1677	0	0	0	0	11	2	0	0	0	0	199.815	36.33
ORF30R	KC865735	33510	34148	+	639	0	0	0	0	9	2	0	0	0	0	429.053	95.345
ORF31R	KC865735	34848	35195	+	348	0	0	1	0	11	8	0	0	87.5366	0	962.902	700.293
ORF32L	KC865735	35192	35413	-	222	0	0	0	0	16	7	0	0	0	0	2195.51	960.536
ORF33R	KC865735	35476	35730	+	255	0	0	0	0	0	1	0	0	0	0	0	119.462
ORF34R	KC865735	35625	36968	+	1344	0	0	0	3	30	15	0	0	0	67.9972	679.972	339.986
ORF35R	KC865735	37109	38161	+	1053	0	0	0	7	422	144	0	0	0	202.506	12208.2	4165.84
ORF36R	KC865735	38717	39433	+	717	0	0	1	4	2255	611	0	0	42.4864	169.945	95806.8	25959.2
ORF37L	KC865735	39490	39723	-	234	0	0	0	25	3375	940	0	0	0	3254.57	439366	122372
ORF38L	KC865735	39763	40137	-	375	0	0	0	4	384	162	0	0	0	324.936	31193.8	13159.9
ORF39L	KC865735	40155	40421	-	267	0	0	3	0	87	46	0	0	342.278	0	9926.06	5248.26
ORF40R	KC865735	40490	40813	+	324	0	0	0	0	0	0	0	0	0	0	0	0
ORF41L	KC865735	40553	40822	-	270	0	0	0	0	0	0	0	0	0	0	0	0
ORF42R	KC865735	40858	42021	+	1164	0	0	4	0	120	47	0	0	104.683	0	3140.49	1230.02
ORF43L	KC865735	42424	42711	-	288	0	0	1	0	43	25	0	0	105.773	0	4548.25	2644.33
ORF44L	KC865735	42806	43300	-	495	0	0	0	1	26	9	0	0	0	61.5409	1600.06	553.868
ORF45L	KC865735	43419	43955	-	537	0	0	1	0	75	22	0	0	56.7276	0	4254.57	1248.01
ORF46R	KC865735	43681	47346	+	3666	0	0	1	1	148	159	0	0	8.30953	8.30953	1229.81	1321.21
ORF47L	KC865735	47971	51012	-	3042	0	0	0	0	225	109	0	0	0	0	2253.16	1091.53
ORF48R	KC865735	51171	52229	+	1059	0	0	1	0	54	28	0	0	28.7656	0	1553.34	805.436
ORF49L	KC865735	52630	53268	-	639	0	0	0	3	88	49	0	0	0	143.018	4195.18	2335.95
ORF50L	KC865735	53849	54403	-	555	0	0	1	1	35	12	0	0	54.8878	54.8878	1921.07	658.654
ORF51L	KC865735	54854	56350	-	1497	0	1	2	0	40	27	0	20.3492	40.6984	0	813.967	549.428
ORF52L	KC865735	56391	56795	-	405	0	0	1	0	14	16	0	0	75.2166	0	1053.03	1203.47
ORF53R	KC865735	56832	56981	+	150	0	0	0	0	17	10	0	0	0	0	3452.44	2030.85
ORF54R	KC865735	56989	58284	+	1296	0	0	1	0	13	2	0	0	23.5052	0	305.567	47.0104
ORF55L	KC865735	57001	58140	-	1140	0	0	0	0	0	0	0	0	0	0	0	0
ORF56R	KC865735	58197	58517	+	321	0	0	0	0	6	2	0	0	0	0	569.397	189.799
ORF57R	KC865735	58322	58552	+	231	0	0	0	0	0	0	0	0	0	0	0	0
ORF58L	KC865735	58719	60287	-	1569	0	0	0	3	126	64	0	0	0	58.2461	2446.34	1242.58
ORF59R	KC865735	60623	60874	+	252	0	0	0	0	1	0	0	0	0	0	120.884	0
ORF60R	KC865735	60969	61682	+	714	0	0	3	0	4	8	0	0	127.995	0	170.66	341.319
ORF61L	KC865735	61939	63624	-	1686	0	0	0	0	69	31	0	0	0	0	1246.7	560.109
ORF62R	KC865735	63704	65230	+	1527	0	0	0	3	603	120	0	0	0	59.8482	12029.5	2393.93
ORF63R	KC865735	65278	65589	+	312	0	0	0	0	110	81	0	0	0	0	10740.1	7908.59
ORF64R	KC865735	65592	66008	+	417	1	0	0	0	124	111	73.0521	0	0	0	9058.46	8108.78
ORF65R	KC865735	66133	66642	+	510	0	0	0	6	236	86	0	0	0	358.385	14096.5	5136.85
ORF66R	KC865735	66696	67106	+	411	0	0	0	1	32	14	0	0	0	74.1186	2371.79	1037.66
ORF67R	KC865735	67234	68106	+	873	0	0	1	1	227	66	0	0	34.8943	34.8943	7921.01	2303.02
ORF68L	KC865735	68738	72235	-	3498	0	0	1	33	2516	794	0	0	8.70861	287.384	21910.9	6914.64
ORF69L	KC865735	72742	73359	-	618	1	0	1	3	199	140	49.2924	0	49.2924	147.877	9809.2	6900.94
ORF70L	KC865735	73472	73798	-	327	0	0	0	1	86	35	0	0	0	93.1582	8011.6	3260.54
ORF71L	KC865735	73905	75602	-	1698	0	0	1	0	71	58	0	0	17.9404	0	1273.77	1040.54
ORF72L	KC865735	75741	76382	-	642	0	0	0	1	32	31	0	0	0	47.4497	1518.39	1470.94
ORF73R	KC865735	76777	77067	+	291	0	0	0	3	270	68	0	0	0	314.049	28264.4	7118.44
ORF74R	KC865735	77105	77350	+	246	0	0	0	0	3	0	0	0	0	0	371.497	0
ORF75L	KC865735	77172	77606	-	435	0	0	0	0	13	1	0	0	0	0	910.38	70.0293
ORF76R	KC865735	77363	77830	+	468	0	0	0	0	94	29	0	0	0	0	6118.58	1887.65
ORF77L	KC865735	77917	78237	-	321	0	0	0	2	249	94	0	0	0	189.799	23630	8920.55
ORF78L	KC865735	78383	78574	-	192	0	0	0	3	86	26	0	0	0	475.98	13644.8	4125.16
ORF79L	KC865735	78657	80579	-	1923	0	0	0	0	90	46	0	0	0	0	1425.71	728.698
ORF80L	KC865735	80629	81048	-	420	0	0	0	0	18	10	0	0	0	0	1305.55	725.303
ORF81R	KC865735	81464	81760	+	297	0	0	0	0	1	0	0	0	0	0	102.568	0
ORF82L	KC865735	81939	82466	-	528	0	0	0	1	9	16	0	0	0	57.6946	519.251	923.113
ORF83L	KC865735	82876	85389	-	2514	0	0	2	0	68	83	0	0	24.2345	0	823.972	1005.73
ORF84L	KC865735	85948	86649	-	702	0	0	2	1	151	55	0	0	86.7884	43.3942	6552.52	2386.68
ORF85L	KC865735	86973	87905	-	933	0	0	0	1	9	8	0	0	0	32.6503	293.853	261.202
ORF86L	KC865735	87953	89050	-	1098	0	0	1	0	9	3	0	0	27.7438	0	249.694	83.2315
ORF87L	KC865735	89436	90584	-	1149	0	0	1	1	160	47	0	0	26.5124	26.5124	4241.98	1246.08
ORF88L	KC865735	90962	93889	-	2928	0	0	0	5	296	93	0	0	0	52.0197	3079.57	967.566
ORF89R	KC865735	94019	94678	+	660	0	0	0	2	32	15	0	0	0	92.3113	1476.98	692.335
ORF90L	KC865735	94915	95361	-	447	0	0	0	1	160	48	0	0	0	68.1493	10903.9	3271.17
ORF91L	KC865735	95410	98292	-	2883	0	0	0	1	135	84	0	0	0	10.5663	1426.45	887.572
ORF92R	KC865735	98081	98317	+	237	0	0	0	0	3	1	0	0	0	0	385.604	128.535
ORF93R	KC865735	98354	99862	+	1509	0	0	0	3	132	67	0	0	0	60.5621	2664.73	1352.55
ORF94R	KC865735	99899	100846	+	948	0	0	0	0	1	1	0	0	0	0	32.1337	32.1337
ORF95L	KC865735	100103	100753	-	651	0	0	0	0	0	0	0	0	0	0	0	0
ORF96L	KC865735	101209	102156	-	948	0	0	0	0	30	10	0	0	0	0	964.01	321.337
ORF97L	KC865735	102252	102611	-	360	0	0	2	0	125	31	0	0	169.237	0	10577.3	2623.18
ORF98R	KC865735	103378	104271	+	894	0	0	0	0	79	50	0	0	0	0	2691.9	1703.73
ORF99L	KC865735	104337	104549	-	213	0	0	0	0	78	27	0	0	0	0	11155.4	3861.47
ORF100R	KC865735	105029	105715	+	687	0	0	0	1	145	121	0	0	0	44.3417	6429.54	5365.34
ORF101R	KC865735	105781	106194	+	414	0	0	0	0	76	71	0	0	0	0	5592.19	5224.28

## Sheet: Total mapped reads
Total number of the mapped reads to virus genome
Sample	Mapped / Total
ADRV_1d_1S	1376 / 56001870
ADRV_1d_2S	1074 / 47824738
ADRV_1d_3S	1483 / 66289046
ADRV_7d_1S	2693 / 59093102
ADRV_7d_2S	53720 / 56800712
ADRV_7d_3S	21175 / 49374622
