# Supplementary material for: Divergent transcriptomic responses underlying the ranaviruses-amphibian interaction processes on interspecies infection of Chinese giant salamander
Source: BMC Genomics. 2018 Mar 20;19:211. doi: 10.1186/s12864-018-4596-y (PMC5861657; doi:10.1186/s12864-018-4596-y)
Supplement: Supplementary file 1 — Table S1. The paired reads covering each gene of ADRV in ADRV-1d and ADRV-7d. Table S2. The paired reads covering each gene of RGV in RGV-1d and RGV-7d. GenBank accession number of the virus genome, start and end position of ORF (gene), gene length, counts of each sample were shown. (ZIP 24 kb) [file 12864_2018_4596_MOESM1_ESM.zip › GICS-D-17-01477-R1--S2 Table RGV.xls]

## Sheet: RGV.gene.count.fpkm.stat
Table S2 The paired reads covering each gene of RGV in RGV-1d and RGV-7d.
Gene_id	GenBank accession	ORF start	ORF end	Strand	ORF length	RGV_1d_1S.count	RGV_1d_2S.count	RGV_1d_3S.count	RGV_7d_1S.count	RGV_7d_2S.count	RGV_7d_3S.count	RGV_1d_1S.fpkm	RGV_1d_2S.fpkm	RGV_1d_3S.fpkm	RGV_7d_1S.fpkm	RGV_7d_2S.fpkm	RGV_7d_3S.fpkm
ORF1R	JQ654586	272	1042	+	771	28	1	1	0	0	0	1106.3	39.5107	39.5107	0	0	0
ORF2L	JQ654586	1670	2641	-	972	5	0	1	1	0	0	156.701	0	31.3403	31.3403	0	0
ORF3L	JQ654586	2679	3557	-	879	20	1	6	0	0	0	693.122	34.6561	207.937	0	0	0
ORF4R	JQ654586	3551	4765	+	1215	11	4	1	0	1	0	275.794	100.289	25.0722	0	25.0722	0
ORF5R	JQ654586	4805	4987	+	183	0	0	0	0	0	1	0	0	0	0	0	166.463
ORF6R	JQ654586	5420	6076	+	657	48	12	35	0	0	0	2225.59	556.397	1622.82	0	0	0
ORF7R	JQ654586	6015	6266	+	252	6	2	1	0	0	0	725.303	241.768	120.884	0	0	0
ORF8R	JQ654586	7057	7443	+	387	13	2	0	0	0	0	1023.3	157.43	0	0	0	0
ORF9R	JQ654586	7535	11419	+	3885	85	15	18	0	0	0	666.495	117.617	141.14	0	0	0
ORF10L	JQ654586	11768	14614	-	2847	14	1	4	0	0	1	149.799	10.6999	42.7998	0	0	10.6999
ORF11R	JQ654586	14630	15043	+	414	2	0	0	0	0	0	147.163	0	0	0	0	0
ORF12R	JQ654586	15393	15605	+	213	1	0	0	0	0	0	143.018	0	0	0	0	0
ORF13L	JQ654586	15671	16564	-	894	8	1	1	0	0	0	272.597	34.0746	34.0746	0	0	0
ORF14R	JQ654586	17109	17315	+	207	2	0	0	0	0	0	294.326	0	0	0	0	0
ORF15R	JQ654586	17330	17584	+	255	1	0	0	0	0	0	119.462	0	0	0	0	0
ORF16R	JQ654586	17781	18728	+	948	1	0	0	0	0	0	32.1337	0	0	0	0	0
ORF17R	JQ654586	19009	19836	+	828	0	0	0	0	0	0	0	0	0	0	0	0
ORF18L	JQ654586	19093	20028	-	936	0	0	0	0	0	0	0	0	0	0	0	0
ORF19L	JQ654586	20065	21573	-	1509	1	0	6	0	1	0	20.1874	0	121.124	0	20.1874	0
ORF20L	JQ654586	21610	21849	-	240	0	0	0	0	0	0	0	0	0	0	0	0
ORF21R	JQ654586	21901	24459	+	2559	1	4	4	0	0	0	11.9042	47.6166	47.6166	0	0	0
ORF22R	JQ654586	24507	25025	+	519	1	0	0	0	0	0	58.695	0	0	0	0	0
ORF23R	JQ654586	25190	25849	-	660	1	0	1	0	0	0	46.1556	0	46.1556	0	0	0
ORF24R	JQ654586	25979	28906	+	2928	9	4	11	1	0	1	93.6354	41.6157	114.443	10.4039	0	10.4039
ORF25R	JQ654586	29314	30462	+	1149	31	5	32	0	0	0	821.884	132.562	848.396	0	0	0
ORF26R	JQ654586	30860	31957	+	1098	13	1	0	0	0	0	360.67	27.7438	0	0	0	0
ORF27R	JQ654586	32151	32936	+	786	5	2	1	0	0	0	193.783	77.5133	38.7567	0	0	0
ORF28R	JQ654586	33114	33323	+	210	1	0	0	0	0	0	145.061	0	0	0	0	0
ORF29	JQ654586	33822	36734	+	2913	22	3	6	0	0	0	230.065	31.3725	62.7451	0	0	0
ORF30R	JQ654586	36783	37271	+	489	2	2	0	0	0	0	124.592	124.592	0	0	0	0
ORF31L	JQ654586	37450	37746	-	297	1	0	0	0	0	0	102.568	0	0	0	0	0
ORF32R	JQ654586	37948	38118	+	171	0	0	0	0	0	0	0	0	0	0	0	0
ORF33R	JQ654586	38266	38580	+	315	2	0	0	0	0	0	193.414	0	0	0	0	0
ORF34R	JQ654586	38630	40564	+	1935	49	3	1	0	0	0	771.408	47.229	15.743	0	0	0
ORF35R	JQ654586	40647	40838	+	192	1	0	1	0	0	0	158.66	0	158.66	0	0	0
ORF36R	JQ654586	40983	41303	+	321	4	0	0	0	0	0	379.598	0	0	0	0	0
ORF37R	JQ654586	41395	41856	-	462	1	1	0	0	0	0	65.9366	65.9366	0	0	0	0
ORF38R	JQ654586	41772	42047	+	276	1	0	0	0	0	1	110.372	0	0	0	0	110.372
ORF39R	JQ654586	42054	42449	-	396	3	0	0	0	0	0	230.778	0	0	0	0	0
ORF40R	JQ654586	42843	43484	+	642	8	0	0	0	0	0	379.598	0	0	0	0	0
ORF41R	JQ654586	43625	45322	+	1698	19	6	7	0	0	0	340.867	107.642	125.583	0	0	0
ORF42R	JQ654586	45428	45778	+	351	3	0	0	0	0	0	260.365	0	0	0	0	0
ORF43R	JQ654586	45847	46350	+	504	4	0	0	0	1	0	241.768	0	0	0	60.4419	0
ORF44R	JQ654586	46732	50229	+	3498	62	2	24	1	0	3	539.934	17.4172	209.007	8.70861	0	26.1258
ORF45L	JQ654586	50764	51915	-	1152	62	46	154	0	0	0	1639.49	1216.39	4072.27	0	0	0
ORF46L	JQ654586	52042	52452	-	411	3	1	0	0	0	0	222.356	74.1186	0	0	0	0
ORF47L	JQ654586	52506	52940	-	435	8	4	0	0	0	0	560.234	280.117	0	0	0	0
ORF48L	JQ654586	53065	53481	-	417	11	1	1	0	0	0	803.573	73.0521	73.0521	0	0	0
ORF49L	JQ654586	53484	53735	-	252	0	2	0	0	0	0	0	241.768	0	0	0	0
ORF50L	JQ654586	53843	55342	-	1500	27	4	19	0	2	0	548.329	81.2339	385.861	0	40.617	0
ORF51R	JQ654586	55422	57107	+	1686	12	2	11	0	0	0	216.817	36.1361	198.749	0	0	0
ORF52L	JQ654586	57364	58431	-	1068	9	2	0	0	0	0	256.708	57.0463	0	0	0	0
ORF53R	JQ654586	58770	60338	+	1569	11	1	14	0	0	0	213.569	19.4154	271.815	0	0	0
ORF54L	JQ654586	60537	60767	-	231	0	0	0	0	0	0	0	0	0	0	0	0
ORF55L	JQ654586	60572	60892	-	321	1	0	0	0	0	0	94.8995	0	0	0	0	0
ORF56L	JQ654586	60805	62100	-	1296	0	0	0	0	0	0	0	0	0	0	0	0
ORF57R	JQ654586	60949	62088	+	1140	0	0	0	0	0	0	0	0	0	0	0	0
ORF58L	JQ654586	62108	62257	-	150	0	0	2	0	0	0	0	0	406.17	0	0	0
ORF59R	JQ654586	62294	62698	+	405	0	0	1	0	0	0	0	0	75.2166	0	0	0
ORF60R	JQ654586	62739	64235	+	1497	24	6	14	0	1	0	488.38	122.095	284.889	0	20.3492	0
ORF61R	JQ654586	64686	65240	+	555	17	2	0	0	0	0	933.093	109.776	0	0	0	0
ORF62L	JQ654586	65866	66924	-	1059	9	4	11	0	0	0	258.89	115.062	316.421	0	0	0
ORF63R	JQ654586	67084	70125	+	3042	21	7	4	0	0	0	210.295	70.0983	40.0562	0	0	0
ORF64L	JQ654586	70190	70315	-	126	0	2	0	0	0	0	0	483.535	0	0	0	0
ORF65L	JQ654586	70750	74415	-	3666	26	9	11	0	0	0	216.048	74.7858	91.4048	0	0	0
ORF66R	JQ654586	74141	74677	+	537	9	0	1	0	0	0	510.549	0	56.7276	0	0	0
ORF67R	JQ654586	74794	75288	+	495	11	2	0	0	0	0	676.95	123.082	0	0	0	0
ORF68R	JQ654586	75398	75685	+	288	7	1	1	0	0	0	740.414	105.773	105.773	0	0	0
ORF69L	JQ654586	75988	76152	-	165	2	0	0	0	0	0	369.245	0	0	0	0	0
ORF70L	JQ654586	76198	76347	-	150	0	0	0	0	0	0	0	0	0	0	0	0
ORF71L	JQ654586	76232	76540	-	309	1	2	0	0	0	0	98.5849	197.17	0	0	0	0
ORF72R	JQ654586	76465	76812	+	348	4	0	1	0	0	0	350.146	0	87.5366	0	0	0
ORF73L	JQ654586	76885	78048	-	1164	17	0	1	0	0	0	444.902	0	26.1707	0	0	0
ORF74R	JQ654586	78334	78621	+	288	0	0	0	0	0	0	0	0	0	0	0	0
ORF75L	JQ654586	78373	78639	-	267	0	0	0	0	0	0	0	0	0	0	0	0
ORF76R	JQ654586	78756	79022	+	267	4	2	0	0	0	1	456.37	228.185	0	0	0	114.093
ORF77R	JQ654586	79041	79415	+	375	1	1	2	0	0	0	81.2339	81.2339	162.468	0	0	0
ORF78R	JQ654586	79454	79687	+	234	1	0	0	1	0	1	130.183	0	0	130.183	0	130.183
ORF79L	JQ654586	79744	80460	-	717	3	0	0	0	1	2	127.459	0	0	0	42.4864	84.9727
ORF80L	JQ654586	80925	81899	-	975	7	5	14	1	0	1	218.707	156.219	437.414	31.2438	0	31.2438
ORF81L	JQ654586	82069	83163	-	1095	4	0	2	0	0	0	111.279	0	55.6397	0	0	0
ORF82L	JQ654586	83220	83474	-	255	0	0	2	0	0	0	0	0	238.923	0	0	0
ORF83R	JQ654586	83537	83758	+	222	4	0	0	0	0	0	548.878	0	0	0	0	0
ORF84L	JQ654586	83755	84102	-	348	3	0	0	0	0	0	262.61	0	0	0	0	0
ORF85L	JQ654586	84687	85361	-	675	2	0	0	0	0	0	90.2599	0	0	0	0	0
ORF86R	JQ654586	85461	87179	+	1719	0	3	1	0	0	0	0	53.1636	17.7212	0	0	0
ORF87L	JQ654586	87803	88918	-	1116	1	0	2	0	0	0	27.2964	0	54.5927	0	0	0
ORF88R	JQ654586	88974	89252	+	279	1	0	0	0	0	0	109.185	0	0	0	0	0
ORF89R	JQ654586	89381	89854	+	474	25	3	17	0	0	0	1606.68	192.802	1092.55	0	0	0
ORF90R	JQ654586	90304	90948	+	645	27	4	0	0	0	0	1275.18	188.916	0	0	0	0
ORF91R	JQ654586	91335	92072	+	738	26	3	4	0	0	0	1073.21	123.832	165.11	0	0	0
ORF92R	JQ654586	92147	92734	+	588	11	1	1	0	0	0	569.881	51.8074	51.8074	0	0	0
ORF93L	JQ654586	93124	93369	-	246	4	0	1	0	0	0	495.329	0	123.832	0	0	0
ORF94L	JQ654586	93722	95503	-	1782	33	7	8	0	0	0	564.125	119.663	136.757	0	0	0
ORF95R	JQ654586	95536	95988	+	453	8	0	0	0	0	0	537.973	0	0	0	0	0
ORF96R	JQ654586	96056	97201	+	1146	16	5	17	0	0	0	425.309	132.909	451.89	0	0	0
ORF97R	JQ654586	97294	98685	+	1392	14	3	0	0	0	0	306.378	65.6524	0	0	0	0
ORF98R	JQ654586	98809	99996	+	1188	82	15	59	0	0	0	2102.65	384.63	1512.88	0	0	0
ORF99R	JQ654586	100283	100588	+	306	9	3	0	0	0	0	895.963	298.654	0	0	0	0
ORF100L	JQ654586	100709	100924	-	216	10	1	0	0	0	0	1410.31	141.031	0	0	0	0
ORF101L	JQ654586	100985	101452	-	468	15	1	1	0	0	0	976.37	65.0913	65.0913	0	0	0
ORF102R	JQ654586	101546	102637	+	1092	34	0	1	1	0	0	948.473	0	27.8963	27.8963	0	0
ORF103L	JQ654586	102728	102856	-	129	10	0	0	0	0	0	2361.45	0	0	0	0	0
ORF104R	JQ654586	103437	104108	+	672	11	4	0	0	0	0	498.646	181.326	0	0	0	0
ORF105R	JQ654586	104191	104604	+	414	14	1	2	0	0	0	1030.14	73.5815	147.163	0	0	0
ORF106R	JQ654586	105129	105791	+	663	35	5	14	0	0	0	1608.14	229.734	643.255	0	0	0

## Sheet: Total mapped reads
Total number of mapped reads to virus genome
Sample	Mapped / Total
RGV_1d_1S	3546 / 54425646
RGV_1d_2S	1549 / 58594944
RGV_1d_3S	1876 / 63939152
RGV_7d_1S	460 / 49123866
RGV_7d_2S	515 / 52736612
RGV_7d_3S	574 / 50018476
