# Supplementary material for: Divergent transcriptomic responses underlying the ranaviruses-amphibian interaction processes on interspecies infection of Chinese giant salamander
Source: BMC Genomics. 2018 Mar 20;19:211. doi: 10.1186/s12864-018-4596-y (PMC5861657; doi:10.1186/s12864-018-4596-y)
Supplement: Supplementary file 3 — Table S3. Top 10 DEGs in comparison of RGV-1d/control and ADRV-1d/control. Table S4. Top 10 DEGs in comparisons of RGV-7d/control and ADRV-7d/control. Unigene IDs of DEGs possessed by two groups (RGV-1d/control and ADRV-1d/control, RGV-7d/control and ADRV-7d/control) were indicated in bold font. “-” means no homolog found. (ZIP 19 kb) [file 12864_2018_4596_MOESM3_ESM.zip]

Archive with 2 entries (2 files):
- Table S3  ADRV-1d and RGV-1d.doc
- Table S4  ADRV-7d and RGV-7d.doc
