# Supplementary material for: Divergent transcriptomic responses underlying the ranaviruses-amphibian interaction processes on interspecies infection of Chinese giant salamander
Source: BMC Genomics. 2018 Mar 20;19:211. doi: 10.1186/s12864-018-4596-y (PMC5861657; doi:10.1186/s12864-018-4596-y)
Supplement: Supplementary file 4 — Table S5. Detailed information of all the enriched Go terms in RGV-1d/control. Table S6. Detailed information of all the enriched Go terms in ADRV-1d/control. Table S7. Detailed information of all the enriched Go terms in RGV-7d/control. Table S8. Detailed information of all the enriched Go terms in ADRV-7d/control. List of Go terms include the ID and description of Go terms, enrichment ratio, corrected p-value, main categories, and enriched DEGsn. (ZIP 339 kb) [file 12864_2018_4596_MOESM4_ESM.zip]

Archive with 4 entries (4 files):
- Table S5 RGV-1d.xls
- Table S6 ADRV-1d.xls
- Table S7 RGV-7d.xls
- Table S8 ADRV-7d.xls
