# Supplementary material for: Divergent transcriptomic responses underlying the ranaviruses-amphibian interaction processes on interspecies infection of Chinese giant salamander
Source: BMC Genomics. 2018 Mar 20;19:211. doi: 10.1186/s12864-018-4596-y (PMC5861657; doi:10.1186/s12864-018-4596-y)
Supplement: Supplementary file 4 — Table S5. Detailed information of all the enriched Go terms in RGV-1d/control. Table S6. Detailed information of all the enriched Go terms in ADRV-1d/control. Table S7. Detailed information of all the enriched Go terms in RGV-7d/control. Table S8. Detailed information of all the enriched Go terms in ADRV-7d/control. List of Go terms include the ID and description of Go terms, enrichment ratio, corrected p-value, main categories, and enriched DEGsn. (ZIP 339 kb) [file 12864_2018_4596_MOESM4_ESM.zip › Table S5 RGV-1d.xls]

## Sheet: Con_vs_RGV_1d.DE.list.enrichmen
Table S5 Detailed information of all the enriched Go terms in RGV-1d/control
Go-id	Enrichment	Description	Ratio_in_study	Ratio_in_pop	p_uncorrected	p_corrected	Category	DEGs
GO:0050896	e	response to stimulus	41/557	2595/152923	6.99e-11	1.12e-07	biological_process	c111484_g1;c112805_g1;c113162_g1;c119826_g1;c140191_g3;c144570_g1;c145078_g1;c151127_g1;c155440_g1;c155592_g2;c157442_g2;c158960_g2;c163532_g1;c164503_g1;c168751_g3;c169703_g1;c171106_g1;c171669_g1;c172016_g1;c174169_g6;c174497_g1;c175245_g1;c175311_g1;c175700_g1;c175700_g11;c176556_g5;c176786_g1;c177284_g5;c179942_g20;c180731_g5;c180745_g4;c180858_g1;c181088_g1;c181182_g7;c181782_g4;c227211_g1;c…
GO:0050794	e	regulation of cellular process	50/557	4084/152923	9.51e-11	1.52e-07	biological_process	c111484_g1;c112805_g1;c125058_g1;c125330_g2;c126883_g1;c130377_g1;c137683_g1;c140191_g3;c144570_g1;c145078_g1;c149923_g1;c151127_g1;c154149_g1;c156982_g1;c157442_g2;c158960_g2;c159915_g1;c162967_g1;c163217_g6;c163532_g1;c163813_g2;c164503_g1;c168751_g3;c169703_g1;c171282_g1;c171669_g1;c172958_g2;c173213_g1;c173213_g5;c174169_g6;c174497_g1;c175245_g1;c175311_g1;c176556_g5;c176786_g1;c179942_g20;c1…
GO:0044238	e	primary metabolic process	47/557	4396/152923	9.6e-11	1.53e-07	biological_process	c111819_g1;c118602_g1;c127451_g1;c137050_g1;c137683_g1;c139541_g1;c145114_g1;c148930_g2;c151127_g1;c155440_g1;c155592_g2;c156982_g1;c157442_g2;c158703_g1;c160395_g1;c162967_g1;c163217_g6;c164503_g1;c165480_g1;c168751_g3;c170852_g1;c171106_g1;c173950_g6;c174169_g6;c175110_g1;c175311_g1;c175700_g1;c175700_g3;c176494_g2;c176556_g5;c177875_g4;c179131_g5;c179942_g20;c180183_g1;c180731_g5;c181182_g7;c1…
GO:0071704	e	organic substance metabolic process	48/557	4577/152923	1.14e-10	1.81e-07	biological_process	c111819_g1;c118602_g1;c127451_g1;c137050_g1;c137683_g1;c139541_g1;c145114_g1;c148930_g2;c151127_g1;c155440_g1;c155592_g2;c156982_g1;c157442_g2;c158703_g1;c160395_g1;c162967_g1;c163217_g6;c164503_g1;c165480_g1;c168751_g3;c170852_g1;c171106_g1;c173950_g6;c174169_g6;c175110_g1;c175311_g1;c175700_g1;c175700_g3;c176494_g2;c176556_g5;c177875_g4;c179131_g5;c179942_g20;c180183_g1;c180731_g5;c181182_g7;c1…
GO:0003674	e	molecular_function	92/557	9921/152923	1.19e-10	1.89e-07	molecular_function	c111484_g1;c111819_g1;c112805_g1;c113162_g1;c118602_g1;c125058_g1;c125330_g2;c126883_g1;c127451_g1;c130377_g1;c137050_g1;c137683_g1;c139541_g1;c140191_g3;c144570_g1;c145078_g1;c145114_g1;c148930_g2;c155440_g1;c155592_g2;c156982_g1;c157442_g2;c158703_g1;c158876_g2;c159915_g1;c160395_g1;c160840_g1;c162967_g1;c163217_g6;c163532_g1;c163813_g2;c164503_g1;c165480_g1;c165480_g2;c166840_g1;c167688_g3;c16…
GO:0008150	e	biological_process	102/557	9925/152923	1.19e-10	1.91e-07	biological_process	c111484_g1;c111819_g1;c112805_g1;c113162_g1;c118602_g1;c119826_g1;c125058_g1;c125330_g2;c126883_g1;c127451_g1;c130377_g1;c137050_g1;c137683_g1;c139541_g1;c140191_g3;c144570_g1;c145078_g1;c145114_g1;c148930_g2;c149923_g1;c151127_g1;c154149_g1;c155440_g1;c155592_g2;c156982_g1;c157442_g2;c158703_g1;c158876_g2;c158960_g2;c159915_g1;c160395_g1;c161925_g1;c162967_g1;c163217_g6;c163532_g1;c163813_g2;c16…
GO:0065007	e	biological regulation	55/557	4443/152923	1.36e-10	2.16e-07	biological_process	c111484_g1;c111819_g1;c112805_g1;c125058_g1;c125330_g2;c126883_g1;c130377_g1;c137683_g1;c140191_g3;c144570_g1;c145078_g1;c149923_g1;c151127_g1;c154149_g1;c156982_g1;c157442_g2;c158960_g2;c159915_g1;c162967_g1;c163217_g6;c163532_g1;c163813_g2;c164503_g1;c167688_g3;c168751_g3;c169703_g1;c170852_g1;c171282_g1;c171669_g1;c172958_g2;c173213_g1;c173213_g5;c174169_g6;c174497_g1;c175245_g1;c175311_g1;c17…
GO:0050789	e	regulation of biological process	53/557	4293/152923	1.43e-10	2.28e-07	biological_process	c111484_g1;c111819_g1;c112805_g1;c125058_g1;c125330_g2;c126883_g1;c130377_g1;c137683_g1;c140191_g3;c144570_g1;c145078_g1;c149923_g1;c151127_g1;c154149_g1;c156982_g1;c157442_g2;c158960_g2;c159915_g1;c162967_g1;c163217_g6;c163532_g1;c163813_g2;c164503_g1;c167688_g3;c168751_g3;c169703_g1;c171282_g1;c171669_g1;c172958_g2;c173213_g1;c173213_g5;c174169_g6;c174497_g1;c175245_g1;c175311_g1;c175700_g1;c17…
GO:0044699	e	single-organism process	62/557	5590/152923	1.45e-10	2.31e-07	biological_process	c111819_g1;c113162_g1;c118602_g1;c119826_g1;c125330_g2;c144570_g1;c145078_g1;c145114_g1;c148930_g2;c149923_g1;c156982_g1;c157442_g2;c158703_g1;c158876_g2;c159915_g1;c160395_g1;c161925_g1;c162967_g1;c163217_g6;c163813_g2;c164503_g1;c166840_g1;c168395_g1;c169360_g1;c169703_g1;c170852_g1;c171106_g1;c171282_g1;c172016_g1;c173213_g5;c173579_g3;c173950_g6;c174497_g1;c175245_g1;c175311_g1;c175700_g1;c17…
GO:0044763	e	single-organism cellular process	50/557	4454/152923	1.47e-10	2.34e-07	biological_process	c111819_g1;c113162_g1;c118602_g1;c119826_g1;c125330_g2;c144570_g1;c145078_g1;c145114_g1;c149923_g1;c156982_g1;c157442_g2;c158703_g1;c159915_g1;c160395_g1;c162967_g1;c163217_g6;c163813_g2;c164503_g1;c166840_g1;c169360_g1;c169703_g1;c170852_g1;c171106_g1;c173213_g5;c173579_g3;c173950_g6;c174497_g1;c175311_g1;c175700_g1;c175700_g11;c175700_g3;c176494_g2;c176823_g6;c178961_g1;c179131_g5;c179942_g20;c…
GO:0009987	e	cellular process	73/557	6962/152923	1.52e-10	2.42e-07	biological_process	c111484_g1;c111819_g1;c112805_g1;c113162_g1;c118602_g1;c119826_g1;c125330_g2;c137683_g1;c140191_g3;c144570_g1;c145078_g1;c145114_g1;c149923_g1;c151127_g1;c155440_g1;c155592_g2;c156982_g1;c157442_g2;c158703_g1;c158960_g2;c159915_g1;c160395_g1;c162967_g1;c163217_g6;c163532_g1;c163813_g2;c164503_g1;c166840_g1;c168751_g3;c169360_g1;c169703_g1;c170058_g1;c170852_g1;c171106_g1;c171669_g1;c173213_g5;c17…
GO:0008152	e	metabolic process	55/557	5633/152923	1.9e-10	3.04e-07	biological_process	c111819_g1;c118602_g1;c127451_g1;c137050_g1;c137683_g1;c139541_g1;c145114_g1;c148930_g2;c151127_g1;c155440_g1;c155592_g2;c156982_g1;c157442_g2;c158703_g1;c158876_g2;c160395_g1;c162967_g1;c163217_g6;c164503_g1;c165480_g1;c168751_g3;c170058_g1;c170852_g1;c171106_g1;c172016_g1;c173950_g6;c174169_g6;c175110_g1;c175311_g1;c175700_g1;c175700_g11;c175700_g3;c176494_g2;c176556_g5;c177875_g4;c179131_g5;c1…
GO:0005575	e	cellular_component	77/557	7866/152923	2.37e-10	3.78e-07	cellular_component	c111484_g1;c112805_g1;c113162_g1;c114661_g1;c118602_g1;c125058_g1;c125330_g2;c126432_g1;c126883_g1;c130377_g1;c137050_g1;c137683_g1;c139541_g1;c140191_g3;c144570_g1;c145078_g1;c151481_g2;c156982_g1;c157442_g2;c158960_g2;c159915_g1;c160395_g1;c160840_g1;c161925_g1;c163532_g1;c163813_g2;c164503_g1;c165480_g1;c167688_g3;c169360_g1;c169703_g1;c170852_g1;c171106_g1;c171282_g1;c171474_g5;c171669_g1;c17…
GO:0005488	e	binding	61/557	6938/152923	4.96e-10	7.92e-07	molecular_function	c118602_g1;c125058_g1;c126883_g1;c130377_g1;c137050_g1;c137683_g1;c139541_g1;c140191_g3;c145078_g1;c145114_g1;c148930_g2;c155440_g1;c155592_g2;c156982_g1;c157442_g2;c158876_g2;c159915_g1;c160395_g1;c163217_g6;c163532_g1;c163813_g2;c165480_g1;c165480_g2;c169703_g1;c171106_g1;c171669_g1;c172016_g1;c172958_g2;c173213_g1;c173213_g5;c174169_g6;c175110_g1;c175311_g1;c175700_g11;c175700_g3;c176494_g2;c1…
GO:0003824	e	catalytic activity	47/557	4713/152923	8.94e-10	1.43e-06	molecular_function	c111819_g1;c118602_g1;c127451_g1;c137050_g1;c139541_g1;c148930_g2;c155592_g2;c156982_g1;c157442_g2;c158703_g1;c158876_g2;c160395_g1;c162967_g1;c163217_g6;c164503_g1;c165480_g1;c165480_g2;c166840_g1;c170058_g1;c170852_g1;c172016_g1;c173950_g6;c174169_g6;c175110_g1;c175311_g1;c175700_g1;c175700_g11;c175700_g3;c176494_g2;c177284_g5;c178443_g5;c179131_g5;c180154_g1;c180731_g5;c181182_g7;c181782_g4;c1…
GO:0002376	e	immune system process	12/557	289/152923	1.09e-09	1.75e-06	biological_process	c119826_g1;c145078_g1;c155592_g2;c174497_g1;c175700_g1;c175700_g11;c176786_g1;c177284_g5;c181782_g4;c227211_g1;c292849_g1;c90782_g1
GO:0051716	e	cellular response to stimulus	28/557	2191/152923	1.78e-08	2.84e-05	biological_process	c111484_g1;c112805_g1;c140191_g3;c144570_g1;c145078_g1;c151127_g1;c158960_g2;c163532_g1;c164503_g1;c168751_g3;c171106_g1;c171669_g1;c174169_g6;c174497_g1;c175245_g1;c175311_g1;c176556_g5;c176786_g1;c179942_g20;c180858_g1;c181088_g1;c181182_g7;c181782_g4;c227211_g1;c23609_g1;c25090_g1;c292849_g1;c47936_g1
GO:0044281	e	small molecule metabolic process	24/557	1711/152923	3.43e-08	5.47e-05	biological_process	c111819_g1;c118602_g1;c145114_g1;c156982_g1;c157442_g2;c158703_g1;c160395_g1;c162967_g1;c163217_g6;c170852_g1;c171106_g1;c173950_g6;c175311_g1;c175700_g1;c175700_g3;c176494_g2;c179131_g5;c181182_g7;c181821_g5;c182122_g2;c183001_g1;c271240_g1;c73327_g1;c99829_g1
GO:0044710	e	single-organism metabolic process	31/557	2725/152923	4.2e-08	6.71e-05	biological_process	c111819_g1;c118602_g1;c145114_g1;c148930_g2;c156982_g1;c157442_g2;c158703_g1;c158876_g2;c160395_g1;c162967_g1;c163217_g6;c164503_g1;c170852_g1;c171106_g1;c172016_g1;c173950_g6;c175311_g1;c175700_g1;c175700_g3;c176494_g2;c179131_g5;c180154_g1;c181182_g7;c181821_g5;c182122_g2;c183001_g1;c227211_g1;c271240_g1;c292849_g1;c73327_g1;c99829_g1
GO:0042221	e	response to chemical	15/557	689/152923	5.71e-08	9.12e-05	biological_process	c112805_g1;c113162_g1;c144570_g1;c164503_g1;c169703_g1;c174497_g1;c175311_g1;c175700_g1;c175700_g11;c179942_g20;c181088_g1;c181182_g7;c227211_g1;c25090_g1;c292849_g1
GO:0016763	e	transferase activity, transferring pentosyl groups	5/557	29/152923	6.96e-08	0.000111	molecular_function	c173950_g6;c177284_g5;c179131_g5;c182122_g2;c183001_g1
GO:0048523	e	negative regulation of cellular process	18/557	1054/152923	1.06e-07	0.000169	biological_process	c144570_g1;c151127_g1;c154149_g1;c156982_g1;c162967_g1;c163217_g6;c164503_g1;c168751_g3;c172958_g2;c173213_g5;c175311_g1;c179942_g20;c181782_g4;c227211_g1;c25090_g1;c292849_g1;c58226_g1;c83697_g1
GO:0004175	e	endopeptidase activity	9/557	215/152923	1.24e-07	0.000198	molecular_function	c127451_g1;c137050_g1;c139541_g1;c165480_g1;c175110_g1;c181782_g4;c58226_g1;c90782_g1;c92129_g1
GO:0044237	e	cellular metabolic process	39/557	4189/152923	1.48e-07	0.000236	biological_process	c111819_g1;c118602_g1;c137683_g1;c145114_g1;c151127_g1;c155440_g1;c155592_g2;c156982_g1;c157442_g2;c158703_g1;c160395_g1;c162967_g1;c163217_g6;c164503_g1;c168751_g3;c170058_g1;c170852_g1;c173950_g6;c174169_g6;c175311_g1;c175700_g1;c175700_g3;c176494_g2;c176556_g5;c177875_g4;c179131_g5;c179942_g20;c180183_g1;c180731_g5;c181182_g7;c181782_g4;c181821_g5;c182122_g2;c183001_g1;c227211_g1;c271240_g1;c2…
GO:0070011	e	peptidase activity, acting on L-amino acid peptides	11/557	386/152923	2.45e-07	0.000391	molecular_function	c127451_g1;c137050_g1;c139541_g1;c165480_g1;c165480_g2;c175110_g1;c181782_g4;c58226_g1;c67093_g1;c90782_g1;c92129_g1
GO:0048519	e	negative regulation of biological process	18/557	1162/152923	4.33e-07	0.000692	biological_process	c144570_g1;c151127_g1;c154149_g1;c156982_g1;c162967_g1;c163217_g6;c164503_g1;c168751_g3;c172958_g2;c173213_g5;c175311_g1;c179942_g20;c181782_g4;c227211_g1;c25090_g1;c292849_g1;c58226_g1;c83697_g1
GO:1901575	e	organic substance catabolic process	16/557	932/152923	5e-07	0.000798	biological_process	c118602_g1;c137683_g1;c157442_g2;c158703_g1;c163217_g6;c175311_g1;c175700_g1;c175700_g3;c176494_g2;c180731_g5;c181182_g7;c181782_g4;c183001_g1;c271240_g1;c73327_g1;c99829_g1
GO:0009605	e	response to external stimulus	9/557	262/152923	6.54e-07	0.00104	biological_process	c144570_g1;c157442_g2;c171106_g1;c174497_g1;c177284_g5;c181088_g1;c227211_g1;c25090_g1;c292849_g1
GO:0008233	e	peptidase activity	11/557	430/152923	7.06e-07	0.00113	molecular_function	c127451_g1;c137050_g1;c139541_g1;c165480_g1;c165480_g2;c175110_g1;c181782_g4;c58226_g1;c67093_g1;c90782_g1;c92129_g1
GO:0009056	e	catabolic process	16/557	971/152923	8.51e-07	0.00136	biological_process	c118602_g1;c137683_g1;c157442_g2;c158703_g1;c163217_g6;c175311_g1;c175700_g1;c175700_g3;c176494_g2;c180731_g5;c181182_g7;c181782_g4;c183001_g1;c271240_g1;c73327_g1;c99829_g1
GO:0042981	e	regulation of apoptotic process	10/557	356/152923	9.78e-07	0.00156	biological_process	c151127_g1;c156982_g1;c157442_g2;c158960_g2;c168751_g3;c172958_g2;c181782_g4;c25090_g1;c292849_g1;c83697_g1
GO:0044712	e	single-organism catabolic process	13/557	652/152923	1.15e-06	0.00184	biological_process	c118602_g1;c157442_g2;c158703_g1;c163217_g6;c175311_g1;c175700_g1;c175700_g3;c176494_g2;c181182_g7;c183001_g1;c271240_g1;c73327_g1;c99829_g1
GO:0043067	e	regulation of programmed cell death	10/557	364/152923	1.19e-06	0.00191	biological_process	c151127_g1;c156982_g1;c157442_g2;c158960_g2;c168751_g3;c172958_g2;c181782_g4;c25090_g1;c292849_g1;c83697_g1
GO:0006950	e	response to stress	13/557	665/152923	1.43e-06	0.00228	biological_process	c145078_g1;c155440_g1;c155592_g2;c171106_g1;c172016_g1;c175311_g1;c177284_g5;c180731_g5;c181782_g4;c227211_g1;c25090_g1;c292849_g1;c99829_g1
GO:0007165	e	signal transduction	22/557	1818/152923	1.45e-06	0.00232	biological_process	c111484_g1;c112805_g1;c140191_g3;c144570_g1;c145078_g1;c151127_g1;c158960_g2;c163532_g1;c168751_g3;c171669_g1;c174169_g6;c174497_g1;c175245_g1;c176556_g5;c176786_g1;c180858_g1;c181088_g1;c181782_g4;c227211_g1;c23609_g1;c292849_g1;c47936_g1
GO:0006952	e	defense response	7/557	149/152923	1.47e-06	0.00235	biological_process	c145078_g1;c155592_g2;c177284_g5;c180731_g5;c227211_g1;c25090_g1;c292849_g1
GO:0002474	e	antigen processing and presentation of peptide antigen via MHC class I	3/557	7/152923	1.66e-06	0.00266	biological_process	c175700_g1;c175700_g11;c181782_g4
GO:0010941	e	regulation of cell death	10/557	380/152923	1.75e-06	0.0028	biological_process	c151127_g1;c156982_g1;c157442_g2;c158960_g2;c168751_g3;c172958_g2;c181782_g4;c25090_g1;c292849_g1;c83697_g1
GO:0019538	e	protein metabolic process	22/557	1844/152923	1.82e-06	0.00291	biological_process	c127451_g1;c137050_g1;c137683_g1;c139541_g1;c151127_g1;c155440_g1;c155592_g2;c156982_g1;c162967_g1;c165480_g1;c168751_g3;c174169_g6;c175110_g1;c176556_g5;c177875_g4;c181782_g4;c181821_g5;c58226_g1;c67093_g1;c90782_g1;c92129_g1;c99829_g1
GO:0006508	e	proteolysis	11/557	482/152923	2.12e-06	0.00339	biological_process	c127451_g1;c137050_g1;c137683_g1;c139541_g1;c165480_g1;c175110_g1;c181782_g4;c58226_g1;c67093_g1;c90782_g1;c92129_g1
GO:0005515	e	protein binding	24/557	2173/152923	2.34e-06	0.00374	molecular_function	c126883_g1;c137683_g1;c140191_g3;c145078_g1;c155440_g1;c156982_g1;c157442_g2;c163217_g6;c163813_g2;c169703_g1;c171106_g1;c171669_g1;c172958_g2;c174169_g6;c175311_g1;c176786_g1;c177875_g4;c179942_g20;c181182_g7;c181782_g4;c227211_g1;c25090_g1;c58226_g1;c99829_g1
GO:0019882	e	antigen processing and presentation	4/557	28/152923	3.33e-06	0.00531	biological_process	c175700_g1;c175700_g11;c181782_g4;c90782_g1
GO:0019222	e	regulation of metabolic process	24/557	2344/152923	8.22e-06	0.0131	biological_process	c125058_g1;c130377_g1;c137683_g1;c140191_g3;c151127_g1;c156982_g1;c159915_g1;c162967_g1;c163217_g6;c163813_g2;c167688_g3;c172958_g2;c173213_g1;c173213_g5;c175311_g1;c179942_g20;c181782_g4;c227211_g1;c25090_g1;c292849_g1;c29828_g1;c83697_g1;c86261_g1;c99829_g1
GO:0008237	e	metallopeptidase activity	6/557	128/152923	8.46e-06	0.0135	molecular_function	c137050_g1;c139541_g1;c165480_g1;c165480_g2;c175110_g1;c67093_g1
GO:0044464	e	cell part	46/557	6261/152923	8.53e-06	0.0136	cellular_component	c114661_g1;c118602_g1;c125058_g1;c125330_g2;c126432_g1;c130377_g1;c137683_g1;c140191_g3;c145078_g1;c156982_g1;c157442_g2;c158960_g2;c159915_g1;c160395_g1;c160840_g1;c163532_g1;c163813_g2;c169703_g1;c170852_g1;c171106_g1;c172958_g2;c173213_g1;c173213_g5;c175245_g1;c175311_g1;c176556_g5;c176823_g6;c177284_g5;c179131_g5;c179942_g20;c180154_g1;c180183_g1;c180731_g5;c181182_g7;c181195_g1;c181782_g4;c1…
GO:0031399	e	regulation of protein modification process	9/557	376/152923	1.22e-05	0.0195	biological_process	c137683_g1;c140191_g3;c151127_g1;c156982_g1;c162967_g1;c175311_g1;c181782_g4;c292849_g1;c83697_g1
GO:0019883	e	antigen processing and presentation of endogenous antigen	2/557	2/152923	1.32e-05	0.0211	biological_process	c175700_g1;c175700_g11
GO:0002483	e	antigen processing and presentation of endogenous peptide antigen	2/557	2/152923	1.32e-05	0.0211	biological_process	c175700_g1;c175700_g11
GO:0002428	e	antigen processing and presentation of peptide antigen via MHC class Ib	2/557	2/152923	1.32e-05	0.0211	biological_process	c175700_g1;c175700_g11
GO:1901135	e	carbohydrate derivative metabolic process	12/557	707/152923	1.47e-05	0.0235	biological_process	c137683_g1;c148930_g2;c163217_g6;c164503_g1;c173950_g6;c175311_g1;c175700_g1;c175700_g3;c181182_g7;c183001_g1;c73327_g1;c99829_g1
GO:0036094	e	small molecule binding	21/557	1990/152923	1.93e-05	0.0308	molecular_function	c145078_g1;c155440_g1;c155592_g2;c156982_g1;c157442_g2;c160395_g1;c163217_g6;c163532_g1;c174169_g6;c175311_g1;c175700_g11;c175700_g3;c176494_g2;c176556_g5;c178961_g1;c180024_g2;c180183_g1;c181182_g7;c23609_g1;c73327_g1;c99829_g1
GO:1901564	e	organonitrogen compound metabolic process	18/557	1535/152923	1.95e-05	0.0311	biological_process	c111819_g1;c118602_g1;c145114_g1;c156982_g1;c157442_g2;c162967_g1;c163217_g6;c164503_g1;c173950_g6;c175311_g1;c175700_g1;c175700_g3;c179131_g5;c181182_g7;c182122_g2;c183001_g1;c271240_g1;c99829_g1
GO:0044248	e	cellular catabolic process	13/557	853/152923	2.02e-05	0.0322	biological_process	c118602_g1;c137683_g1;c157442_g2;c158703_g1;c163217_g6;c175700_g1;c175700_g3;c180731_g5;c181182_g7;c181782_g4;c183001_g1;c271240_g1;c99829_g1
GO:0048583	e	regulation of response to stimulus	13/557	857/152923	2.12e-05	0.0338	biological_process	c111819_g1;c144570_g1;c145078_g1;c151127_g1;c154149_g1;c158960_g2;c162967_g1;c171282_g1;c172958_g2;c227211_g1;c25090_g1;c292849_g1;c83697_g1
GO:0048002	e	antigen processing and presentation of peptide antigen	3/557	15/152923	2.12e-05	0.0338	biological_process	c175700_g1;c175700_g11;c181782_g4
GO:0044711	e	single-organism biosynthetic process	11/557	621/152923	2.25e-05	0.036	biological_process	c111819_g1;c148930_g2;c157442_g2;c164503_g1;c170852_g1;c175311_g1;c179131_g5;c181821_g5;c183001_g1;c271240_g1;c73327_g1
GO:0032787	e	monocarboxylic acid metabolic process	7/557	230/152923	2.51e-05	0.04	biological_process	c111819_g1;c157442_g2;c158703_g1;c160395_g1;c170852_g1;c176494_g2;c73327_g1
GO:0016787	e	hydrolase activity	20/557	1883/152923	2.77e-05	0.0442	molecular_function	c127451_g1;c137050_g1;c139541_g1;c162967_g1;c163217_g6;c165480_g1;c165480_g2;c175110_g1;c175700_g1;c175700_g11;c175700_g3;c180731_g5;c181182_g7;c181782_g4;c271240_g1;c58226_g1;c67093_g1;c90782_g1;c92129_g1;c99829_g1
GO:0032502	e	developmental process	17/557	1464/152923	3.71e-05	0.0592	biological_process	c144570_g1;c145078_g1;c157442_g2;c159915_g1;c166840_g1;c170852_g1;c171282_g1;c173213_g5;c175245_g1;c175311_g1;c176823_g6;c179942_g20;c180183_g1;c227211_g1;c25090_g1;c292849_g1;c90782_g1
GO:0051246	e	regulation of protein metabolic process	11/557	657/152923	3.75e-05	0.0598	biological_process	c137683_g1;c140191_g3;c151127_g1;c156982_g1;c162967_g1;c167688_g3;c175311_g1;c181782_g4;c25090_g1;c292849_g1;c83697_g1
GO:0043170	e	macromolecule metabolic process	28/557	3241/152923	3.86e-05	0.0616	biological_process	c127451_g1;c137050_g1;c137683_g1;c139541_g1;c151127_g1;c155440_g1;c155592_g2;c156982_g1;c162967_g1;c164503_g1;c165480_g1;c168751_g3;c174169_g6;c175110_g1;c176556_g5;c177875_g4;c179942_g20;c180183_g1;c180731_g5;c181782_g4;c181821_g5;c58226_g1;c67093_g1;c73327_g1;c90782_g1;c92129_g1;c98828_g1;c99829_g1
GO:1990111	e	spermatoproteasome complex	2/557	3/152923	3.96e-05	0.0633	cellular_component	c181782_g4;c90782_g1
GO:0002475	e	antigen processing and presentation via MHC class Ib	2/557	3/152923	3.96e-05	0.0633	biological_process	c175700_g1;c175700_g11
GO:0016051	e	carbohydrate biosynthetic process	5/557	103/152923	4.11e-05	0.0656	biological_process	c148930_g2;c157442_g2;c164503_g1;c175311_g1;c73327_g1
GO:1901363	e	heterocyclic compound binding	31/557	3754/152923	4.3e-05	0.0686	molecular_function	c125058_g1;c130377_g1;c145078_g1;c145114_g1;c155440_g1;c155592_g2;c156982_g1;c157442_g2;c159915_g1;c160395_g1;c163217_g6;c163532_g1;c172016_g1;c173213_g1;c173213_g5;c174169_g6;c175311_g1;c175700_g11;c175700_g3;c176494_g2;c176556_g5;c178961_g1;c179942_g20;c180024_g2;c180183_g1;c181182_g7;c182263_g1;c23609_g1;c73327_g1;c86261_g1;c99829_g1
GO:0097159	e	organic cyclic compound binding	31/557	3772/152923	4.48e-05	0.0715	molecular_function	c125058_g1;c130377_g1;c145078_g1;c145114_g1;c155440_g1;c155592_g2;c156982_g1;c157442_g2;c159915_g1;c160395_g1;c163217_g6;c163532_g1;c172016_g1;c173213_g1;c173213_g5;c174169_g6;c175311_g1;c175700_g11;c175700_g3;c176494_g2;c176556_g5;c178961_g1;c179942_g20;c180024_g2;c180183_g1;c181182_g7;c182263_g1;c23609_g1;c73327_g1;c86261_g1;c99829_g1
GO:0006796	e	phosphate-containing compound metabolic process	17/557	1487/152923	4.49e-05	0.0716	biological_process	c155592_g2;c156982_g1;c162967_g1;c170058_g1;c173950_g6;c174169_g6;c175311_g1;c175700_g1;c175700_g3;c176494_g2;c179131_g5;c181182_g7;c183001_g1;c227211_g1;c292849_g1;c73327_g1;c99829_g1
GO:0080090	e	regulation of primary metabolic process	21/557	2115/152923	4.61e-05	0.0735	biological_process	c125058_g1;c130377_g1;c137683_g1;c140191_g3;c151127_g1;c156982_g1;c159915_g1;c162967_g1;c163217_g6;c167688_g3;c173213_g1;c173213_g5;c175311_g1;c179942_g20;c181782_g4;c227211_g1;c25090_g1;c292849_g1;c29828_g1;c83697_g1;c86261_g1
GO:0016757	e	transferase activity, transferring glycosyl groups	6/557	173/152923	4.64e-05	0.074	molecular_function	c164503_g1;c173950_g6;c177284_g5;c179131_g5;c182122_g2;c183001_g1
GO:0019752	e	carboxylic acid metabolic process	13/557	931/152923	4.91e-05	0.0784	biological_process	c111819_g1;c118602_g1;c145114_g1;c156982_g1;c157442_g2;c158703_g1;c160395_g1;c162967_g1;c170852_g1;c175311_g1;c176494_g2;c271240_g1;c73327_g1
GO:0031323	e	regulation of cellular metabolic process	21/557	2127/152923	4.99e-05	0.0796	biological_process	c125058_g1;c130377_g1;c137683_g1;c140191_g3;c151127_g1;c156982_g1;c159915_g1;c162967_g1;c163217_g6;c163813_g2;c173213_g1;c173213_g5;c175311_g1;c179942_g20;c181782_g4;c227211_g1;c292849_g1;c29828_g1;c83697_g1;c86261_g1;c99829_g1
GO:0044092	e	negative regulation of molecular function	7/557	260/152923	5.45e-05	0.0869	biological_process	c156982_g1;c162967_g1;c163813_g2;c167688_g3;c181782_g4;c25090_g1;c83697_g1
GO:0006793	e	phosphorus metabolic process	17/557	1511/152923	5.45e-05	0.087	biological_process	c155592_g2;c156982_g1;c162967_g1;c170058_g1;c173950_g6;c174169_g6;c175311_g1;c175700_g1;c175700_g3;c176494_g2;c179131_g5;c181182_g7;c183001_g1;c227211_g1;c292849_g1;c73327_g1;c99829_g1
GO:0043603	e	cellular amide metabolic process	5/557	110/152923	5.62e-05	0.0898	biological_process	c111819_g1;c173950_g6;c175311_g1;c179131_g5;c271240_g1
GO:0005975	e	carbohydrate metabolic process	8/557	361/152923	6.35e-05	0.101	biological_process	c148930_g2;c157442_g2;c164503_g1;c171106_g1;c175311_g1;c176494_g2;c181821_g5;c73327_g1
GO:0043436	e	oxoacid metabolic process	13/557	956/152923	6.4e-05	0.102	biological_process	c111819_g1;c118602_g1;c145114_g1;c156982_g1;c157442_g2;c158703_g1;c160395_g1;c162967_g1;c170852_g1;c175311_g1;c176494_g2;c271240_g1;c73327_g1
GO:0006082	e	organic acid metabolic process	13/557	960/152923	6.67e-05	0.107	biological_process	c111819_g1;c118602_g1;c145114_g1;c156982_g1;c157442_g2;c158703_g1;c160395_g1;c162967_g1;c170852_g1;c175311_g1;c176494_g2;c271240_g1;c73327_g1
GO:0070887	e	cellular response to chemical stimulus	9/557	473/152923	7.22e-05	0.115	biological_process	c112805_g1;c164503_g1;c174497_g1;c175311_g1;c181088_g1;c181182_g7;c227211_g1;c25090_g1;c292849_g1
GO:0044723	e	single-organism carbohydrate metabolic process	7/557	276/152923	7.91e-05	0.126	biological_process	c148930_g2;c157442_g2;c164503_g1;c175311_g1;c176494_g2;c181821_g5;c73327_g1
GO:0002138	e	retinoic acid biosynthetic process	2/557	4/152923	7.91e-05	0.126	biological_process	c157442_g2;c170852_g1
GO:0016102	e	diterpenoid biosynthetic process	2/557	4/152923	7.91e-05	0.126	biological_process	c157442_g2;c170852_g1
GO:0010033	e	response to organic substance	9/557	480/152923	8.07e-05	0.129	biological_process	c112805_g1;c164503_g1;c169703_g1;c179942_g20;c181088_g1;c181182_g7;c227211_g1;c25090_g1;c292849_g1
GO:0044425	e	membrane part	22/557	2377/152923	8.45e-05	0.135	cellular_component	c111484_g1;c112805_g1;c113162_g1;c125330_g2;c126432_g1;c160840_g1;c169360_g1;c169703_g1;c170852_g1;c171106_g1;c171474_g5;c174169_g6;c175311_g1;c175700_g1;c175700_g3;c180745_g4;c181088_g1;c181195_g1;c181821_g5;c292849_g1;c47936_g1;c6198_g1
GO:0043086	e	negative regulation of catalytic activity	6/557	194/152923	8.73e-05	0.139	biological_process	c162967_g1;c163813_g2;c167688_g3;c181782_g4;c25090_g1;c83697_g1
GO:0097367	e	carbohydrate derivative binding	17/557	1578/152923	9.17e-05	0.146	molecular_function	c137683_g1;c145078_g1;c155440_g1;c155592_g2;c156982_g1;c160395_g1;c163217_g6;c163532_g1;c174169_g6;c175700_g3;c176494_g2;c176556_g5;c178961_g1;c181182_g7;c23609_g1;c73327_g1;c99829_g1
GO:0000166	e	nucleotide binding	19/557	1901/152923	9.61e-05	0.153	molecular_function	c145078_g1;c155440_g1;c155592_g2;c156982_g1;c157442_g2;c160395_g1;c163532_g1;c174169_g6;c175311_g1;c175700_g11;c175700_g3;c176494_g2;c176556_g5;c180024_g2;c180183_g1;c181182_g7;c23609_g1;c73327_g1;c99829_g1
GO:1901265	e	nucleoside phosphate binding	19/557	1901/152923	9.61e-05	0.153	molecular_function	c145078_g1;c155440_g1;c155592_g2;c156982_g1;c157442_g2;c160395_g1;c163532_g1;c174169_g6;c175311_g1;c175700_g11;c175700_g3;c176494_g2;c176556_g5;c180024_g2;c180183_g1;c181182_g7;c23609_g1;c73327_g1;c99829_g1
GO:0060255	e	regulation of macromolecule metabolic process	19/557	1903/152923	9.74e-05	0.155	biological_process	c125058_g1;c130377_g1;c137683_g1;c140191_g3;c151127_g1;c156982_g1;c159915_g1;c162967_g1;c167688_g3;c173213_g1;c173213_g5;c175311_g1;c179942_g20;c181782_g4;c227211_g1;c25090_g1;c292849_g1;c83697_g1;c86261_g1
GO:0048518	e	positive regulation of biological process	15/557	1301/152923	0.000113	0.18	biological_process	c145078_g1;c151127_g1;c156982_g1;c157442_g2;c158960_g2;c173213_g5;c174497_g1;c175700_g1;c179942_g20;c181782_g4;c227211_g1;c25090_g1;c292849_g1;c83697_g1;c99829_g1
GO:0004222	e	metalloendopeptidase activity	4/557	68/152923	0.000118	0.188	molecular_function	c137050_g1;c139541_g1;c165480_g1;c175110_g1
GO:0031012	e	extracellular matrix	5/557	131/152923	0.000128	0.205	cellular_component	c137050_g1;c139541_g1;c165480_g1;c175110_g1;c25090_g1
GO:0043227	e	membrane-bounded organelle	22/557	2451/152923	0.00013	0.208	cellular_component	c118602_g1;c125058_g1;c126432_g1;c130377_g1;c140191_g3;c145078_g1;c159915_g1;c163813_g2;c170852_g1;c171106_g1;c172958_g2;c173213_g1;c173213_g5;c175311_g1;c176556_g5;c179942_g20;c180183_g1;c181782_g4;c83697_g1;c86261_g1;c90782_g1;c99829_g1
GO:0042573	e	retinoic acid metabolic process	2/557	5/152923	0.000131	0.21	biological_process	c157442_g2;c170852_g1
GO:0046686	e	response to cadmium ion	2/557	5/152923	0.000131	0.21	biological_process	c175700_g1;c175700_g11
GO:0001882	e	nucleoside binding	16/557	1473/152923	0.000133	0.213	molecular_function	c145078_g1;c155440_g1;c155592_g2;c156982_g1;c160395_g1;c163217_g6;c163532_g1;c174169_g6;c175700_g3;c176494_g2;c176556_g5;c178961_g1;c181182_g7;c23609_g1;c73327_g1;c99829_g1
GO:0044707	e	single-multicellular organism process	11/557	761/152923	0.000136	0.218	biological_process	c157442_g2;c170852_g1;c171282_g1;c173213_g5;c174497_g1;c175245_g1;c175311_g1;c179942_g20;c180183_g1;c6198_g1;c92129_g1
GO:0032501	e	multicellular organismal process	11/557	767/152923	0.000146	0.233	biological_process	c157442_g2;c170852_g1;c171282_g1;c173213_g5;c174497_g1;c175245_g1;c175311_g1;c179942_g20;c180183_g1;c6198_g1;c92129_g1
GO:0006935	e	chemotaxis	4/557	73/152923	0.000155	0.248	biological_process	c144570_g1;c174497_g1;c181088_g1;c227211_g1
GO:0042330	e	taxis	4/557	73/152923	0.000155	0.248	biological_process	c144570_g1;c174497_g1;c181088_g1;c227211_g1
GO:0006810	e	transport	17/557	1670/152923	0.000178	0.284	biological_process	c113162_g1;c125330_g2;c140191_g3;c145078_g1;c161925_g1;c169360_g1;c171106_g1;c175700_g1;c175700_g11;c175700_g3;c176556_g5;c178961_g1;c180755_g2;c227211_g1;c23609_g1;c292849_g1;c99829_g1
GO:0005737	e	cytoplasm	13/557	1062/152923	0.000179	0.286	cellular_component	c114661_g1;c156982_g1;c157442_g2;c159915_g1;c160395_g1;c173213_g5;c175311_g1;c177284_g5;c179131_g5;c183001_g1;c227211_g1;c83697_g1;c90782_g1
GO:0045444	e	fat cell differentiation	3/557	30/152923	0.000181	0.289	biological_process	c176823_g6;c179942_g20;c90782_g1
GO:0044767	e	single-organism developmental process	15/557	1364/152923	0.000188	0.299	biological_process	c144570_g1;c145078_g1;c157442_g2;c159915_g1;c170852_g1;c171282_g1;c173213_g5;c175245_g1;c175311_g1;c176823_g6;c179942_g20;c180183_g1;c227211_g1;c25090_g1;c90782_g1
GO:0051179	e	localization	18/557	1842/152923	0.000191	0.305	biological_process	c113162_g1;c125330_g2;c140191_g3;c145078_g1;c161925_g1;c169360_g1;c171106_g1;c175700_g1;c175700_g11;c175700_g3;c176556_g5;c178961_g1;c180755_g2;c181195_g1;c227211_g1;c23609_g1;c292849_g1;c99829_g1
GO:0044724	e	single-organism carbohydrate catabolic process	4/557	77/152923	0.000191	0.305	biological_process	c157442_g2;c175311_g1;c176494_g2;c73327_g1
GO:0051704	e	multi-organism process	5/557	143/152923	0.000193	0.309	biological_process	c177284_g5;c181782_g4;c227211_g1;c25090_g1;c292849_g1
GO:0032268	e	regulation of cellular protein metabolic process	9/557	544/152923	0.000205	0.327	biological_process	c137683_g1;c140191_g3;c151127_g1;c156982_g1;c162967_g1;c175311_g1;c181782_g4;c292849_g1;c83697_g1
GO:0016052	e	carbohydrate catabolic process	4/557	79/152923	0.000211	0.336	biological_process	c157442_g2;c175311_g1;c176494_g2;c73327_g1
GO:0016021	e	integral component of membrane	17/557	1697/152923	0.000214	0.342	cellular_component	c111484_g1;c112805_g1;c113162_g1;c126432_g1;c160840_g1;c169360_g1;c170852_g1;c171106_g1;c171474_g5;c174169_g6;c175700_g1;c175700_g3;c180745_g4;c181088_g1;c181821_g5;c47936_g1;c6198_g1
GO:0051234	e	establishment of localization	17/557	1703/152923	0.000223	0.356	biological_process	c113162_g1;c125330_g2;c140191_g3;c145078_g1;c161925_g1;c169360_g1;c171106_g1;c175700_g1;c175700_g11;c175700_g3;c176556_g5;c178961_g1;c180755_g2;c227211_g1;c23609_g1;c292849_g1;c99829_g1
GO:0072527	e	pyrimidine-containing compound metabolic process	4/557	81/152923	0.000232	0.37	biological_process	c163217_g6;c173950_g6;c182122_g2;c183001_g1
GO:0002682	e	regulation of immune system process	6/557	239/152923	0.00027	0.431	biological_process	c111819_g1;c145078_g1;c175700_g1;c227211_g1;c25090_g1;c292849_g1
GO:0007259	e	JAK-STAT cascade	2/557	7/152923	0.000275	0.439	biological_process	c151127_g1;c168751_g3
GO:0055086	e	nucleobase-containing small molecule metabolic process	10/557	697/152923	0.000288	0.46	biological_process	c163217_g6;c173950_g6;c175311_g1;c175700_g1;c175700_g3;c179131_g5;c181182_g7;c182122_g2;c183001_g1;c99829_g1
GO:0044421	e	extracellular region part	8/557	451/152923	0.000288	0.46	cellular_component	c126883_g1;c139541_g1;c145078_g1;c181782_g4;c25090_g1;c58226_g1;c67093_g1;c92129_g1
GO:0006631	e	fatty acid metabolic process	4/557	91/152923	0.000362	0.578	biological_process	c111819_g1;c157442_g2;c158703_g1;c160395_g1
GO:0042574	e	retinal metabolic process	2/557	8/152923	0.000365	0.583	biological_process	c157442_g2;c170852_g1
GO:1901565	e	organonitrogen compound catabolic process	8/557	469/152923	0.000374	0.597	biological_process	c118602_g1;c157442_g2;c163217_g6;c175700_g1;c175700_g3;c181182_g7;c271240_g1;c99829_g1
GO:0046395	e	carboxylic acid catabolic process	4/557	92/152923	0.000378	0.603	biological_process	c118602_g1;c157442_g2;c158703_g1;c271240_g1
GO:0016054	e	organic acid catabolic process	4/557	92/152923	0.000378	0.603	biological_process	c118602_g1;c157442_g2;c158703_g1;c271240_g1
GO:0016740	e	transferase activity	17/557	1786/152923	0.000383	0.611	molecular_function	c111819_g1;c148930_g2;c155592_g2;c156982_g1;c164503_g1;c170058_g1;c173950_g6;c174169_g6;c176494_g2;c177284_g5;c179131_g5;c180731_g5;c181821_g5;c182122_g2;c183001_g1;c227211_g1;c73327_g1
GO:0006066	e	alcohol metabolic process	4/557	93/152923	0.000393	0.628	biological_process	c170852_g1;c175311_g1;c181821_g5;c73327_g1
GO:0051248	e	negative regulation of protein metabolic process	5/557	169/152923	0.000417	0.666	biological_process	c162967_g1;c175311_g1;c181782_g4;c25090_g1;c83697_g1
GO:0005576	e	extracellular region	5/557	171/152923	0.00044	0.702	cellular_component	c167688_g3;c171669_g1;c174497_g1;c176786_g1;c227211_g1
GO:0040011	e	locomotion	6/557	263/152923	0.000448	0.715	biological_process	c144570_g1;c163813_g2;c174497_g1;c181088_g1;c227211_g1;c58226_g1
GO:0016114	e	terpenoid biosynthetic process	2/557	9/152923	0.000469	0.748	biological_process	c157442_g2;c170852_g1
GO:0050790	e	regulation of catalytic activity	10/557	743/152923	0.000473	0.755	biological_process	c156982_g1;c162967_g1;c163813_g2;c167688_g3;c181782_g4;c25090_g1;c292849_g1;c29828_g1;c83697_g1;c99829_g1
GO:0051082	e	unfolded protein binding	3/557	42/152923	0.000496	0.792	molecular_function	c155440_g1;c177875_g4;c99829_g1
GO:0006955	e	immune response	4/557	99/152923	0.000499	0.796	biological_process	c145078_g1;c155592_g2;c227211_g1;c292849_g1
GO:0071310	e	cellular response to organic substance	7/557	374/152923	0.000499	0.797	biological_process	c112805_g1;c164503_g1;c181088_g1;c181182_g7;c227211_g1;c25090_g1;c292849_g1
GO:0006807	e	nitrogen compound metabolic process	22/557	2690/152923	0.000509	0.813	biological_process	c111819_g1;c118602_g1;c145114_g1;c156982_g1;c157442_g2;c162967_g1;c163217_g6;c164503_g1;c173950_g6;c175311_g1;c175700_g1;c175700_g3;c179131_g5;c179942_g20;c180183_g1;c180731_g5;c181182_g7;c181782_g4;c182122_g2;c183001_g1;c271240_g1;c99829_g1
GO:0042325	e	regulation of phosphorylation	7/557	380/152923	0.000548	0.875	biological_process	c140191_g3;c151127_g1;c156982_g1;c162967_g1;c163813_g2;c292849_g1;c83697_g1
GO:1901576	e	organic substance biosynthetic process	13/557	1198/152923	0.000557	0.888	biological_process	c111819_g1;c148930_g2;c157442_g2;c164503_g1;c170852_g1;c175311_g1;c179131_g5;c179942_g20;c180731_g5;c181821_g5;c183001_g1;c271240_g1;c73327_g1
GO:0044282	e	small molecule catabolic process	4/557	102/152923	0.000558	0.891	biological_process	c118602_g1;c157442_g2;c158703_g1;c271240_g1
GO:0005634	e	nucleus	14/557	1355/152923	0.000559	0.892	cellular_component	c125058_g1;c130377_g1;c159915_g1;c163813_g2;c170852_g1;c171106_g1;c172958_g2;c173213_g1;c173213_g5;c179942_g20;c180183_g1;c83697_g1;c86261_g1;c90782_g1
GO:0043066	e	negative regulation of apoptotic process	5/557	181/152923	0.00057	0.909	biological_process	c151127_g1;c156982_g1;c168751_g3;c181782_g4;c25090_g1
GO:0016020	e	membrane	17/557	1852/152923	0.000573	0.914	cellular_component	c114661_g1;c144570_g1;c145078_g1;c151481_g2;c160840_g1;c161925_g1;c163532_g1;c164503_g1;c170852_g1;c171106_g1;c171282_g1;c176823_g6;c178961_g1;c180154_g1;c181821_g5;c58226_g1;c96624_g1
GO:1901657	e	glycosyl compound metabolic process	8/557	501/152923	0.000575	0.918	biological_process	c163217_g6;c173950_g6;c175700_g1;c175700_g3;c181182_g7;c183001_g1;c73327_g1;c99829_g1
GO:0001816	e	cytokine production	2/557	10/152923	0.000585	0.933	biological_process	c173213_g5;c175311_g1
GO:0002478	e	antigen processing and presentation of exogenous peptide antigen	2/557	10/152923	0.000585	0.933	biological_process	c175700_g1;c181782_g4
GO:0001819	e	positive regulation of cytokine production	3/557	45/152923	0.000609	0.971	biological_process	c227211_g1;c25090_g1;c292849_g1
GO:0043069	e	negative regulation of programmed cell death	5/557	185/152923	0.000629	1	biological_process	c151127_g1;c156982_g1;c168751_g3;c181782_g4;c25090_g1
GO:0055085	e	transmembrane transport	9/557	638/152923	0.000645	1	biological_process	c113162_g1;c125330_g2;c169360_g1;c171106_g1;c175700_g1;c175700_g11;c175700_g3;c178961_g1;c99829_g1
GO:0005839	e	proteasome core complex	2/557	11/152923	0.000713	1	cellular_component	c181782_g4;c90782_g1
GO:0009058	e	biosynthetic process	13/557	1240/152923	0.000762	1	biological_process	c111819_g1;c148930_g2;c157442_g2;c164503_g1;c170852_g1;c175311_g1;c179131_g5;c179942_g20;c180731_g5;c181821_g5;c183001_g1;c271240_g1;c73327_g1
GO:0060548	e	negative regulation of cell death	5/557	195/152923	0.000796	1	biological_process	c151127_g1;c156982_g1;c168751_g3;c181782_g4;c25090_g1
GO:0043167	e	ion binding	27/557	3729/152923	0.000824	1	molecular_function	c137050_g1;c139541_g1;c145078_g1;c145114_g1;c155440_g1;c155592_g2;c156982_g1;c157442_g2;c158876_g2;c160395_g1;c163217_g6;c163532_g1;c165480_g1;c165480_g2;c174169_g6;c175110_g1;c175700_g3;c176494_g2;c176556_g5;c181182_g7;c23609_g1;c271240_g1;c29828_g1;c67093_g1;c73327_g1;c92129_g1;c99829_g1
GO:0040013	e	negative regulation of locomotion	3/557	50/152923	0.000829	1	biological_process	c144570_g1;c164503_g1;c25090_g1
GO:0031400	e	negative regulation of protein modification process	4/557	114/152923	0.000847	1	biological_process	c162967_g1;c175311_g1;c181782_g4;c83697_g1
GO:0019884	e	antigen processing and presentation of exogenous antigen	2/557	12/152923	0.000853	1	biological_process	c175700_g1;c181782_g4
GO:0030595	e	leukocyte chemotaxis	2/557	12/152923	0.000853	1	biological_process	c174497_g1;c227211_g1
GO:0016331	e	morphogenesis of embryonic epithelium	2/557	12/152923	0.000853	1	biological_process	c157442_g2;c170852_g1
GO:0006629	e	lipid metabolic process	7/557	417/152923	0.000942	1	biological_process	c111819_g1;c157442_g2;c158703_g1;c160395_g1;c170852_g1;c175311_g1;c181821_g5
GO:0009892	e	negative regulation of metabolic process	8/557	542/152923	0.000954	1	biological_process	c162967_g1;c163217_g6;c173213_g5;c175311_g1;c181782_g4;c227211_g1;c25090_g1;c83697_g1
GO:0001932	e	regulation of protein phosphorylation	6/557	306/152923	0.000984	1	biological_process	c140191_g3;c151127_g1;c156982_g1;c162967_g1;c292849_g1;c83697_g1
GO:0008299	e	isoprenoid biosynthetic process	2/557	13/152923	0.00101	1	biological_process	c157442_g2;c170852_g1
GO:0035639	e	purine ribonucleoside triphosphate binding	14/557	1451/152923	0.00107	1	molecular_function	c145078_g1;c155440_g1;c155592_g2;c156982_g1;c160395_g1;c163532_g1;c174169_g6;c175700_g3;c176494_g2;c176556_g5;c181182_g7;c23609_g1;c73327_g1;c99829_g1
GO:0043231	e	intracellular membrane-bounded organelle	19/557	2285/152923	0.00113	1	cellular_component	c118602_g1;c125058_g1;c126432_g1;c130377_g1;c159915_g1;c163813_g2;c170852_g1;c171106_g1;c172958_g2;c173213_g1;c173213_g5;c175311_g1;c176556_g5;c179942_g20;c180183_g1;c83697_g1;c86261_g1;c90782_g1;c99829_g1
GO:0032550	e	purine ribonucleoside binding	14/557	1462/152923	0.00115	1	molecular_function	c145078_g1;c155440_g1;c155592_g2;c156982_g1;c160395_g1;c163532_g1;c174169_g6;c175700_g3;c176494_g2;c176556_g5;c181182_g7;c23609_g1;c73327_g1;c99829_g1
GO:0001883	e	purine nucleoside binding	14/557	1463/152923	0.00116	1	molecular_function	c145078_g1;c155440_g1;c155592_g2;c156982_g1;c160395_g1;c163532_g1;c174169_g6;c175700_g3;c176494_g2;c176556_g5;c181182_g7;c23609_g1;c73327_g1;c99829_g1
GO:0043168	e	anion binding	16/557	1803/152923	0.00116	1	molecular_function	c145078_g1;c145114_g1;c155440_g1;c155592_g2;c156982_g1;c157442_g2;c160395_g1;c163532_g1;c174169_g6;c175700_g3;c176494_g2;c176556_g5;c181182_g7;c23609_g1;c73327_g1;c99829_g1
GO:0032549	e	ribonucleoside binding	14/557	1467/152923	0.00119	1	molecular_function	c145078_g1;c155440_g1;c155592_g2;c156982_g1;c160395_g1;c163532_g1;c174169_g6;c175700_g3;c176494_g2;c176556_g5;c181182_g7;c23609_g1;c73327_g1;c99829_g1
GO:1901615	e	organic hydroxy compound metabolic process	4/557	125/152923	0.00119	1	biological_process	c170852_g1;c175311_g1;c181821_g5;c73327_g1
GO:0032555	e	purine ribonucleotide binding	14/557	1471/152923	0.00122	1	molecular_function	c145078_g1;c155440_g1;c155592_g2;c156982_g1;c160395_g1;c163532_g1;c174169_g6;c175700_g3;c176494_g2;c176556_g5;c181182_g7;c23609_g1;c73327_g1;c99829_g1
GO:0019220	e	regulation of phosphate metabolic process	9/557	700/152923	0.00123	1	biological_process	c140191_g3;c151127_g1;c156982_g1;c162967_g1;c163217_g6;c163813_g2;c292849_g1;c29828_g1;c83697_g1
GO:0051174	e	regulation of phosphorus metabolic process	9/557	703/152923	0.00126	1	biological_process	c140191_g3;c151127_g1;c156982_g1;c162967_g1;c163217_g6;c163813_g2;c292849_g1;c29828_g1;c83697_g1
GO:0048522	e	positive regulation of cellular process	12/557	1155/152923	0.00129	1	biological_process	c151127_g1;c156982_g1;c157442_g2;c158960_g2;c173213_g5;c179942_g20;c181782_g4;c227211_g1;c25090_g1;c292849_g1;c83697_g1;c99829_g1
GO:0032101	e	regulation of response to external stimulus	4/557	128/152923	0.0013	1	biological_process	c111819_g1;c144570_g1;c227211_g1;c25090_g1
GO:0000502	e	proteasome complex	2/557	15/152923	0.00135	1	cellular_component	c181782_g4;c90782_g1
GO:0032553	e	ribonucleotide binding	14/557	1488/152923	0.00135	1	molecular_function	c145078_g1;c155440_g1;c155592_g2;c156982_g1;c160395_g1;c163532_g1;c174169_g6;c175700_g3;c176494_g2;c176556_g5;c181182_g7;c23609_g1;c73327_g1;c99829_g1
GO:0048870	e	cell motility	5/557	221/152923	0.00139	1	biological_process	c144570_g1;c163813_g2;c174497_g1;c227211_g1;c58226_g1
GO:0017076	e	purine nucleotide binding	14/557	1492/152923	0.00139	1	molecular_function	c145078_g1;c155440_g1;c155592_g2;c156982_g1;c160395_g1;c163532_g1;c174169_g6;c175700_g3;c176494_g2;c176556_g5;c181182_g7;c23609_g1;c73327_g1;c99829_g1
GO:0006096	e	glycolytic process	3/557	60/152923	0.00141	1	biological_process	c157442_g2;c176494_g2;c73327_g1
GO:0035556	e	intracellular signal transduction	8/557	578/152923	0.00143	1	biological_process	c151127_g1;c163532_g1;c168751_g3;c176556_g5;c181782_g4;c227211_g1;c23609_g1;c292849_g1
GO:0044424	e	intracellular part	34/557	5242/152923	0.00144	1	cellular_component	c114661_g1;c118602_g1;c125058_g1;c126432_g1;c130377_g1;c137683_g1;c145078_g1;c156982_g1;c157442_g2;c159915_g1;c160395_g1;c163813_g2;c170852_g1;c171106_g1;c172958_g2;c173213_g1;c173213_g5;c175311_g1;c176556_g5;c177284_g5;c179131_g5;c179942_g20;c180154_g1;c180183_g1;c180731_g5;c181182_g7;c181782_g4;c181821_g5;c183001_g1;c227211_g1;c83697_g1;c86261_g1;c90782_g1;c99829_g1
GO:0042802	e	identical protein binding	6/557	332/152923	0.00149	1	molecular_function	c157442_g2;c163217_g6;c171106_g1;c175311_g1;c181182_g7;c99829_g1
GO:0005615	e	extracellular space	4/557	133/152923	0.0015	1	cellular_component	c25090_g1;c58226_g1;c67093_g1;c92129_g1
GO:0016101	e	diterpenoid metabolic process	2/557	16/152923	0.00154	1	biological_process	c157442_g2;c170852_g1
GO:0001523	e	retinoid metabolic process	2/557	16/152923	0.00154	1	biological_process	c157442_g2;c170852_g1
GO:0019362	e	pyridine nucleotide metabolic process	3/557	63/152923	0.00162	1	biological_process	c173950_g6;c175311_g1;c179131_g5
GO:1901606	e	alpha-amino acid catabolic process	3/557	63/152923	0.00162	1	biological_process	c118602_g1;c157442_g2;c271240_g1
GO:0044255	e	cellular lipid metabolic process	6/557	338/152923	0.00163	1	biological_process	c111819_g1;c157442_g2;c158703_g1;c160395_g1;c170852_g1;c181821_g5
GO:0065009	e	regulation of molecular function	10/557	877/152923	0.00164	1	biological_process	c156982_g1;c162967_g1;c163813_g2;c167688_g3;c181782_g4;c25090_g1;c292849_g1;c29828_g1;c83697_g1;c99829_g1
GO:0009117	e	nucleotide metabolic process	8/557	596/152923	0.00173	1	biological_process	c173950_g6;c175311_g1;c175700_g1;c175700_g3;c179131_g5;c181182_g7;c183001_g1;c99829_g1
GO:0002020	e	protease binding	2/557	17/152923	0.00174	1	molecular_function	c25090_g1;c58226_g1
GO:0006753	e	nucleoside phosphate metabolic process	8/557	603/152923	0.00186	1	biological_process	c173950_g6;c175311_g1;c175700_g1;c175700_g3;c179131_g5;c181182_g7;c183001_g1;c99829_g1
GO:0016491	e	oxidoreductase activity	8/557	605/152923	0.0019	1	molecular_function	c118602_g1;c157442_g2;c158876_g2;c166840_g1;c170852_g1;c172016_g1;c175311_g1;c180154_g1
GO:0004298	e	threonine-type endopeptidase activity	2/557	18/152923	0.00195	1	molecular_function	c181782_g4;c90782_g1
GO:0050900	e	leukocyte migration	2/557	18/152923	0.00195	1	biological_process	c174497_g1;c227211_g1
GO:0070003	e	threonine-type peptidase activity	2/557	18/152923	0.00195	1	molecular_function	c181782_g4;c90782_g1
GO:0080134	e	regulation of response to stress	5/557	240/152923	0.00199	1	biological_process	c111819_g1;c172958_g2;c25090_g1;c292849_g1;c83697_g1
GO:0046364	e	monosaccharide biosynthetic process	3/557	68/152923	0.00202	1	biological_process	c157442_g2;c175311_g1;c73327_g1
GO:0034655	e	nucleobase-containing compound catabolic process	7/557	478/152923	0.00204	1	biological_process	c163217_g6;c175700_g1;c175700_g3;c180731_g5;c181182_g7;c183001_g1;c99829_g1
GO:0043565	e	sequence-specific DNA binding	6/557	354/152923	0.00205	1	molecular_function	c125058_g1;c130377_g1;c159915_g1;c173213_g1;c173213_g5;c86261_g1
GO:0003700	e	sequence-specific DNA binding transcription factor activity	7/557	480/152923	0.00209	1	molecular_function	c125058_g1;c130377_g1;c159915_g1;c173213_g1;c173213_g5;c179942_g20;c86261_g1
GO:0004252	e	serine-type endopeptidase activity	3/557	69/152923	0.00211	1	molecular_function	c127451_g1;c58226_g1;c92129_g1
GO:0072524	e	pyridine-containing compound metabolic process	3/557	69/152923	0.00211	1	biological_process	c173950_g6;c175311_g1;c179131_g5
GO:0001071	e	nucleic acid binding transcription factor activity	7/557	483/152923	0.00217	1	molecular_function	c125058_g1;c130377_g1;c159915_g1;c173213_g1;c173213_g5;c179942_g20;c86261_g1
GO:0043226	e	organelle	23/557	3124/152923	0.00218	1	cellular_component	c118602_g1;c125058_g1;c126432_g1;c130377_g1;c140191_g3;c145078_g1;c159915_g1;c163813_g2;c170852_g1;c171106_g1;c172958_g2;c173213_g1;c173213_g5;c175311_g1;c176556_g5;c179942_g20;c180183_g1;c181182_g7;c181782_g4;c83697_g1;c86261_g1;c90782_g1;c99829_g1
GO:0009063	e	cellular amino acid catabolic process	3/557	70/152923	0.00219	1	biological_process	c118602_g1;c157442_g2;c271240_g1
GO:0034641	e	cellular nitrogen compound metabolic process	17/557	2047/152923	0.00221	1	biological_process	c111819_g1;c157442_g2;c163217_g6;c173950_g6;c175311_g1;c175700_g1;c175700_g3;c179131_g5;c179942_g20;c180183_g1;c180731_g5;c181182_g7;c181782_g4;c182122_g2;c183001_g1;c271240_g1;c99829_g1
GO:1901700	e	response to oxygen-containing compound	5/557	246/152923	0.00221	1	biological_process	c112805_g1;c169703_g1;c179942_g20;c227211_g1;c25090_g1
GO:0051338	e	regulation of transferase activity	5/557	249/152923	0.00233	1	biological_process	c156982_g1;c162967_g1;c181782_g4;c292849_g1;c83697_g1
GO:0009116	e	nucleoside metabolic process	7/557	490/152923	0.00235	1	biological_process	c163217_g6;c173950_g6;c175700_g1;c175700_g3;c181182_g7;c183001_g1;c99829_g1
GO:0071900	e	regulation of protein serine/threonine kinase activity	4/557	151/152923	0.00238	1	biological_process	c156982_g1;c162967_g1;c292849_g1;c83697_g1
GO:0046700	e	heterocycle catabolic process	7/557	492/152923	0.0024	1	biological_process	c163217_g6;c175700_g1;c175700_g3;c180731_g5;c181182_g7;c183001_g1;c99829_g1
GO:0044270	e	cellular nitrogen compound catabolic process	7/557	493/152923	0.00243	1	biological_process	c163217_g6;c175700_g1;c175700_g3;c180731_g5;c181182_g7;c183001_g1;c99829_g1
GO:0019439	e	aromatic compound catabolic process	7/557	497/152923	0.00254	1	biological_process	c163217_g6;c175700_g1;c175700_g3;c180731_g5;c181182_g7;c183001_g1;c99829_g1
GO:0051347	e	positive regulation of transferase activity	4/557	154/152923	0.00255	1	biological_process	c156982_g1;c181782_g4;c292849_g1;c83697_g1
GO:0044765	e	single-organism transport	12/557	1261/152923	0.00265	1	biological_process	c113162_g1;c125330_g2;c161925_g1;c169360_g1;c171106_g1;c175700_g1;c175700_g11;c175700_g3;c178961_g1;c227211_g1;c292849_g1;c99829_g1
GO:0046131	e	pyrimidine ribonucleoside metabolic process	2/557	21/152923	0.00266	1	biological_process	c163217_g6;c183001_g1
GO:0006721	e	terpenoid metabolic process	2/557	21/152923	0.00266	1	biological_process	c157442_g2;c170852_g1
GO:0006769	e	nicotinamide metabolic process	2/557	21/152923	0.00266	1	biological_process	c173950_g6;c179131_g5
GO:0005125	e	cytokine activity	2/557	21/152923	0.00266	1	molecular_function	c176786_g1;c227211_g1
GO:0006206	e	pyrimidine nucleobase metabolic process	3/557	75/152923	0.00267	1	biological_process	c163217_g6;c173950_g6;c183001_g1
GO:0006767	e	water-soluble vitamin metabolic process	3/557	75/152923	0.00267	1	biological_process	c157442_g2;c173950_g6;c179131_g5
GO:0010605	e	negative regulation of macromolecule metabolic process	7/557	502/152923	0.00268	1	biological_process	c162967_g1;c173213_g5;c175311_g1;c181782_g4;c227211_g1;c25090_g1;c83697_g1
GO:0071822	e	protein complex subunit organization	6/557	377/152923	0.0028	1	biological_process	c125330_g2;c163217_g6;c163813_g2;c171106_g1;c292849_g1;c99829_g1
GO:0006355	e	regulation of transcription, DNA-templated	14/557	1616/152923	0.00285	1	biological_process	c125058_g1;c130377_g1;c156982_g1;c159915_g1;c173213_g1;c173213_g5;c179942_g20;c292849_g1;c86261_g1
GO:0044283	e	small molecule biosynthetic process	5/557	261/152923	0.00285	1	biological_process	c111819_g1;c157442_g2;c170852_g1;c175311_g1;c73327_g1
GO:0032269	e	negative regulation of cellular protein metabolic process	4/557	159/152923	0.00286	1	biological_process	c162967_g1;c175311_g1;c181782_g4;c83697_g1
GO:0044249	e	cellular biosynthetic process	11/557	1109/152923	0.00288	1	biological_process	c111819_g1;c157442_g2;c164503_g1;c170852_g1;c179131_g5;c179942_g20;c180731_g5;c181821_g5;c183001_g1;c271240_g1;c73327_g1
GO:0051348	e	negative regulation of transferase activity	3/557	77/152923	0.00288	1	biological_process	c162967_g1;c181782_g4;c83697_g1
GO:1901361	e	organic cyclic compound catabolic process	7/557	509/152923	0.00289	1	biological_process	c163217_g6;c175700_g1;c175700_g3;c180731_g5;c181182_g7;c183001_g1;c99829_g1
GO:0015370	e	solute:sodium symporter activity	2/557	22/152923	0.00291	1	molecular_function	c113162_g1;c178961_g1
GO:0004857	e	enzyme inhibitor activity	3/557	78/152923	0.00299	1	molecular_function	c163813_g2;c167688_g3;c25090_g1
GO:0008270	e	zinc ion binding	8/557	654/152923	0.00305	1	molecular_function	c137050_g1;c139541_g1;c158876_g2;c163217_g6;c165480_g1;c175110_g1;c29828_g1;c67093_g1
GO:0030154	e	cell differentiation	6/557	386/152923	0.00314	1	biological_process	c159915_g1;c173213_g5;c176823_g6;c179942_g20;c227211_g1;c90782_g1
GO:1901360	e	organic cyclic compound metabolic process	17/557	2156/152923	0.00319	1	biological_process	c157442_g2;c162967_g1;c163217_g6;c173950_g6;c175311_g1;c175700_g1;c175700_g3;c179131_g5;c179942_g20;c180183_g1;c180731_g5;c181182_g7;c181782_g4;c182122_g2;c183001_g1;c271240_g1;c99829_g1
GO:0006733	e	oxidoreduction coenzyme metabolic process	3/557	80/152923	0.00321	1	biological_process	c173950_g6;c175311_g1;c179131_g5
GO:0006766	e	vitamin metabolic process	3/557	80/152923	0.00321	1	biological_process	c157442_g2;c173950_g6;c179131_g5
GO:0048869	e	cellular developmental process	8/557	662/152923	0.00328	1	biological_process	c159915_g1;c170852_g1;c173213_g5;c175311_g1;c176823_g6;c179942_g20;c227211_g1;c90782_g1
GO:0009966	e	regulation of signal transduction	8/557	667/152923	0.00343	1	biological_process	c151127_g1;c154149_g1;c162967_g1;c171282_g1;c227211_g1;c25090_g1;c292849_g1;c83697_g1
GO:0009820	e	alkaloid metabolic process	2/557	24/152923	0.00347	1	biological_process	c173950_g6;c179131_g5
GO:0046497	e	nicotinate nucleotide metabolic process	2/557	24/152923	0.00347	1	biological_process	c173950_g6;c179131_g5
GO:0006213	e	pyrimidine nucleoside metabolic process	2/557	24/152923	0.00347	1	biological_process	c163217_g6;c183001_g1
GO:1901136	e	carbohydrate derivative catabolic process	6/557	394/152923	0.00347	1	biological_process	c137683_g1;c163217_g6;c175700_g1;c175700_g3;c181182_g7;c99829_g1
GO:0046914	e	transition metal ion binding	9/557	823/152923	0.0036	1	molecular_function	c137050_g1;c139541_g1;c156982_g1;c158876_g2;c163217_g6;c165480_g1;c175110_g1;c29828_g1;c67093_g1
GO:0046247	e	terpene catabolic process	1/557	1/152923	0.00364	1	biological_process	c157442_g2
GO:0050820	e	positive regulation of coagulation	1/557	1/152923	0.00364	1	biological_process	c25090_g1
GO:0050829	e	defense response to Gram-negative bacterium	1/557	1/152923	0.00364	1	biological_process	c25090_g1
GO:0006567	e	threonine catabolic process	1/557	1/152923	0.00364	1	biological_process	c118602_g1
GO:0035491	e	positive regulation of leukotriene production involved in inflammatory response	1/557	1/152923	0.00364	1	biological_process	c25090_g1
GO:0002591	e	positive regulation of antigen processing and presentation of peptide antigen via MHC class I	1/557	1/152923	0.00364	1	biological_process	c175700_g1
GO:0060166	e	olfactory pit development	1/557	1/152923	0.00364	1	biological_process	c157442_g2
GO:0046251	e	limonene catabolic process	1/557	1/152923	0.00364	1	biological_process	c157442_g2
GO:0002589	e	regulation of antigen processing and presentation of peptide antigen via MHC class I	1/557	1/152923	0.00364	1	biological_process	c175700_g1
GO:0002585	e	positive regulation of antigen processing and presentation of peptide antigen	1/557	1/152923	0.00364	1	biological_process	c175700_g1
GO:0002583	e	regulation of antigen processing and presentation of peptide antigen	1/557	1/152923	0.00364	1	biological_process	c175700_g1
GO:0010734	e	negative regulation of protein glutathionylation	1/557	1/152923	0.00364	1	biological_process	c175311_g1
GO:0010732	e	regulation of protein glutathionylation	1/557	1/152923	0.00364	1	biological_process	c175311_g1
GO:0018125	e	peptidyl-cysteine methylation	1/557	1/152923	0.00364	1	biological_process	c176556_g5
GO:0019344	e	cysteine biosynthetic process	1/557	1/152923	0.00364	1	biological_process	c111819_g1
GO:0042588	e	zymogen granule	1/557	1/152923	0.00364	1	cellular_component	c176556_g5
GO:0008743	e	L-threonine 3-dehydrogenase activity	1/557	1/152923	0.00364	1	molecular_function	c118602_g1
GO:0019885	e	antigen processing and presentation of endogenous peptide antigen via MHC class I	1/557	1/152923	0.00364	1	biological_process	c175700_g1
GO:0002484	e	antigen processing and presentation of endogenous peptide antigen via MHC class I via ER pathway	1/557	1/152923	0.00364	1	biological_process	c175700_g1
GO:0002485	e	antigen processing and presentation of endogenous peptide antigen via MHC class I via ER pathway, TAP-dependent	1/557	1/152923	0.00364	1	biological_process	c175700_g1
GO:0002481	e	antigen processing and presentation of exogenous protein antigen via MHC class Ib, TAP-dependent	1/557	1/152923	0.00364	1	biological_process	c175700_g1
GO:0002488	e	antigen processing and presentation of endogenous peptide antigen via MHC class Ib via ER pathway	1/557	1/152923	0.00364	1	biological_process	c175700_g1
GO:0002489	e	antigen processing and presentation of endogenous peptide antigen via MHC class Ib via ER pathway, TAP-dependent	1/557	1/152923	0.00364	1	biological_process	c175700_g1
GO:0061043	e	regulation of vascular wound healing	1/557	1/152923	0.00364	1	biological_process	c25090_g1
GO:0046108	e	uridine metabolic process	1/557	1/152923	0.00364	1	biological_process	c183001_g1
GO:0018923	e	limonene metabolic process	1/557	1/152923	0.00364	1	biological_process	c157442_g2
GO:0010757	e	negative regulation of plasminogen activation	1/557	1/152923	0.00364	1	biological_process	c25090_g1
GO:0001300	e	chronological cell aging	1/557	1/152923	0.00364	1	biological_process	c25090_g1
GO:0047280	e	nicotinamide phosphoribosyltransferase activity	1/557	1/152923	0.00364	1	molecular_function	c179131_g5
GO:0048247	e	lymphocyte chemotaxis	1/557	1/152923	0.00364	1	biological_process	c227211_g1
GO:0019260	e	1,2-dichloroethane catabolic process	1/557	1/152923	0.00364	1	biological_process	c157442_g2
GO:0002579	e	positive regulation of antigen processing and presentation	1/557	1/152923	0.00364	1	biological_process	c175700_g1
GO:0002577	e	regulation of antigen processing and presentation	1/557	1/152923	0.00364	1	biological_process	c175700_g1
GO:0008157	e	protein phosphatase 1 binding	1/557	1/152923	0.00364	1	molecular_function	c163813_g2
GO:0043694	e	monoterpene catabolic process	1/557	1/152923	0.00364	1	biological_process	c157442_g2
GO:0043692	e	monoterpene metabolic process	1/557	1/152923	0.00364	1	biological_process	c157442_g2
GO:0018899	e	1,2-dichloroethane metabolic process	1/557	1/152923	0.00364	1	biological_process	c157442_g2
GO:0035490	e	regulation of leukotriene production involved in inflammatory response	1/557	1/152923	0.00364	1	biological_process	c25090_g1
GO:0004850	e	uridine phosphorylase activity	1/557	1/152923	0.00364	1	molecular_function	c183001_g1
GO:0070837	e	dehydroascorbic acid transport	1/557	1/152923	0.00364	1	biological_process	c171106_g1
GO:1900048	e	positive regulation of hemostasis	1/557	1/152923	0.00364	1	biological_process	c25090_g1
GO:0051917	e	regulation of fibrinolysis	1/557	1/152923	0.00364	1	biological_process	c25090_g1
GO:0051918	e	negative regulation of fibrinolysis	1/557	1/152923	0.00364	1	biological_process	c25090_g1
GO:0004345	e	glucose-6-phosphate dehydrogenase activity	1/557	1/152923	0.00364	1	molecular_function	c175311_g1
GO:0042206	e	halogenated hydrocarbon catabolic process	1/557	1/152923	0.00364	1	biological_process	c157442_g2
GO:0042205	e	chlorinated hydrocarbon catabolic process	1/557	1/152923	0.00364	1	biological_process	c157442_g2
GO:0019322	e	pentose biosynthetic process	1/557	1/152923	0.00364	1	biological_process	c175311_g1
GO:0021768	e	nucleus accumbens development	1/557	1/152923	0.00364	1	biological_process	c157442_g2
GO:0060431	e	primary lung bud formation	1/557	1/152923	0.00364	1	biological_process	c170852_g1
GO:0061044	e	negative regulation of vascular wound healing	1/557	1/152923	0.00364	1	biological_process	c25090_g1
GO:0042214	e	terpene metabolic process	1/557	1/152923	0.00364	1	biological_process	c157442_g2
GO:0004968	e	gonadotropin-releasing hormone receptor activity	1/557	1/152923	0.00364	1	molecular_function	c112805_g1
GO:0002072	e	optic cup morphogenesis involved in camera-type eye development	1/557	1/152923	0.00364	1	biological_process	c157442_g2
GO:0004731	e	purine-nucleoside phosphorylase activity	1/557	1/152923	0.00364	1	molecular_function	c173950_g6
GO:0002477	e	antigen processing and presentation of exogenous peptide antigen via MHC class Ib	1/557	1/152923	0.00364	1	biological_process	c175700_g1
GO:0002476	e	antigen processing and presentation of endogenous peptide antigen via MHC class Ib	1/557	1/152923	0.00364	1	biological_process	c175700_g1
GO:0097211	e	cellular response to gonadotropin-releasing hormone	1/557	1/152923	0.00364	1	biological_process	c112805_g1
GO:0097210	e	response to gonadotropin-releasing hormone	1/557	1/152923	0.00364	1	biological_process	c112805_g1
GO:0030194	e	positive regulation of blood coagulation	1/557	1/152923	0.00364	1	biological_process	c25090_g1
GO:0002046	e	opsin binding	1/557	1/152923	0.00364	1	molecular_function	c140191_g3
GO:0008610	e	lipid biosynthetic process	4/557	171/152923	0.00371	1	biological_process	c157442_g2;c170852_g1;c175311_g1;c181821_g5
GO:0046483	e	heterocycle metabolic process	16/557	1996/152923	0.00382	1	biological_process	c157442_g2;c163217_g6;c173950_g6;c175311_g1;c175700_g1;c175700_g3;c179131_g5;c179942_g20;c180183_g1;c180731_g5;c181182_g7;c181782_g4;c182122_g2;c183001_g1;c271240_g1;c99829_g1
GO:0006928	e	cellular component movement	6/557	402/152923	0.00383	1	biological_process	c144570_g1;c145078_g1;c163813_g2;c174497_g1;c227211_g1;c58226_g1
GO:0006090	e	pyruvate metabolic process	3/557	86/152923	0.00393	1	biological_process	c157442_g2;c176494_g2;c73327_g1
GO:0022804	e	active transmembrane transporter activity	4/557	175/152923	0.00403	1	molecular_function	c113162_g1;c175700_g1;c175700_g3;c178961_g1
GO:0016310	e	phosphorylation	8/557	686/152923	0.00405	1	biological_process	c155592_g2;c156982_g1;c170058_g1;c174169_g6;c176494_g2;c227211_g1;c292849_g1;c73327_g1
GO:0060326	e	cell chemotaxis	2/557	26/152923	0.00406	1	biological_process	c174497_g1;c227211_g1
GO:0006720	e	isoprenoid metabolic process	2/557	26/152923	0.00406	1	biological_process	c157442_g2;c170852_g1
GO:0006006	e	glucose metabolic process	3/557	89/152923	0.00433	1	biological_process	c157442_g2;c175311_g1;c73327_g1
GO:0030246	e	carbohydrate binding	3/557	89/152923	0.00433	1	molecular_function	c137683_g1;c148930_g2;c179548_g9
GO:0040008	e	regulation of growth	4/557	179/152923	0.00436	1	biological_process	c126883_g1;c144570_g1;c151127_g1;c163217_g6
GO:0009068	e	aspartate family amino acid catabolic process	2/557	27/152923	0.00438	1	biological_process	c118602_g1;c157442_g2
GO:0022607	e	cellular component assembly	7/557	551/152923	0.00444	1	biological_process	c125330_g2;c145078_g1;c163217_g6;c163813_g2;c164503_g1;c171106_g1;c99829_g1
GO:0001817	e	regulation of cytokine production	3/557	90/152923	0.00446	1	biological_process	c227211_g1;c25090_g1;c292849_g1
GO:0007166	e	cell surface receptor signaling pathway	9/557	851/152923	0.00447	1	biological_process	c111484_g1;c112805_g1;c144570_g1;c145078_g1;c158960_g2;c174169_g6;c181088_g1;c292849_g1;c47936_g1
GO:0016616	e	oxidoreductase activity, acting on the CH-OH group of donors, NAD or NADP as acceptor	3/557	91/152923	0.0046	1	molecular_function	c118602_g1;c170852_g1;c175311_g1
GO:0042803	e	protein homodimerization activity	4/557	182/152923	0.00462	1	molecular_function	c157442_g2;c163217_g6;c175311_g1;c99829_g1
GO:0006725	e	cellular aromatic compound metabolic process	16/557	2062/152923	0.00482	1	biological_process	c157442_g2;c162967_g1;c163217_g6;c173950_g6;c175311_g1;c175700_g1;c175700_g3;c179131_g5;c179942_g20;c180183_g1;c180731_g5;c181182_g7;c181782_g4;c182122_g2;c183001_g1;c99829_g1
GO:0030234	e	enzyme regulator activity	5/557	297/152923	0.00492	1	molecular_function	c163813_g2;c167688_g3;c25090_g1;c29828_g1;c99829_g1
GO:0040012	e	regulation of locomotion	4/557	186/152923	0.00499	1	biological_process	c144570_g1;c164503_g1;c227211_g1;c25090_g1
GO:0015294	e	solute:cation symporter activity	2/557	29/152923	0.00504	1	molecular_function	c113162_g1;c178961_g1
GO:0071902	e	positive regulation of protein serine/threonine kinase activity	3/557	94/152923	0.00504	1	biological_process	c156982_g1;c292849_g1;c83697_g1
GO:0051270	e	regulation of cellular component movement	4/557	187/152923	0.00508	1	biological_process	c144570_g1;c164503_g1;c227211_g1;c25090_g1
GO:0031325	e	positive regulation of cellular metabolic process	8/557	719/152923	0.00534	1	biological_process	c156982_g1;c173213_g5;c179942_g20;c181782_g4;c227211_g1;c292849_g1;c83697_g1;c99829_g1
GO:0098542	e	defense response to other organism	2/557	30/152923	0.00538	1	biological_process	c177284_g5;c25090_g1
GO:0043933	e	macromolecular complex subunit organization	6/557	432/152923	0.0054	1	biological_process	c125330_g2;c163217_g6;c163813_g2;c171106_g1;c292849_g1;c99829_g1
GO:0016477	e	cell migration	4/557	192/152923	0.00558	1	biological_process	c144570_g1;c174497_g1;c227211_g1;c58226_g1
GO:1901137	e	carbohydrate derivative biosynthetic process	4/557	193/152923	0.00568	1	biological_process	c164503_g1;c175311_g1;c183001_g1;c73327_g1
GO:0046165	e	alcohol biosynthetic process	2/557	31/152923	0.00574	1	biological_process	c175311_g1;c73327_g1
GO:0044262	e	cellular carbohydrate metabolic process	3/557	99/152923	0.00582	1	biological_process	c164503_g1;c181821_g5;c73327_g1
GO:0051171	e	regulation of nitrogen compound metabolic process	14/557	1668/152923	0.00596	1	biological_process	c125058_g1;c130377_g1;c156982_g1;c159915_g1;c163217_g6;c173213_g1;c173213_g5;c179942_g20;c181782_g4;c227211_g1;c292849_g1;c29828_g1;c86261_g1;c99829_g1
GO:0016773	e	phosphotransferase activity, alcohol group as acceptor	7/557	589/152923	0.00633	1	molecular_function	c155592_g2;c156982_g1;c170058_g1;c174169_g6;c176494_g2;c227211_g1;c73327_g1
GO:0023051	e	regulation of signaling	8/557	743/152923	0.00645	1	biological_process	c151127_g1;c154149_g1;c162967_g1;c171282_g1;c227211_g1;c25090_g1;c292849_g1;c83697_g1
GO:0006040	e	amino sugar metabolic process	2/557	33/152923	0.00649	1	biological_process	c148930_g2;c73327_g1
GO:0015293	e	symporter activity	2/557	33/152923	0.00649	1	molecular_function	c113162_g1;c178961_g1
GO:0006749	e	glutathione metabolic process	2/557	33/152923	0.00649	1	biological_process	c111819_g1;c175311_g1
GO:0016614	e	oxidoreductase activity, acting on CH-OH group of donors	3/557	103/152923	0.00649	1	molecular_function	c118602_g1;c170852_g1;c175311_g1
GO:0010646	e	regulation of cell communication	8/557	746/152923	0.00661	1	biological_process	c151127_g1;c154149_g1;c162967_g1;c171282_g1;c227211_g1;c25090_g1;c292849_g1;c83697_g1
GO:0017171	e	serine hydrolase activity	3/557	104/152923	0.00667	1	molecular_function	c127451_g1;c58226_g1;c92129_g1
GO:0006457	e	protein folding	3/557	104/152923	0.00667	1	biological_process	c155440_g1;c177875_g4;c99829_g1
GO:0008236	e	serine-type peptidase activity	3/557	104/152923	0.00667	1	molecular_function	c127451_g1;c58226_g1;c92129_g1
GO:0006520	e	cellular amino acid metabolic process	8/557	751/152923	0.00686	1	biological_process	c111819_g1;c118602_g1;c145114_g1;c156982_g1;c157442_g2;c162967_g1;c175311_g1;c271240_g1
GO:0048585	e	negative regulation of response to stimulus	5/557	322/152923	0.00686	1	biological_process	c144570_g1;c151127_g1;c154149_g1;c162967_g1;c25090_g1
GO:0006560	e	proline metabolic process	2/557	34/152923	0.00688	1	biological_process	c157442_g2;c271240_g1
GO:0022857	e	transmembrane transporter activity	7/557	599/152923	0.00691	1	molecular_function	c113162_g1;c125330_g2;c169360_g1;c171106_g1;c175700_g1;c175700_g3;c178961_g1
GO:0019637	e	organophosphate metabolic process	8/557	757/152923	0.00718	1	biological_process	c173950_g6;c175311_g1;c175700_g1;c175700_g3;c179131_g5;c181182_g7;c183001_g1;c99829_g1
GO:0031076	e	embryonic camera-type eye development	1/557	2/152923	0.00727	1	biological_process	c170852_g1
GO:0036119	e	response to platelet-derived growth factor	1/557	2/152923	0.00727	1	biological_process	c164503_g1
GO:0032757	e	positive regulation of interleukin-8 production	1/557	2/152923	0.00727	1	biological_process	c25090_g1
GO:0052650	e	NADP-retinol dehydrogenase activity	1/557	2/152923	0.00727	1	molecular_function	c170852_g1
GO:0046087	e	cytidine metabolic process	1/557	2/152923	0.00727	1	biological_process	c163217_g6
GO:0030478	e	actin cap	1/557	2/152923	0.00727	1	cellular_component	c145078_g1
GO:0060449	e	bud elongation involved in lung branching	1/557	2/152923	0.00727	1	biological_process	c170852_g1
GO:1903054	e	negative regulation of extracellular matrix organization	1/557	2/152923	0.00727	1	biological_process	c58226_g1
GO:0042149	e	cellular response to glucose starvation	1/557	2/152923	0.00727	1	biological_process	c171106_g1
GO:0032677	e	regulation of interleukin-8 production	1/557	2/152923	0.00727	1	biological_process	c25090_g1
GO:0010755	e	regulation of plasminogen activation	1/557	2/152923	0.00727	1	biological_process	c25090_g1
GO:0010716	e	negative regulation of extracellular matrix disassembly	1/557	2/152923	0.00727	1	biological_process	c58226_g1
GO:0033629	e	negative regulation of cell adhesion mediated by integrin	1/557	2/152923	0.00727	1	biological_process	c25090_g1
GO:0046133	e	pyrimidine ribonucleoside catabolic process	1/557	2/152923	0.00727	1	biological_process	c163217_g6
GO:0005415	e	nucleoside:sodium symporter activity	1/557	2/152923	0.00727	1	molecular_function	c178961_g1
GO:0004126	e	cytidine deaminase activity	1/557	2/152923	0.00727	1	molecular_function	c163217_g6
GO:0008300	e	isoprenoid catabolic process	1/557	2/152923	0.00727	1	biological_process	c157442_g2
GO:0070548	e	L-glutamine aminotransferase activity	1/557	2/152923	0.00727	1	molecular_function	c148930_g2
GO:0030235	e	nitric-oxide synthase regulator activity	1/557	2/152923	0.00727	1	molecular_function	c99829_g1
GO:0009972	e	cytidine deamination	1/557	2/152923	0.00727	1	biological_process	c163217_g6
GO:0005537	e	mannose binding	1/557	2/152923	0.00727	1	molecular_function	c179548_g9
GO:0035672	e	oligopeptide transmembrane transport	1/557	2/152923	0.00727	1	biological_process	c175700_g1
GO:0060572	e	morphogenesis of an epithelial bud	1/557	2/152923	0.00727	1	biological_process	c170852_g1
GO:0006216	e	cytidine catabolic process	1/557	2/152923	0.00727	1	biological_process	c163217_g6
GO:0072676	e	lymphocyte migration	1/557	2/152923	0.00727	1	biological_process	c227211_g1
GO:0090026	e	positive regulation of monocyte chemotaxis	1/557	2/152923	0.00727	1	biological_process	c25090_g1
GO:2000097	e	regulation of smooth muscle cell-matrix adhesion	1/557	2/152923	0.00727	1	biological_process	c25090_g1
GO:2000098	e	negative regulation of smooth muscle cell-matrix adhesion	1/557	2/152923	0.00727	1	biological_process	c25090_g1
GO:0043249	e	erythrocyte maturation	1/557	2/152923	0.00727	1	biological_process	c175311_g1
GO:0045226	e	extracellular polysaccharide biosynthetic process	1/557	2/152923	0.00727	1	biological_process	c164503_g1
GO:0051131	e	chaperone-mediated protein complex assembly	1/557	2/152923	0.00727	1	biological_process	c99829_g1
GO:0046379	e	extracellular polysaccharide metabolic process	1/557	2/152923	0.00727	1	biological_process	c164503_g1
GO:0042590	e	antigen processing and presentation of exogenous peptide antigen via MHC class I	1/557	2/152923	0.00727	1	biological_process	c181782_g4
GO:0008106	e	alcohol dehydrogenase (NADP+) activity	1/557	2/152923	0.00727	1	molecular_function	c170852_g1
GO:0004360	e	glutamine-fructose-6-phosphate transaminase (isomerizing) activity	1/557	2/152923	0.00727	1	molecular_function	c148930_g2
GO:0004033	e	aldo-keto reductase (NADP) activity	1/557	2/152923	0.00727	1	molecular_function	c170852_g1
GO:0043583	e	ear development	1/557	2/152923	0.00727	1	biological_process	c170852_g1
GO:0036120	e	cellular response to platelet-derived growth factor stimulus	1/557	2/152923	0.00727	1	biological_process	c164503_g1
GO:0002479	e	antigen processing and presentation of exogenous peptide antigen via MHC class I, TAP-dependent	1/557	2/152923	0.00727	1	biological_process	c181782_g4
GO:0004053	e	arginase activity	1/557	2/152923	0.00727	1	molecular_function	c271240_g1
GO:0014912	e	negative regulation of smooth muscle cell migration	1/557	2/152923	0.00727	1	biological_process	c25090_g1
GO:0001939	e	female pronucleus	1/557	2/152923	0.00727	1	cellular_component	c171106_g1
GO:0009893	e	positive regulation of metabolic process	8/557	765/152923	0.00762	1	biological_process	c156982_g1;c173213_g5;c179942_g20;c181782_g4;c227211_g1;c292849_g1;c83697_g1;c99829_g1
GO:0006525	e	arginine metabolic process	2/557	36/152923	0.00769	1	biological_process	c157442_g2;c271240_g1
GO:0019318	e	hexose metabolic process	3/557	111/152923	0.00797	1	biological_process	c157442_g2;c175311_g1;c73327_g1
GO:0004866	e	endopeptidase inhibitor activity	2/557	37/152923	0.00811	1	molecular_function	c167688_g3;c25090_g1
GO:0000165	e	MAPK cascade	2/557	37/152923	0.00811	1	biological_process	c227211_g1;c292849_g1
GO:0050920	e	regulation of chemotaxis	2/557	37/152923	0.00811	1	biological_process	c144570_g1;c25090_g1
GO:0006081	e	cellular aldehyde metabolic process	2/557	37/152923	0.00811	1	biological_process	c157442_g2;c170852_g1
GO:0045087	e	innate immune response	2/557	37/152923	0.00811	1	biological_process	c145078_g1;c155592_g2
GO:0034754	e	cellular hormone metabolic process	2/557	37/152923	0.00811	1	biological_process	c157442_g2;c170852_g1
GO:0032879	e	regulation of localization	7/557	621/152923	0.00832	1	biological_process	c125330_g2;c144570_g1;c164503_g1;c176556_g5;c227211_g1;c25090_g1;c292849_g1
GO:0001558	e	regulation of cell growth	3/557	113/152923	0.00837	1	biological_process	c126883_g1;c144570_g1;c163217_g6
GO:0009607	e	response to biotic stimulus	3/557	113/152923	0.00837	1	biological_process	c177284_g5;c180745_g4;c25090_g1
GO:0019693	e	ribose phosphate metabolic process	6/557	476/152923	0.0085	1	biological_process	c175311_g1;c175700_g1;c175700_g3;c181182_g7;c183001_g1;c99829_g1
GO:0055114	e	oxidation-reduction process	7/557	624/152923	0.00853	1	biological_process	c118602_g1;c157442_g2;c158876_g2;c170852_g1;c172016_g1;c175311_g1;c180154_g1
GO:0060560	e	developmental growth involved in morphogenesis	2/557	38/152923	0.00854	1	biological_process	c144570_g1;c170852_g1
GO:0030336	e	negative regulation of cell migration	2/557	38/152923	0.00854	1	biological_process	c164503_g1;c25090_g1
GO:0009119	e	ribonucleoside metabolic process	6/557	477/152923	0.00858	1	biological_process	c163217_g6;c175700_g1;c175700_g3;c181182_g7;c183001_g1;c99829_g1
GO:0006694	e	steroid biosynthetic process	2/557	39/152923	0.00898	1	biological_process	c157442_g2;c175311_g1
GO:0045936	e	negative regulation of phosphate metabolic process	3/557	116/152923	0.00899	1	biological_process	c162967_g1;c163217_g6;c83697_g1
GO:0010563	e	negative regulation of phosphorus metabolic process	3/557	116/152923	0.00899	1	biological_process	c162967_g1;c163217_g6;c83697_g1
GO:0045859	e	regulation of protein kinase activity	4/557	221/152923	0.00906	1	biological_process	c156982_g1;c162967_g1;c292849_g1;c83697_g1
GO:1901566	e	organonitrogen compound biosynthetic process	5/557	346/152923	0.00919	1	biological_process	c111819_g1;c164503_g1;c179131_g5;c183001_g1;c271240_g1
GO:0048037	e	cofactor binding	4/557	222/152923	0.0092	1	molecular_function	c118602_g1;c145114_g1;c157442_g2;c175311_g1
GO:0030414	e	peptidase inhibitor activity	2/557	40/152923	0.00943	1	molecular_function	c167688_g3;c25090_g1
GO:0032103	e	positive regulation of response to external stimulus	2/557	40/152923	0.00943	1	biological_process	c227211_g1;c25090_g1
GO:0006139	e	nucleobase-containing compound metabolic process	14/557	1837/152923	0.00963	1	biological_process	c163217_g6;c173950_g6;c175311_g1;c175700_g1;c175700_g3;c179131_g5;c179942_g20;c180183_g1;c180731_g5;c181182_g7;c181782_g4;c182122_g2;c183001_g1;c99829_g1
GO:0005996	e	monosaccharide metabolic process	3/557	119/152923	0.00963	1	biological_process	c157442_g2;c175311_g1;c73327_g1
GO:0050727	e	regulation of inflammatory response	2/557	41/152923	0.00989	1	biological_process	c111819_g1;c25090_g1
GO:2000146	e	negative regulation of cell motility	2/557	41/152923	0.00989	1	biological_process	c164503_g1;c25090_g1
GO:0043604	e	amide biosynthetic process	2/557	41/152923	0.00989	1	biological_process	c111819_g1;c271240_g1
GO:0042454	e	ribonucleoside catabolic process	5/557	353/152923	0.00995	1	biological_process	c163217_g6;c175700_g1;c175700_g3;c181182_g7;c99829_g1
GO:0002684	e	positive regulation of immune system process	3/557	121/152923	0.0101	1	biological_process	c145078_g1;c175700_g1;c25090_g1
GO:0009164	e	nucleoside catabolic process	5/557	356/152923	0.0103	1	biological_process	c163217_g6;c175700_g1;c175700_g3;c181182_g7;c99829_g1
GO:0061135	e	endopeptidase regulator activity	2/557	42/152923	0.0104	1	molecular_function	c167688_g3;c25090_g1
GO:0051271	e	negative regulation of cellular component movement	2/557	42/152923	0.0104	1	biological_process	c164503_g1;c25090_g1
GO:1901658	e	glycosyl compound catabolic process	5/557	357/152923	0.0104	1	biological_process	c163217_g6;c175700_g1;c175700_g3;c181182_g7;c99829_g1
GO:0031324	e	negative regulation of cellular metabolic process	6/557	500/152923	0.0106	1	biological_process	c162967_g1;c163217_g6;c173213_g5;c175311_g1;c181782_g4;c83697_g1
GO:0046983	e	protein dimerization activity	5/557	359/152923	0.0106	1	molecular_function	c157442_g2;c163217_g6;c175311_g1;c179942_g20;c99829_g1
GO:0044267	e	cellular protein metabolic process	11/557	1331/152923	0.0107	1	biological_process	c151127_g1;c155440_g1;c155592_g2;c156982_g1;c162967_g1;c168751_g3;c174169_g6;c176556_g5;c177875_g4;c181782_g4;c99829_g1
GO:0009166	e	nucleotide catabolic process	5/557	360/152923	0.0108	1	biological_process	c175700_g1;c175700_g3;c181182_g7;c183001_g1;c99829_g1
GO:0043549	e	regulation of kinase activity	4/557	233/152923	0.0108	1	biological_process	c156982_g1;c162967_g1;c292849_g1;c83697_g1
GO:0031982	e	vesicle	5/557	361/152923	0.0109	1	cellular_component	c145078_g1;c171106_g1;c176556_g5;c181182_g7;c181782_g4
GO:0051653	e	spindle localization	1/557	3/152923	0.0109	1	biological_process	c145078_g1
GO:0043149	e	stress fiber assembly	1/557	3/152923	0.0109	1	biological_process	c163813_g2
GO:0060602	e	branch elongation of an epithelium	1/557	3/152923	0.0109	1	biological_process	c170852_g1
GO:0005000	e	vasopressin receptor activity	1/557	3/152923	0.0109	1	molecular_function	c47936_g1
GO:0097491	e	sympathetic neuron projection guidance	1/557	3/152923	0.0109	1	biological_process	c144570_g1
GO:0097490	e	sympathetic neuron projection extension	1/557	3/152923	0.0109	1	biological_process	c144570_g1
GO:0048551	e	metalloenzyme inhibitor activity	1/557	3/152923	0.0109	1	molecular_function	c167688_g3
GO:0043097	e	pyrimidine nucleoside salvage	1/557	3/152923	0.0109	1	biological_process	c183001_g1
GO:0004514	e	nicotinate-nucleotide diphosphorylase (carboxylating) activity	1/557	3/152923	0.0109	1	molecular_function	c179131_g5
GO:0004467	e	long-chain fatty acid-CoA ligase activity	1/557	3/152923	0.0109	1	molecular_function	c160395_g1
GO:0008191	e	metalloendopeptidase inhibitor activity	1/557	3/152923	0.0109	1	molecular_function	c167688_g3
GO:0000185	e	activation of MAPKKK activity	1/557	3/152923	0.0109	1	biological_process	c83697_g1
GO:0003840	e	gamma-glutamyltransferase activity	1/557	3/152923	0.0109	1	molecular_function	c111819_g1
GO:0003846	e	2-acylglycerol O-acyltransferase activity	1/557	3/152923	0.0109	1	molecular_function	c181821_g5
GO:0051305	e	chromosome movement towards spindle pole	1/557	3/152923	0.0109	1	biological_process	c145078_g1
GO:0008356	e	asymmetric cell division	1/557	3/152923	0.0109	1	biological_process	c145078_g1
GO:0010138	e	pyrimidine ribonucleotide salvage	1/557	3/152923	0.0109	1	biological_process	c183001_g1
GO:0060324	e	face development	1/557	3/152923	0.0109	1	biological_process	c157442_g2
GO:0032262	e	pyrimidine nucleotide salvage	1/557	3/152923	0.0109	1	biological_process	c183001_g1
GO:0060013	e	righting reflex	1/557	3/152923	0.0109	1	biological_process	c157442_g2
GO:0061548	e	ganglion development	1/557	3/152923	0.0109	1	biological_process	c144570_g1
GO:0061549	e	sympathetic ganglion development	1/557	3/152923	0.0109	1	biological_process	c144570_g1
GO:0006699	e	bile acid biosynthetic process	1/557	3/152923	0.0109	1	biological_process	c157442_g2
GO:1902285	e	semaphorin-plexin signaling pathway involved in neuron projection guidance	1/557	3/152923	0.0109	1	biological_process	c144570_g1
GO:0007008	e	outer mitochondrial membrane organization	1/557	3/152923	0.0109	1	biological_process	c99829_g1
GO:0016344	e	meiotic chromosome movement towards spindle pole	1/557	3/152923	0.0109	1	biological_process	c145078_g1
GO:0090025	e	regulation of monocyte chemotaxis	1/557	3/152923	0.0109	1	biological_process	c25090_g1
GO:0044206	e	UMP salvage	1/557	3/152923	0.0109	1	biological_process	c183001_g1
GO:0047547	e	2-methylcitrate dehydratase activity	1/557	3/152923	0.0109	1	molecular_function	c158703_g1
GO:0060644	e	mammary gland epithelial cell differentiation	1/557	3/152923	0.0109	1	biological_process	c159915_g1
GO:0004396	e	hexokinase activity	1/557	3/152923	0.0109	1	molecular_function	c73327_g1
GO:0004029	e	aldehyde dehydrogenase (NAD) activity	1/557	3/152923	0.0109	1	molecular_function	c157442_g2
GO:0033206	e	meiotic cytokinesis	1/557	3/152923	0.0109	1	biological_process	c145078_g1
GO:0008655	e	pyrimidine-containing compound salvage	1/557	3/152923	0.0109	1	biological_process	c183001_g1
GO:0010764	e	negative regulation of fibroblast migration	1/557	3/152923	0.0109	1	biological_process	c164503_g1
GO:0043584	e	nose development	1/557	3/152923	0.0109	1	biological_process	c170852_g1
GO:0010576	e	metalloenzyme regulator activity	1/557	3/152923	0.0109	1	molecular_function	c167688_g3
GO:0045040	e	protein import into mitochondrial outer membrane	1/557	3/152923	0.0109	1	biological_process	c99829_g1
GO:0005524	e	ATP binding	10/557	1159/152923	0.011	1	molecular_function	c145078_g1;c155440_g1;c155592_g2;c156982_g1;c160395_g1;c174169_g6;c175700_g3;c176494_g2;c73327_g1;c99829_g1
GO:0007187	e	G-protein coupled receptor signaling pathway, coupled to cyclic nucleotide second messenger	3/557	126/152923	0.0112	1	biological_process	c112805_g1;c181088_g1;c47936_g1
GO:1901292	e	nucleoside phosphate catabolic process	5/557	364/152923	0.0112	1	biological_process	c175700_g1;c175700_g3;c181182_g7;c183001_g1;c99829_g1
GO:0046496	e	nicotinamide nucleotide metabolic process	2/557	44/152923	0.0113	1	biological_process	c175311_g1;c179131_g5
GO:0042445	e	hormone metabolic process	2/557	44/152923	0.0113	1	biological_process	c157442_g2;c170852_g1
GO:0051239	e	regulation of multicellular organismal process	7/557	660/152923	0.0113	1	biological_process	c144570_g1;c173213_g5;c174497_g1;c179942_g20;c227211_g1;c25090_g1;c292849_g1
GO:0001667	e	ameboidal cell migration	2/557	45/152923	0.0118	1	biological_process	c144570_g1;c58226_g1
GO:0032559	e	adenyl ribonucleotide binding	10/557	1175/152923	0.012	1	molecular_function	c145078_g1;c155440_g1;c155592_g2;c156982_g1;c160395_g1;c174169_g6;c175700_g3;c176494_g2;c73327_g1;c99829_g1
GO:0031401	e	positive regulation of protein modification process	4/557	242/152923	0.0123	1	biological_process	c156982_g1;c181782_g4;c292849_g1;c83697_g1
GO:0051128	e	regulation of cellular component organization	6/557	518/152923	0.0125	1	biological_process	c126883_g1;c144570_g1;c163217_g6;c25090_g1;c292849_g1;c58226_g1
GO:0043229	e	intracellular organelle	20/557	2991/152923	0.0127	1	cellular_component	c118602_g1;c125058_g1;c126432_g1;c130377_g1;c159915_g1;c163813_g2;c170852_g1;c171106_g1;c172958_g2;c173213_g1;c173213_g5;c175311_g1;c176556_g5;c179942_g20;c180183_g1;c181182_g7;c83697_g1;c86261_g1;c90782_g1;c99829_g1
GO:0031396	e	regulation of protein ubiquitination	2/557	47/152923	0.0128	1	biological_process	c137683_g1;c181782_g4
GO:0048856	e	anatomical structure development	8/557	845/152923	0.0132	1	biological_process	c144570_g1;c157442_g2;c159915_g1;c166840_g1;c170852_g1;c173213_g5;c227211_g1;c292849_g1
GO:0051240	e	positive regulation of multicellular organismal process	3/557	134/152923	0.0133	1	biological_process	c227211_g1;c25090_g1;c292849_g1
GO:0098552	e	side of membrane	2/557	48/152923	0.0134	1	cellular_component	c169703_g1;c175311_g1
GO:0030554	e	adenyl nucleotide binding	10/557	1195/152923	0.0134	1	molecular_function	c145078_g1;c155440_g1;c155592_g2;c156982_g1;c160395_g1;c174169_g6;c175700_g3;c176494_g2;c73327_g1;c99829_g1
GO:0016301	e	kinase activity	7/557	686/152923	0.0138	1	molecular_function	c155592_g2;c156982_g1;c170058_g1;c174169_g6;c176494_g2;c227211_g1;c73327_g1
GO:0044260	e	cellular macromolecule metabolic process	18/557	2679/152923	0.0138	1	biological_process	c137683_g1;c151127_g1;c155440_g1;c155592_g2;c156982_g1;c162967_g1;c164503_g1;c168751_g3;c174169_g6;c176556_g5;c177875_g4;c179942_g20;c180183_g1;c180731_g5;c181782_g4;c181821_g5;c73327_g1;c99829_g1
GO:0001653	e	peptide receptor activity	2/557	49/152923	0.0139	1	molecular_function	c181088_g1;c47936_g1
GO:0050795	e	regulation of behavior	2/557	49/152923	0.0139	1	biological_process	c144570_g1;c25090_g1
GO:1901617	e	organic hydroxy compound biosynthetic process	2/557	49/152923	0.0139	1	biological_process	c175311_g1;c73327_g1
GO:0006518	e	peptide metabolic process	2/557	49/152923	0.0139	1	biological_process	c111819_g1;c175311_g1
GO:0019751	e	polyol metabolic process	2/557	49/152923	0.0139	1	biological_process	c181821_g5;c73327_g1
GO:0008528	e	G-protein coupled peptide receptor activity	2/557	49/152923	0.0139	1	molecular_function	c181088_g1;c47936_g1
GO:1903320	e	regulation of protein modification by small protein conjugation or removal	2/557	50/152923	0.0145	1	biological_process	c137683_g1;c181782_g4
GO:0032102	e	negative regulation of response to external stimulus	2/557	50/152923	0.0145	1	biological_process	c144570_g1;c25090_g1
GO:0045499	e	chemorepellent activity	1/557	4/152923	0.0145	1	molecular_function	c144570_g1
GO:0010715	e	regulation of extracellular matrix disassembly	1/557	4/152923	0.0145	1	biological_process	c58226_g1
GO:0046135	e	pyrimidine nucleoside catabolic process	1/557	4/152923	0.0145	1	biological_process	c163217_g6
GO:0019852	e	L-ascorbic acid metabolic process	1/557	4/152923	0.0145	1	biological_process	c157442_g2
GO:0000050	e	urea cycle	1/557	4/152923	0.0145	1	biological_process	c271240_g1
GO:0019626	e	short-chain fatty acid catabolic process	1/557	4/152923	0.0145	1	biological_process	c158703_g1
GO:0019627	e	urea metabolic process	1/557	4/152923	0.0145	1	biological_process	c271240_g1
GO:0030213	e	hyaluronan biosynthetic process	1/557	4/152923	0.0145	1	biological_process	c164503_g1
GO:0060571	e	morphogenesis of an epithelial fold	1/557	4/152923	0.0145	1	biological_process	c170852_g1
GO:0007586	e	digestion	1/557	4/152923	0.0145	1	biological_process	c92129_g1
GO:0090151	e	establishment of protein localization to mitochondrial membrane	1/557	4/152923	0.0145	1	biological_process	c99829_g1
GO:0018198	e	peptidyl-cysteine modification	1/557	4/152923	0.0145	1	biological_process	c176556_g5
GO:0019321	e	pentose metabolic process	1/557	4/152923	0.0145	1	biological_process	c175311_g1
GO:0006527	e	arginine catabolic process	1/557	4/152923	0.0145	1	biological_process	c271240_g1
GO:0050501	e	hyaluronan synthase activity	1/557	4/152923	0.0145	1	molecular_function	c164503_g1
GO:0019541	e	propionate metabolic process	1/557	4/152923	0.0145	1	biological_process	c158703_g1
GO:0019543	e	propionate catabolic process	1/557	4/152923	0.0145	1	biological_process	c158703_g1
GO:0070324	e	thyroid hormone binding	1/557	4/152923	0.0145	1	molecular_function	c157442_g2
GO:0045860	e	positive regulation of protein kinase activity	3/557	139/152923	0.0146	1	biological_process	c156982_g1;c292849_g1;c83697_g1
GO:0048584	e	positive regulation of response to stimulus	5/557	391/152923	0.0149	1	biological_process	c145078_g1;c227211_g1;c25090_g1;c292849_g1;c83697_g1
GO:0010951	e	negative regulation of endopeptidase activity	2/557	51/152923	0.015	1	biological_process	c167688_g3;c25090_g1
GO:0061134	e	peptidase regulator activity	2/557	51/152923	0.015	1	molecular_function	c167688_g3;c25090_g1
GO:0004930	e	G-protein coupled receptor activity	4/557	259/152923	0.0154	1	molecular_function	c111484_g1;c112805_g1;c181088_g1;c47936_g1
GO:0044264	e	cellular polysaccharide metabolic process	2/557	52/152923	0.0156	1	biological_process	c164503_g1;c73327_g1
GO:0010604	e	positive regulation of macromolecule metabolic process	7/557	704/152923	0.0156	1	biological_process	c156982_g1;c173213_g5;c179942_g20;c181782_g4;c227211_g1;c292849_g1;c83697_g1
GO:2001141	e	regulation of RNA biosynthetic process	10/557	1230/152923	0.016	1	biological_process	c125058_g1;c130377_g1;c156982_g1;c159915_g1;c173213_g1;c173213_g5;c179942_g20;c227211_g1;c292849_g1;c86261_g1
GO:0005581	e	collagen trimer	2/557	53/152923	0.0161	1	cellular_component	c137050_g1;c165480_g1
GO:0030198	e	extracellular matrix organization	2/557	53/152923	0.0161	1	biological_process	c164503_g1;c166840_g1
GO:0033674	e	positive regulation of kinase activity	3/557	145/152923	0.0163	1	biological_process	c156982_g1;c292849_g1;c83697_g1
GO:0010466	e	negative regulation of peptidase activity	2/557	54/152923	0.0167	1	biological_process	c167688_g3;c25090_g1
GO:0043062	e	extracellular structure organization	2/557	54/152923	0.0167	1	biological_process	c164503_g1;c166840_g1
GO:0010038	e	response to metal ion	2/557	55/152923	0.0173	1	biological_process	c175700_g1;c175700_g11
GO:0004871	e	signal transducer activity	7/557	721/152923	0.0176	1	molecular_function	c111484_g1;c112805_g1;c174169_g6;c175245_g1;c180858_g1;c181088_g1;c47936_g1
GO:0060089	e	molecular transducer activity	7/557	721/152923	0.0176	1	molecular_function	c111484_g1;c112805_g1;c174169_g6;c175245_g1;c180858_g1;c181088_g1;c47936_g1
GO:0015081	e	sodium ion transmembrane transporter activity	2/557	56/152923	0.0179	1	molecular_function	c113162_g1;c178961_g1
GO:0031659	e	positive regulation of cyclin-dependent protein serine/threonine kinase activity involved in G1/S transition of mitotic cell cycle	1/557	5/152923	0.0181	1	biological_process	c156982_g1
GO:1902042	e	negative regulation of extrinsic apoptotic signaling pathway via death domain receptors	1/557	5/152923	0.0181	1	biological_process	c25090_g1
GO:0019432	e	triglyceride biosynthetic process	1/557	5/152923	0.0181	1	biological_process	c181821_g5
GO:0015149	e	hexose transmembrane transporter activity	1/557	5/152923	0.0181	1	molecular_function	c171106_g1
GO:0046463	e	acylglycerol biosynthetic process	1/557	5/152923	0.0181	1	biological_process	c181821_g5
GO:0046460	e	neutral lipid biosynthetic process	1/557	5/152923	0.0181	1	biological_process	c181821_g5
GO:0043560	e	insulin receptor substrate binding	1/557	5/152923	0.0181	1	molecular_function	c174169_g6
GO:0051180	e	vitamin transport	1/557	5/152923	0.0181	1	biological_process	c171106_g1
GO:0016494	e	C-X-C chemokine receptor activity	1/557	5/152923	0.0181	1	molecular_function	c181088_g1
GO:0051437	e	positive regulation of ubiquitin-protein ligase activity involved in mitotic cell cycle	1/557	5/152923	0.0181	1	biological_process	c181782_g4
GO:0051436	e	negative regulation of ubiquitin-protein ligase activity involved in mitotic cell cycle	1/557	5/152923	0.0181	1	biological_process	c181782_g4
GO:0043024	e	ribosomal small subunit binding	1/557	5/152923	0.0181	1	molecular_function	c156982_g1
GO:0006695	e	cholesterol biosynthetic process	1/557	5/152923	0.0181	1	biological_process	c175311_g1
GO:0005355	e	glucose transmembrane transporter activity	1/557	5/152923	0.0181	1	molecular_function	c171106_g1
GO:0009435	e	NAD biosynthetic process	1/557	5/152923	0.0181	1	biological_process	c179131_g5
GO:0061045	e	negative regulation of wound healing	1/557	5/152923	0.0181	1	biological_process	c25090_g1
GO:0004030	e	aldehyde dehydrogenase [NAD(P)+] activity	1/557	5/152923	0.0181	1	molecular_function	c157442_g2
GO:0070306	e	lens fiber cell differentiation	1/557	5/152923	0.0181	1	biological_process	c173213_g5
GO:0045429	e	positive regulation of nitric oxide biosynthetic process	1/557	5/152923	0.0181	1	biological_process	c99829_g1
GO:2000351	e	regulation of endothelial cell apoptotic process	1/557	5/152923	0.0181	1	biological_process	c25090_g1
GO:2000352	e	negative regulation of endothelial cell apoptotic process	1/557	5/152923	0.0181	1	biological_process	c25090_g1
GO:0060441	e	epithelial tube branching involved in lung morphogenesis	1/557	5/152923	0.0181	1	biological_process	c170852_g1
GO:0009968	e	negative regulation of signal transduction	4/557	273/152923	0.0183	1	biological_process	c151127_g1;c154149_g1;c162967_g1;c25090_g1
GO:0006732	e	coenzyme metabolic process	3/557	152/152923	0.0185	1	biological_process	c173950_g6;c175311_g1;c179131_g5
GO:0044448	e	cell cortex part	2/557	57/152923	0.0185	1	cellular_component	c145078_g1;c171106_g1
GO:0005976	e	polysaccharide metabolic process	2/557	57/152923	0.0185	1	biological_process	c164503_g1;c73327_g1
GO:0006091	e	generation of precursor metabolites and energy	3/557	153/152923	0.0188	1	biological_process	c157442_g2;c176494_g2;c73327_g1
GO:0032270	e	positive regulation of cellular protein metabolic process	4/557	276/152923	0.019	1	biological_process	c156982_g1;c181782_g4;c292849_g1;c83697_g1
GO:0023057	e	negative regulation of signaling	4/557	277/152923	0.0192	1	biological_process	c151127_g1;c154149_g1;c162967_g1;c25090_g1
GO:0050793	e	regulation of developmental process	6/557	572/152923	0.0193	1	biological_process	c144570_g1;c151127_g1;c173213_g5;c227211_g1;c25090_g1;c292849_g1
GO:0010648	e	negative regulation of cell communication	4/557	278/152923	0.0194	1	biological_process	c151127_g1;c154149_g1;c162967_g1;c25090_g1
GO:0050662	e	coenzyme binding	3/557	155/152923	0.0195	1	molecular_function	c118602_g1;c157442_g2;c175311_g1
GO:0008202	e	steroid metabolic process	2/557	59/152923	0.0198	1	biological_process	c157442_g2;c175311_g1
GO:0030308	e	negative regulation of cell growth	2/557	59/152923	0.0198	1	biological_process	c144570_g1;c163217_g6
GO:0009161	e	ribonucleoside monophosphate metabolic process	4/557	281/152923	0.0201	1	biological_process	c175700_g1;c175700_g3;c183001_g1;c99829_g1
GO:0016887	e	ATPase activity	4/557	281/152923	0.0201	1	molecular_function	c175700_g1;c175700_g11;c175700_g3;c99829_g1
GO:0009112	e	nucleobase metabolic process	3/557	157/152923	0.0201	1	biological_process	c163217_g6;c173950_g6;c183001_g1
GO:0030334	e	regulation of cell migration	3/557	159/152923	0.0208	1	biological_process	c164503_g1;c227211_g1;c25090_g1
GO:0016043	e	cellular component organization	11/557	1399/152923	0.0208	1	biological_process	c125330_g2;c145078_g1;c163217_g6;c163813_g2;c164503_g1;c166840_g1;c171106_g1;c173579_g3;c227211_g1;c292849_g1;c99829_g1
GO:0004888	e	transmembrane signaling receptor activity	5/557	428/152923	0.0211	1	molecular_function	c111484_g1;c112805_g1;c174169_g6;c181088_g1;c47936_g1
GO:0006461	e	protein complex assembly	4/557	287/152923	0.0215	1	biological_process	c125330_g2;c163217_g6;c171106_g1;c99829_g1
GO:0009123	e	nucleoside monophosphate metabolic process	4/557	287/152923	0.0215	1	biological_process	c175700_g1;c175700_g3;c183001_g1;c99829_g1
GO:0031657	e	regulation of cyclin-dependent protein serine/threonine kinase activity involved in G1/S transition of mitotic cell cycle	1/557	6/152923	0.0217	1	biological_process	c156982_g1
GO:0043548	e	phosphatidylinositol 3-kinase binding	1/557	6/152923	0.0217	1	molecular_function	c174169_g6
GO:1900745	e	positive regulation of p38MAPK cascade	1/557	6/152923	0.0217	1	biological_process	c83697_g1
GO:1900744	e	regulation of p38MAPK cascade	1/557	6/152923	0.0217	1	biological_process	c83697_g1
GO:0042379	e	chemokine receptor binding	1/557	6/152923	0.0217	1	molecular_function	c176786_g1
GO:0015145	e	monosaccharide transmembrane transporter activity	1/557	6/152923	0.0217	1	molecular_function	c171106_g1
GO:0043173	e	nucleotide salvage	1/557	6/152923	0.0217	1	biological_process	c183001_g1
GO:0005885	e	Arp2/3 protein complex	1/557	6/152923	0.0217	1	cellular_component	c145078_g1
GO:0071941	e	nitrogen cycle metabolic process	1/557	6/152923	0.0217	1	biological_process	c271240_g1
GO:0015645	e	fatty acid ligase activity	1/557	6/152923	0.0217	1	molecular_function	c160395_g1
GO:0006857	e	oligopeptide transport	1/557	6/152923	0.0217	1	biological_process	c175700_g1
GO:0014910	e	regulation of smooth muscle cell migration	1/557	6/152923	0.0217	1	biological_process	c25090_g1
GO:0072330	e	monocarboxylic acid biosynthetic process	2/557	62/152923	0.0217	1	biological_process	c157442_g2;c170852_g1
GO:0043161	e	proteasome-mediated ubiquitin-dependent protein catabolic process	2/557	62/152923	0.0217	1	biological_process	c137683_g1;c181782_g4
GO:0005667	e	transcription factor complex	6/557	588/152923	0.0218	1	cellular_component	c125058_g1;c130377_g1;c156982_g1;c173213_g1;c173213_g5;c86261_g1
GO:0051049	e	regulation of transport	5/557	432/152923	0.0218	1	biological_process	c125330_g2;c176556_g5;c227211_g1;c25090_g1;c292849_g1
GO:0019219	e	regulation of nucleobase-containing compound metabolic process	12/557	1653/152923	0.0221	1	biological_process	c125058_g1;c130377_g1;c156982_g1;c159915_g1;c163217_g6;c173213_g1;c173213_g5;c179942_g20;c227211_g1;c292849_g1;c29828_g1;c86261_g1
GO:0031326	e	regulation of cellular biosynthetic process	11/557	1423/152923	0.0221	1	biological_process	c125058_g1;c130377_g1;c156982_g1;c159915_g1;c173213_g1;c173213_g5;c179942_g20;c227211_g1;c292849_g1;c86261_g1;c99829_g1
GO:2000145	e	regulation of cell motility	3/557	163/152923	0.0222	1	biological_process	c164503_g1;c227211_g1;c25090_g1
GO:0046434	e	organophosphate catabolic process	5/557	434/152923	0.0222	1	biological_process	c175700_g1;c175700_g3;c181182_g7;c183001_g1;c99829_g1
GO:0004872	e	receptor activity	6/557	591/152923	0.0222	1	molecular_function	c111484_g1;c112805_g1;c144570_g1;c174169_g6;c181088_g1;c47936_g1
GO:0006469	e	negative regulation of protein kinase activity	2/557	63/152923	0.0223	1	biological_process	c162967_g1;c83697_g1
GO:0051603	e	proteolysis involved in cellular protein catabolic process	3/557	164/152923	0.0225	1	biological_process	c137683_g1;c181782_g4;c90782_g1
GO:0009889	e	regulation of biosynthetic process	11/557	1432/152923	0.0226	1	biological_process	c125058_g1;c130377_g1;c156982_g1;c159915_g1;c173213_g1;c173213_g5;c179942_g20;c227211_g1;c292849_g1;c86261_g1;c99829_g1
GO:0048589	e	developmental growth	2/557	64/152923	0.023	1	biological_process	c144570_g1;c170852_g1
GO:0002252	e	immune effector process	2/557	65/152923	0.0237	1	biological_process	c145078_g1;c177284_g5
GO:0006094	e	gluconeogenesis	2/557	65/152923	0.0237	1	biological_process	c157442_g2;c73327_g1
GO:0009064	e	glutamine family amino acid metabolic process	2/557	66/152923	0.0244	1	biological_process	c157442_g2;c271240_g1
GO:0005525	e	GTP binding	4/557	300/152923	0.0248	1	molecular_function	c163532_g1;c176556_g5;c181182_g7;c23609_g1
GO:0060627	e	regulation of vesicle-mediated transport	2/557	67/152923	0.0251	1	biological_process	c176556_g5;c25090_g1
GO:0019319	e	hexose biosynthetic process	2/557	67/152923	0.0251	1	biological_process	c157442_g2;c73327_g1
GO:0010498	e	proteasomal protein catabolic process	2/557	67/152923	0.0251	1	biological_process	c137683_g1;c181782_g4
GO:0010817	e	regulation of hormone levels	2/557	67/152923	0.0251	1	biological_process	c157442_g2;c170852_g1
GO:0048703	e	embryonic viscerocranium morphogenesis	1/557	7/152923	0.0252	1	biological_process	c170852_g1
GO:0019359	e	nicotinamide nucleotide biosynthetic process	1/557	7/152923	0.0252	1	biological_process	c179131_g5
GO:0016755	e	transferase activity, transferring amino-acyl groups	1/557	7/152923	0.0252	1	molecular_function	c111819_g1
GO:1903053	e	regulation of extracellular matrix organization	1/557	7/152923	0.0252	1	biological_process	c58226_g1
GO:0004864	e	protein phosphatase inhibitor activity	1/557	7/152923	0.0252	1	molecular_function	c163813_g2
GO:0045120	e	pronucleus	1/557	7/152923	0.0252	1	cellular_component	c171106_g1
GO:0051444	e	negative regulation of ubiquitin-protein transferase activity	1/557	7/152923	0.0252	1	biological_process	c181782_g4
GO:0048843	e	negative regulation of axon extension involved in axon guidance	1/557	7/152923	0.0252	1	biological_process	c144570_g1
GO:0006977	e	DNA damage response, signal transduction by p53 class mediator resulting in cell cycle arrest	1/557	7/152923	0.0252	1	biological_process	c181782_g4
GO:0019530	e	taurine metabolic process	1/557	7/152923	0.0252	1	biological_process	c111819_g1
GO:0071346	e	cellular response to interferon-gamma	1/557	7/152923	0.0252	1	biological_process	c181182_g7
GO:0042178	e	xenobiotic catabolic process	1/557	7/152923	0.0252	1	biological_process	c157442_g2
GO:0000084	e	mitotic S phase	1/557	7/152923	0.0252	1	biological_process	c181782_g4
GO:0050729	e	positive regulation of inflammatory response	1/557	7/152923	0.0252	1	biological_process	c25090_g1
GO:0016126	e	sterol biosynthetic process	1/557	7/152923	0.0252	1	biological_process	c175311_g1
GO:0009065	e	glutamine family amino acid catabolic process	1/557	7/152923	0.0252	1	biological_process	c271240_g1
GO:0046049	e	UMP metabolic process	1/557	7/152923	0.0252	1	biological_process	c183001_g1
GO:0000090	e	mitotic anaphase	1/557	7/152923	0.0252	1	biological_process	c181782_g4
GO:0048645	e	organ formation	1/557	7/152923	0.0252	1	biological_process	c170852_g1
GO:0001953	e	negative regulation of cell-matrix adhesion	1/557	7/152923	0.0252	1	biological_process	c25090_g1
GO:0072431	e	signal transduction involved in mitotic G1 DNA damage checkpoint	1/557	7/152923	0.0252	1	biological_process	c181782_g4
GO:0060004	e	reflex	1/557	7/152923	0.0252	1	biological_process	c157442_g2
GO:0072422	e	signal transduction involved in DNA damage checkpoint	1/557	7/152923	0.0252	1	biological_process	c181782_g4
GO:1901642	e	nucleoside transmembrane transport	1/557	7/152923	0.0252	1	biological_process	c178961_g1
GO:0004745	e	retinol dehydrogenase activity	1/557	7/152923	0.0252	1	molecular_function	c170852_g1
GO:0072413	e	signal transduction involved in mitotic cell cycle checkpoint	1/557	7/152923	0.0252	1	biological_process	c181782_g4
GO:0006516	e	glycoprotein catabolic process	1/557	7/152923	0.0252	1	biological_process	c137683_g1
GO:0072395	e	signal transduction involved in cell cycle checkpoint	1/557	7/152923	0.0252	1	biological_process	c181782_g4
GO:0072401	e	signal transduction involved in DNA integrity checkpoint	1/557	7/152923	0.0252	1	biological_process	c181782_g4
GO:0002433	e	immune response-regulating cell surface receptor signaling pathway involved in phagocytosis	1/557	7/152923	0.0252	1	biological_process	c145078_g1
GO:1902402	e	signal transduction involved in mitotic DNA damage checkpoint	1/557	7/152923	0.0252	1	biological_process	c181782_g4
GO:1902403	e	signal transduction involved in mitotic DNA integrity checkpoint	1/557	7/152923	0.0252	1	biological_process	c181782_g4
GO:1902400	e	intracellular signal transduction involved in G1 DNA damage checkpoint	1/557	7/152923	0.0252	1	biological_process	c181782_g4
GO:0051352	e	negative regulation of ligase activity	1/557	7/152923	0.0252	1	biological_process	c181782_g4
GO:0038096	e	Fc-gamma receptor signaling pathway involved in phagocytosis	1/557	7/152923	0.0252	1	biological_process	c145078_g1
GO:0038094	e	Fc-gamma receptor signaling pathway	1/557	7/152923	0.0252	1	biological_process	c145078_g1
GO:0006222	e	UMP biosynthetic process	1/557	7/152923	0.0252	1	biological_process	c183001_g1
GO:0010762	e	regulation of fibroblast migration	1/557	7/152923	0.0252	1	biological_process	c164503_g1
GO:0006750	e	glutathione biosynthetic process	1/557	7/152923	0.0252	1	biological_process	c111819_g1
GO:0051320	e	S phase	1/557	7/152923	0.0252	1	biological_process	c181782_g4
GO:0003401	e	axis elongation	1/557	7/152923	0.0252	1	biological_process	c170852_g1
GO:0007398	e	ectoderm development	1/557	7/152923	0.0252	1	biological_process	c159915_g1
GO:0051247	e	positive regulation of protein metabolic process	4/557	302/152923	0.0253	1	biological_process	c156982_g1;c181782_g4;c292849_g1;c83697_g1
GO:0044271	e	cellular nitrogen compound biosynthetic process	5/557	450/152923	0.0254	1	biological_process	c111819_g1;c179131_g5;c179942_g20;c183001_g1;c271240_g1
GO:0016567	e	protein ubiquitination	3/557	174/152923	0.0262	1	biological_process	c151127_g1;c168751_g3;c181782_g4
GO:0051707	e	response to other organism	2/557	69/152923	0.0265	1	biological_process	c177284_g5;c25090_g1
GO:0032561	e	guanyl ribonucleotide binding	4/557	307/152923	0.0267	1	molecular_function	c163532_g1;c176556_g5;c181182_g7;c23609_g1
GO:0005215	e	transporter activity	7/557	788/152923	0.0268	1	molecular_function	c113162_g1;c125330_g2;c169360_g1;c171106_g1;c175700_g1;c175700_g3;c178961_g1
GO:0019001	e	guanyl nucleotide binding	4/557	308/152923	0.027	1	molecular_function	c163532_g1;c176556_g5;c181182_g7;c23609_g1
GO:0033673	e	negative regulation of kinase activity	2/557	70/152923	0.0272	1	biological_process	c162967_g1;c83697_g1
GO:0097190	e	apoptotic signaling pathway	2/557	70/152923	0.0272	1	biological_process	c158960_g2;c292849_g1
GO:1903034	e	regulation of response to wounding	2/557	70/152923	0.0272	1	biological_process	c111819_g1;c25090_g1
GO:0045926	e	negative regulation of growth	2/557	71/152923	0.0279	1	biological_process	c144570_g1;c163217_g6
GO:0046777	e	protein autophosphorylation	2/557	71/152923	0.0279	1	biological_process	c156982_g1;c174169_g6
GO:0071840	e	cellular component organization or biogenesis	11/557	1505/152923	0.0279	1	biological_process	c125330_g2;c145078_g1;c163217_g6;c163813_g2;c164503_g1;c166840_g1;c171106_g1;c173579_g3;c227211_g1;c292849_g1;c99829_g1
GO:0043408	e	regulation of MAPK cascade	3/557	179/152923	0.0282	1	biological_process	c162967_g1;c292849_g1;c83697_g1
GO:0010468	e	regulation of gene expression	11/557	1509/152923	0.0282	1	biological_process	c125058_g1;c130377_g1;c156982_g1;c159915_g1;c173213_g1;c173213_g5;c179942_g20;c227211_g1;c25090_g1;c292849_g1;c86261_g1
GO:0043085	e	positive regulation of catalytic activity	5/557	463/152923	0.0283	1	biological_process	c156982_g1;c181782_g4;c292849_g1;c29828_g1;c83697_g1
GO:0019212	e	phosphatase inhibitor activity	1/557	8/152923	0.0288	1	molecular_function	c163813_g2
GO:0019363	e	pyridine nucleotide biosynthetic process	1/557	8/152923	0.0288	1	biological_process	c179131_g5
GO:0042562	e	hormone binding	1/557	8/152923	0.0288	1	molecular_function	c157442_g2
GO:0043174	e	nucleoside salvage	1/557	8/152923	0.0288	1	biological_process	c183001_g1
GO:0019400	e	alditol metabolic process	1/557	8/152923	0.0288	1	biological_process	c181821_g5
GO:0009174	e	pyrimidine ribonucleoside monophosphate biosynthetic process	1/557	8/152923	0.0288	1	biological_process	c183001_g1
GO:0009173	e	pyrimidine ribonucleoside monophosphate metabolic process	1/557	8/152923	0.0288	1	biological_process	c183001_g1
GO:0021675	e	nerve development	1/557	8/152923	0.0288	1	biological_process	c144570_g1
GO:0046627	e	negative regulation of insulin receptor signaling pathway	1/557	8/152923	0.0288	1	biological_process	c151127_g1
GO:0006071	e	glycerol metabolic process	1/557	8/152923	0.0288	1	biological_process	c181821_g5
GO:0046459	e	short-chain fatty acid metabolic process	1/557	8/152923	0.0288	1	biological_process	c158703_g1
GO:0005337	e	nucleoside transmembrane transporter activity	1/557	8/152923	0.0288	1	molecular_function	c178961_g1
GO:0017017	e	MAP kinase tyrosine/serine/threonine phosphatase activity	1/557	8/152923	0.0288	1	molecular_function	c162967_g1
GO:1900077	e	negative regulation of cellular response to insulin stimulus	1/557	8/152923	0.0288	1	biological_process	c151127_g1
GO:0002431	e	Fc receptor mediated stimulatory signaling pathway	1/557	8/152923	0.0288	1	biological_process	c145078_g1
GO:0019482	e	beta-alanine metabolic process	1/557	8/152923	0.0288	1	biological_process	c157442_g2
GO:0031145	e	anaphase-promoting complex-dependent proteasomal ubiquitin-dependent protein catabolic process	1/557	8/152923	0.0288	1	biological_process	c181782_g4
GO:0016411	e	acylglycerol O-acyltransferase activity	1/557	8/152923	0.0288	1	molecular_function	c181821_g5
GO:0006521	e	regulation of cellular amino acid metabolic process	1/557	8/152923	0.0288	1	biological_process	c181782_g4
GO:0016641	e	oxidoreductase activity, acting on the CH-NH2 group of donors, oxygen as acceptor	1/557	8/152923	0.0288	1	molecular_function	c166840_g1
GO:0009070	e	serine family amino acid biosynthetic process	1/557	8/152923	0.0288	1	biological_process	c111819_g1
GO:0072529	e	pyrimidine-containing compound catabolic process	1/557	8/152923	0.0288	1	biological_process	c163217_g6
GO:0085029	e	extracellular matrix assembly	1/557	8/152923	0.0288	1	biological_process	c164503_g1
GO:0051322	e	anaphase	1/557	8/152923	0.0288	1	biological_process	c181782_g4
GO:0034341	e	response to interferon-gamma	1/557	8/152923	0.0288	1	biological_process	c181182_g7
GO:0016772	e	transferase activity, transferring phosphorus-containing groups	8/557	982/152923	0.0291	1	molecular_function	c155592_g2;c156982_g1;c170058_g1;c174169_g6;c176494_g2;c180731_g5;c227211_g1;c73327_g1
GO:1901362	e	organic cyclic compound biosynthetic process	5/557	467/152923	0.0292	1	biological_process	c157442_g2;c175311_g1;c179131_g5;c179942_g20;c183001_g1
GO:0016810	e	hydrolase activity, acting on carbon-nitrogen (but not peptide) bonds	2/557	73/152923	0.0294	1	molecular_function	c163217_g6;c271240_g1
GO:0051186	e	cofactor metabolic process	3/557	183/152923	0.0298	1	biological_process	c173950_g6;c175311_g1;c179131_g5
GO:0009259	e	ribonucleotide metabolic process	5/557	475/152923	0.0311	1	biological_process	c175700_g1;c175700_g3;c181182_g7;c183001_g1;c99829_g1
GO:0051252	e	regulation of RNA metabolic process	10/557	1302/152923	0.0311	1	biological_process	c125058_g1;c130377_g1;c156982_g1;c159915_g1;c173213_g1;c173213_g5;c179942_g20;c227211_g1;c292849_g1;c86261_g1
GO:0071702	e	organic substance transport	6/557	645/152923	0.0321	1	biological_process	c171106_g1;c175700_g1;c176556_g5;c178961_g1;c23609_g1;c99829_g1
GO:0051303	e	establishment of chromosome localization	1/557	9/152923	0.0323	1	biological_process	c145078_g1
GO:0015858	e	nucleoside transport	1/557	9/152923	0.0323	1	biological_process	c178961_g1
GO:0097530	e	granulocyte migration	1/557	9/152923	0.0323	1	biological_process	c227211_g1
GO:0033628	e	regulation of cell adhesion mediated by integrin	1/557	9/152923	0.0323	1	biological_process	c25090_g1
GO:0051443	e	positive regulation of ubiquitin-protein transferase activity	1/557	9/152923	0.0323	1	biological_process	c181782_g4
GO:0016813	e	hydrolase activity, acting on carbon-nitrogen (but not peptide) bonds, in linear amidines	1/557	9/152923	0.0323	1	molecular_function	c271240_g1
GO:0019674	e	NAD metabolic process	1/557	9/152923	0.0323	1	biological_process	c179131_g5
GO:0071621	e	granulocyte chemotaxis	1/557	9/152923	0.0323	1	biological_process	c227211_g1
GO:0005328	e	neurotransmitter:sodium symporter activity	1/557	9/152923	0.0323	1	molecular_function	c113162_g1
GO:0005326	e	neurotransmitter transporter activity	1/557	9/152923	0.0323	1	molecular_function	c113162_g1
GO:0003950	e	NAD+ ADP-ribosyltransferase activity	1/557	9/152923	0.0323	1	molecular_function	c177284_g5
GO:0007254	e	JNK cascade	1/557	9/152923	0.0323	1	biological_process	c292849_g1
GO:0051439	e	regulation of ubiquitin-protein ligase activity involved in mitotic cell cycle	1/557	9/152923	0.0323	1	biological_process	c181782_g4
GO:0002690	e	positive regulation of leukocyte chemotaxis	1/557	9/152923	0.0323	1	biological_process	c25090_g1
GO:0033549	e	MAP kinase phosphatase activity	1/557	9/152923	0.0323	1	molecular_function	c162967_g1
GO:0014032	e	neural crest cell development	1/557	9/152923	0.0323	1	biological_process	c170852_g1
GO:0014031	e	mesenchymal cell development	1/557	9/152923	0.0323	1	biological_process	c170852_g1
GO:0045428	e	regulation of nitric oxide biosynthetic process	1/557	9/152923	0.0323	1	biological_process	c99829_g1
GO:0015077	e	monovalent inorganic cation transmembrane transporter activity	3/557	189/152923	0.0324	1	molecular_function	c113162_g1;c125330_g2;c178961_g1
GO:0015291	e	secondary active transmembrane transporter activity	2/557	78/152923	0.0332	1	molecular_function	c113162_g1;c178961_g1
GO:0032446	e	protein modification by small protein conjugation	3/557	192/152923	0.0337	1	biological_process	c151127_g1;c168751_g3;c181782_g4
GO:0006811	e	ion transport	6/557	656/152923	0.0344	1	biological_process	c113162_g1;c125330_g2;c161925_g1;c171106_g1;c178961_g1;c227211_g1
GO:0043234	e	protein complex	15/557	2340/152923	0.0354	1	cellular_component	c125058_g1;c125330_g2;c126883_g1;c130377_g1;c137050_g1;c137683_g1;c145078_g1;c156982_g1;c165480_g1;c173213_g1;c173213_g5;c180731_g5;c181782_g4;c86261_g1;c90782_g1
GO:0065003	e	macromolecular complex assembly	4/557	336/152923	0.0354	1	biological_process	c125330_g2;c163217_g6;c171106_g1;c99829_g1
GO:0030855	e	epithelial cell differentiation	2/557	81/152923	0.0355	1	biological_process	c159915_g1;c173213_g5
GO:0004672	e	protein kinase activity	5/557	493/152923	0.0356	1	molecular_function	c155592_g2;c156982_g1;c170058_g1;c174169_g6;c227211_g1
GO:0046343	e	streptomycin metabolic process	1/557	10/152923	0.0358	1	biological_process	c73327_g1
GO:0009130	e	pyrimidine nucleoside monophosphate biosynthetic process	1/557	10/152923	0.0358	1	biological_process	c183001_g1
GO:0070403	e	NAD+ binding	1/557	10/152923	0.0358	1	molecular_function	c157442_g2
GO:0030864	e	cortical actin cytoskeleton	1/557	10/152923	0.0358	1	cellular_component	c171106_g1
GO:0030648	e	aminoglycoside antibiotic biosynthetic process	1/557	10/152923	0.0358	1	biological_process	c73327_g1
GO:0030647	e	aminoglycoside antibiotic metabolic process	1/557	10/152923	0.0358	1	biological_process	c73327_g1
GO:0048260	e	positive regulation of receptor-mediated endocytosis	1/557	10/152923	0.0358	1	biological_process	c25090_g1
GO:0000087	e	mitotic M phase	1/557	10/152923	0.0358	1	biological_process	c181782_g4
GO:0019872	e	streptomycin biosynthetic process	1/557	10/152923	0.0358	1	biological_process	c73327_g1
GO:0071158	e	positive regulation of cell cycle arrest	1/557	10/152923	0.0358	1	biological_process	c181782_g4
GO:0019184	e	nonribosomal peptide biosynthetic process	1/557	10/152923	0.0358	1	biological_process	c111819_g1
GO:0016138	e	glycoside biosynthetic process	1/557	10/152923	0.0358	1	biological_process	c73327_g1
GO:0015758	e	glucose transport	1/557	10/152923	0.0358	1	biological_process	c171106_g1
GO:0050922	e	negative regulation of chemotaxis	1/557	10/152923	0.0358	1	biological_process	c144570_g1
GO:0001540	e	beta-amyloid binding	1/557	10/152923	0.0358	1	molecular_function	c137683_g1
GO:0008206	e	bile acid metabolic process	1/557	10/152923	0.0358	1	biological_process	c157442_g2
GO:0051403	e	stress-activated MAPK cascade	1/557	10/152923	0.0358	1	biological_process	c292849_g1
GO:0002687	e	positive regulation of leukocyte migration	1/557	10/152923	0.0358	1	biological_process	c25090_g1
GO:0006693	e	prostaglandin metabolic process	1/557	10/152923	0.0358	1	biological_process	c111819_g1
GO:0006692	e	prostanoid metabolic process	1/557	10/152923	0.0358	1	biological_process	c111819_g1
GO:0031098	e	stress-activated protein kinase signaling cascade	1/557	10/152923	0.0358	1	biological_process	c292849_g1
GO:0015144	e	carbohydrate transmembrane transporter activity	1/557	10/152923	0.0358	1	molecular_function	c171106_g1
GO:0051351	e	positive regulation of ligase activity	1/557	10/152923	0.0358	1	biological_process	c181782_g4
GO:1901476	e	carbohydrate transporter activity	1/557	10/152923	0.0358	1	molecular_function	c171106_g1
GO:0008645	e	hexose transport	1/557	10/152923	0.0358	1	biological_process	c171106_g1
GO:0000279	e	M phase	1/557	10/152923	0.0358	1	biological_process	c181782_g4
GO:0051119	e	sugar transmembrane transporter activity	1/557	10/152923	0.0358	1	molecular_function	c171106_g1
GO:0010812	e	negative regulation of cell-substrate adhesion	1/557	10/152923	0.0358	1	biological_process	c25090_g1
GO:0007264	e	small GTPase mediated signal transduction	3/557	197/152923	0.0359	1	biological_process	c163532_g1;c176556_g5;c23609_g1
GO:0009169	e	purine ribonucleoside monophosphate catabolic process	3/557	199/152923	0.0368	1	biological_process	c175700_g1;c175700_g3;c99829_g1
GO:0009158	e	ribonucleoside monophosphate catabolic process	3/557	199/152923	0.0368	1	biological_process	c175700_g1;c175700_g3;c99829_g1
GO:0006200	e	ATP catabolic process	3/557	199/152923	0.0368	1	biological_process	c175700_g1;c175700_g3;c99829_g1
GO:0009128	e	purine nucleoside monophosphate catabolic process	3/557	199/152923	0.0368	1	biological_process	c175700_g1;c175700_g3;c99829_g1
GO:0001934	e	positive regulation of protein phosphorylation	3/557	199/152923	0.0368	1	biological_process	c156982_g1;c292849_g1;c83697_g1
GO:1901605	e	alpha-amino acid metabolic process	6/557	667/152923	0.0368	1	biological_process	c111819_g1;c118602_g1;c156982_g1;c157442_g2;c162967_g1;c271240_g1
GO:0030335	e	positive regulation of cell migration	2/557	83/152923	0.0371	1	biological_process	c227211_g1;c25090_g1
GO:0005739	e	mitochondrion	4/557	343/152923	0.0377	1	cellular_component	c118602_g1;c126432_g1;c176556_g5;c99829_g1
GO:0009125	e	nucleoside monophosphate catabolic process	3/557	201/152923	0.0378	1	biological_process	c175700_g1;c175700_g3;c99829_g1
GO:0071345	e	cellular response to cytokine stimulus	2/557	84/152923	0.0379	1	biological_process	c181088_g1;c181182_g7
GO:2000147	e	positive regulation of cell motility	2/557	84/152923	0.0379	1	biological_process	c227211_g1;c25090_g1
GO:0046394	e	carboxylic acid biosynthetic process	3/557	203/152923	0.0387	1	biological_process	c111819_g1;c157442_g2;c170852_g1
GO:1902533	e	positive regulation of intracellular signal transduction	3/557	203/152923	0.0387	1	biological_process	c227211_g1;c292849_g1;c83697_g1
GO:0016053	e	organic acid biosynthetic process	3/557	203/152923	0.0387	1	biological_process	c111819_g1;c157442_g2;c170852_g1
GO:0030163	e	protein catabolic process	2/557	85/152923	0.0388	1	biological_process	c137683_g1;c181782_g4
GO:0023014	e	signal transduction by phosphorylation	2/557	85/152923	0.0388	1	biological_process	c227211_g1;c292849_g1
GO:0010556	e	regulation of macromolecule biosynthetic process	10/557	1387/152923	0.039	1	biological_process	c125058_g1;c130377_g1;c156982_g1;c159915_g1;c173213_g1;c173213_g5;c179942_g20;c227211_g1;c292849_g1;c86261_g1
GO:0007186	e	G-protein coupled receptor signaling pathway	4/557	347/152923	0.0391	1	biological_process	c111484_g1;c112805_g1;c181088_g1;c47936_g1
GO:0090407	e	organophosphate biosynthetic process	3/557	204/152923	0.0392	1	biological_process	c175311_g1;c179131_g5;c183001_g1
GO:1902041	e	regulation of extrinsic apoptotic signaling pathway via death domain receptors	1/557	11/152923	0.0393	1	biological_process	c25090_g1
GO:0043621	e	protein self-association	1/557	11/152923	0.0393	1	molecular_function	c171106_g1
GO:0043542	e	endothelial cell migration	1/557	11/152923	0.0393	1	biological_process	c58226_g1
GO:0019239	e	deaminase activity	1/557	11/152923	0.0393	1	molecular_function	c163217_g6
GO:0097529	e	myeloid leukocyte migration	1/557	11/152923	0.0393	1	biological_process	c227211_g1
GO:0001750	e	photoreceptor outer segment	1/557	11/152923	0.0393	1	cellular_component	c140191_g3
GO:0048521	e	negative regulation of behavior	1/557	11/152923	0.0393	1	biological_process	c144570_g1
GO:0048864	e	stem cell development	1/557	11/152923	0.0393	1	biological_process	c170852_g1
GO:0016137	e	glycoside metabolic process	1/557	11/152923	0.0393	1	biological_process	c73327_g1
GO:0008203	e	cholesterol metabolic process	1/557	11/152923	0.0393	1	biological_process	c175311_g1
GO:0030212	e	hyaluronan metabolic process	1/557	11/152923	0.0393	1	biological_process	c164503_g1
GO:0008060	e	ARF GTPase activator activity	1/557	11/152923	0.0393	1	molecular_function	c29828_g1
GO:0016500	e	protein-hormone receptor activity	1/557	11/152923	0.0393	1	molecular_function	c112805_g1
GO:0043043	e	peptide biosynthetic process	1/557	11/152923	0.0393	1	biological_process	c111819_g1
GO:0009129	e	pyrimidine nucleoside monophosphate metabolic process	1/557	11/152923	0.0393	1	biological_process	c183001_g1
GO:0070098	e	chemokine-mediated signaling pathway	1/557	11/152923	0.0393	1	biological_process	c181088_g1
GO:0015749	e	monosaccharide transport	1/557	11/152923	0.0393	1	biological_process	c171106_g1
GO:0038023	e	signaling receptor activity	5/557	508/152923	0.0396	1	molecular_function	c111484_g1;c112805_g1;c174169_g6;c181088_g1;c47936_g1
GO:0051272	e	positive regulation of cellular component movement	2/557	86/152923	0.0396	1	biological_process	c227211_g1;c25090_g1
GO:0045202	e	synapse	2/557	86/152923	0.0396	1	cellular_component	c140191_g3;c163813_g2
GO:0052548	e	regulation of endopeptidase activity	2/557	86/152923	0.0396	1	biological_process	c167688_g3;c25090_g1
GO:0009207	e	purine ribonucleoside triphosphate catabolic process	4/557	349/152923	0.0398	1	biological_process	c175700_g1;c175700_g3;c181182_g7;c99829_g1
GO:0009203	e	ribonucleoside triphosphate catabolic process	4/557	349/152923	0.0398	1	biological_process	c175700_g1;c175700_g3;c181182_g7;c99829_g1
GO:0009146	e	purine nucleoside triphosphate catabolic process	4/557	350/152923	0.0401	1	biological_process	c175700_g1;c175700_g3;c181182_g7;c99829_g1
GO:0051346	e	negative regulation of hydrolase activity	2/557	87/152923	0.0404	1	biological_process	c167688_g3;c25090_g1
GO:0001933	e	negative regulation of protein phosphorylation	2/557	87/152923	0.0404	1	biological_process	c162967_g1;c83697_g1
GO:0046130	e	purine ribonucleoside catabolic process	4/557	351/152923	0.0405	1	biological_process	c175700_g1;c175700_g3;c181182_g7;c99829_g1
GO:0006152	e	purine nucleoside catabolic process	4/557	351/152923	0.0405	1	biological_process	c175700_g1;c175700_g3;c181182_g7;c99829_g1
GO:0009143	e	nucleoside triphosphate catabolic process	4/557	352/152923	0.0408	1	biological_process	c175700_g1;c175700_g3;c181182_g7;c99829_g1
GO:0009261	e	ribonucleotide catabolic process	4/557	355/152923	0.0419	1	biological_process	c175700_g1;c175700_g3;c181182_g7;c99829_g1
GO:0009154	e	purine ribonucleotide catabolic process	4/557	355/152923	0.0419	1	biological_process	c175700_g1;c175700_g3;c181182_g7;c99829_g1
GO:0006195	e	purine nucleotide catabolic process	4/557	355/152923	0.0419	1	biological_process	c175700_g1;c175700_g3;c181182_g7;c99829_g1
GO:0042995	e	cell projection	4/557	355/152923	0.0419	1	cellular_component	c137683_g1;c140191_g3;c145078_g1;c58226_g1
GO:0005102	e	receptor binding	4/557	357/152923	0.0426	1	molecular_function	c171669_g1;c176786_g1;c227211_g1;c25090_g1
GO:0001656	e	metanephros development	1/557	12/152923	0.0428	1	biological_process	c170852_g1
GO:0048857	e	neural nucleus development	1/557	12/152923	0.0428	1	biological_process	c157442_g2
GO:0046626	e	regulation of insulin receptor signaling pathway	1/557	12/152923	0.0428	1	biological_process	c151127_g1
GO:0048259	e	regulation of receptor-mediated endocytosis	1/557	12/152923	0.0428	1	biological_process	c25090_g1
GO:0010467	e	gene expression	1/557	12/152923	0.0428	1	biological_process	c181782_g4
GO:0002688	e	regulation of leukocyte chemotaxis	1/557	12/152923	0.0428	1	biological_process	c25090_g1
GO:0006691	e	leukotriene metabolic process	1/557	12/152923	0.0428	1	biological_process	c111819_g1
GO:0001637	e	G-protein coupled chemoattractant receptor activity	1/557	12/152923	0.0428	1	molecular_function	c181088_g1
GO:0032312	e	regulation of ARF GTPase activity	1/557	12/152923	0.0428	1	biological_process	c29828_g1
GO:0031146	e	SCF-dependent proteasomal ubiquitin-dependent protein catabolic process	1/557	12/152923	0.0428	1	biological_process	c137683_g1
GO:0033198	e	response to ATP	1/557	12/152923	0.0428	1	biological_process	c169703_g1
GO:0004950	e	chemokine receptor activity	1/557	12/152923	0.0428	1	molecular_function	c181088_g1
GO:0030330	e	DNA damage response, signal transduction by p53 class mediator	1/557	12/152923	0.0428	1	biological_process	c181782_g4
GO:0010035	e	response to inorganic substance	2/557	90/152923	0.043	1	biological_process	c175700_g1;c175700_g11
GO:0072523	e	purine-containing compound catabolic process	4/557	360/152923	0.0437	1	biological_process	c175700_g1;c175700_g3;c181182_g7;c99829_g1
GO:0040017	e	positive regulation of locomotion	2/557	91/152923	0.0438	1	biological_process	c227211_g1;c25090_g1
GO:0051260	e	protein homooligomerization	2/557	92/152923	0.0447	1	biological_process	c125330_g2;c163217_g6
GO:0031347	e	regulation of defense response	2/557	93/152923	0.0456	1	biological_process	c111819_g1;c25090_g1
GO:0043405	e	regulation of MAP kinase activity	2/557	93/152923	0.0456	1	biological_process	c162967_g1;c292849_g1
GO:0043065	e	positive regulation of apoptotic process	2/557	93/152923	0.0456	1	biological_process	c157442_g2;c83697_g1
GO:0009267	e	cellular response to starvation	1/557	13/152923	0.0463	1	biological_process	c171106_g1
GO:0016638	e	oxidoreductase activity, acting on the CH-NH2 group of donors	1/557	13/152923	0.0463	1	molecular_function	c166840_g1
GO:0061640	e	cytoskeleton-dependent cytokinesis	1/557	13/152923	0.0463	1	biological_process	c145078_g1
GO:0042572	e	retinol metabolic process	1/557	13/152923	0.0463	1	biological_process	c170852_g1
GO:0006641	e	triglyceride metabolic process	1/557	13/152923	0.0463	1	biological_process	c181821_g5
GO:0000188	e	inactivation of MAPK activity	1/557	13/152923	0.0463	1	biological_process	c162967_g1
GO:0045807	e	positive regulation of endocytosis	1/557	13/152923	0.0463	1	biological_process	c25090_g1
GO:0046330	e	positive regulation of JNK cascade	1/557	13/152923	0.0463	1	biological_process	c83697_g1
GO:1900076	e	regulation of cellular response to insulin stimulus	1/557	13/152923	0.0463	1	biological_process	c151127_g1
GO:0051607	e	defense response to virus	1/557	13/152923	0.0463	1	biological_process	c177284_g5
GO:0072525	e	pyridine-containing compound biosynthetic process	1/557	13/152923	0.0463	1	biological_process	c179131_g5
GO:0001676	e	long-chain fatty acid metabolic process	1/557	13/152923	0.0463	1	biological_process	c160395_g1
GO:0019200	e	carbohydrate kinase activity	1/557	13/152923	0.0463	1	molecular_function	c73327_g1
GO:0042626	e	ATPase activity, coupled to transmembrane movement of substances	2/557	94/152923	0.0465	1	molecular_function	c175700_g1;c175700_g3
GO:0052547	e	regulation of peptidase activity	2/557	94/152923	0.0465	1	biological_process	c167688_g3;c25090_g1
GO:0044242	e	cellular lipid catabolic process	2/557	94/152923	0.0465	1	biological_process	c157442_g2;c158703_g1
GO:0033554	e	cellular response to stress	4/557	369/152923	0.0471	1	biological_process	c171106_g1;c175311_g1;c181782_g4;c292849_g1
GO:0044093	e	positive regulation of molecular function	5/557	538/152923	0.0484	1	biological_process	c156982_g1;c181782_g4;c292849_g1;c29828_g1;c83697_g1
GO:0043068	e	positive regulation of programmed cell death	2/557	97/152923	0.0491	1	biological_process	c157442_g2;c83697_g1
GO:0003677	e	DNA binding	7/557	903/152923	0.0494	1	molecular_function	c125058_g1;c130377_g1;c159915_g1;c173213_g1;c173213_g5;c179942_g20;c86261_g1
GO:0017000	e	antibiotic biosynthetic process	1/557	14/152923	0.0498	1	biological_process	c73327_g1
GO:0051017	e	actin filament bundle assembly	1/557	14/152923	0.0498	1	biological_process	c163813_g2
GO:0019229	e	regulation of vasoconstriction	1/557	14/152923	0.0498	1	biological_process	c174497_g1
GO:0016999	e	antibiotic metabolic process	1/557	14/152923	0.0498	1	biological_process	c73327_g1
GO:0036454	e	growth factor complex	1/557	14/152923	0.0498	1	cellular_component	c126883_g1
GO:0030433	e	ER-associated ubiquitin-dependent protein catabolic process	1/557	14/152923	0.0498	1	biological_process	c137683_g1
GO:0042594	e	response to starvation	1/557	14/152923	0.0498	1	biological_process	c171106_g1
GO:0016942	e	insulin-like growth factor binding protein complex	1/557	14/152923	0.0498	1	cellular_component	c126883_g1
GO:0016125	e	sterol metabolic process	1/557	14/152923	0.0498	1	biological_process	c175311_g1
GO:0071156	e	regulation of cell cycle arrest	1/557	14/152923	0.0498	1	biological_process	c181782_g4
GO:0000097	e	sulfur amino acid biosynthetic process	1/557	14/152923	0.0498	1	biological_process	c111819_g1
GO:0005520	e	insulin-like growth factor binding	1/557	14/152923	0.0498	1	molecular_function	c126883_g1
GO:0017144	e	drug metabolic process	1/557	14/152923	0.0498	1	biological_process	c73327_g1
GO:0046835	e	carbohydrate phosphorylation	1/557	14/152923	0.0498	1	biological_process	c73327_g1
GO:0042742	e	defense response to bacterium	1/557	14/152923	0.0498	1	biological_process	c25090_g1
GO:0050885	e	neuromuscular process controlling balance	1/557	14/152923	0.0498	1	biological_process	c157442_g2
GO:0061572	e	actin filament bundle organization	1/557	14/152923	0.0498	1	biological_process	c163813_g2
GO:0032330	e	regulation of chondrocyte differentiation	1/557	14/152923	0.0498	1	biological_process	c173213_g5
