# Supplementary material for: Divergent transcriptomic responses underlying the ranaviruses-amphibian interaction processes on interspecies infection of Chinese giant salamander
Source: BMC Genomics. 2018 Mar 20;19:211. doi: 10.1186/s12864-018-4596-y (PMC5861657; doi:10.1186/s12864-018-4596-y)
Supplement: Supplementary file 4 — Table S5. Detailed information of all the enriched Go terms in RGV-1d/control. Table S6. Detailed information of all the enriched Go terms in ADRV-1d/control. Table S7. Detailed information of all the enriched Go terms in RGV-7d/control. Table S8. Detailed information of all the enriched Go terms in ADRV-7d/control. List of Go terms include the ID and description of Go terms, enrichment ratio, corrected p-value, main categories, and enriched DEGsn. (ZIP 339 kb) [file 12864_2018_4596_MOESM4_ESM.zip › Table S6 ADRV-1d.xls]

## Sheet: Con vs ADRV-1d DEG list-Go enri
Table S6 Detailed information of all the enriched Go terms in ADRV-1d/control
Go-id	Enrichment	Description	Ratio_in_study	Ratio_in_pop	p_uncorrected	p_bonferroni	Category	DEGs
GO:0051716	e	cellular response to stimulus	49/1013	2191/152923	5.87e-11	1.19e-07	biological_process	c100947_g1;c10140_g1;c111484_g1;c113235_g1;c140191_g3;c148919_g1;c148977_g1;c151127_g1;c151476_g1;c152516_g3;c158960_g2;c161431_g1;c162109_g3;c163532_g1;c164503_g1;c166779_g2;c167596_g1;c168751_g3;c169242_g1;c169275_g3;c170784_g1;c170823_g1;c170867_g1;c171106_g1;c171178_g1;c171669_g1;c171793_g1;c173001_g2;c173281_g1;c174569_g4;c175245_g1;c175311_g1;c176786_g1;c179272_g1;c179507_g1;c179624_g3;c179…
GO:0050789	e	regulation of biological process	82/1013	4293/152923	9.13e-11	1.85e-07	biological_process	c100947_g1;c10140_g1;c111484_g1;c111819_g1;c113235_g1;c125330_g2;c126611_g1;c126883_g1;c126992_g1;c130377_g1;c137683_g1;c140191_g3;c146592_g1;c148919_g1;c148977_g1;c149923_g1;c151127_g1;c151476_g1;c152516_g3;c154149_g1;c156982_g1;c157372_g4;c157442_g2;c157658_g1;c158960_g2;c161431_g1;c162109_g3;c162365_g1;c162967_g1;c163217_g6;c163532_g1;c164503_g1;c166779_g2;c167573_g2;c167596_g1;c167688_g3;c168…
GO:0050794	e	regulation of cellular process	77/1013	4084/152923	1.03e-10	2.07e-07	biological_process	c100947_g1;c10140_g1;c111484_g1;c113235_g1;c125330_g2;c126611_g1;c126883_g1;c126992_g1;c130377_g1;c137683_g1;c140191_g3;c146592_g1;c148919_g1;c148977_g1;c149923_g1;c151127_g1;c151476_g1;c152516_g3;c154149_g1;c156982_g1;c157372_g4;c157442_g2;c157658_g1;c158960_g2;c161431_g1;c162109_g3;c162365_g1;c162967_g1;c163217_g6;c163532_g1;c164503_g1;c166779_g2;c167573_g2;c167596_g1;c168751_g3;c169242_g1;c169…
GO:0044699	e	single-organism process	97/1013	5590/152923	1.19e-10	2.41e-07	biological_process	c10140_g1;c111819_g1;c113162_g1;c113235_g1;c113785_g1;c114750_g2;c118602_g1;c119826_g1;c125330_g2;c126992_g1;c132391_g1;c143800_g1;c145114_g1;c146592_g1;c147226_g1;c147877_g1;c148977_g1;c149075_g1;c149923_g1;c151476_g1;c156982_g1;c157372_g4;c157442_g2;c158703_g1;c159790_g1;c160395_g1;c161431_g1;c161925_g1;c162365_g1;c162967_g1;c163217_g6;c164503_g1;c166840_g1;c167505_g1;c167573_g2;c167596_g1;c169…
GO:0050896	e	response to stimulus	67/1013	2595/152923	1.43e-10	2.88e-07	biological_process	c100947_g1;c10140_g1;c111484_g1;c113162_g1;c113235_g1;c114750_g2;c119826_g1;c140191_g3;c141199_g1;c148919_g1;c148977_g1;c151127_g1;c151476_g1;c152516_g3;c155440_g1;c155592_g2;c157442_g2;c157658_g1;c158960_g2;c161431_g1;c162109_g3;c163532_g1;c164503_g1;c166779_g2;c167596_g1;c168751_g3;c169242_g1;c169275_g3;c169362_g1;c169703_g1;c170784_g1;c170823_g1;c170867_g1;c171106_g1;c171178_g1;c171669_g1;c171…
GO:0008152	e	metabolic process	83/1013	5633/152923	1.51e-10	3.06e-07	biological_process	c10140_g1;c111819_g1;c113235_g1;c113785_g1;c114750_g2;c118602_g1;c126992_g1;c127451_g1;c137050_g1;c137683_g1;c139541_g1;c145114_g1;c147226_g1;c147877_g1;c149075_g1;c151127_g1;c151476_g1;c155440_g1;c155592_g2;c156308_g1;c156982_g1;c157442_g2;c158703_g1;c160395_g1;c162967_g1;c162969_g1;c163217_g6;c164503_g1;c165480_g1;c166779_g2;c167573_g2;c167596_g1;c168751_g3;c169362_g1;c170058_g1;c170852_g1;c170…
GO:0005488	e	binding	103/1013	6938/152923	1.64e-10	3.31e-07	molecular_function	c100947_g1;c10140_g1;c109811_g1;c113235_g1;c113785_g1;c114750_g2;c118602_g1;c126611_g1;c126883_g1;c126992_g1;c130377_g1;c132391_g1;c137050_g1;c137683_g1;c139541_g1;c140191_g3;c143800_g1;c145114_g1;c147226_g1;c147877_g1;c148977_g1;c151476_g1;c152516_g3;c153547_g1;c154226_g1;c154331_g2;c155440_g1;c155592_g2;c155889_g1;c156308_g1;c156982_g1;c157372_g4;c157442_g2;c159790_g1;c160395_g1;c162969_g1;c163…
GO:0009987	e	cellular process	112/1013	6962/152923	1.72e-10	3.48e-07	biological_process	c100947_g1;c10140_g1;c111484_g1;c111819_g1;c113162_g1;c113235_g1;c118602_g1;c119826_g1;c125330_g2;c126992_g1;c137683_g1;c140191_g3;c143800_g1;c145114_g1;c146592_g1;c147877_g1;c148919_g1;c148977_g1;c149923_g1;c151127_g1;c151476_g1;c152516_g3;c155440_g1;c155592_g2;c156982_g1;c157442_g2;c158703_g1;c158960_g2;c159790_g1;c160395_g1;c161431_g1;c162109_g3;c162365_g1;c162967_g1;c163217_g6;c163532_g1;c164…
GO:0065007	e	biological regulation	85/1013	4443/152923	1.86e-10	3.76e-07	biological_process	c100947_g1;c10140_g1;c111484_g1;c111819_g1;c113235_g1;c125330_g2;c126611_g1;c126883_g1;c126992_g1;c130377_g1;c137683_g1;c140191_g3;c146592_g1;c148919_g1;c148977_g1;c149923_g1;c151127_g1;c151476_g1;c152516_g3;c154149_g1;c156982_g1;c157372_g4;c157442_g2;c157658_g1;c158960_g2;c159790_g1;c161431_g1;c162109_g3;c162365_g1;c162967_g1;c163217_g6;c163532_g1;c164503_g1;c166779_g2;c167573_g2;c167596_g1;c167…
GO:0005575	e	cellular_component	122/1013	7866/152923	1.9e-10	3.83e-07	cellular_component	c100947_g1;c10140_g1;c109811_g1;c111484_g1;c113162_g1;c113235_g1;c113785_g1;c114661_g1;c118602_g1;c125330_g2;c126432_g1;c126611_g1;c126883_g1;c129616_g1;c130377_g1;c132391_g1;c137050_g1;c137683_g1;c139541_g1;c140191_g3;c143800_g1;c146592_g1;c148919_g1;c148977_g1;c151476_g1;c153547_g1;c154226_g1;c154331_g2;c156493_g1;c156793_g1;c156982_g1;c157372_g4;c157442_g2;c157658_g1;c158960_g2;c159790_g1;c160…
GO:0044763	e	single-organism cellular process	74/1013	4454/152923	1.98e-10	4e-07	biological_process	c10140_g1;c111819_g1;c113162_g1;c113235_g1;c118602_g1;c119826_g1;c125330_g2;c143800_g1;c145114_g1;c146592_g1;c147877_g1;c148977_g1;c149923_g1;c151476_g1;c156982_g1;c157442_g2;c158703_g1;c159790_g1;c160395_g1;c161431_g1;c162365_g1;c162967_g1;c163217_g6;c164503_g1;c166840_g1;c167505_g1;c167573_g2;c167596_g1;c169275_g3;c169360_g1;c169703_g1;c170823_g1;c170852_g1;c170867_g1;c171106_g1;c171793_g1;c171…
GO:0003674	e	molecular_function	149/1013	9921/152923	2.31e-10	4.67e-07	molecular_function	c100947_g1;c10140_g1;c109811_g1;c111484_g1;c111819_g1;c113162_g1;c113235_g1;c113785_g1;c114750_g2;c118602_g1;c125330_g2;c126611_g1;c126883_g1;c126992_g1;c127451_g1;c130377_g1;c132391_g1;c137050_g1;c137683_g1;c139541_g1;c140191_g3;c143800_g1;c145114_g1;c146592_g1;c147226_g1;c147877_g1;c148977_g1;c149075_g1;c151476_g1;c152516_g3;c153547_g1;c154226_g1;c154331_g2;c155440_g1;c155592_g2;c155889_g1;c156…
GO:0008150	e	biological_process	163/1013	9925/152923	2.31e-10	4.67e-07	biological_process	c100947_g1;c10140_g1;c111484_g1;c111819_g1;c113162_g1;c113235_g1;c113785_g1;c114750_g2;c118602_g1;c119826_g1;c125330_g2;c126611_g1;c126883_g1;c126992_g1;c127451_g1;c129616_g1;c130377_g1;c132391_g1;c137050_g1;c137683_g1;c139541_g1;c140191_g3;c141199_g1;c143800_g1;c145114_g1;c146592_g1;c147226_g1;c147877_g1;c148919_g1;c148977_g1;c149075_g1;c149923_g1;c151127_g1;c151476_g1;c152516_g3;c153547_g1;c154…
GO:0044710	e	single-organism metabolic process	50/1013	2725/152923	2.43e-10	4.91e-07	biological_process	c10140_g1;c111819_g1;c113235_g1;c113785_g1;c114750_g2;c118602_g1;c145114_g1;c147226_g1;c147877_g1;c149075_g1;c151476_g1;c156982_g1;c157442_g2;c158703_g1;c160395_g1;c162967_g1;c163217_g6;c164503_g1;c167573_g2;c167596_g1;c170852_g1;c170867_g1;c171106_g1;c171793_g1;c172016_g1;c173121_g2;c173404_g1;c173950_g6;c175311_g1;c175700_g1;c175700_g3;c176494_g2;c177132_g1;c177302_g3;c179131_g5;c179624_g3;c180…
GO:0007165	e	signal transduction	39/1013	1818/152923	3.31e-10	6.69e-07	biological_process	c100947_g1;c10140_g1;c111484_g1;c140191_g3;c148919_g1;c148977_g1;c151127_g1;c151476_g1;c152516_g3;c158960_g2;c161431_g1;c162109_g3;c163532_g1;c166779_g2;c167596_g1;c168751_g3;c169242_g1;c169275_g3;c170784_g1;c170823_g1;c170867_g1;c171669_g1;c173001_g2;c173281_g1;c174569_g4;c175245_g1;c176786_g1;c179272_g1;c179507_g1;c179624_g3;c181088_g1;c181188_g3;c181782_g4;c227211_g1;c23609_g1;c256296_g1;c2928…
GO:0003824	e	catalytic activity	72/1013	4713/152923	3.65e-10	7.38e-07	molecular_function	c10140_g1;c111819_g1;c113785_g1;c114750_g2;c118602_g1;c126992_g1;c127451_g1;c137050_g1;c139541_g1;c147226_g1;c147877_g1;c148977_g1;c149075_g1;c155592_g2;c156308_g1;c156982_g1;c157442_g2;c158703_g1;c160395_g1;c162967_g1;c162969_g1;c163217_g6;c164503_g1;c165480_g1;c165480_g2;c166779_g2;c166840_g1;c167573_g2;c170058_g1;c170852_g1;c170867_g1;c171231_g12;c171793_g1;c172016_g1;c173121_g2;c173404_g1;c17…
GO:0010941	e	regulation of cell death	17/1013	380/152923	1.2e-09	2.42e-06	biological_process	c10140_g1;c148977_g1;c151127_g1;c156982_g1;c157442_g2;c158960_g2;c167573_g2;c168751_g3;c171793_g1;c172958_g2;c181217_g1;c181782_g4;c25090_g1;c292849_g1;c83697_g1;c96181_g2;c96789_g1
GO:0044281	e	small molecule metabolic process	36/1013	1711/152923	2.6e-09	5.25e-06	biological_process	c10140_g1;c111819_g1;c113235_g1;c118602_g1;c145114_g1;c147877_g1;c151476_g1;c156982_g1;c157442_g2;c158703_g1;c160395_g1;c162967_g1;c163217_g6;c167573_g2;c167596_g1;c170852_g1;c170867_g1;c171106_g1;c171793_g1;c173950_g6;c175311_g1;c175700_g1;c175700_g3;c176494_g2;c179131_g5;c181182_g7;c181188_g3;c181217_g1;c181821_g5;c182122_g2;c183001_g1;c256296_g1;c271240_g1;c73327_g1;c96181_g2;c99829_g1
GO:0042981	e	regulation of apoptotic process	16/1013	356/152923	3.42e-09	6.92e-06	biological_process	c10140_g1;c148977_g1;c151127_g1;c156982_g1;c157442_g2;c158960_g2;c167573_g2;c168751_g3;c172958_g2;c181217_g1;c181782_g4;c25090_g1;c292849_g1;c83697_g1;c96181_g2;c96789_g1
GO:0043067	e	regulation of programmed cell death	16/1013	364/152923	4.69e-09	9.47e-06	biological_process	c10140_g1;c148977_g1;c151127_g1;c156982_g1;c157442_g2;c158960_g2;c167573_g2;c168751_g3;c172958_g2;c181217_g1;c181782_g4;c25090_g1;c292849_g1;c83697_g1;c96181_g2;c96789_g1
GO:0044425	e	membrane part	43/1013	2377/152923	6.6e-09	1.33e-05	cellular_component	c111484_g1;c113162_g1;c113785_g1;c125330_g2;c126432_g1;c129616_g1;c143800_g1;c148919_g1;c148977_g1;c153547_g1;c154331_g2;c156493_g1;c156793_g1;c159790_g1;c161431_g1;c162109_g3;c162927_g4;c166779_g2;c167505_g1;c169275_g3;c169360_g1;c169703_g1;c170852_g1;c171106_g1;c172361_g1;c173001_g2;c173121_g2;c173281_g1;c174569_g4;c175311_g1;c175700_g1;c175700_g3;c176638_g1;c177246_g9;c180745_g4;c181088_g1;c18…
GO:0032502	e	developmental process	32/1013	1464/152923	8.17e-09	1.65e-05	biological_process	c10140_g1;c113235_g1;c126992_g1;c143800_g1;c147877_g1;c148977_g1;c156308_g1;c157372_g4;c157442_g2;c166840_g1;c167573_g2;c169275_g3;c170852_g1;c170867_g1;c172361_g1;c173213_g5;c174818_g6;c174858_g2;c175245_g1;c175311_g1;c176103_g2;c176638_g1;c176823_g6;c179624_g3;c179942_g20;c181188_g3;c227211_g1;c25090_g1;c292849_g1;c62105_g1;c90782_g1;c96789_g1
GO:0044238	e	primary metabolic process	64/1013	4396/152923	8.27e-09	1.67e-05	biological_process	c10140_g1;c111819_g1;c118602_g1;c126992_g1;c127451_g1;c137050_g1;c137683_g1;c139541_g1;c145114_g1;c147226_g1;c147877_g1;c151127_g1;c151476_g1;c155440_g1;c155592_g2;c156982_g1;c157442_g2;c158703_g1;c160395_g1;c162967_g1;c162969_g1;c163217_g6;c164503_g1;c165480_g1;c166779_g2;c167573_g2;c167596_g1;c168751_g3;c169362_g1;c170852_g1;c170867_g1;c171106_g1;c173121_g2;c173950_g6;c174818_g6;c175110_g1;c175…
GO:0071704	e	organic substance metabolic process	65/1013	4577/152923	1.64e-08	3.31e-05	biological_process	c10140_g1;c111819_g1;c118602_g1;c126992_g1;c127451_g1;c137050_g1;c137683_g1;c139541_g1;c145114_g1;c147226_g1;c147877_g1;c151127_g1;c151476_g1;c155440_g1;c155592_g2;c156982_g1;c157442_g2;c158703_g1;c160395_g1;c162967_g1;c162969_g1;c163217_g6;c164503_g1;c165480_g1;c166779_g2;c167573_g2;c167596_g1;c168751_g3;c169362_g1;c170852_g1;c170867_g1;c171106_g1;c173121_g2;c173950_g6;c174818_g6;c175110_g1;c175…
GO:0006950	e	response to stress	20/1013	665/152923	3.58e-08	7.23e-05	biological_process	c10140_g1;c114750_g2;c155440_g1;c155592_g2;c157658_g1;c161431_g1;c169362_g1;c171106_g1;c171793_g1;c172016_g1;c173404_g1;c175311_g1;c177284_g5;c180731_g5;c181782_g4;c227211_g1;c25090_g1;c292849_g1;c96181_g2;c99829_g1
GO:0043167	e	ion binding	55/1013	3729/152923	6.2e-08	0.000125	molecular_function	c109811_g1;c113785_g1;c132391_g1;c137050_g1;c139541_g1;c143800_g1;c145114_g1;c147226_g1;c147877_g1;c148977_g1;c151476_g1;c153547_g1;c154331_g2;c155440_g1;c155592_g2;c156308_g1;c156982_g1;c157442_g2;c159790_g1;c160395_g1;c162969_g1;c163217_g6;c163532_g1;c165480_g1;c165480_g2;c166518_g1;c166779_g2;c167573_g2;c167596_g1;c169242_g1;c169275_g3;c169362_g1;c170823_g1;c170867_g1;c171793_g1;c172366_g1;c17…
GO:0042221	e	response to chemical	20/1013	689/152923	6.34e-08	0.000128	biological_process	c10140_g1;c113162_g1;c113235_g1;c148977_g1;c164503_g1;c169703_g1;c171178_g1;c171793_g1;c174569_g4;c175311_g1;c175700_g1;c175700_g11;c179942_g20;c181088_g1;c181182_g7;c227211_g1;c25090_g1;c292849_g1;c96181_g2;c96789_g1
GO:0016021	e	integral component of membrane	33/1013	1697/152923	7.36e-08	0.000149	cellular_component	c111484_g1;c113162_g1;c126432_g1;c129616_g1;c148977_g1;c153547_g1;c154331_g2;c156493_g1;c156793_g1;c159790_g1;c161431_g1;c162109_g3;c162927_g4;c166779_g2;c167505_g1;c169275_g3;c169360_g1;c170852_g1;c171106_g1;c172361_g1;c173001_g2;c173121_g2;c173281_g1;c174569_g4;c175700_g1;c175700_g3;c176638_g1;c180745_g4;c181088_g1;c181821_g5;c44609_g1;c47936_g1;c6198_g1
GO:0048523	e	negative regulation of cellular process	25/1013	1054/152923	7.53e-08	0.000152	biological_process	c10140_g1;c113235_g1;c126992_g1;c151127_g1;c154149_g1;c156982_g1;c162967_g1;c163217_g6;c164503_g1;c167573_g2;c168751_g3;c172958_g2;c173213_g5;c174818_g6;c175311_g1;c179942_g20;c181217_g1;c181782_g4;c227211_g1;c25090_g1;c292849_g1;c58226_g1;c83697_g1;c96181_g2;c96789_g1
GO:1901363	e	heterocyclic compound binding	55/1013	3754/152923	1.05e-07	0.000212	molecular_function	c113235_g1;c113785_g1;c114750_g2;c126992_g1;c130377_g1;c132391_g1;c145114_g1;c147877_g1;c148977_g1;c151476_g1;c155440_g1;c155592_g2;c156982_g1;c157442_g2;c160395_g1;c163217_g6;c163532_g1;c166779_g2;c167573_g2;c167596_g1;c169159_g2;c169362_g1;c170867_g1;c171793_g1;c172016_g1;c172366_g1;c173213_g1;c173213_g5;c174714_g1;c174818_g6;c174858_g2;c175311_g1;c175700_g11;c175700_g3;c176494_g2;c177302_g3;c1…
GO:0097159	e	organic cyclic compound binding	55/1013	3772/152923	1.13e-07	0.000229	molecular_function	c113235_g1;c113785_g1;c114750_g2;c126992_g1;c130377_g1;c132391_g1;c145114_g1;c147877_g1;c148977_g1;c151476_g1;c155440_g1;c155592_g2;c156982_g1;c157442_g2;c160395_g1;c163217_g6;c163532_g1;c166779_g2;c167573_g2;c167596_g1;c169159_g2;c169362_g1;c170867_g1;c171793_g1;c172016_g1;c172366_g1;c173213_g1;c173213_g5;c174714_g1;c174818_g6;c174858_g2;c175311_g1;c175700_g11;c175700_g3;c176494_g2;c177302_g3;c1…
GO:0044712	e	single-organism catabolic process	19/1013	652/152923	1.26e-07	0.000256	biological_process	c118602_g1;c151476_g1;c157442_g2;c158703_g1;c163217_g6;c167596_g1;c171793_g1;c175311_g1;c175700_g1;c175700_g3;c176494_g2;c181182_g7;c181188_g3;c183001_g1;c256296_g1;c271240_g1;c73327_g1;c96181_g2;c99829_g1
GO:0048519	e	negative regulation of biological process	26/1013	1162/152923	1.28e-07	0.000259	biological_process	c10140_g1;c113235_g1;c126992_g1;c151127_g1;c154149_g1;c156982_g1;c162967_g1;c163217_g6;c164503_g1;c167573_g2;c168751_g3;c172958_g2;c173001_g2;c173213_g5;c174818_g6;c175311_g1;c179942_g20;c181217_g1;c181782_g4;c227211_g1;c25090_g1;c292849_g1;c58226_g1;c83697_g1;c96181_g2;c96789_g1
GO:0044464	e	cell part	78/1013	6261/152923	1.66e-07	0.000335	cellular_component	c10140_g1;c113235_g1;c113785_g1;c114661_g1;c118602_g1;c125330_g2;c126432_g1;c130377_g1;c132391_g1;c137683_g1;c140191_g3;c143800_g1;c146592_g1;c148919_g1;c148977_g1;c153547_g1;c154331_g2;c156793_g1;c156982_g1;c157442_g2;c157658_g1;c158960_g2;c159790_g1;c160395_g1;c161431_g1;c163532_g1;c166779_g2;c167573_g2;c169242_g1;c169275_g3;c169362_g1;c169703_g1;c170784_g1;c170823_g1;c170852_g1;c170867_g1;c171…
GO:0044767	e	single-organism developmental process	28/1013	1364/152923	2.43e-07	0.000491	biological_process	c10140_g1;c113235_g1;c126992_g1;c143800_g1;c147877_g1;c148977_g1;c157372_g4;c157442_g2;c167573_g2;c169275_g3;c170852_g1;c170867_g1;c172361_g1;c173213_g5;c174818_g6;c174858_g2;c175245_g1;c175311_g1;c176103_g2;c176638_g1;c176823_g6;c179624_g3;c179942_g20;c181188_g3;c227211_g1;c25090_g1;c90782_g1;c96789_g1
GO:0005515	e	protein binding	37/1013	2173/152923	3.2e-07	0.000647	molecular_function	c100947_g1;c10140_g1;c113235_g1;c126611_g1;c126883_g1;c137683_g1;c140191_g3;c143800_g1;c152516_g3;c154226_g1;c155440_g1;c156982_g1;c157372_g4;c157442_g2;c163217_g6;c166779_g2;c167573_g2;c169362_g1;c169703_g1;c170823_g1;c171106_g1;c171669_g1;c171793_g1;c172958_g2;c175311_g1;c176786_g1;c179095_g2;c179624_g3;c179942_g20;c181182_g7;c181188_g3;c181782_g4;c227211_g1;c25090_g1;c58226_g1;c96181_g2;c99829…
GO:0031399	e	regulation of protein modification process	14/1013	376/152923	3.2e-07	0.000647	biological_process	c10140_g1;c137683_g1;c140191_g3;c146592_g1;c148977_g1;c151127_g1;c156982_g1;c162967_g1;c167573_g2;c170867_g1;c175311_g1;c181782_g4;c292849_g1;c83697_g1
GO:0048518	e	positive regulation of biological process	27/1013	1301/152923	3.21e-07	0.000649	biological_process	c10140_g1;c113235_g1;c126992_g1;c146592_g1;c148977_g1;c151127_g1;c156982_g1;c157442_g2;c158960_g2;c161431_g1;c167573_g2;c170823_g1;c170867_g1;c171793_g1;c173213_g5;c174818_g6;c174858_g2;c175700_g1;c179624_g3;c179942_g20;c181782_g4;c227211_g1;c25090_g1;c292849_g1;c83697_g1;c96181_g2;c99829_g1
GO:0044237	e	cellular metabolic process	57/1013	4189/152923	5.51e-07	0.00111	biological_process	c10140_g1;c111819_g1;c118602_g1;c126992_g1;c137683_g1;c145114_g1;c147877_g1;c151127_g1;c151476_g1;c155440_g1;c155592_g2;c156982_g1;c157442_g2;c158703_g1;c160395_g1;c162967_g1;c163217_g6;c164503_g1;c166779_g2;c167573_g2;c167596_g1;c168751_g3;c169362_g1;c170058_g1;c170852_g1;c170867_g1;c171793_g1;c173121_g2;c173404_g1;c173950_g6;c174818_g6;c175311_g1;c175700_g1;c175700_g3;c176494_g2;c177007_g4;c179…
GO:0051246	e	regulation of protein metabolic process	18/1013	657/152923	6.52e-07	0.00132	biological_process	c10140_g1;c137683_g1;c140191_g3;c146592_g1;c148977_g1;c151127_g1;c156982_g1;c162967_g1;c167573_g2;c167688_g3;c170867_g1;c175311_g1;c181782_g4;c25090_g1;c292849_g1;c62105_g1;c83697_g1;c96181_g2
GO:0002376	e	immune system process	12/1013	289/152923	7.07e-07	0.00143	biological_process	c119826_g1;c155592_g2;c161431_g1;c174569_g4;c175700_g1;c175700_g11;c176786_g1;c177284_g5;c181782_g4;c227211_g1;c292849_g1;c90782_g1
GO:0036094	e	small molecule binding	34/1013	1990/152923	8.82e-07	0.00178	molecular_function	c147877_g1;c148977_g1;c151476_g1;c155440_g1;c155592_g2;c156982_g1;c157442_g2;c160395_g1;c163217_g6;c163532_g1;c166779_g2;c167573_g2;c167596_g1;c169159_g2;c169362_g1;c170867_g1;c174714_g1;c175311_g1;c175700_g11;c175700_g3;c176494_g2;c178961_g1;c179507_g1;c180024_g2;c180222_g1;c181182_g7;c181188_g1;c181188_g3;c181217_g1;c23609_g1;c256296_g1;c72494_g1;c73327_g1;c99829_g1
GO:0009056	e	catabolic process	22/1013	971/152923	9.47e-07	0.00191	biological_process	c118602_g1;c137683_g1;c151476_g1;c157442_g2;c158703_g1;c163217_g6;c167596_g1;c171793_g1;c175311_g1;c175700_g1;c175700_g3;c176494_g2;c180731_g5;c181182_g7;c181188_g3;c181782_g4;c183001_g1;c256296_g1;c271240_g1;c73327_g1;c96181_g2;c99829_g1
GO:0006796	e	phosphate-containing compound metabolic process	28/1013	1487/152923	1.3e-06	0.00263	biological_process	c10140_g1;c126992_g1;c147877_g1;c151476_g1;c155592_g2;c156982_g1;c162967_g1;c166779_g2;c167573_g2;c167596_g1;c170058_g1;c173950_g6;c175311_g1;c175700_g1;c175700_g3;c176494_g2;c179131_g5;c181182_g7;c181188_g3;c181217_g1;c183001_g1;c227211_g1;c256296_g1;c292849_g1;c72494_g1;c73327_g1;c96181_g2;c99829_g1
GO:0016763	e	transferase activity, transferring pentosyl groups	5/1013	29/152923	1.31e-06	0.00266	molecular_function	c173950_g6;c177284_g5;c179131_g5;c182122_g2;c183001_g1
GO:0048522	e	positive regulation of cellular process	24/1013	1155/152923	1.39e-06	0.00282	biological_process	c10140_g1;c113235_g1;c126992_g1;c146592_g1;c148977_g1;c151127_g1;c156982_g1;c157442_g2;c158960_g2;c161431_g1;c167573_g2;c170867_g1;c171793_g1;c173213_g5;c174818_g6;c174858_g2;c179624_g3;c179942_g20;c181782_g4;c227211_g1;c25090_g1;c292849_g1;c83697_g1;c99829_g1
GO:0048856	e	anatomical structure development	20/1013	845/152923	1.52e-06	0.00306	biological_process	c10140_g1;c113235_g1;c126992_g1;c148977_g1;c156308_g1;c157372_g4;c157442_g2;c166840_g1;c169275_g3;c170852_g1;c172361_g1;c173213_g5;c174818_g6;c174858_g2;c176103_g2;c176638_g1;c181188_g3;c227211_g1;c292849_g1;c62105_g1
GO:0044092	e	negative regulation of molecular function	11/1013	260/152923	1.7e-06	0.00344	biological_process	c10140_g1;c156982_g1;c162967_g1;c167573_g2;c167688_g3;c174818_g6;c181782_g4;c25090_g1;c62105_g1;c83697_g1;c96181_g2
GO:0006793	e	phosphorus metabolic process	28/1013	1511/152923	1.76e-06	0.00356	biological_process	c10140_g1;c126992_g1;c147877_g1;c151476_g1;c155592_g2;c156982_g1;c162967_g1;c166779_g2;c167573_g2;c167596_g1;c170058_g1;c173950_g6;c175311_g1;c175700_g1;c175700_g3;c176494_g2;c179131_g5;c181182_g7;c181188_g3;c181217_g1;c183001_g1;c227211_g1;c256296_g1;c292849_g1;c72494_g1;c73327_g1;c96181_g2;c99829_g1
GO:0004175	e	endopeptidase activity	10/1013	215/152923	2.16e-06	0.00437	molecular_function	c127451_g1;c137050_g1;c139541_g1;c162969_g1;c165480_g1;c175110_g1;c181782_g4;c58226_g1;c90782_g1;c92129_g1
GO:1901564	e	organonitrogen compound metabolic process	28/1013	1535/152923	2.37e-06	0.00479	biological_process	c10140_g1;c111819_g1;c118602_g1;c145114_g1;c147877_g1;c151476_g1;c156982_g1;c157442_g2;c162967_g1;c163217_g6;c164503_g1;c167573_g2;c167596_g1;c170867_g1;c173950_g6;c175311_g1;c175700_g1;c175700_g3;c179131_g5;c181182_g7;c181188_g3;c181217_g1;c182122_g2;c183001_g1;c256296_g1;c271240_g1;c96181_g2;c99829_g1
GO:0000166	e	nucleotide binding	32/1013	1901/152923	2.49e-06	0.00503	molecular_function	c147877_g1;c148977_g1;c151476_g1;c155440_g1;c155592_g2;c156982_g1;c157442_g2;c160395_g1;c163532_g1;c166779_g2;c167573_g2;c167596_g1;c169159_g2;c169362_g1;c170867_g1;c174714_g1;c175311_g1;c175700_g11;c175700_g3;c176494_g2;c179507_g1;c180024_g2;c180222_g1;c181182_g7;c181188_g1;c181188_g3;c181217_g1;c23609_g1;c256296_g1;c72494_g1;c73327_g1;c99829_g1
GO:1901265	e	nucleoside phosphate binding	32/1013	1901/152923	2.49e-06	0.00503	molecular_function	c147877_g1;c148977_g1;c151476_g1;c155440_g1;c155592_g2;c156982_g1;c157442_g2;c160395_g1;c163532_g1;c166779_g2;c167573_g2;c167596_g1;c169159_g2;c169362_g1;c170867_g1;c174714_g1;c175311_g1;c175700_g11;c175700_g3;c176494_g2;c179507_g1;c180024_g2;c180222_g1;c181182_g7;c181188_g1;c181188_g3;c181217_g1;c23609_g1;c256296_g1;c72494_g1;c73327_g1;c99829_g1
GO:0001882	e	nucleoside binding	27/1013	1473/152923	3.26e-06	0.00659	molecular_function	c147877_g1;c148977_g1;c151476_g1;c155440_g1;c155592_g2;c156982_g1;c160395_g1;c163217_g6;c163532_g1;c166779_g2;c167573_g2;c167596_g1;c169362_g1;c170867_g1;c175700_g3;c176494_g2;c178961_g1;c179507_g1;c181182_g7;c181188_g1;c181188_g3;c181217_g1;c23609_g1;c256296_g1;c72494_g1;c73327_g1;c99829_g1
GO:0051179	e	localization	31/1013	1842/152923	3.57e-06	0.00721	biological_process	c10140_g1;c113162_g1;c125330_g2;c132391_g1;c140191_g3;c143800_g1;c146592_g1;c159790_g1;c161431_g1;c161925_g1;c162927_g4;c167505_g1;c169275_g3;c169360_g1;c171106_g1;c171793_g1;c171886_g1;c173205_g3;c174714_g1;c175700_g1;c175700_g11;c175700_g3;c177246_g9;c178961_g1;c181188_g3;c181195_g1;c227211_g1;c23609_g1;c249314_g1;c292849_g1;c99829_g1
GO:0097367	e	carbohydrate derivative binding	28/1013	1578/152923	3.96e-06	0.008	molecular_function	c137683_g1;c147877_g1;c148977_g1;c151476_g1;c155440_g1;c155592_g2;c156982_g1;c160395_g1;c163217_g6;c163532_g1;c166779_g2;c167573_g2;c167596_g1;c169362_g1;c170867_g1;c175700_g3;c176494_g2;c178961_g1;c179507_g1;c181182_g7;c181188_g1;c181188_g3;c181217_g1;c23609_g1;c256296_g1;c72494_g1;c73327_g1;c99829_g1
GO:0016020	e	membrane	31/1013	1852/152923	3.97e-06	0.00802	cellular_component	c113785_g1;c114661_g1;c151476_g1;c153547_g1;c154331_g2;c161431_g1;c161925_g1;c163532_g1;c164503_g1;c167573_g2;c167596_g1;c169275_g3;c170823_g1;c170852_g1;c171106_g1;c171793_g1;c172361_g1;c173001_g2;c173205_g3;c174714_g1;c176823_g6;c177246_g9;c178961_g1;c180154_g1;c181821_g5;c182147_g2;c206046_g1;c256296_g1;c44609_g1;c58226_g1;c96624_g1
GO:0043066	e	negative regulation of apoptotic process	9/1013	181/152923	4.04e-06	0.00816	biological_process	c151127_g1;c156982_g1;c167573_g2;c168751_g3;c181217_g1;c181782_g4;c25090_g1;c96181_g2;c96789_g1
GO:0070887	e	cellular response to chemical stimulus	14/1013	473/152923	4.65e-06	0.00941	biological_process	c10140_g1;c113235_g1;c164503_g1;c171178_g1;c171793_g1;c174569_g4;c175311_g1;c181088_g1;c181182_g7;c227211_g1;c25090_g1;c292849_g1;c96181_g2;c96789_g1
GO:0043069	e	negative regulation of programmed cell death	9/1013	185/152923	4.82e-06	0.00974	biological_process	c151127_g1;c156982_g1;c167573_g2;c168751_g3;c181217_g1;c181782_g4;c25090_g1;c96181_g2;c96789_g1
GO:1901575	e	organic substance catabolic process	20/1013	932/152923	6.44e-06	0.013	biological_process	c118602_g1;c137683_g1;c151476_g1;c157442_g2;c158703_g1;c163217_g6;c167596_g1;c175311_g1;c175700_g1;c175700_g3;c176494_g2;c180731_g5;c181182_g7;c181188_g3;c181782_g4;c183001_g1;c256296_g1;c271240_g1;c73327_g1;c99829_g1
GO:0044248	e	cellular catabolic process	19/1013	853/152923	6.47e-06	0.0131	biological_process	c118602_g1;c137683_g1;c151476_g1;c157442_g2;c158703_g1;c163217_g6;c167596_g1;c171793_g1;c175700_g1;c175700_g3;c180731_g5;c181182_g7;c181188_g3;c181782_g4;c183001_g1;c256296_g1;c271240_g1;c96181_g2;c99829_g1
GO:1901135	e	carbohydrate derivative metabolic process	17/1013	707/152923	7.36e-06	0.0149	biological_process	c137683_g1;c147877_g1;c151476_g1;c163217_g6;c164503_g1;c167573_g2;c167596_g1;c173950_g6;c175311_g1;c175700_g1;c175700_g3;c181182_g7;c181188_g3;c183001_g1;c256296_g1;c73327_g1;c99829_g1
GO:0060548	e	negative regulation of cell death	9/1013	195/152923	7.38e-06	0.0149	biological_process	c151127_g1;c156982_g1;c167573_g2;c168751_g3;c181217_g1;c181782_g4;c25090_g1;c96181_g2;c96789_g1
GO:0006952	e	defense response	8/1013	149/152923	7.89e-06	0.0159	biological_process	c155592_g2;c161431_g1;c177284_g5;c180731_g5;c227211_g1;c25090_g1;c292849_g1;c96181_g2
GO:0001932	e	regulation of protein phosphorylation	11/1013	306/152923	8.03e-06	0.0162	biological_process	c10140_g1;c140191_g3;c146592_g1;c148977_g1;c151127_g1;c156982_g1;c162967_g1;c167573_g2;c170867_g1;c292849_g1;c83697_g1
GO:0002474	e	antigen processing and presentation of peptide antigen via MHC class I	3/1013	7/152923	9.94e-06	0.0201	biological_process	c175700_g1;c175700_g11;c181782_g4
GO:0051347	e	positive regulation of transferase activity	8/1013	154/152923	1e-05	0.0203	biological_process	c10140_g1;c156982_g1;c167573_g2;c170823_g1;c170867_g1;c181782_g4;c292849_g1;c83697_g1
GO:0006810	e	transport	28/1013	1670/152923	1.11e-05	0.0224	biological_process	c10140_g1;c113162_g1;c125330_g2;c132391_g1;c140191_g3;c159790_g1;c161431_g1;c161925_g1;c162927_g4;c167505_g1;c169275_g3;c169360_g1;c171106_g1;c171793_g1;c171886_g1;c173205_g3;c174714_g1;c175700_g1;c175700_g11;c175700_g3;c177246_g9;c178961_g1;c181188_g3;c227211_g1;c23609_g1;c249314_g1;c292849_g1;c99829_g1
GO:0042325	e	regulation of phosphorylation	12/1013	380/152923	1.16e-05	0.0234	biological_process	c10140_g1;c140191_g3;c146592_g1;c148977_g1;c151127_g1;c156982_g1;c162967_g1;c167573_g2;c170823_g1;c170867_g1;c292849_g1;c83697_g1
GO:0070011	e	peptidase activity, acting on L-amino acid peptides	12/1013	386/152923	1.35e-05	0.0273	molecular_function	c127451_g1;c137050_g1;c139541_g1;c162969_g1;c165480_g1;c165480_g2;c175110_g1;c181782_g4;c206046_g1;c58226_g1;c90782_g1;c92129_g1
GO:0030154	e	cell differentiation	12/1013	386/152923	1.35e-05	0.0273	biological_process	c113235_g1;c143800_g1;c147877_g1;c170867_g1;c173213_g5;c174818_g6;c176823_g6;c179942_g20;c181188_g3;c227211_g1;c90782_g1;c96789_g1
GO:0019222	e	regulation of metabolic process	35/1013	2344/152923	1.39e-05	0.028	biological_process	c10140_g1;c113235_g1;c126992_g1;c130377_g1;c137683_g1;c140191_g3;c146592_g1;c148977_g1;c151127_g1;c156982_g1;c162967_g1;c163217_g6;c167573_g2;c167688_g3;c170823_g1;c170867_g1;c172366_g1;c172958_g2;c173213_g1;c173213_g5;c174818_g6;c174858_g2;c175311_g1;c179624_g3;c179942_g20;c181782_g4;c227211_g1;c25090_g1;c292849_g1;c29828_g1;c62105_g1;c83697_g1;c96181_g2;c96789_g1;c99829_g1
GO:0051234	e	establishment of localization	28/1013	1703/152923	1.57e-05	0.0318	biological_process	c10140_g1;c113162_g1;c125330_g2;c132391_g1;c140191_g3;c159790_g1;c161431_g1;c161925_g1;c162927_g4;c167505_g1;c169275_g3;c169360_g1;c171106_g1;c171793_g1;c171886_g1;c173205_g3;c174714_g1;c175700_g1;c175700_g11;c175700_g3;c177246_g9;c178961_g1;c181188_g3;c227211_g1;c23609_g1;c249314_g1;c292849_g1;c99829_g1
GO:0016491	e	oxidoreductase activity	15/1013	605/152923	1.75e-05	0.0354	molecular_function	c113785_g1;c114750_g2;c118602_g1;c149075_g1;c157442_g2;c166840_g1;c170852_g1;c171793_g1;c172016_g1;c173404_g1;c175311_g1;c177132_g1;c177302_g3;c180154_g1;c96181_g2
GO:0009893	e	positive regulation of metabolic process	17/1013	765/152923	2.01e-05	0.0405	biological_process	c10140_g1;c113235_g1;c146592_g1;c156982_g1;c167573_g2;c170823_g1;c170867_g1;c173213_g5;c174818_g6;c179624_g3;c179942_g20;c181782_g4;c227211_g1;c292849_g1;c83697_g1;c96181_g2;c99829_g1
GO:0035639	e	purine ribonucleoside triphosphate binding	25/1013	1451/152923	2.07e-05	0.0418	molecular_function	c147877_g1;c148977_g1;c151476_g1;c155440_g1;c155592_g2;c156982_g1;c160395_g1;c163532_g1;c166779_g2;c167573_g2;c167596_g1;c169362_g1;c170867_g1;c175700_g3;c176494_g2;c179507_g1;c181182_g7;c181188_g1;c181188_g3;c181217_g1;c23609_g1;c256296_g1;c72494_g1;c73327_g1;c99829_g1
GO:0006804	e	peroxidase reaction	4/1013	25/152923	2.17e-05	0.0438	biological_process	c114750_g2;c171793_g1;c172016_g1;c96181_g2
GO:0004601	e	peroxidase activity	4/1013	25/152923	2.17e-05	0.0438	molecular_function	c114750_g2;c171793_g1;c172016_g1;c96181_g2
GO:0032268	e	regulation of cellular protein metabolic process	14/1013	544/152923	2.2e-05	0.0445	biological_process	c10140_g1;c137683_g1;c140191_g3;c146592_g1;c148977_g1;c151127_g1;c156982_g1;c162967_g1;c167573_g2;c170867_g1;c175311_g1;c181782_g4;c292849_g1;c83697_g1
GO:0032550	e	purine ribonucleoside binding	25/1013	1462/152923	2.34e-05	0.0473	molecular_function	c147877_g1;c148977_g1;c151476_g1;c155440_g1;c155592_g2;c156982_g1;c160395_g1;c163532_g1;c166779_g2;c167573_g2;c167596_g1;c169362_g1;c170867_g1;c175700_g3;c176494_g2;c179507_g1;c181182_g7;c181188_g1;c181188_g3;c181217_g1;c23609_g1;c256296_g1;c72494_g1;c73327_g1;c99829_g1
GO:0001883	e	purine nucleoside binding	25/1013	1463/152923	2.36e-05	0.0478	molecular_function	c147877_g1;c148977_g1;c151476_g1;c155440_g1;c155592_g2;c156982_g1;c160395_g1;c163532_g1;c166779_g2;c167573_g2;c167596_g1;c169362_g1;c170867_g1;c175700_g3;c176494_g2;c179507_g1;c181182_g7;c181188_g1;c181188_g3;c181217_g1;c23609_g1;c256296_g1;c72494_g1;c73327_g1;c99829_g1
GO:0055086	e	nucleobase-containing small molecule metabolic process	16/1013	697/152923	2.36e-05	0.0478	biological_process	c147877_g1;c151476_g1;c163217_g6;c167596_g1;c173950_g6;c175311_g1;c175700_g1;c175700_g3;c179131_g5;c181182_g7;c181188_g3;c182122_g2;c183001_g1;c256296_g1;c96181_g2;c99829_g1
GO:0048583	e	regulation of response to stimulus	18/1013	857/152923	2.42e-05	0.049	biological_process	c10140_g1;c111819_g1;c126992_g1;c146592_g1;c148977_g1;c151127_g1;c154149_g1;c158960_g2;c161431_g1;c162967_g1;c170867_g1;c172958_g2;c174858_g2;c181217_g1;c227211_g1;c25090_g1;c292849_g1;c83697_g1
GO:0032549	e	ribonucleoside binding	25/1013	1467/152923	2.47e-05	0.0499	molecular_function	c147877_g1;c148977_g1;c151476_g1;c155440_g1;c155592_g2;c156982_g1;c160395_g1;c163532_g1;c166779_g2;c167573_g2;c167596_g1;c169362_g1;c170867_g1;c175700_g3;c176494_g2;c179507_g1;c181182_g7;c181188_g1;c181188_g3;c181217_g1;c23609_g1;c256296_g1;c72494_g1;c73327_g1;c99829_g1
GO:0032555	e	purine ribonucleotide binding	25/1013	1471/152923	2.58e-05	0.0522	molecular_function	c147877_g1;c148977_g1;c151476_g1;c155440_g1;c155592_g2;c156982_g1;c160395_g1;c163532_g1;c166779_g2;c167573_g2;c167596_g1;c169362_g1;c170867_g1;c175700_g3;c176494_g2;c179507_g1;c181182_g7;c181188_g1;c181188_g3;c181217_g1;c23609_g1;c256296_g1;c72494_g1;c73327_g1;c99829_g1
GO:0031012	e	extracellular matrix	7/1013	131/152923	3e-05	0.0607	cellular_component	c10140_g1;c137050_g1;c139541_g1;c162969_g1;c165480_g1;c175110_g1;c25090_g1
GO:0032553	e	ribonucleotide binding	25/1013	1488/152923	3.11e-05	0.0628	molecular_function	c147877_g1;c148977_g1;c151476_g1;c155440_g1;c155592_g2;c156982_g1;c160395_g1;c163532_g1;c166779_g2;c167573_g2;c167596_g1;c169362_g1;c170867_g1;c175700_g3;c176494_g2;c179507_g1;c181182_g7;c181188_g1;c181188_g3;c181217_g1;c23609_g1;c256296_g1;c72494_g1;c73327_g1;c99829_g1
GO:0080090	e	regulation of primary metabolic process	32/1013	2115/152923	3.14e-05	0.0635	biological_process	c10140_g1;c113235_g1;c126992_g1;c130377_g1;c137683_g1;c140191_g3;c146592_g1;c148977_g1;c151127_g1;c156982_g1;c162967_g1;c163217_g6;c167573_g2;c167688_g3;c170823_g1;c170867_g1;c172366_g1;c173213_g1;c173213_g5;c174818_g6;c174858_g2;c175311_g1;c179942_g20;c181782_g4;c227211_g1;c25090_g1;c292849_g1;c29828_g1;c62105_g1;c83697_g1;c96181_g2;c96789_g1
GO:0017076	e	purine nucleotide binding	25/1013	1492/152923	3.24e-05	0.0655	molecular_function	c147877_g1;c148977_g1;c151476_g1;c155440_g1;c155592_g2;c156982_g1;c160395_g1;c163532_g1;c166779_g2;c167573_g2;c167596_g1;c169362_g1;c170867_g1;c175700_g3;c176494_g2;c179507_g1;c181182_g7;c181188_g1;c181188_g3;c181217_g1;c23609_g1;c256296_g1;c72494_g1;c73327_g1;c99829_g1
GO:0019882	e	antigen processing and presentation	4/1013	28/152923	3.45e-05	0.0698	biological_process	c175700_g1;c175700_g11;c181782_g4;c90782_g1
GO:0008233	e	peptidase activity	12/1013	430/152923	3.86e-05	0.0781	molecular_function	c127451_g1;c137050_g1;c139541_g1;c162969_g1;c165480_g1;c165480_g2;c175110_g1;c181782_g4;c206046_g1;c58226_g1;c90782_g1;c92129_g1
GO:1901657	e	glycosyl compound metabolic process	13/1013	501/152923	3.94e-05	0.0796	biological_process	c147877_g1;c151476_g1;c163217_g6;c167596_g1;c173950_g6;c175700_g1;c175700_g3;c181182_g7;c181188_g3;c183001_g1;c256296_g1;c73327_g1;c99829_g1
GO:0016740	e	transferase activity	28/1013	1786/152923	4.25e-05	0.086	molecular_function	c10140_g1;c111819_g1;c126992_g1;c147877_g1;c148977_g1;c155592_g2;c156982_g1;c164503_g1;c166779_g2;c167573_g2;c170058_g1;c170867_g1;c171231_g12;c173121_g2;c173950_g6;c176494_g2;c177007_g4;c177284_g5;c179131_g5;c180731_g5;c181217_g1;c181821_g5;c182122_g2;c183001_g1;c19896_g1;c227211_g1;c72494_g1;c73327_g1
GO:0019883	e	antigen processing and presentation of endogenous antigen	2/1013	2/152923	4.38e-05	0.0886	biological_process	c175700_g1;c175700_g11
GO:0002483	e	antigen processing and presentation of endogenous peptide antigen	2/1013	2/152923	4.38e-05	0.0886	biological_process	c175700_g1;c175700_g11
GO:0002428	e	antigen processing and presentation of peptide antigen via MHC class Ib	2/1013	2/152923	4.38e-05	0.0886	biological_process	c175700_g1;c175700_g11
GO:0045444	e	fat cell differentiation	4/1013	30/152923	4.57e-05	0.0924	biological_process	c113235_g1;c176823_g6;c179942_g20;c90782_g1
GO:0016684	e	oxidoreductase activity, acting on peroxide as acceptor	4/1013	30/152923	4.57e-05	0.0924	molecular_function	c114750_g2;c171793_g1;c172016_g1;c96181_g2
GO:1901700	e	response to oxygen-containing compound	9/1013	246/152923	4.61e-05	0.0931	biological_process	c10140_g1;c169703_g1;c171178_g1;c171793_g1;c179942_g20;c227211_g1;c25090_g1;c96181_g2;c96789_g1
GO:0060255	e	regulation of macromolecule metabolic process	29/1013	1903/152923	4.64e-05	0.0937	biological_process	c10140_g1;c113235_g1;c126992_g1;c130377_g1;c137683_g1;c140191_g3;c146592_g1;c148977_g1;c151127_g1;c156982_g1;c162967_g1;c167573_g2;c167688_g3;c170867_g1;c172366_g1;c173213_g1;c173213_g5;c174818_g6;c174858_g2;c175311_g1;c179942_g20;c181782_g4;c227211_g1;c25090_g1;c292849_g1;c62105_g1;c83697_g1;c96181_g2;c96789_g1
GO:0043168	e	anion binding	28/1013	1803/152923	4.82e-05	0.0974	molecular_function	c143800_g1;c145114_g1;c147877_g1;c148977_g1;c151476_g1;c155440_g1;c155592_g2;c156982_g1;c157442_g2;c160395_g1;c163532_g1;c166779_g2;c167573_g2;c167596_g1;c169362_g1;c170867_g1;c175700_g3;c176494_g2;c179507_g1;c181182_g7;c181188_g1;c181188_g3;c181217_g1;c23609_g1;c256296_g1;c72494_g1;c73327_g1;c99829_g1
GO:0048869	e	cellular developmental process	15/1013	662/152923	4.86e-05	0.0983	biological_process	c10140_g1;c113235_g1;c143800_g1;c147877_g1;c170852_g1;c170867_g1;c173213_g5;c174818_g6;c175311_g1;c176823_g6;c179942_g20;c181188_g3;c227211_g1;c90782_g1;c96789_g1
GO:0050790	e	regulation of catalytic activity	16/1013	743/152923	5.03e-05	0.102	biological_process	c10140_g1;c148977_g1;c156982_g1;c162967_g1;c167573_g2;c167688_g3;c170823_g1;c170867_g1;c181782_g4;c25090_g1;c292849_g1;c29828_g1;c62105_g1;c83697_g1;c96181_g2;c99829_g1
GO:0023051	e	regulation of signaling	16/1013	743/152923	5.03e-05	0.102	biological_process	c10140_g1;c126992_g1;c146592_g1;c148977_g1;c151127_g1;c154149_g1;c161431_g1;c162967_g1;c170867_g1;c174858_g2;c181217_g1;c227211_g1;c25090_g1;c292849_g1;c83697_g1;c96789_g1
GO:0051338	e	regulation of transferase activity	9/1013	249/152923	5.06e-05	0.102	biological_process	c10140_g1;c156982_g1;c162967_g1;c167573_g2;c170823_g1;c170867_g1;c181782_g4;c292849_g1;c83697_g1
GO:0043086	e	negative regulation of catalytic activity	8/1013	194/152923	5.25e-05	0.106	biological_process	c10140_g1;c162967_g1;c167688_g3;c181782_g4;c25090_g1;c62105_g1;c83697_g1;c96181_g2
GO:0010646	e	regulation of cell communication	16/1013	746/152923	5.27e-05	0.107	biological_process	c10140_g1;c126992_g1;c146592_g1;c148977_g1;c151127_g1;c154149_g1;c161431_g1;c162967_g1;c170867_g1;c174858_g2;c181217_g1;c227211_g1;c25090_g1;c292849_g1;c83697_g1;c96789_g1
GO:0044765	e	single-organism transport	22/1013	1261/152923	5.28e-05	0.107	biological_process	c10140_g1;c113162_g1;c125330_g2;c132391_g1;c159790_g1;c161431_g1;c161925_g1;c167505_g1;c169275_g3;c169360_g1;c171106_g1;c171793_g1;c171886_g1;c174714_g1;c175700_g1;c175700_g11;c175700_g3;c178961_g1;c227211_g1;c249314_g1;c292849_g1;c99829_g1
GO:0033674	e	positive regulation of kinase activity	7/1013	145/152923	5.73e-05	0.116	biological_process	c10140_g1;c156982_g1;c167573_g2;c170823_g1;c170867_g1;c292849_g1;c83697_g1
GO:0009117	e	nucleotide metabolic process	14/1013	596/152923	5.87e-05	0.119	biological_process	c147877_g1;c151476_g1;c167596_g1;c173950_g6;c175311_g1;c175700_g1;c175700_g3;c179131_g5;c181182_g7;c181188_g3;c183001_g1;c256296_g1;c96181_g2;c99829_g1
GO:0020037	e	heme binding	6/1013	101/152923	6.18e-05	0.125	molecular_function	c113785_g1;c114750_g2;c132391_g1;c171793_g1;c172016_g1;c177302_g3
GO:0031323	e	regulation of cellular metabolic process	31/1013	2127/152923	6.46e-05	0.13	biological_process	c10140_g1;c113235_g1;c126992_g1;c130377_g1;c137683_g1;c140191_g3;c146592_g1;c148977_g1;c151127_g1;c156982_g1;c162967_g1;c163217_g6;c167573_g2;c170823_g1;c170867_g1;c172366_g1;c173213_g1;c173213_g5;c174818_g6;c174858_g2;c175311_g1;c179624_g3;c179942_g20;c181782_g4;c227211_g1;c292849_g1;c29828_g1;c83697_g1;c96181_g2;c96789_g1;c99829_g1
GO:0006753	e	nucleoside phosphate metabolic process	14/1013	603/152923	6.64e-05	0.134	biological_process	c147877_g1;c151476_g1;c167596_g1;c173950_g6;c175311_g1;c175700_g1;c175700_g3;c179131_g5;c181182_g7;c181188_g3;c183001_g1;c256296_g1;c96181_g2;c99829_g1
GO:0019538	e	protein metabolic process	28/1013	1844/152923	6.64e-05	0.134	biological_process	c10140_g1;c126992_g1;c127451_g1;c137050_g1;c137683_g1;c139541_g1;c151127_g1;c155440_g1;c155592_g2;c156982_g1;c162967_g1;c162969_g1;c165480_g1;c166779_g2;c167573_g2;c168751_g3;c169362_g1;c173121_g2;c175110_g1;c181217_g1;c181782_g4;c181821_g5;c19896_g1;c206046_g1;c58226_g1;c90782_g1;c92129_g1;c99829_g1
GO:0004930	e	G-protein coupled receptor activity	9/1013	259/152923	6.84e-05	0.138	molecular_function	c111484_g1;c161431_g1;c162109_g3;c169275_g3;c173001_g2;c173281_g1;c174569_g4;c181088_g1;c47936_g1
GO:0016301	e	kinase activity	15/1013	686/152923	7.22e-05	0.146	molecular_function	c10140_g1;c126992_g1;c147877_g1;c148977_g1;c155592_g2;c156982_g1;c166779_g2;c167573_g2;c170058_g1;c170867_g1;c176494_g2;c181217_g1;c227211_g1;c72494_g1;c73327_g1
GO:0007166	e	cell surface receptor signaling pathway	17/1013	851/152923	7.41e-05	0.15	biological_process	c10140_g1;c111484_g1;c148919_g1;c148977_g1;c158960_g2;c161431_g1;c162109_g3;c166779_g2;c169275_g3;c170867_g1;c173001_g2;c173281_g1;c174569_g4;c181088_g1;c181188_g3;c292849_g1;c47936_g1
GO:0009605	e	response to external stimulus	9/1013	262/152923	7.47e-05	0.151	biological_process	c148977_g1;c157442_g2;c171106_g1;c174569_g4;c177284_g5;c181088_g1;c227211_g1;c25090_g1;c292849_g1
GO:0046906	e	tetrapyrrole binding	6/1013	107/152923	8.52e-05	0.172	molecular_function	c113785_g1;c114750_g2;c132391_g1;c171793_g1;c172016_g1;c177302_g3
GO:1901565	e	organonitrogen compound catabolic process	12/1013	469/152923	8.79e-05	0.178	biological_process	c118602_g1;c151476_g1;c157442_g2;c163217_g6;c167596_g1;c175700_g1;c175700_g3;c181182_g7;c181188_g3;c256296_g1;c271240_g1;c99829_g1
GO:0004222	e	metalloendopeptidase activity	5/1013	68/152923	9.32e-05	0.188	molecular_function	c137050_g1;c139541_g1;c162969_g1;c165480_g1;c175110_g1
GO:0036454	e	growth factor complex	3/1013	14/152923	9.99e-05	0.202	cellular_component	c126611_g1;c126883_g1;c157372_g4
GO:0016942	e	insulin-like growth factor binding protein complex	3/1013	14/152923	9.99e-05	0.202	cellular_component	c126611_g1;c126883_g1;c157372_g4
GO:0005520	e	insulin-like growth factor binding	3/1013	14/152923	9.99e-05	0.202	molecular_function	c126611_g1;c126883_g1;c157372_g4
GO:0065009	e	regulation of molecular function	17/1013	877/152923	0.000106	0.214	biological_process	c10140_g1;c148977_g1;c156982_g1;c162967_g1;c167573_g2;c167688_g3;c170823_g1;c170867_g1;c174818_g6;c181782_g4;c25090_g1;c292849_g1;c29828_g1;c62105_g1;c83697_g1;c96181_g2;c99829_g1
GO:0004866	e	endopeptidase inhibitor activity	4/1013	37/152923	0.000106	0.215	molecular_function	c167688_g3;c25090_g1;c62105_g1;c96181_g2
GO:0010033	e	response to organic substance	12/1013	480/152923	0.000109	0.221	biological_process	c10140_g1;c164503_g1;c169703_g1;c171178_g1;c174569_g4;c179942_g20;c181088_g1;c181182_g7;c227211_g1;c25090_g1;c292849_g1;c96789_g1
GO:0006508	e	proteolysis	12/1013	482/152923	0.000113	0.229	biological_process	c127451_g1;c137050_g1;c137683_g1;c139541_g1;c162969_g1;c165480_g1;c175110_g1;c181782_g4;c206046_g1;c58226_g1;c90782_g1;c92129_g1
GO:0048568	e	embryonic organ development	4/1013	38/152923	0.000118	0.239	biological_process	c10140_g1;c113235_g1;c157372_g4;c170852_g1
GO:0031325	e	positive regulation of cellular metabolic process	15/1013	719/152923	0.00012	0.244	biological_process	c10140_g1;c113235_g1;c146592_g1;c156982_g1;c167573_g2;c170867_g1;c173213_g5;c174818_g6;c179624_g3;c179942_g20;c181782_g4;c227211_g1;c292849_g1;c83697_g1;c99829_g1
GO:0004871	e	signal transducer activity	15/1013	721/152923	0.000124	0.251	molecular_function	c10140_g1;c111484_g1;c148977_g1;c161431_g1;c162109_g3;c166779_g2;c169275_g3;c170867_g1;c173001_g2;c173281_g1;c174569_g4;c175245_g1;c179272_g1;c181088_g1;c47936_g1
GO:0060089	e	molecular transducer activity	15/1013	721/152923	0.000124	0.251	molecular_function	c10140_g1;c111484_g1;c148977_g1;c161431_g1;c162109_g3;c166779_g2;c169275_g3;c170867_g1;c173001_g2;c173281_g1;c174569_g4;c175245_g1;c179272_g1;c181088_g1;c47936_g1
GO:0048002	e	antigen processing and presentation of peptide antigen	3/1013	15/152923	0.000124	0.251	biological_process	c175700_g1;c175700_g11;c181782_g4
GO:1990111	e	spermatoproteasome complex	2/1013	3/152923	0.000131	0.265	cellular_component	c181782_g4;c90782_g1
GO:0002475	e	antigen processing and presentation via MHC class Ib	2/1013	3/152923	0.000131	0.265	biological_process	c175700_g1;c175700_g11
GO:0009116	e	nucleoside metabolic process	12/1013	490/152923	0.000132	0.267	biological_process	c147877_g1;c151476_g1;c163217_g6;c167596_g1;c173950_g6;c175700_g1;c175700_g3;c181182_g7;c181188_g3;c183001_g1;c256296_g1;c99829_g1
GO:0016787	e	hydrolase activity	28/1013	1883/152923	0.000135	0.272	molecular_function	c127451_g1;c137050_g1;c139541_g1;c147226_g1;c156308_g1;c162967_g1;c162969_g1;c163217_g6;c165480_g1;c165480_g2;c174714_g1;c175110_g1;c175700_g1;c175700_g11;c175700_g3;c177007_g4;c180731_g5;c181182_g7;c181188_g1;c181188_g3;c181782_g4;c182136_g1;c206046_g1;c271240_g1;c58226_g1;c90782_g1;c92129_g1;c99829_g1
GO:0048513	e	organ development	10/1013	351/152923	0.000142	0.286	biological_process	c10140_g1;c113235_g1;c126992_g1;c148977_g1;c157372_g4;c170852_g1;c172361_g1;c174858_g2;c181188_g3;c292849_g1
GO:0030414	e	peptidase inhibitor activity	4/1013	40/152923	0.000145	0.292	molecular_function	c167688_g3;c25090_g1;c62105_g1;c96181_g2
GO:0005576	e	extracellular region	7/1013	171/152923	0.00016	0.324	cellular_component	c100947_g1;c109811_g1;c167688_g3;c171669_g1;c176786_g1;c227211_g1;c62105_g1
GO:0046914	e	transition metal ion binding	16/1013	823/152923	0.000162	0.327	molecular_function	c113785_g1;c132391_g1;c137050_g1;c139541_g1;c147226_g1;c156982_g1;c162969_g1;c163217_g6;c165480_g1;c167573_g2;c171793_g1;c173404_g1;c175110_g1;c177302_g3;c19896_g1;c29828_g1
GO:0005102	e	receptor binding	10/1013	357/152923	0.000162	0.328	molecular_function	c100947_g1;c10140_g1;c152516_g3;c170823_g1;c171669_g1;c176786_g1;c179624_g3;c227211_g1;c25090_g1;c96181_g2
GO:0004888	e	transmembrane signaling receptor activity	11/1013	428/152923	0.000164	0.332	molecular_function	c111484_g1;c148977_g1;c161431_g1;c162109_g3;c166779_g2;c169275_g3;c173001_g2;c173281_g1;c174569_g4;c181088_g1;c47936_g1
GO:0016757	e	transferase activity, transferring glycosyl groups	7/1013	173/152923	0.000172	0.348	molecular_function	c164503_g1;c173121_g2;c173950_g6;c177284_g5;c179131_g5;c182122_g2;c183001_g1
GO:0061135	e	endopeptidase regulator activity	4/1013	42/152923	0.000175	0.354	molecular_function	c167688_g3;c25090_g1;c62105_g1;c96181_g2
GO:0043549	e	regulation of kinase activity	8/1013	233/152923	0.000186	0.376	biological_process	c10140_g1;c156982_g1;c162967_g1;c167573_g2;c170823_g1;c170867_g1;c292849_g1;c83697_g1
GO:0009966	e	regulation of signal transduction	14/1013	667/152923	0.000188	0.381	biological_process	c10140_g1;c126992_g1;c146592_g1;c148977_g1;c151127_g1;c154149_g1;c161431_g1;c162967_g1;c170867_g1;c174858_g2;c227211_g1;c25090_g1;c292849_g1;c83697_g1
GO:0016209	e	antioxidant activity	4/1013	44/152923	0.00021	0.425	molecular_function	c114750_g2;c171793_g1;c172016_g1;c96181_g2
GO:0019752	e	carboxylic acid metabolic process	17/1013	931/152923	0.000213	0.43	biological_process	c10140_g1;c111819_g1;c118602_g1;c145114_g1;c156982_g1;c157442_g2;c158703_g1;c160395_g1;c162967_g1;c167573_g2;c170852_g1;c170867_g1;c175311_g1;c176494_g2;c181217_g1;c271240_g1;c73327_g1
GO:0072527	e	pyrimidine-containing compound metabolic process	5/1013	81/152923	0.000213	0.431	biological_process	c147877_g1;c163217_g6;c173950_g6;c182122_g2;c183001_g1
GO:0044707	e	single-multicellular organism process	15/1013	761/152923	0.000221	0.447	biological_process	c10140_g1;c148977_g1;c157442_g2;c161431_g1;c167573_g2;c169275_g3;c170852_g1;c173213_g5;c175245_g1;c175311_g1;c179942_g20;c181188_g3;c6198_g1;c62105_g1;c92129_g1
GO:0002682	e	regulation of immune system process	8/1013	239/152923	0.000221	0.447	biological_process	c10140_g1;c111819_g1;c126992_g1;c161431_g1;c175700_g1;c227211_g1;c25090_g1;c292849_g1
GO:0008237	e	metallopeptidase activity	6/1013	128/152923	0.000227	0.46	molecular_function	c137050_g1;c139541_g1;c162969_g1;c165480_g1;c165480_g2;c175110_g1
GO:0071310	e	cellular response to organic substance	10/1013	374/152923	0.000235	0.475	biological_process	c10140_g1;c164503_g1;c171178_g1;c174569_g4;c181088_g1;c181182_g7;c227211_g1;c25090_g1;c292849_g1;c96789_g1
GO:0032501	e	multicellular organismal process	15/1013	767/152923	0.00024	0.485	biological_process	c10140_g1;c148977_g1;c157442_g2;c161431_g1;c167573_g2;c169275_g3;c170852_g1;c173213_g5;c175245_g1;c175311_g1;c179942_g20;c181188_g3;c6198_g1;c62105_g1;c92129_g1
GO:0031401	e	positive regulation of protein modification process	8/1013	242/152923	0.00024	0.486	biological_process	c10140_g1;c146592_g1;c156982_g1;c167573_g2;c170867_g1;c181782_g4;c292849_g1;c83697_g1
GO:0046872	e	metal ion binding	30/1013	2178/152923	0.000245	0.496	molecular_function	c109811_g1;c113785_g1;c132391_g1;c137050_g1;c139541_g1;c147226_g1;c153547_g1;c154331_g2;c155440_g1;c156308_g1;c156982_g1;c159790_g1;c162969_g1;c163217_g6;c165480_g1;c165480_g2;c166518_g1;c167573_g2;c169242_g1;c169275_g3;c170823_g1;c171793_g1;c172366_g1;c173404_g1;c175110_g1;c177302_g3;c19896_g1;c271240_g1;c29828_g1;c92129_g1
GO:0016310	e	phosphorylation	14/1013	686/152923	0.00025	0.505	biological_process	c10140_g1;c126992_g1;c147877_g1;c155592_g2;c156982_g1;c166779_g2;c167573_g2;c170058_g1;c176494_g2;c181217_g1;c227211_g1;c292849_g1;c72494_g1;c73327_g1
GO:0006807	e	nitrogen compound metabolic process	35/1013	2690/152923	0.000253	0.512	biological_process	c10140_g1;c111819_g1;c118602_g1;c145114_g1;c147877_g1;c151476_g1;c156982_g1;c157442_g2;c162967_g1;c163217_g6;c164503_g1;c167573_g2;c167596_g1;c170867_g1;c173950_g6;c174818_g6;c175311_g1;c175700_g1;c175700_g3;c177007_g4;c179131_g5;c179942_g20;c180731_g5;c181182_g7;c181188_g3;c181217_g1;c181782_g4;c182122_g2;c182136_g1;c183001_g1;c256296_g1;c271240_g1;c72494_g1;c96181_g2;c99829_g1
GO:0044421	e	extracellular region part	11/1013	451/152923	0.000257	0.519	cellular_component	c10140_g1;c126611_g1;c126883_g1;c139541_g1;c157372_g4;c171793_g1;c181782_g4;c25090_g1;c58226_g1;c92129_g1;c96181_g2
GO:0032874	e	positive regulation of stress-activated MAPK cascade	3/1013	19/152923	0.000259	0.524	biological_process	c10140_g1;c170867_g1;c83697_g1
GO:0016102	e	diterpenoid biosynthetic process	2/1013	4/152923	0.000261	0.527	biological_process	c157442_g2;c170852_g1
GO:0002138	e	retinoic acid biosynthetic process	2/1013	4/152923	0.000261	0.527	biological_process	c157442_g2;c170852_g1
GO:0043169	e	cation binding	30/1013	2199/152923	0.000271	0.548	molecular_function	c109811_g1;c113785_g1;c132391_g1;c137050_g1;c139541_g1;c147226_g1;c153547_g1;c154331_g2;c155440_g1;c156308_g1;c156982_g1;c159790_g1;c162969_g1;c163217_g6;c165480_g1;c165480_g2;c166518_g1;c167573_g2;c169242_g1;c169275_g3;c170823_g1;c171793_g1;c172366_g1;c173404_g1;c175110_g1;c177302_g3;c19896_g1;c271240_g1;c29828_g1;c92129_g1
GO:0052548	e	regulation of endopeptidase activity	5/1013	86/152923	0.000282	0.571	biological_process	c148977_g1;c167688_g3;c25090_g1;c62105_g1;c96181_g2
GO:0043436	e	oxoacid metabolic process	17/1013	956/152923	0.000288	0.583	biological_process	c10140_g1;c111819_g1;c118602_g1;c145114_g1;c156982_g1;c157442_g2;c158703_g1;c160395_g1;c162967_g1;c167573_g2;c170852_g1;c170867_g1;c175311_g1;c176494_g2;c181217_g1;c271240_g1;c73327_g1
GO:0051346	e	negative regulation of hydrolase activity	5/1013	87/152923	0.000298	0.602	biological_process	c10140_g1;c167688_g3;c25090_g1;c62105_g1;c96181_g2
GO:0006082	e	organic acid metabolic process	17/1013	960/152923	0.000302	0.611	biological_process	c10140_g1;c111819_g1;c118602_g1;c145114_g1;c156982_g1;c157442_g2;c158703_g1;c160395_g1;c162967_g1;c167573_g2;c170852_g1;c170867_g1;c175311_g1;c176494_g2;c181217_g1;c271240_g1;c73327_g1
GO:0070304	e	positive regulation of stress-activated protein kinase signaling cascade	3/1013	20/152923	0.000304	0.614	biological_process	c10140_g1;c170867_g1;c83697_g1
GO:0019220	e	regulation of phosphate metabolic process	14/1013	700/152923	0.000306	0.618	biological_process	c10140_g1;c140191_g3;c146592_g1;c148977_g1;c151127_g1;c156982_g1;c162967_g1;c163217_g6;c167573_g2;c170823_g1;c170867_g1;c292849_g1;c29828_g1;c83697_g1
GO:0051174	e	regulation of phosphorus metabolic process	14/1013	703/152923	0.000319	0.645	biological_process	c10140_g1;c140191_g3;c146592_g1;c148977_g1;c151127_g1;c156982_g1;c162967_g1;c163217_g6;c167573_g2;c170823_g1;c170867_g1;c292849_g1;c29828_g1;c83697_g1
GO:0010604	e	positive regulation of macromolecule metabolic process	14/1013	704/152923	0.000324	0.654	biological_process	c10140_g1;c113235_g1;c146592_g1;c156982_g1;c167573_g2;c170867_g1;c173213_g5;c174818_g6;c179942_g20;c181782_g4;c227211_g1;c292849_g1;c83697_g1;c96181_g2
GO:0055114	e	oxidation-reduction process	13/1013	624/152923	0.000338	0.683	biological_process	c113785_g1;c114750_g2;c118602_g1;c149075_g1;c157442_g2;c170852_g1;c171793_g1;c172016_g1;c175311_g1;c177132_g1;c177302_g3;c180154_g1;c96181_g2
GO:1902531	e	regulation of intracellular signal transduction	10/1013	392/152923	0.000341	0.688	biological_process	c10140_g1;c126992_g1;c146592_g1;c148977_g1;c161431_g1;c162967_g1;c170867_g1;c227211_g1;c292849_g1;c83697_g1
GO:0046131	e	pyrimidine ribonucleoside metabolic process	3/1013	21/152923	0.000353	0.713	biological_process	c147877_g1;c163217_g6;c183001_g1
GO:0005125	e	cytokine activity	3/1013	21/152923	0.000353	0.713	molecular_function	c100947_g1;c176786_g1;c227211_g1
GO:0045860	e	positive regulation of protein kinase activity	6/1013	139/152923	0.000354	0.716	biological_process	c10140_g1;c156982_g1;c167573_g2;c170867_g1;c292849_g1;c83697_g1
GO:1901136	e	carbohydrate derivative catabolic process	10/1013	394/152923	0.000354	0.716	biological_process	c137683_g1;c151476_g1;c163217_g6;c167596_g1;c175700_g1;c175700_g3;c181182_g7;c181188_g3;c256296_g1;c99829_g1
GO:0010951	e	negative regulation of endopeptidase activity	4/1013	51/152923	0.000373	0.755	biological_process	c167688_g3;c25090_g1;c62105_g1;c96181_g2
GO:0061134	e	peptidase regulator activity	4/1013	51/152923	0.000373	0.755	molecular_function	c167688_g3;c25090_g1;c62105_g1;c96181_g2
GO:0001934	e	positive regulation of protein phosphorylation	7/1013	199/152923	0.000403	0.814	biological_process	c10140_g1;c146592_g1;c156982_g1;c167573_g2;c170867_g1;c292849_g1;c83697_g1
GO:0019693	e	ribose phosphate metabolic process	11/1013	476/152923	0.000404	0.816	biological_process	c147877_g1;c151476_g1;c167596_g1;c175311_g1;c175700_g1;c175700_g3;c181182_g7;c181188_g3;c183001_g1;c256296_g1;c99829_g1
GO:0009119	e	ribonucleoside metabolic process	11/1013	477/152923	0.000411	0.831	biological_process	c147877_g1;c151476_g1;c163217_g6;c167596_g1;c175700_g1;c175700_g3;c181182_g7;c181188_g3;c183001_g1;c256296_g1;c99829_g1
GO:0034655	e	nucleobase-containing compound catabolic process	11/1013	478/152923	0.000418	0.845	biological_process	c151476_g1;c163217_g6;c167596_g1;c175700_g1;c175700_g3;c180731_g5;c181182_g7;c181188_g3;c183001_g1;c256296_g1;c99829_g1
GO:0040011	e	locomotion	8/1013	263/152923	0.000419	0.846	biological_process	c10140_g1;c148977_g1;c169275_g3;c170823_g1;c174569_g4;c181088_g1;c227211_g1;c58226_g1
GO:0071902	e	positive regulation of protein serine/threonine kinase activity	5/1013	94/152923	0.000426	0.861	biological_process	c156982_g1;c167573_g2;c170867_g1;c292849_g1;c83697_g1
GO:0052547	e	regulation of peptidase activity	5/1013	94/152923	0.000426	0.861	biological_process	c148977_g1;c167688_g3;c25090_g1;c62105_g1;c96181_g2
GO:0031659	e	positive regulation of cyclin-dependent protein serine/threonine kinase activity involved in G1/S transition of mitotic cell cycle	2/1013	5/152923	0.000433	0.874	biological_process	c156982_g1;c167573_g2
GO:0042573	e	retinoic acid metabolic process	2/1013	5/152923	0.000433	0.874	biological_process	c157442_g2;c170852_g1
GO:0016494	e	C-X-C chemokine receptor activity	2/1013	5/152923	0.000433	0.874	molecular_function	c174569_g4;c181088_g1
GO:0043024	e	ribosomal small subunit binding	2/1013	5/152923	0.000433	0.874	molecular_function	c156982_g1;c167573_g2
GO:0046686	e	response to cadmium ion	2/1013	5/152923	0.000433	0.874	biological_process	c175700_g1;c175700_g11
GO:0030198	e	extracellular matrix organization	4/1013	53/152923	0.000433	0.875	biological_process	c10140_g1;c164503_g1;c166840_g1;c181188_g3
GO:1902533	e	positive regulation of intracellular signal transduction	7/1013	203/152923	0.000454	0.917	biological_process	c10140_g1;c146592_g1;c161431_g1;c170867_g1;c227211_g1;c292849_g1;c83697_g1
GO:0072593	e	reactive oxygen species metabolic process	3/1013	23/152923	0.000465	0.94	biological_process	c171793_g1;c173404_g1;c96181_g2
GO:0010466	e	negative regulation of peptidase activity	4/1013	54/152923	0.000465	0.94	biological_process	c167688_g3;c25090_g1;c62105_g1;c96181_g2
GO:0043062	e	extracellular structure organization	4/1013	54/152923	0.000465	0.94	biological_process	c10140_g1;c164503_g1;c166840_g1;c181188_g3
GO:0006213	e	pyrimidine nucleoside metabolic process	3/1013	24/152923	0.000529	1	biological_process	c147877_g1;c163217_g6;c183001_g1
GO:0046700	e	heterocycle catabolic process	11/1013	492/152923	0.000531	1	biological_process	c151476_g1;c163217_g6;c167596_g1;c175700_g1;c175700_g3;c180731_g5;c181182_g7;c181188_g3;c183001_g1;c256296_g1;c99829_g1
GO:0044270	e	cellular nitrogen compound catabolic process	11/1013	493/152923	0.00054	1	biological_process	c151476_g1;c163217_g6;c167596_g1;c175700_g1;c175700_g3;c180731_g5;c181182_g7;c181188_g3;c183001_g1;c256296_g1;c99829_g1
GO:0071900	e	regulation of protein serine/threonine kinase activity	6/1013	151/152923	0.000549	1	biological_process	c156982_g1;c162967_g1;c167573_g2;c170867_g1;c292849_g1;c83697_g1
GO:0006979	e	response to oxidative stress	5/1013	100/152923	0.000566	1	biological_process	c114750_g2;c171793_g1;c172016_g1;c175311_g1;c96181_g2
GO:0044723	e	single-organism carbohydrate metabolic process	8/1013	276/152923	0.000574	1	biological_process	c147226_g1;c157442_g2;c164503_g1;c173121_g2;c175311_g1;c176494_g2;c181821_g5;c73327_g1
GO:0032270	e	positive regulation of cellular protein metabolic process	8/1013	276/152923	0.000574	1	biological_process	c10140_g1;c146592_g1;c156982_g1;c167573_g2;c170867_g1;c181782_g4;c292849_g1;c83697_g1
GO:0019439	e	aromatic compound catabolic process	11/1013	497/152923	0.000577	1	biological_process	c151476_g1;c163217_g6;c167596_g1;c175700_g1;c175700_g3;c180731_g5;c181182_g7;c181188_g3;c183001_g1;c256296_g1;c99829_g1
GO:0035556	e	intracellular signal transduction	12/1013	578/152923	0.00058	1	biological_process	c151127_g1;c151476_g1;c163532_g1;c167596_g1;c168751_g3;c169242_g1;c179507_g1;c181782_g4;c227211_g1;c23609_g1;c256296_g1;c292849_g1
GO:0007186	e	G-protein coupled receptor signaling pathway	9/1013	347/152923	0.000591	1	biological_process	c111484_g1;c161431_g1;c162109_g3;c169275_g3;c173001_g2;c173281_g1;c174569_g4;c181088_g1;c47936_g1
GO:0007155	e	cell adhesion	9/1013	347/152923	0.000591	1	biological_process	c10140_g1;c129616_g1;c148919_g1;c153547_g1;c154331_g2;c158960_g2;c169275_g3;c176638_g1;c181195_g1
GO:0022610	e	biological adhesion	9/1013	348/152923	0.000603	1	biological_process	c10140_g1;c129616_g1;c148919_g1;c153547_g1;c154331_g2;c158960_g2;c169275_g3;c176638_g1;c181195_g1
GO:0010942	e	positive regulation of cell death	5/1013	102/152923	0.000619	1	biological_process	c10140_g1;c148977_g1;c157442_g2;c171793_g1;c83697_g1
GO:0005833	e	hemoglobin complex	2/1013	6/152923	0.000646	1	cellular_component	c132391_g1;c171793_g1
GO:0031657	e	regulation of cyclin-dependent protein serine/threonine kinase activity involved in G1/S transition of mitotic cell cycle	2/1013	6/152923	0.000646	1	biological_process	c156982_g1;c167573_g2
GO:1900745	e	positive regulation of p38MAPK cascade	2/1013	6/152923	0.000646	1	biological_process	c170867_g1;c83697_g1
GO:1900744	e	regulation of p38MAPK cascade	2/1013	6/152923	0.000646	1	biological_process	c170867_g1;c83697_g1
GO:0019637	e	organophosphate metabolic process	14/1013	757/152923	0.000657	1	biological_process	c147877_g1;c151476_g1;c167596_g1;c173950_g6;c175311_g1;c175700_g1;c175700_g3;c179131_g5;c181182_g7;c181188_g3;c183001_g1;c256296_g1;c96181_g2;c99829_g1
GO:0042454	e	ribonucleoside catabolic process	9/1013	353/152923	0.000667	1	biological_process	c151476_g1;c163217_g6;c167596_g1;c175700_g1;c175700_g3;c181182_g7;c181188_g3;c256296_g1;c99829_g1
GO:0016773	e	phosphotransferase activity, alcohol group as acceptor	12/1013	589/152923	0.000683	1	molecular_function	c10140_g1;c148977_g1;c155592_g2;c156982_g1;c166779_g2;c167573_g2;c170058_g1;c170867_g1;c176494_g2;c181217_g1;c227211_g1;c73327_g1
GO:0038023	e	signaling receptor activity	11/1013	508/152923	0.000689	1	molecular_function	c111484_g1;c148977_g1;c161431_g1;c162109_g3;c166779_g2;c169275_g3;c173001_g2;c173281_g1;c174569_g4;c181088_g1;c47936_g1
GO:1901361	e	organic cyclic compound catabolic process	11/1013	509/152923	0.0007	1	biological_process	c151476_g1;c163217_g6;c167596_g1;c175700_g1;c175700_g3;c180731_g5;c181182_g7;c181188_g3;c183001_g1;c256296_g1;c99829_g1
GO:0009164	e	nucleoside catabolic process	9/1013	356/152923	0.000708	1	biological_process	c151476_g1;c163217_g6;c167596_g1;c175700_g1;c175700_g3;c181182_g7;c181188_g3;c256296_g1;c99829_g1
GO:1901658	e	glycosyl compound catabolic process	9/1013	357/152923	0.000722	1	biological_process	c151476_g1;c163217_g6;c167596_g1;c175700_g1;c175700_g3;c181182_g7;c181188_g3;c256296_g1;c99829_g1
GO:0045859	e	regulation of protein kinase activity	7/1013	221/152923	0.000749	1	biological_process	c10140_g1;c156982_g1;c162967_g1;c167573_g2;c170867_g1;c292849_g1;c83697_g1
GO:0009166	e	nucleotide catabolic process	9/1013	360/152923	0.000766	1	biological_process	c151476_g1;c167596_g1;c175700_g1;c175700_g3;c181182_g7;c181188_g3;c183001_g1;c256296_g1;c99829_g1
GO:0005975	e	carbohydrate metabolic process	9/1013	361/152923	0.000781	1	biological_process	c147226_g1;c157442_g2;c164503_g1;c171106_g1;c173121_g2;c175311_g1;c176494_g2;c181821_g5;c73327_g1
GO:1901292	e	nucleoside phosphate catabolic process	9/1013	364/152923	0.000828	1	biological_process	c151476_g1;c167596_g1;c175700_g1;c175700_g3;c181182_g7;c181188_g3;c183001_g1;c256296_g1;c99829_g1
GO:0019362	e	pyridine nucleotide metabolic process	4/1013	63/152923	0.000836	1	biological_process	c173950_g6;c175311_g1;c179131_g5;c96181_g2
GO:0043603	e	cellular amide metabolic process	5/1013	110/152923	0.000871	1	biological_process	c111819_g1;c173950_g6;c175311_g1;c179131_g5;c271240_g1
GO:0009967	e	positive regulation of signal transduction	8/1013	295/152923	0.000883	1	biological_process	c10140_g1;c146592_g1;c161431_g1;c170867_g1;c174858_g2;c227211_g1;c292849_g1;c83697_g1
GO:0007259	e	JAK-STAT cascade	2/1013	7/152923	0.000901	1	biological_process	c151127_g1;c168751_g3
GO:0005344	e	oxygen transporter activity	2/1013	7/152923	0.000901	1	molecular_function	c132391_g1;c171793_g1
GO:0005737	e	cytoplasm	17/1013	1062/152923	0.000921	1	cellular_component	c114661_g1;c156982_g1;c157442_g2;c160395_g1;c167573_g2;c169362_g1;c170823_g1;c170867_g1;c173213_g5;c175311_g1;c177284_g5;c179131_g5;c183001_g1;c227211_g1;c83697_g1;c90782_g1;c96789_g1
GO:0032787	e	monocarboxylic acid metabolic process	7/1013	230/152923	0.000945	1	biological_process	c111819_g1;c157442_g2;c158703_g1;c160395_g1;c170852_g1;c176494_g2;c73327_g1
GO:0005215	e	transporter activity	14/1013	788/152923	0.000962	1	molecular_function	c113162_g1;c125330_g2;c132391_g1;c159790_g1;c167505_g1;c169360_g1;c171106_g1;c171793_g1;c173205_g3;c174714_g1;c175700_g1;c175700_g3;c178961_g1;c249314_g1
GO:0001558	e	regulation of cell growth	5/1013	113/152923	0.000983	1	biological_process	c10140_g1;c126611_g1;c126883_g1;c157372_g4;c163217_g6
GO:0042327	e	positive regulation of phosphorylation	7/1013	232/152923	0.000993	1	biological_process	c10140_g1;c146592_g1;c156982_g1;c167573_g2;c170867_g1;c292849_g1;c83697_g1
GO:0051247	e	positive regulation of protein metabolic process	8/1013	302/152923	0.00103	1	biological_process	c10140_g1;c146592_g1;c156982_g1;c167573_g2;c170867_g1;c181782_g4;c292849_g1;c83697_g1
GO:0071822	e	protein complex subunit organization	9/1013	377/152923	0.00106	1	biological_process	c10140_g1;c125330_g2;c156793_g1;c163217_g6;c171106_g1;c171793_g1;c179095_g2;c292849_g1;c99829_g1
GO:0016772	e	transferase activity, transferring phosphorus-containing groups	16/1013	982/152923	0.00107	1	molecular_function	c10140_g1;c126992_g1;c147877_g1;c148977_g1;c155592_g2;c156982_g1;c166779_g2;c167573_g2;c170058_g1;c170867_g1;c176494_g2;c180731_g5;c181217_g1;c227211_g1;c72494_g1;c73327_g1
GO:0023056	e	positive regulation of signaling	8/1013	305/152923	0.00109	1	biological_process	c10140_g1;c146592_g1;c161431_g1;c170867_g1;c174858_g2;c227211_g1;c292849_g1;c83697_g1
GO:0050878	e	regulation of body fluid levels	3/1013	31/152923	0.00113	1	biological_process	c169275_g3;c6198_g1;c62105_g1
GO:0072524	e	pyridine-containing compound metabolic process	4/1013	69/152923	0.00118	1	biological_process	c173950_g6;c175311_g1;c179131_g5;c96181_g2
GO:0010647	e	positive regulation of cell communication	8/1013	309/152923	0.00119	1	biological_process	c10140_g1;c146592_g1;c161431_g1;c170867_g1;c174858_g2;c227211_g1;c292849_g1;c83697_g1
GO:0042574	e	retinal metabolic process	2/1013	8/152923	0.0012	1	biological_process	c157442_g2;c170852_g1
GO:0015669	e	gas transport	2/1013	8/152923	0.0012	1	biological_process	c132391_g1;c171793_g1
GO:0015671	e	oxygen transport	2/1013	8/152923	0.0012	1	biological_process	c132391_g1;c171793_g1
GO:0080134	e	regulation of response to stress	7/1013	240/152923	0.00121	1	biological_process	c10140_g1;c111819_g1;c170867_g1;c172958_g2;c25090_g1;c292849_g1;c83697_g1
GO:0005509	e	calcium ion binding	10/1013	466/152923	0.00127	1	molecular_function	c109811_g1;c137050_g1;c147226_g1;c153547_g1;c154331_g2;c159790_g1;c162969_g1;c165480_g1;c169275_g3;c175110_g1
GO:0022607	e	cellular component assembly	11/1013	551/152923	0.00132	1	biological_process	c125330_g2;c143800_g1;c156793_g1;c163217_g6;c164503_g1;c169275_g3;c170823_g1;c171106_g1;c171793_g1;c179095_g2;c99829_g1
GO:0043408	e	regulation of MAPK cascade	6/1013	179/152923	0.00133	1	biological_process	c10140_g1;c148977_g1;c162967_g1;c170867_g1;c292849_g1;c83697_g1
GO:0040008	e	regulation of growth	6/1013	179/152923	0.00133	1	biological_process	c10140_g1;c126611_g1;c126883_g1;c151127_g1;c157372_g4;c163217_g6
GO:0055085	e	transmembrane transport	12/1013	638/152923	0.00135	1	biological_process	c113162_g1;c125330_g2;c159790_g1;c167505_g1;c169360_g1;c171106_g1;c175700_g1;c175700_g11;c175700_g3;c178961_g1;c249314_g1;c99829_g1
GO:0048584	e	positive regulation of response to stimulus	9/1013	391/152923	0.00136	1	biological_process	c10140_g1;c146592_g1;c161431_g1;c170867_g1;c174858_g2;c227211_g1;c25090_g1;c292849_g1;c83697_g1
GO:0030097	e	hemopoiesis	3/1013	33/152923	0.00136	1	biological_process	c10140_g1;c126992_g1;c181188_g3
GO:0005524	e	ATP binding	18/1013	1159/152923	0.00137	1	molecular_function	c147877_g1;c148977_g1;c155440_g1;c155592_g2;c156982_g1;c160395_g1;c166779_g2;c167573_g2;c169362_g1;c170867_g1;c175700_g3;c176494_g2;c181188_g1;c181188_g3;c181217_g1;c72494_g1;c73327_g1;c99829_g1
GO:0042330	e	taxis	4/1013	73/152923	0.00145	1	biological_process	c148977_g1;c174569_g4;c181088_g1;c227211_g1
GO:0006935	e	chemotaxis	4/1013	73/152923	0.00145	1	biological_process	c148977_g1;c174569_g4;c181088_g1;c227211_g1
GO:0010562	e	positive regulation of phosphorus metabolic process	7/1013	248/152923	0.00146	1	biological_process	c10140_g1;c146592_g1;c156982_g1;c167573_g2;c170867_g1;c292849_g1;c83697_g1
GO:0045937	e	positive regulation of phosphate metabolic process	7/1013	248/152923	0.00146	1	biological_process	c10140_g1;c146592_g1;c156982_g1;c167573_g2;c170867_g1;c292849_g1;c83697_g1
GO:0009259	e	ribonucleotide metabolic process	10/1013	475/152923	0.00146	1	biological_process	c147877_g1;c151476_g1;c167596_g1;c175700_g1;c175700_g3;c181182_g7;c181188_g3;c183001_g1;c256296_g1;c99829_g1
GO:0032559	e	adenyl ribonucleotide binding	18/1013	1175/152923	0.00148	1	molecular_function	c147877_g1;c148977_g1;c155440_g1;c155592_g2;c156982_g1;c160395_g1;c166779_g2;c167573_g2;c169362_g1;c170867_g1;c175700_g3;c176494_g2;c181188_g1;c181188_g3;c181217_g1;c72494_g1;c73327_g1;c99829_g1
GO:0030424	e	axon	4/1013	74/152923	0.00152	1	cellular_component	c10140_g1;c148977_g1;c172361_g1;c174818_g6
GO:0033628	e	regulation of cell adhesion mediated by integrin	2/1013	9/152923	0.00153	1	biological_process	c10140_g1;c25090_g1
GO:0016114	e	terpenoid biosynthetic process	2/1013	9/152923	0.00153	1	biological_process	c157442_g2;c170852_g1
GO:1901615	e	organic hydroxy compound metabolic process	5/1013	125/152923	0.00154	1	biological_process	c10140_g1;c170852_g1;c175311_g1;c181821_g5;c73327_g1
GO:0006206	e	pyrimidine nucleobase metabolic process	4/1013	75/152923	0.0016	1	biological_process	c147877_g1;c163217_g6;c173950_g6;c183001_g1
GO:0030554	e	adenyl nucleotide binding	18/1013	1195/152923	0.00165	1	molecular_function	c147877_g1;c148977_g1;c155440_g1;c155592_g2;c156982_g1;c160395_g1;c166779_g2;c167573_g2;c169362_g1;c170867_g1;c175700_g3;c176494_g2;c181188_g1;c181188_g3;c181217_g1;c72494_g1;c73327_g1;c99829_g1
GO:0044724	e	single-organism carbohydrate catabolic process	4/1013	77/152923	0.00177	1	biological_process	c157442_g2;c175311_g1;c176494_g2;c73327_g1
GO:0050793	e	regulation of developmental process	11/1013	572/152923	0.00177	1	biological_process	c10140_g1;c113235_g1;c126992_g1;c151127_g1;c173001_g2;c173213_g5;c174818_g6;c179624_g3;c227211_g1;c25090_g1;c292849_g1
GO:0004857	e	enzyme inhibitor activity	4/1013	78/152923	0.00185	1	molecular_function	c167688_g3;c25090_g1;c62105_g1;c96181_g2
GO:1901360	e	organic cyclic compound metabolic process	27/1013	2156/152923	0.00187	1	biological_process	c10140_g1;c147877_g1;c151476_g1;c157442_g2;c162967_g1;c163217_g6;c167596_g1;c173950_g6;c174818_g6;c175311_g1;c175700_g1;c175700_g3;c177007_g4;c179131_g5;c179942_g20;c180731_g5;c181182_g7;c181188_g3;c181782_g4;c182122_g2;c182136_g1;c183001_g1;c256296_g1;c271240_g1;c72494_g1;c96181_g2;c99829_g1
GO:0019838	e	growth factor binding	3/1013	37/152923	0.0019	1	molecular_function	c126611_g1;c126883_g1;c157372_g4
GO:0001540	e	beta-amyloid binding	2/1013	10/152923	0.0019	1	molecular_function	c10140_g1;c137683_g1
GO:0001816	e	cytokine production	2/1013	10/152923	0.0019	1	biological_process	c173213_g5;c175311_g1
GO:0002478	e	antigen processing and presentation of exogenous peptide antigen	2/1013	10/152923	0.0019	1	biological_process	c175700_g1;c181782_g4
GO:0004672	e	protein kinase activity	10/1013	493/152923	0.00191	1	molecular_function	c10140_g1;c148977_g1;c155592_g2;c156982_g1;c166779_g2;c167573_g2;c170058_g1;c170867_g1;c181217_g1;c227211_g1
GO:0016052	e	carbohydrate catabolic process	4/1013	79/152923	0.00194	1	biological_process	c157442_g2;c175311_g1;c176494_g2;c73327_g1
GO:0043170	e	macromolecule metabolic process	37/1013	3241/152923	0.00195	1	biological_process	c10140_g1;c126992_g1;c127451_g1;c137050_g1;c137683_g1;c139541_g1;c151127_g1;c155440_g1;c155592_g2;c156982_g1;c162967_g1;c162969_g1;c164503_g1;c165480_g1;c166779_g2;c167573_g2;c168751_g3;c169362_g1;c173121_g2;c174818_g6;c175110_g1;c177007_g4;c179942_g20;c180731_g5;c181217_g1;c181782_g4;c181821_g5;c182136_g1;c19896_g1;c206046_g1;c23652_g1;c58226_g1;c73327_g1;c90782_g1;c92129_g1;c98828_g1;c99829_g1
GO:0005615	e	extracellular space	5/1013	133/152923	0.00202	1	cellular_component	c10140_g1;c25090_g1;c58226_g1;c92129_g1;c96181_g2
GO:0051726	e	regulation of cell cycle	7/1013	263/152923	0.00203	1	biological_process	c10140_g1;c156982_g1;c157658_g1;c167573_g2;c181217_g1;c181782_g4;c83697_g1
GO:0006733	e	oxidoreduction coenzyme metabolic process	4/1013	80/152923	0.00203	1	biological_process	c173950_g6;c175311_g1;c179131_g5;c96181_g2
GO:0051240	e	positive regulation of multicellular organismal process	5/1013	134/152923	0.00209	1	biological_process	c10140_g1;c227211_g1;c25090_g1;c292849_g1;c96181_g2
GO:0034641	e	cellular nitrogen compound metabolic process	26/1013	2047/152923	0.00215	1	biological_process	c111819_g1;c147877_g1;c151476_g1;c157442_g2;c163217_g6;c167596_g1;c173950_g6;c174818_g6;c175311_g1;c175700_g1;c175700_g3;c177007_g4;c179131_g5;c179942_g20;c180731_g5;c181182_g7;c181188_g3;c181782_g4;c182122_g2;c182136_g1;c183001_g1;c256296_g1;c271240_g1;c72494_g1;c96181_g2;c99829_g1
GO:0007264	e	small GTPase mediated signal transduction	6/1013	197/152923	0.00215	1	biological_process	c151476_g1;c163532_g1;c167596_g1;c179507_g1;c23609_g1;c256296_g1
GO:0009205	e	purine ribonucleoside triphosphate metabolic process	9/1013	421/152923	0.00224	1	biological_process	c147877_g1;c151476_g1;c167596_g1;c175700_g1;c175700_g3;c181182_g7;c181188_g3;c256296_g1;c99829_g1
GO:0006725	e	cellular aromatic compound metabolic process	26/1013	2062/152923	0.00226	1	biological_process	c10140_g1;c147877_g1;c151476_g1;c157442_g2;c162967_g1;c163217_g6;c167596_g1;c173950_g6;c174818_g6;c175311_g1;c175700_g1;c175700_g3;c177007_g4;c179131_g5;c179942_g20;c180731_g5;c181182_g7;c181188_g3;c181782_g4;c182122_g2;c182136_g1;c183001_g1;c256296_g1;c72494_g1;c96181_g2;c99829_g1
GO:0004872	e	receptor activity	11/1013	591/152923	0.00227	1	molecular_function	c111484_g1;c148977_g1;c161431_g1;c162109_g3;c166779_g2;c169275_g3;c173001_g2;c173281_g1;c174569_g4;c181088_g1;c47936_g1
GO:0009144	e	purine nucleoside triphosphate metabolic process	9/1013	423/152923	0.00231	1	biological_process	c147877_g1;c151476_g1;c167596_g1;c175700_g1;c175700_g3;c181182_g7;c181188_g3;c256296_g1;c99829_g1
GO:0005839	e	proteasome core complex	2/1013	11/152923	0.00232	1	cellular_component	c181782_g4;c90782_g1
GO:0042744	e	hydrogen peroxide catabolic process	2/1013	11/152923	0.00232	1	biological_process	c171793_g1;c96181_g2
GO:0042743	e	hydrogen peroxide metabolic process	2/1013	11/152923	0.00232	1	biological_process	c171793_g1;c96181_g2
GO:0043525	e	positive regulation of neuron apoptotic process	2/1013	11/152923	0.00232	1	biological_process	c10140_g1;c148977_g1
GO:0030212	e	hyaluronan metabolic process	2/1013	11/152923	0.00232	1	biological_process	c164503_g1;c167573_g2
GO:0019825	e	oxygen binding	2/1013	11/152923	0.00232	1	molecular_function	c132391_g1;c171793_g1
GO:1901216	e	positive regulation of neuron death	2/1013	11/152923	0.00232	1	biological_process	c10140_g1;c148977_g1
GO:0070098	e	chemokine-mediated signaling pathway	2/1013	11/152923	0.00232	1	biological_process	c174569_g4;c181088_g1
GO:0009199	e	ribonucleoside triphosphate metabolic process	9/1013	427/152923	0.00246	1	biological_process	c147877_g1;c151476_g1;c167596_g1;c175700_g1;c175700_g3;c181182_g7;c181188_g3;c256296_g1;c99829_g1
GO:0030162	e	regulation of proteolysis	5/1013	140/152923	0.00252	1	biological_process	c148977_g1;c167688_g3;c25090_g1;c62105_g1;c96181_g2
GO:0009207	e	purine ribonucleoside triphosphate catabolic process	8/1013	349/152923	0.00253	1	biological_process	c151476_g1;c167596_g1;c175700_g1;c175700_g3;c181182_g7;c181188_g3;c256296_g1;c99829_g1
GO:0009203	e	ribonucleoside triphosphate catabolic process	8/1013	349/152923	0.00253	1	biological_process	c151476_g1;c167596_g1;c175700_g1;c175700_g3;c181182_g7;c181188_g3;c256296_g1;c99829_g1
GO:0006954	e	inflammatory response	3/1013	41/152923	0.00256	1	biological_process	c161431_g1;c227211_g1;c96181_g2
GO:0009146	e	purine nucleoside triphosphate catabolic process	8/1013	350/152923	0.00257	1	biological_process	c151476_g1;c167596_g1;c175700_g1;c175700_g3;c181182_g7;c181188_g3;c256296_g1;c99829_g1
GO:0046130	e	purine ribonucleoside catabolic process	8/1013	351/152923	0.00262	1	biological_process	c151476_g1;c167596_g1;c175700_g1;c175700_g3;c181182_g7;c181188_g3;c256296_g1;c99829_g1
GO:0006152	e	purine nucleoside catabolic process	8/1013	351/152923	0.00262	1	biological_process	c151476_g1;c167596_g1;c175700_g1;c175700_g3;c181182_g7;c181188_g3;c256296_g1;c99829_g1
GO:0043933	e	macromolecular complex subunit organization	9/1013	432/152923	0.00265	1	biological_process	c10140_g1;c125330_g2;c156793_g1;c163217_g6;c171106_g1;c171793_g1;c179095_g2;c292849_g1;c99829_g1
GO:0009143	e	nucleoside triphosphate catabolic process	8/1013	352/152923	0.00266	1	biological_process	c151476_g1;c167596_g1;c175700_g1;c175700_g3;c181182_g7;c181188_g3;c256296_g1;c99829_g1
GO:0046434	e	organophosphate catabolic process	9/1013	434/152923	0.00273	1	biological_process	c151476_g1;c167596_g1;c175700_g1;c175700_g3;c181182_g7;c181188_g3;c183001_g1;c256296_g1;c99829_g1
GO:0051704	e	multi-organism process	5/1013	143/152923	0.00277	1	biological_process	c177284_g5;c181782_g4;c227211_g1;c25090_g1;c292849_g1
GO:0019884	e	antigen processing and presentation of exogenous antigen	2/1013	12/152923	0.00277	1	biological_process	c175700_g1;c181782_g4
GO:0048857	e	neural nucleus development	2/1013	12/152923	0.00277	1	biological_process	c157442_g2;c174818_g6
GO:0010467	e	gene expression	2/1013	12/152923	0.00277	1	biological_process	c181782_g4;c23652_g1
GO:0001637	e	G-protein coupled chemoattractant receptor activity	2/1013	12/152923	0.00277	1	molecular_function	c174569_g4;c181088_g1
GO:0016331	e	morphogenesis of embryonic epithelium	2/1013	12/152923	0.00277	1	biological_process	c157442_g2;c170852_g1
GO:0004950	e	chemokine receptor activity	2/1013	12/152923	0.00277	1	molecular_function	c174569_g4;c181088_g1
GO:0009141	e	nucleoside triphosphate metabolic process	9/1013	435/152923	0.00278	1	biological_process	c147877_g1;c151476_g1;c167596_g1;c175700_g1;c175700_g3;c181182_g7;c181188_g3;c256296_g1;c99829_g1
GO:0009261	e	ribonucleotide catabolic process	8/1013	355/152923	0.0028	1	biological_process	c151476_g1;c167596_g1;c175700_g1;c175700_g3;c181182_g7;c181188_g3;c256296_g1;c99829_g1
GO:0009154	e	purine ribonucleotide catabolic process	8/1013	355/152923	0.0028	1	biological_process	c151476_g1;c167596_g1;c175700_g1;c175700_g3;c181182_g7;c181188_g3;c256296_g1;c99829_g1
GO:0006195	e	purine nucleotide catabolic process	8/1013	355/152923	0.0028	1	biological_process	c151476_g1;c167596_g1;c175700_g1;c175700_g3;c181182_g7;c181188_g3;c256296_g1;c99829_g1
GO:0043234	e	protein complex	28/1013	2340/152923	0.00294	1	cellular_component	c113235_g1;c125330_g2;c126611_g1;c126883_g1;c130377_g1;c132391_g1;c137050_g1;c137683_g1;c146592_g1;c148919_g1;c154226_g1;c156982_g1;c157372_g4;c165480_g1;c167573_g2;c169362_g1;c171793_g1;c173213_g1;c173213_g5;c174858_g2;c179095_g2;c180731_g5;c181188_g1;c181188_g3;c181782_g4;c249314_g1;c90782_g1;c96789_g1
GO:0046983	e	protein dimerization activity	8/1013	359/152923	0.003	1	molecular_function	c10140_g1;c157442_g2;c163217_g6;c175311_g1;c179095_g2;c179942_g20;c96181_g2;c99829_g1
GO:0046483	e	heterocycle metabolic process	25/1013	1996/152923	0.00305	1	biological_process	c147877_g1;c151476_g1;c157442_g2;c163217_g6;c167596_g1;c173950_g6;c174818_g6;c175311_g1;c175700_g1;c175700_g3;c177007_g4;c179131_g5;c179942_g20;c180731_g5;c181182_g7;c181188_g3;c181782_g4;c182122_g2;c182136_g1;c183001_g1;c256296_g1;c271240_g1;c72494_g1;c96181_g2;c99829_g1
GO:0072523	e	purine-containing compound catabolic process	8/1013	360/152923	0.00305	1	biological_process	c151476_g1;c167596_g1;c175700_g1;c175700_g3;c181182_g7;c181188_g3;c256296_g1;c99829_g1
GO:0001817	e	regulation of cytokine production	4/1013	90/152923	0.00312	1	biological_process	c10140_g1;c227211_g1;c25090_g1;c292849_g1
GO:0010035	e	response to inorganic substance	4/1013	90/152923	0.00312	1	biological_process	c171793_g1;c175700_g1;c175700_g11;c96181_g2
GO:0045787	e	positive regulation of cell cycle	3/1013	44/152923	0.00314	1	biological_process	c10140_g1;c156982_g1;c167573_g2
GO:0046496	e	nicotinamide nucleotide metabolic process	3/1013	44/152923	0.00314	1	biological_process	c175311_g1;c179131_g5;c96181_g2
GO:0006631	e	fatty acid metabolic process	4/1013	91/152923	0.00324	1	biological_process	c111819_g1;c157442_g2;c158703_g1;c160395_g1
GO:0008299	e	isoprenoid biosynthetic process	2/1013	13/152923	0.00326	1	biological_process	c157442_g2;c170852_g1
GO:0006461	e	protein complex assembly	7/1013	287/152923	0.00329	1	biological_process	c125330_g2;c156793_g1;c163217_g6;c171106_g1;c171793_g1;c179095_g2;c99829_g1
GO:0044711	e	single-organism biosynthetic process	11/1013	621/152923	0.0033	1	biological_process	c111819_g1;c147877_g1;c157442_g2;c164503_g1;c170852_g1;c175311_g1;c179131_g5;c181821_g5;c183001_g1;c271240_g1;c73327_g1
GO:0001819	e	positive regulation of cytokine production	3/1013	45/152923	0.00334	1	biological_process	c227211_g1;c25090_g1;c292849_g1
GO:0046395	e	carboxylic acid catabolic process	4/1013	92/152923	0.00337	1	biological_process	c118602_g1;c157442_g2;c158703_g1;c271240_g1
GO:0016054	e	organic acid catabolic process	4/1013	92/152923	0.00337	1	biological_process	c118602_g1;c157442_g2;c158703_g1;c271240_g1
GO:0043227	e	membrane-bounded organelle	29/1013	2451/152923	0.00346	1	cellular_component	c118602_g1;c126432_g1;c130377_g1;c140191_g3;c143800_g1;c157658_g1;c167573_g2;c169362_g1;c170852_g1;c171106_g1;c171793_g1;c171886_g1;c172366_g1;c172958_g2;c173121_g2;c173205_g3;c173213_g1;c173213_g5;c174858_g2;c175311_g1;c179095_g2;c179942_g20;c181188_g3;c181782_g4;c83697_g1;c90782_g1;c96181_g2;c96789_g1;c99829_g1
GO:0006066	e	alcohol metabolic process	4/1013	93/152923	0.00351	1	biological_process	c170852_g1;c175311_g1;c181821_g5;c73327_g1
GO:0043065	e	positive regulation of apoptotic process	4/1013	93/152923	0.00351	1	biological_process	c10140_g1;c148977_g1;c157442_g2;c83697_g1
GO:1901576	e	organic substance biosynthetic process	17/1013	1198/152923	0.00353	1	biological_process	c10140_g1;c111819_g1;c126992_g1;c147877_g1;c157442_g2;c164503_g1;c170852_g1;c174818_g6;c175311_g1;c179131_g5;c179942_g20;c180731_g5;c181821_g5;c183001_g1;c23652_g1;c271240_g1;c73327_g1
GO:0048731	e	system development	5/1013	153/152923	0.00369	1	biological_process	c156308_g1;c166840_g1;c169275_g3;c227211_g1;c62105_g1
GO:0009892	e	negative regulation of metabolic process	10/1013	542/152923	0.00375	1	biological_process	c162967_g1;c163217_g6;c173213_g5;c174818_g6;c175311_g1;c181782_g4;c227211_g1;c25090_g1;c83697_g1;c96181_g2
GO:0046128	e	purine ribonucleoside metabolic process	9/1013	459/152923	0.00394	1	biological_process	c147877_g1;c151476_g1;c167596_g1;c175700_g1;c175700_g3;c181182_g7;c181188_g3;c256296_g1;c99829_g1
GO:0016043	e	cellular component organization	19/1013	1399/152923	0.00397	1	biological_process	c10140_g1;c125330_g2;c143800_g1;c156793_g1;c163217_g6;c164503_g1;c166840_g1;c169275_g3;c170823_g1;c171106_g1;c171793_g1;c171886_g1;c173579_g3;c174818_g6;c179095_g2;c181188_g3;c227211_g1;c292849_g1;c99829_g1
GO:0043068	e	positive regulation of programmed cell death	4/1013	97/152923	0.00407	1	biological_process	c10140_g1;c148977_g1;c157442_g2;c83697_g1
GO:0042278	e	purine nucleoside metabolic process	9/1013	462/152923	0.00411	1	biological_process	c147877_g1;c151476_g1;c167596_g1;c175700_g1;c175700_g3;c181182_g7;c181188_g3;c256296_g1;c99829_g1
GO:0043085	e	positive regulation of catalytic activity	9/1013	463/152923	0.00416	1	biological_process	c10140_g1;c156982_g1;c167573_g2;c170823_g1;c170867_g1;c181782_g4;c292849_g1;c29828_g1;c83697_g1
GO:0009150	e	purine ribonucleotide metabolic process	9/1013	463/152923	0.00416	1	biological_process	c147877_g1;c151476_g1;c167596_g1;c175700_g1;c175700_g3;c181182_g7;c181188_g3;c256296_g1;c99829_g1
GO:0044249	e	cellular biosynthetic process	16/1013	1109/152923	0.00417	1	biological_process	c10140_g1;c111819_g1;c126992_g1;c147877_g1;c157442_g2;c164503_g1;c170852_g1;c174818_g6;c179131_g5;c179942_g20;c180731_g5;c181821_g5;c183001_g1;c23652_g1;c271240_g1;c73327_g1
GO:0005525	e	GTP binding	7/1013	300/152923	0.00418	1	molecular_function	c151476_g1;c163532_g1;c167596_g1;c179507_g1;c181182_g7;c23609_g1;c256296_g1
GO:1901617	e	organic hydroxy compound biosynthetic process	3/1013	49/152923	0.00426	1	biological_process	c10140_g1;c175311_g1;c73327_g1
GO:0001653	e	peptide receptor activity	3/1013	49/152923	0.00426	1	molecular_function	c174569_g4;c181088_g1;c47936_g1
GO:0008528	e	G-protein coupled peptide receptor activity	3/1013	49/152923	0.00426	1	molecular_function	c174569_g4;c181088_g1;c47936_g1
GO:0006163	e	purine nucleotide metabolic process	9/1013	465/152923	0.00428	1	biological_process	c147877_g1;c151476_g1;c167596_g1;c175700_g1;c175700_g3;c181182_g7;c181188_g3;c256296_g1;c99829_g1
GO:0009891	e	positive regulation of biosynthetic process	9/1013	466/152923	0.00434	1	biological_process	c10140_g1;c113235_g1;c146592_g1;c173213_g5;c174818_g6;c179942_g20;c292849_g1;c96181_g2;c99829_g1
GO:0000502	e	proteasome complex	2/1013	15/152923	0.00435	1	cellular_component	c181782_g4;c90782_g1
GO:0045737	e	positive regulation of cyclin-dependent protein serine/threonine kinase activity	2/1013	15/152923	0.00435	1	biological_process	c156982_g1;c167573_g2
GO:0072521	e	purine-containing compound metabolic process	10/1013	556/152923	0.00447	1	biological_process	c147877_g1;c151476_g1;c167596_g1;c173950_g6;c175700_g1;c175700_g3;c181182_g7;c181188_g3;c256296_g1;c99829_g1
GO:0046873	e	metal ion transmembrane transporter activity	6/1013	229/152923	0.00449	1	molecular_function	c113162_g1;c125330_g2;c159790_g1;c167505_g1;c178961_g1;c249314_g1
GO:0032561	e	guanyl ribonucleotide binding	7/1013	307/152923	0.00473	1	molecular_function	c151476_g1;c163532_g1;c167596_g1;c179507_g1;c181182_g7;c23609_g1;c256296_g1
GO:0034599	e	cellular response to oxidative stress	3/1013	51/152923	0.00476	1	biological_process	c171793_g1;c175311_g1;c96181_g2
GO:0019001	e	guanyl nucleotide binding	7/1013	308/152923	0.00482	1	molecular_function	c151476_g1;c163532_g1;c167596_g1;c179507_g1;c181182_g7;c23609_g1;c256296_g1
GO:0044282	e	small molecule catabolic process	4/1013	102/152923	0.00487	1	biological_process	c118602_g1;c157442_g2;c158703_g1;c271240_g1
GO:0016101	e	diterpenoid metabolic process	2/1013	16/152923	0.00495	1	biological_process	c157442_g2;c170852_g1
GO:0001523	e	retinoid metabolic process	2/1013	16/152923	0.00495	1	biological_process	c157442_g2;c170852_g1
GO:0006520	e	cellular amino acid metabolic process	12/1013	751/152923	0.00498	1	biological_process	c10140_g1;c111819_g1;c118602_g1;c145114_g1;c156982_g1;c157442_g2;c162967_g1;c167573_g2;c170867_g1;c175311_g1;c181217_g1;c271240_g1
GO:0016051	e	carbohydrate biosynthetic process	4/1013	103/152923	0.00504	1	biological_process	c157442_g2;c164503_g1;c175311_g1;c73327_g1
GO:0051239	e	regulation of multicellular organismal process	11/1013	660/152923	0.00517	1	biological_process	c10140_g1;c126992_g1;c173001_g2;c173213_g5;c174818_g6;c179624_g3;c179942_g20;c227211_g1;c25090_g1;c292849_g1;c96181_g2
GO:0006139	e	nucleobase-containing compound metabolic process	23/1013	1837/152923	0.00517	1	biological_process	c147877_g1;c151476_g1;c163217_g6;c167596_g1;c173950_g6;c174818_g6;c175311_g1;c175700_g1;c175700_g3;c177007_g4;c179131_g5;c179942_g20;c180731_g5;c181182_g7;c181188_g3;c181782_g4;c182122_g2;c182136_g1;c183001_g1;c256296_g1;c72494_g1;c96181_g2;c99829_g1
GO:0017171	e	serine hydrolase activity	4/1013	104/152923	0.00522	1	molecular_function	c127451_g1;c206046_g1;c58226_g1;c92129_g1
GO:0008236	e	serine-type peptidase activity	4/1013	104/152923	0.00522	1	molecular_function	c127451_g1;c206046_g1;c58226_g1;c92129_g1
GO:1901701	e	cellular response to oxygen-containing compound	5/1013	168/152923	0.00547	1	biological_process	c171178_g1;c171793_g1;c25090_g1;c96181_g2;c96789_g1
GO:0002020	e	protease binding	2/1013	17/152923	0.00558	1	molecular_function	c25090_g1;c58226_g1
GO:0048534	e	hematopoietic or lymphoid organ development	3/1013	54/152923	0.00559	1	biological_process	c10140_g1;c126992_g1;c181188_g3
GO:0051248	e	negative regulation of protein metabolic process	5/1013	169/152923	0.00561	1	biological_process	c162967_g1;c175311_g1;c181782_g4;c25090_g1;c83697_g1
GO:0005634	e	nucleus	18/1013	1355/152923	0.00603	1	cellular_component	c130377_g1;c143800_g1;c157658_g1;c167573_g2;c169362_g1;c170852_g1;c171106_g1;c172366_g1;c172958_g2;c173213_g1;c173213_g5;c174858_g2;c179095_g2;c179942_g20;c83697_g1;c90782_g1;c96181_g2;c96789_g1
GO:0046039	e	GTP metabolic process	5/1013	173/152923	0.00618	1	biological_process	c147877_g1;c151476_g1;c167596_g1;c181182_g7;c256296_g1
GO:0004298	e	threonine-type endopeptidase activity	2/1013	18/152923	0.00625	1	molecular_function	c181782_g4;c90782_g1
GO:0050817	e	coagulation	2/1013	18/152923	0.00625	1	biological_process	c6198_g1;c62105_g1
GO:0004896	e	cytokine receptor activity	2/1013	18/152923	0.00625	1	molecular_function	c174569_g4;c181088_g1
GO:0046132	e	pyrimidine ribonucleoside biosynthetic process	2/1013	18/152923	0.00625	1	biological_process	c147877_g1;c183001_g1
GO:0010464	e	regulation of mesenchymal cell proliferation	2/1013	18/152923	0.00625	1	biological_process	c174818_g6;c174858_g2
GO:0070003	e	threonine-type peptidase activity	2/1013	18/152923	0.00625	1	molecular_function	c181782_g4;c90782_g1
GO:0007596	e	blood coagulation	2/1013	18/152923	0.00625	1	biological_process	c6198_g1;c62105_g1
GO:0019318	e	hexose metabolic process	4/1013	111/152923	0.00655	1	biological_process	c147226_g1;c157442_g2;c175311_g1;c73327_g1
GO:0071682	e	endocytic vesicle lumen	1/1013	1/152923	0.00662	1	cellular_component	c171793_g1
GO:0046247	e	terpene catabolic process	1/1013	1/152923	0.00662	1	biological_process	c157442_g2
GO:0050820	e	positive regulation of coagulation	1/1013	1/152923	0.00662	1	biological_process	c25090_g1
GO:0050829	e	defense response to Gram-negative bacterium	1/1013	1/152923	0.00662	1	biological_process	c25090_g1
GO:0006567	e	threonine catabolic process	1/1013	1/152923	0.00662	1	biological_process	c118602_g1
GO:0035491	e	positive regulation of leukotriene production involved in inflammatory response	1/1013	1/152923	0.00662	1	biological_process	c25090_g1
GO:0004850	e	uridine phosphorylase activity	1/1013	1/152923	0.00662	1	molecular_function	c183001_g1
GO:0002591	e	positive regulation of antigen processing and presentation of peptide antigen via MHC class I	1/1013	1/152923	0.00662	1	biological_process	c175700_g1
GO:0060166	e	olfactory pit development	1/1013	1/152923	0.00662	1	biological_process	c157442_g2
GO:0045726	e	positive regulation of integrin biosynthetic process	1/1013	1/152923	0.00662	1	biological_process	c10140_g1
GO:0046251	e	limonene catabolic process	1/1013	1/152923	0.00662	1	biological_process	c157442_g2
GO:0031838	e	haptoglobin-hemoglobin complex	1/1013	1/152923	0.00662	1	cellular_component	c171793_g1
GO:0002589	e	regulation of antigen processing and presentation of peptide antigen via MHC class I	1/1013	1/152923	0.00662	1	biological_process	c175700_g1
GO:0002585	e	positive regulation of antigen processing and presentation of peptide antigen	1/1013	1/152923	0.00662	1	biological_process	c175700_g1
GO:0002583	e	regulation of antigen processing and presentation of peptide antigen	1/1013	1/152923	0.00662	1	biological_process	c175700_g1
GO:0010734	e	negative regulation of protein glutathionylation	1/1013	1/152923	0.00662	1	biological_process	c175311_g1
GO:0010732	e	regulation of protein glutathionylation	1/1013	1/152923	0.00662	1	biological_process	c175311_g1
GO:0019344	e	cysteine biosynthetic process	1/1013	1/152923	0.00662	1	biological_process	c111819_g1
GO:0008743	e	L-threonine 3-dehydrogenase activity	1/1013	1/152923	0.00662	1	molecular_function	c118602_g1
GO:0019885	e	antigen processing and presentation of endogenous peptide antigen via MHC class I	1/1013	1/152923	0.00662	1	biological_process	c175700_g1
GO:0002485	e	antigen processing and presentation of endogenous peptide antigen via MHC class I via ER pathway, TAP-dependent	1/1013	1/152923	0.00662	1	biological_process	c175700_g1
GO:0002481	e	antigen processing and presentation of exogenous protein antigen via MHC class Ib, TAP-dependent	1/1013	1/152923	0.00662	1	biological_process	c175700_g1
GO:0002488	e	antigen processing and presentation of endogenous peptide antigen via MHC class Ib via ER pathway	1/1013	1/152923	0.00662	1	biological_process	c175700_g1
GO:0002489	e	antigen processing and presentation of endogenous peptide antigen via MHC class Ib via ER pathway, TAP-dependent	1/1013	1/152923	0.00662	1	biological_process	c175700_g1
GO:0033615	e	mitochondrial proton-transporting ATP synthase complex assembly	1/1013	1/152923	0.00662	1	biological_process	c156793_g1
GO:0061043	e	regulation of vascular wound healing	1/1013	1/152923	0.00662	1	biological_process	c25090_g1
GO:0046108	e	uridine metabolic process	1/1013	1/152923	0.00662	1	biological_process	c183001_g1
GO:0018923	e	limonene metabolic process	1/1013	1/152923	0.00662	1	biological_process	c157442_g2
GO:0010757	e	negative regulation of plasminogen activation	1/1013	1/152923	0.00662	1	biological_process	c25090_g1
GO:0048515	e	spermatid differentiation	1/1013	1/152923	0.00662	1	biological_process	c147877_g1
GO:0001300	e	chronological cell aging	1/1013	1/152923	0.00662	1	biological_process	c25090_g1
GO:0047280	e	nicotinamide phosphoribosyltransferase activity	1/1013	1/152923	0.00662	1	molecular_function	c179131_g5
GO:0048247	e	lymphocyte chemotaxis	1/1013	1/152923	0.00662	1	biological_process	c227211_g1
GO:0045113	e	regulation of integrin biosynthetic process	1/1013	1/152923	0.00662	1	biological_process	c10140_g1
GO:0019260	e	1,2-dichloroethane catabolic process	1/1013	1/152923	0.00662	1	biological_process	c157442_g2
GO:0002579	e	positive regulation of antigen processing and presentation	1/1013	1/152923	0.00662	1	biological_process	c175700_g1
GO:0002577	e	regulation of antigen processing and presentation	1/1013	1/152923	0.00662	1	biological_process	c175700_g1
GO:0072541	e	peroxynitrite reductase activity	1/1013	1/152923	0.00662	1	molecular_function	c96181_g2
GO:0002484	e	antigen processing and presentation of endogenous peptide antigen via MHC class I via ER pathway	1/1013	1/152923	0.00662	1	biological_process	c175700_g1
GO:0043694	e	monoterpene catabolic process	1/1013	1/152923	0.00662	1	biological_process	c157442_g2
GO:0043692	e	monoterpene metabolic process	1/1013	1/152923	0.00662	1	biological_process	c157442_g2
GO:0018899	e	1,2-dichloroethane metabolic process	1/1013	1/152923	0.00662	1	biological_process	c157442_g2
GO:0060785	e	regulation of apoptosis involved in tissue homeostasis	1/1013	1/152923	0.00662	1	biological_process	c96181_g2
GO:0035490	e	regulation of leukotriene production involved in inflammatory response	1/1013	1/152923	0.00662	1	biological_process	c25090_g1
GO:0010693	e	negative regulation of alkaline phosphatase activity	1/1013	1/152923	0.00662	1	biological_process	c10140_g1
GO:0070837	e	dehydroascorbic acid transport	1/1013	1/152923	0.00662	1	biological_process	c171106_g1
GO:1900048	e	positive regulation of hemostasis	1/1013	1/152923	0.00662	1	biological_process	c25090_g1
GO:0051917	e	regulation of fibrinolysis	1/1013	1/152923	0.00662	1	biological_process	c25090_g1
GO:0051918	e	negative regulation of fibrinolysis	1/1013	1/152923	0.00662	1	biological_process	c25090_g1
GO:0004345	e	glucose-6-phosphate dehydrogenase activity	1/1013	1/152923	0.00662	1	molecular_function	c175311_g1
GO:0042206	e	halogenated hydrocarbon catabolic process	1/1013	1/152923	0.00662	1	biological_process	c157442_g2
GO:0042205	e	chlorinated hydrocarbon catabolic process	1/1013	1/152923	0.00662	1	biological_process	c157442_g2
GO:0051295	e	establishment of meiotic spindle localization	1/1013	1/152923	0.00662	1	biological_process	c171886_g1
GO:0070995	e	NADPH oxidation	1/1013	1/152923	0.00662	1	biological_process	c96181_g2
GO:0019322	e	pentose biosynthetic process	1/1013	1/152923	0.00662	1	biological_process	c175311_g1
GO:0021768	e	nucleus accumbens development	1/1013	1/152923	0.00662	1	biological_process	c157442_g2
GO:0060431	e	primary lung bud formation	1/1013	1/152923	0.00662	1	biological_process	c170852_g1
GO:0061044	e	negative regulation of vascular wound healing	1/1013	1/152923	0.00662	1	biological_process	c25090_g1
GO:0042214	e	terpene metabolic process	1/1013	1/152923	0.00662	1	biological_process	c157442_g2
GO:0031720	e	haptoglobin binding	1/1013	1/152923	0.00662	1	molecular_function	c171793_g1
GO:0060718	e	chorionic trophoblast cell differentiation	1/1013	1/152923	0.00662	1	biological_process	c170867_g1
GO:0002072	e	optic cup morphogenesis involved in camera-type eye development	1/1013	1/152923	0.00662	1	biological_process	c157442_g2
GO:0004731	e	purine-nucleoside phosphorylase activity	1/1013	1/152923	0.00662	1	molecular_function	c173950_g6
GO:0070237	e	positive regulation of activation-induced cell death of T cells	1/1013	1/152923	0.00662	1	biological_process	c10140_g1
GO:0002477	e	antigen processing and presentation of exogenous peptide antigen via MHC class Ib	1/1013	1/152923	0.00662	1	biological_process	c175700_g1
GO:0002476	e	antigen processing and presentation of endogenous peptide antigen via MHC class Ib	1/1013	1/152923	0.00662	1	biological_process	c175700_g1
GO:0030194	e	positive regulation of blood coagulation	1/1013	1/152923	0.00662	1	biological_process	c25090_g1
GO:0002046	e	opsin binding	1/1013	1/152923	0.00662	1	molecular_function	c140191_g3
GO:0043410	e	positive regulation of MAPK cascade	4/1013	112/152923	0.00676	1	biological_process	c10140_g1;c170867_g1;c292849_g1;c83697_g1
GO:0009058	e	biosynthetic process	17/1013	1240/152923	0.00686	1	biological_process	c10140_g1;c111819_g1;c126992_g1;c147877_g1;c157442_g2;c164503_g1;c170852_g1;c174818_g6;c175311_g1;c179131_g5;c179942_g20;c180731_g5;c181821_g5;c183001_g1;c23652_g1;c271240_g1;c73327_g1
GO:0010605	e	negative regulation of macromolecule metabolic process	9/1013	502/152923	0.00694	1	biological_process	c162967_g1;c173213_g5;c174818_g6;c175311_g1;c181782_g4;c227211_g1;c25090_g1;c83697_g1;c96181_g2
GO:0009220	e	pyrimidine ribonucleotide biosynthetic process	2/1013	19/152923	0.00696	1	biological_process	c147877_g1;c183001_g1
GO:0016712	e	oxidoreductase activity, acting on paired donors, with incorporation or reduction of molecular oxygen, reduced flavin or flavoprotein as one donor, and incorporation of one atom of oxygen	2/1013	19/152923	0.00696	1	molecular_function	c113785_g1;c177302_g3
GO:0044424	e	intracellular part	51/1013	5242/152923	0.00706	1	cellular_component	c113235_g1;c113785_g1;c114661_g1;c118602_g1;c126432_g1;c130377_g1;c132391_g1;c137683_g1;c143800_g1;c146592_g1;c156793_g1;c156982_g1;c157442_g2;c157658_g1;c160395_g1;c167573_g2;c169362_g1;c170823_g1;c170852_g1;c170867_g1;c171106_g1;c171793_g1;c171886_g1;c172361_g1;c172366_g1;c172958_g2;c173121_g2;c173205_g3;c173213_g1;c173213_g5;c174818_g6;c174858_g2;c175311_g1;c177284_g5;c179095_g2;c179131_g5;c17…
GO:1901068	e	guanosine-containing compound metabolic process	5/1013	179/152923	0.00711	1	biological_process	c147877_g1;c151476_g1;c167596_g1;c181182_g7;c256296_g1
GO:0043005	e	neuron projection	5/1013	179/152923	0.00711	1	cellular_component	c10140_g1;c137683_g1;c148977_g1;c172361_g1;c174818_g6
GO:0042802	e	identical protein binding	7/1013	332/152923	0.00716	1	molecular_function	c10140_g1;c157442_g2;c163217_g6;c171106_g1;c175311_g1;c181182_g7;c99829_g1
GO:0031400	e	negative regulation of protein modification process	4/1013	114/152923	0.00719	1	biological_process	c162967_g1;c175311_g1;c181782_g4;c83697_g1
GO:0022857	e	transmembrane transporter activity	10/1013	599/152923	0.00738	1	molecular_function	c113162_g1;c125330_g2;c159790_g1;c167505_g1;c169360_g1;c171106_g1;c175700_g1;c175700_g3;c178961_g1;c249314_g1
GO:0006096	e	glycolytic process	3/1013	60/152923	0.00749	1	biological_process	c157442_g2;c176494_g2;c73327_g1
GO:0042803	e	protein homodimerization activity	5/1013	182/152923	0.00761	1	molecular_function	c10140_g1;c157442_g2;c163217_g6;c175311_g1;c99829_g1
GO:0065003	e	macromolecular complex assembly	7/1013	336/152923	0.00762	1	biological_process	c125330_g2;c156793_g1;c163217_g6;c171106_g1;c171793_g1;c179095_g2;c99829_g1
GO:0009218	e	pyrimidine ribonucleotide metabolic process	2/1013	20/152923	0.0077	1	biological_process	c147877_g1;c183001_g1
GO:0046134	e	pyrimidine nucleoside biosynthetic process	2/1013	20/152923	0.0077	1	biological_process	c147877_g1;c183001_g1
GO:0007599	e	hemostasis	2/1013	20/152923	0.0077	1	biological_process	c6198_g1;c62105_g1
GO:0016525	e	negative regulation of angiogenesis	2/1013	20/152923	0.0077	1	biological_process	c173001_g2;c25090_g1
GO:0070301	e	cellular response to hydrogen peroxide	2/1013	20/152923	0.0077	1	biological_process	c171793_g1;c96181_g2
GO:0002274	e	myeloid leukocyte activation	2/1013	20/152923	0.0077	1	biological_process	c161431_g1;c174569_g4
GO:0032872	e	regulation of stress-activated MAPK cascade	3/1013	61/152923	0.00784	1	biological_process	c10140_g1;c170867_g1;c83697_g1
GO:0006355	e	regulation of transcription, DNA-templated	20/1013	1616/152923	0.00805	1	biological_process	c113235_g1;c130377_g1;c146592_g1;c156982_g1;c167573_g2;c172366_g1;c173213_g1;c173213_g5;c174818_g6;c174858_g2;c179942_g20;c292849_g1;c96181_g2;c96789_g1
GO:0070302	e	regulation of stress-activated protein kinase signaling cascade	3/1013	62/152923	0.0082	1	biological_process	c10140_g1;c170867_g1;c83697_g1
GO:0005996	e	monosaccharide metabolic process	4/1013	119/152923	0.00834	1	biological_process	c147226_g1;c157442_g2;c175311_g1;c73327_g1
GO:0000186	e	activation of MAPKK activity	2/1013	21/152923	0.00847	1	biological_process	c170867_g1;c83697_g1
GO:0006721	e	terpenoid metabolic process	2/1013	21/152923	0.00847	1	biological_process	c157442_g2;c170852_g1
GO:0006769	e	nicotinamide metabolic process	2/1013	21/152923	0.00847	1	biological_process	c173950_g6;c179131_g5
GO:0009069	e	serine family amino acid metabolic process	7/1013	343/152923	0.00848	1	biological_process	c10140_g1;c111819_g1;c118602_g1;c156982_g1;c167573_g2;c170867_g1;c181217_g1
GO:1901606	e	alpha-amino acid catabolic process	3/1013	63/152923	0.00857	1	biological_process	c118602_g1;c157442_g2;c271240_g1
GO:0043231	e	intracellular membrane-bounded organelle	26/1013	2285/152923	0.00868	1	cellular_component	c118602_g1;c126432_g1;c130377_g1;c143800_g1;c157658_g1;c167573_g2;c169362_g1;c170852_g1;c171106_g1;c171886_g1;c172366_g1;c172958_g2;c173121_g2;c173205_g3;c173213_g1;c173213_g5;c174858_g2;c175311_g1;c179095_g2;c179942_g20;c181188_g3;c83697_g1;c90782_g1;c96181_g2;c96789_g1;c99829_g1
GO:0051046	e	regulation of secretion	4/1013	121/152923	0.00883	1	biological_process	c10140_g1;c161431_g1;c181217_g1;c292849_g1
GO:0051049	e	regulation of transport	8/1013	432/152923	0.00884	1	biological_process	c10140_g1;c125330_g2;c161431_g1;c181217_g1;c227211_g1;c249314_g1;c25090_g1;c292849_g1
GO:1901566	e	organonitrogen compound biosynthetic process	7/1013	346/152923	0.00887	1	biological_process	c10140_g1;c111819_g1;c147877_g1;c164503_g1;c179131_g5;c183001_g1;c271240_g1
GO:0051336	e	regulation of hydrolase activity	8/1013	433/152923	0.00895	1	biological_process	c10140_g1;c148977_g1;c167688_g3;c170823_g1;c25090_g1;c29828_g1;c62105_g1;c96181_g2
GO:0071840	e	cellular component organization or biogenesis	19/1013	1505/152923	0.00921	1	biological_process	c10140_g1;c125330_g2;c143800_g1;c156793_g1;c163217_g6;c164503_g1;c166840_g1;c169275_g3;c170823_g1;c171106_g1;c171793_g1;c171886_g1;c173579_g3;c174818_g6;c179095_g2;c181188_g3;c227211_g1;c292849_g1;c99829_g1
GO:0004867	e	serine-type endopeptidase inhibitor activity	2/1013	22/152923	0.00927	1	molecular_function	c25090_g1;c62105_g1
GO:0015370	e	solute:sodium symporter activity	2/1013	22/152923	0.00927	1	molecular_function	c113162_g1;c178961_g1
GO:0046903	e	secretion	4/1013	123/152923	0.00934	1	biological_process	c161431_g1;c169275_g3;c227211_g1;c292849_g1
GO:0022892	e	substrate-specific transporter activity	10/1013	621/152923	0.00935	1	molecular_function	c113162_g1;c125330_g2;c132391_g1;c159790_g1;c167505_g1;c169360_g1;c171106_g1;c171793_g1;c178961_g1;c249314_g1
GO:0032879	e	regulation of localization	10/1013	621/152923	0.00935	1	biological_process	c10140_g1;c125330_g2;c161431_g1;c164503_g1;c169275_g3;c181217_g1;c227211_g1;c249314_g1;c25090_g1;c292849_g1
GO:0016477	e	cell migration	5/1013	192/152923	0.00945	1	biological_process	c10140_g1;c169275_g3;c170823_g1;c227211_g1;c58226_g1
GO:1901137	e	carbohydrate derivative biosynthetic process	5/1013	193/152923	0.00965	1	biological_process	c147877_g1;c164503_g1;c175311_g1;c183001_g1;c73327_g1
GO:0042995	e	cell projection	7/1013	355/152923	0.0101	1	cellular_component	c10140_g1;c137683_g1;c140191_g3;c148977_g1;c172361_g1;c174818_g6;c58226_g1
GO:0007187	e	G-protein coupled receptor signaling pathway, coupled to cyclic nucleotide second messenger	4/1013	126/152923	0.0101	1	biological_process	c162109_g3;c174569_g4;c181088_g1;c47936_g1
GO:0010557	e	positive regulation of macromolecule biosynthetic process	8/1013	443/152923	0.0102	1	biological_process	c10140_g1;c113235_g1;c146592_g1;c173213_g5;c174818_g6;c179942_g20;c292849_g1;c96181_g2
GO:0046364	e	monosaccharide biosynthetic process	3/1013	68/152923	0.0106	1	biological_process	c157442_g2;c175311_g1;c73327_g1
GO:0044093	e	positive regulation of molecular function	9/1013	538/152923	0.0106	1	biological_process	c10140_g1;c156982_g1;c167573_g2;c170823_g1;c170867_g1;c181782_g4;c292849_g1;c29828_g1;c83697_g1
GO:0080135	e	regulation of cellular response to stress	4/1013	129/152923	0.011	1	biological_process	c10140_g1;c170867_g1;c172958_g2;c83697_g1
GO:0005506	e	iron ion binding	4/1013	129/152923	0.011	1	molecular_function	c113785_g1;c132391_g1;c171793_g1;c177302_g3
GO:0004252	e	serine-type endopeptidase activity	3/1013	69/152923	0.011	1	molecular_function	c127451_g1;c58226_g1;c92129_g1
GO:0009820	e	alkaloid metabolic process	2/1013	24/152923	0.011	1	biological_process	c173950_g6;c179131_g5
GO:0046497	e	nicotinate nucleotide metabolic process	2/1013	24/152923	0.011	1	biological_process	c173950_g6;c179131_g5
GO:0044848	e	biological phase	2/1013	24/152923	0.011	1	biological_process	c10140_g1;c181782_g4
GO:0006221	e	pyrimidine nucleotide biosynthetic process	2/1013	24/152923	0.011	1	biological_process	c147877_g1;c183001_g1
GO:0046683	e	response to organophosphorus	2/1013	24/152923	0.011	1	biological_process	c169703_g1;c96789_g1
GO:0031982	e	vesicle	7/1013	361/152923	0.011	1	cellular_component	c171106_g1;c171793_g1;c173205_g3;c181182_g7;c181188_g3;c181782_g4;c96181_g2
GO:0009063	e	cellular amino acid catabolic process	3/1013	70/152923	0.0114	1	biological_process	c118602_g1;c157442_g2;c271240_g1
GO:0016887	e	ATPase activity	6/1013	281/152923	0.0117	1	molecular_function	c174714_g1;c175700_g1;c175700_g11;c175700_g3;c181188_g3;c99829_g1
GO:0046777	e	protein autophosphorylation	3/1013	71/152923	0.0119	1	biological_process	c156982_g1;c166779_g2;c167573_g2
GO:0097458	e	neuron part	6/1013	284/152923	0.0123	1	cellular_component	c10140_g1;c137683_g1;c140191_g3;c148977_g1;c172361_g1;c174818_g6
GO:0005622	e	intracellular	6/1013	284/152923	0.0123	1	cellular_component	c159790_g1;c163532_g1;c169242_g1;c170784_g1;c175245_g1;c25529_g1
GO:0032147	e	activation of protein kinase activity	3/1013	73/152923	0.0128	1	biological_process	c10140_g1;c170867_g1;c83697_g1
GO:0014074	e	response to purine-containing compound	2/1013	26/152923	0.0128	1	biological_process	c169703_g1;c96789_g1
GO:0042542	e	response to hydrogen peroxide	2/1013	26/152923	0.0128	1	biological_process	c171793_g1;c96181_g2
GO:0030145	e	manganese ion binding	2/1013	26/152923	0.0128	1	molecular_function	c156982_g1;c167573_g2
GO:0006720	e	isoprenoid metabolic process	2/1013	26/152923	0.0128	1	biological_process	c157442_g2;c170852_g1
GO:0031076	e	embryonic camera-type eye development	1/1013	2/152923	0.0132	1	biological_process	c170852_g1
GO:0032757	e	positive regulation of interleukin-8 production	1/1013	2/152923	0.0132	1	biological_process	c25090_g1
GO:0052650	e	NADP-retinol dehydrogenase activity	1/1013	2/152923	0.0132	1	molecular_function	c170852_g1
GO:0001016	e	RNA polymerase III regulatory region DNA binding	1/1013	2/152923	0.0132	1	molecular_function	c96181_g2
GO:0035166	e	post-embryonic hemopoiesis	1/1013	2/152923	0.0132	1	biological_process	c181188_g3
GO:0046087	e	cytidine metabolic process	1/1013	2/152923	0.0132	1	biological_process	c163217_g6
GO:0035672	e	oligopeptide transmembrane transport	1/1013	2/152923	0.0132	1	biological_process	c175700_g1
GO:0044824	e	retroviral 3' processing activity	1/1013	2/152923	0.0132	1	molecular_function	c156308_g1
GO:0060449	e	bud elongation involved in lung branching	1/1013	2/152923	0.0132	1	biological_process	c170852_g1
GO:1903054	e	negative regulation of extracellular matrix organization	1/1013	2/152923	0.0132	1	biological_process	c58226_g1
GO:0042416	e	dopamine biosynthetic process	1/1013	2/152923	0.0132	1	biological_process	c10140_g1
GO:0048818	e	positive regulation of hair follicle maturation	1/1013	2/152923	0.0132	1	biological_process	c10140_g1
GO:0043765	e	T/G mismatch-specific endonuclease activity	1/1013	2/152923	0.0132	1	molecular_function	c156308_g1
GO:2000795	e	negative regulation of epithelial cell proliferation involved in lung morphogenesis	1/1013	2/152923	0.0132	1	biological_process	c174818_g6
GO:2000790	e	regulation of mesenchymal cell proliferation involved in lung development	1/1013	2/152923	0.0132	1	biological_process	c174818_g6
GO:2000791	e	negative regulation of mesenchymal cell proliferation involved in lung development	1/1013	2/152923	0.0132	1	biological_process	c174818_g6
GO:0042149	e	cellular response to glucose starvation	1/1013	2/152923	0.0132	1	biological_process	c171106_g1
GO:0070166	e	enamel mineralization	1/1013	2/152923	0.0132	1	biological_process	c176103_g2
GO:0032677	e	regulation of interleukin-8 production	1/1013	2/152923	0.0132	1	biological_process	c25090_g1
GO:0042590	e	antigen processing and presentation of exogenous peptide antigen via MHC class I	1/1013	2/152923	0.0132	1	biological_process	c181782_g4
GO:0061512	e	protein localization to cilium	1/1013	2/152923	0.0132	1	biological_process	c143800_g1
GO:0060486	e	Clara cell differentiation	1/1013	2/152923	0.0132	1	biological_process	c174818_g6
GO:0010755	e	regulation of plasminogen activation	1/1013	2/152923	0.0132	1	biological_process	c25090_g1
GO:0048819	e	regulation of hair follicle maturation	1/1013	2/152923	0.0132	1	biological_process	c10140_g1
GO:0007538	e	primary sex determination	1/1013	2/152923	0.0132	1	biological_process	c170867_g1
GO:0010716	e	negative regulation of extracellular matrix disassembly	1/1013	2/152923	0.0132	1	biological_process	c58226_g1
GO:0010714	e	positive regulation of collagen metabolic process	1/1013	2/152923	0.0132	1	biological_process	c96181_g2
GO:0033629	e	negative regulation of cell adhesion mediated by integrin	1/1013	2/152923	0.0132	1	biological_process	c25090_g1
GO:0061141	e	lung ciliated cell differentiation	1/1013	2/152923	0.0132	1	biological_process	c174818_g6
GO:0046133	e	pyrimidine ribonucleoside catabolic process	1/1013	2/152923	0.0132	1	biological_process	c163217_g6
GO:0005415	e	nucleoside:sodium symporter activity	1/1013	2/152923	0.0132	1	molecular_function	c178961_g1
GO:0004126	e	cytidine deaminase activity	1/1013	2/152923	0.0132	1	molecular_function	c163217_g6
GO:0008300	e	isoprenoid catabolic process	1/1013	2/152923	0.0132	1	biological_process	c157442_g2
GO:0016480	e	negative regulation of transcription from RNA polymerase III promoter	1/1013	2/152923	0.0132	1	biological_process	c96181_g2
GO:0030235	e	nitric-oxide synthase regulator activity	1/1013	2/152923	0.0132	1	molecular_function	c99829_g1
GO:0051891	e	positive regulation of cardioblast differentiation	1/1013	2/152923	0.0132	1	biological_process	c10140_g1
GO:0036119	e	response to platelet-derived growth factor	1/1013	2/152923	0.0132	1	biological_process	c164503_g1
GO:0009972	e	cytidine deamination	1/1013	2/152923	0.0132	1	biological_process	c163217_g6
GO:0005537	e	mannose binding	1/1013	2/152923	0.0132	1	molecular_function	c179548_g9
GO:0019100	e	male germ-line sex determination	1/1013	2/152923	0.0132	1	biological_process	c170867_g1
GO:0043461	e	proton-transporting ATP synthase complex assembly	1/1013	2/152923	0.0132	1	biological_process	c156793_g1
GO:0033326	e	cerebrospinal fluid secretion	1/1013	2/152923	0.0132	1	biological_process	c169275_g3
GO:0002479	e	antigen processing and presentation of exogenous peptide antigen via MHC class I, TAP-dependent	1/1013	2/152923	0.0132	1	biological_process	c181782_g4
GO:0070234	e	positive regulation of T cell apoptotic process	1/1013	2/152923	0.0132	1	biological_process	c10140_g1
GO:0070235	e	regulation of activation-induced cell death of T cells	1/1013	2/152923	0.0132	1	biological_process	c10140_g1
GO:0021730	e	trigeminal sensory nucleus development	1/1013	2/152923	0.0132	1	biological_process	c174818_g6
GO:0048755	e	branching morphogenesis of a nerve	1/1013	2/152923	0.0132	1	biological_process	c148977_g1
GO:0060572	e	morphogenesis of an epithelial bud	1/1013	2/152923	0.0132	1	biological_process	c170852_g1
GO:0044300	e	cerebellar mossy fiber	1/1013	2/152923	0.0132	1	cellular_component	c174818_g6
GO:0010446	e	response to alkaline pH	1/1013	2/152923	0.0132	1	biological_process	c166779_g2
GO:0006216	e	cytidine catabolic process	1/1013	2/152923	0.0132	1	biological_process	c163217_g6
GO:0072676	e	lymphocyte migration	1/1013	2/152923	0.0132	1	biological_process	c227211_g1
GO:0051794	e	regulation of catagen	1/1013	2/152923	0.0132	1	biological_process	c10140_g1
GO:0090026	e	positive regulation of monocyte chemotaxis	1/1013	2/152923	0.0132	1	biological_process	c25090_g1
GO:2000097	e	regulation of smooth muscle cell-matrix adhesion	1/1013	2/152923	0.0132	1	biological_process	c25090_g1
GO:0032836	e	glomerular basement membrane development	1/1013	2/152923	0.0132	1	biological_process	c181188_g3
GO:2000098	e	negative regulation of smooth muscle cell-matrix adhesion	1/1013	2/152923	0.0132	1	biological_process	c25090_g1
GO:0018992	e	germ-line sex determination	1/1013	2/152923	0.0132	1	biological_process	c170867_g1
GO:0043249	e	erythrocyte maturation	1/1013	2/152923	0.0132	1	biological_process	c175311_g1
GO:0045226	e	extracellular polysaccharide biosynthetic process	1/1013	2/152923	0.0132	1	biological_process	c164503_g1
GO:0071469	e	cellular response to alkaline pH	1/1013	2/152923	0.0132	1	biological_process	c166779_g2
GO:0051131	e	chaperone-mediated protein complex assembly	1/1013	2/152923	0.0132	1	biological_process	c99829_g1
GO:0046379	e	extracellular polysaccharide metabolic process	1/1013	2/152923	0.0132	1	biological_process	c164503_g1
GO:0010225	e	response to UV-C	1/1013	2/152923	0.0132	1	biological_process	c170867_g1
GO:0008106	e	alcohol dehydrogenase (NADP+) activity	1/1013	2/152923	0.0132	1	molecular_function	c170852_g1
GO:0004033	e	aldo-keto reductase (NADP) activity	1/1013	2/152923	0.0132	1	molecular_function	c170852_g1
GO:0007542	e	primary sex determination, germ-line	1/1013	2/152923	0.0132	1	biological_process	c170867_g1
GO:0032965	e	regulation of collagen biosynthetic process	1/1013	2/152923	0.0132	1	biological_process	c96181_g2
GO:0032967	e	positive regulation of collagen biosynthetic process	1/1013	2/152923	0.0132	1	biological_process	c96181_g2
GO:0043583	e	ear development	1/1013	2/152923	0.0132	1	biological_process	c170852_g1
GO:0034755	e	iron ion transmembrane transport	1/1013	2/152923	0.0132	1	biological_process	c167505_g1
GO:0022601	e	menstrual cycle phase	1/1013	2/152923	0.0132	1	biological_process	c10140_g1
GO:0036120	e	cellular response to platelet-derived growth factor stimulus	1/1013	2/152923	0.0132	1	biological_process	c164503_g1
GO:0034505	e	tooth mineralization	1/1013	2/152923	0.0132	1	biological_process	c176103_g2
GO:0021740	e	principal sensory nucleus of trigeminal nerve development	1/1013	2/152923	0.0132	1	biological_process	c174818_g6
GO:0006359	e	regulation of transcription from RNA polymerase III promoter	1/1013	2/152923	0.0132	1	biological_process	c96181_g2
GO:0051798	e	positive regulation of hair follicle development	1/1013	2/152923	0.0132	1	biological_process	c10140_g1
GO:0051795	e	positive regulation of catagen	1/1013	2/152923	0.0132	1	biological_process	c10140_g1
GO:0004053	e	arginase activity	1/1013	2/152923	0.0132	1	molecular_function	c271240_g1
GO:0014912	e	negative regulation of smooth muscle cell migration	1/1013	2/152923	0.0132	1	biological_process	c25090_g1
GO:0001939	e	female pronucleus	1/1013	2/152923	0.0132	1	cellular_component	c171106_g1
GO:0006811	e	ion transport	10/1013	656/152923	0.0133	1	biological_process	c113162_g1;c125330_g2;c159790_g1;c161925_g1;c167505_g1;c171106_g1;c171793_g1;c178961_g1;c227211_g1;c249314_g1
GO:0051171	e	regulation of nitrogen compound metabolic process	20/1013	1668/152923	0.0136	1	biological_process	c113235_g1;c130377_g1;c146592_g1;c156982_g1;c163217_g6;c167573_g2;c170823_g1;c172366_g1;c173213_g1;c173213_g5;c174818_g6;c174858_g2;c179942_g20;c181782_g4;c227211_g1;c292849_g1;c29828_g1;c96181_g2;c96789_g1;c99829_g1
GO:0006767	e	water-soluble vitamin metabolic process	3/1013	75/152923	0.0137	1	biological_process	c157442_g2;c173950_g6;c179131_g5
GO:0001654	e	eye development	2/1013	27/152923	0.0138	1	biological_process	c10140_g1;c170852_g1
GO:0006220	e	pyrimidine nucleotide metabolic process	2/1013	27/152923	0.0138	1	biological_process	c147877_g1;c183001_g1
GO:0042472	e	inner ear morphogenesis	2/1013	27/152923	0.0138	1	biological_process	c157442_g2;c174858_g2
GO:0009068	e	aspartate family amino acid catabolic process	2/1013	27/152923	0.0138	1	biological_process	c118602_g1;c157442_g2
GO:0050680	e	negative regulation of epithelial cell proliferation	2/1013	27/152923	0.0138	1	biological_process	c10140_g1;c174818_g6
GO:0019205	e	nucleobase-containing compound kinase activity	2/1013	27/152923	0.0138	1	molecular_function	c147877_g1;c72494_g1
GO:0031974	e	membrane-enclosed lumen	3/1013	76/152923	0.0142	1	cellular_component	c146592_g1;c171793_g1;c96181_g2
GO:1901605	e	alpha-amino acid metabolic process	10/1013	667/152923	0.0147	1	biological_process	c10140_g1;c111819_g1;c118602_g1;c156982_g1;c157442_g2;c162967_g1;c167573_g2;c170867_g1;c181217_g1;c271240_g1
GO:0051348	e	negative regulation of transferase activity	3/1013	77/152923	0.0147	1	biological_process	c162967_g1;c181782_g4;c83697_g1
GO:0072528	e	pyrimidine-containing compound biosynthetic process	2/1013	28/152923	0.0148	1	biological_process	c147877_g1;c183001_g1
GO:0022890	e	inorganic cation transmembrane transporter activity	6/1013	297/152923	0.015	1	molecular_function	c113162_g1;c125330_g2;c159790_g1;c167505_g1;c178961_g1;c249314_g1
GO:0030234	e	enzyme regulator activity	6/1013	297/152923	0.015	1	molecular_function	c167688_g3;c25090_g1;c29828_g1;c62105_g1;c96181_g2;c99829_g1
GO:0003700	e	sequence-specific DNA binding transcription factor activity	8/1013	480/152923	0.0158	1	molecular_function	c113235_g1;c130377_g1;c173213_g1;c173213_g5;c174818_g6;c174858_g2;c179942_g20;c96789_g1
GO:0015294	e	solute:cation symporter activity	2/1013	29/152923	0.0158	1	molecular_function	c113162_g1;c178961_g1
GO:0010468	e	regulation of gene expression	18/1013	1509/152923	0.0161	1	biological_process	c10140_g1;c113235_g1;c130377_g1;c146592_g1;c156982_g1;c167573_g2;c170867_g1;c172366_g1;c173213_g1;c173213_g5;c174818_g6;c174858_g2;c179942_g20;c227211_g1;c25090_g1;c292849_g1;c96181_g2;c96789_g1
GO:0001071	e	nucleic acid binding transcription factor activity	8/1013	483/152923	0.0163	1	molecular_function	c113235_g1;c130377_g1;c173213_g1;c173213_g5;c174818_g6;c174858_g2;c179942_g20;c96789_g1
GO:0006766	e	vitamin metabolic process	3/1013	80/152923	0.0163	1	biological_process	c157442_g2;c173950_g6;c179131_g5
GO:0007167	e	enzyme linked receptor protein signaling pathway	5/1013	221/152923	0.0165	1	biological_process	c10140_g1;c148977_g1;c166779_g2;c170867_g1;c181188_g3
GO:0048870	e	cell motility	5/1013	221/152923	0.0165	1	biological_process	c10140_g1;c169275_g3;c170823_g1;c227211_g1;c58226_g1
GO:0098542	e	defense response to other organism	2/1013	30/152923	0.0169	1	biological_process	c177284_g5;c25090_g1
GO:1901069	e	guanosine-containing compound catabolic process	4/1013	149/152923	0.0177	1	biological_process	c151476_g1;c167596_g1;c181182_g7;c256296_g1
GO:0006184	e	GTP catabolic process	4/1013	149/152923	0.0177	1	biological_process	c151476_g1;c167596_g1;c181182_g7;c256296_g1
GO:0005667	e	transcription factor complex	9/1013	588/152923	0.0178	1	cellular_component	c113235_g1;c130377_g1;c146592_g1;c156982_g1;c167573_g2;c173213_g1;c173213_g5;c174858_g2;c96789_g1
GO:0043021	e	ribonucleoprotein complex binding	2/1013	31/152923	0.018	1	molecular_function	c156982_g1;c167573_g2
GO:0046165	e	alcohol biosynthetic process	2/1013	31/152923	0.018	1	biological_process	c175311_g1;c73327_g1
GO:0030335	e	positive regulation of cell migration	3/1013	83/152923	0.018	1	biological_process	c10140_g1;c227211_g1;c25090_g1
GO:0043226	e	organelle	32/1013	3124/152923	0.0184	1	cellular_component	c118602_g1;c126432_g1;c130377_g1;c140191_g3;c143800_g1;c146592_g1;c157658_g1;c167573_g2;c169362_g1;c170852_g1;c171106_g1;c171793_g1;c171886_g1;c172366_g1;c172958_g2;c173121_g2;c173205_g3;c173213_g1;c173213_g5;c174818_g6;c174858_g2;c175311_g1;c179095_g2;c179942_g20;c181182_g7;c181188_g3;c181782_g4;c83697_g1;c90782_g1;c96181_g2;c96789_g1;c99829_g1
GO:0071345	e	cellular response to cytokine stimulus	3/1013	84/152923	0.0186	1	biological_process	c174569_g4;c181088_g1;c181182_g7
GO:2000147	e	positive regulation of cell motility	3/1013	84/152923	0.0186	1	biological_process	c10140_g1;c227211_g1;c25090_g1
GO:0006928	e	cellular component movement	7/1013	402/152923	0.0187	1	biological_process	c10140_g1;c148977_g1;c169275_g3;c170823_g1;c174818_g6;c227211_g1;c58226_g1
GO:0006732	e	coenzyme metabolic process	4/1013	152/152923	0.0189	1	biological_process	c173950_g6;c175311_g1;c179131_g5;c96181_g2
GO:0033993	e	response to lipid	4/1013	152/152923	0.0189	1	biological_process	c10140_g1;c171178_g1;c227211_g1;c25090_g1
GO:0098589	e	membrane region	5/1013	230/152923	0.0192	1	cellular_component	c113785_g1;c170852_g1;c171106_g1;c177246_g9;c181821_g5
GO:0031324	e	negative regulation of cellular metabolic process	8/1013	500/152923	0.0196	1	biological_process	c162967_g1;c163217_g6;c173213_g5;c174818_g6;c175311_g1;c181782_g4;c83697_g1;c96181_g2
GO:0002701	e	negative regulation of production of molecular mediator of immune response	1/1013	3/152923	0.0197	1	biological_process	c10140_g1
GO:0003094	e	glomerular filtration	1/1013	3/152923	0.0197	1	biological_process	c181188_g3
GO:0004514	e	nicotinate-nucleotide diphosphorylase (carboxylating) activity	1/1013	3/152923	0.0197	1	molecular_function	c179131_g5
GO:0060602	e	branch elongation of an epithelium	1/1013	3/152923	0.0197	1	biological_process	c170852_g1
GO:0005000	e	vasopressin receptor activity	1/1013	3/152923	0.0197	1	molecular_function	c47936_g1
GO:0070330	e	aromatase activity	1/1013	3/152923	0.0197	1	molecular_function	c113785_g1
GO:0007184	e	SMAD protein import into nucleus	1/1013	3/152923	0.0197	1	biological_process	c10140_g1
GO:0048551	e	metalloenzyme inhibitor activity	1/1013	3/152923	0.0197	1	molecular_function	c167688_g3
GO:0072015	e	glomerular visceral epithelial cell development	1/1013	3/152923	0.0197	1	biological_process	c181188_g3
GO:0043097	e	pyrimidine nucleoside salvage	1/1013	3/152923	0.0197	1	biological_process	c183001_g1
GO:0072310	e	glomerular epithelial cell development	1/1013	3/152923	0.0197	1	biological_process	c181188_g3
GO:0042417	e	dopamine metabolic process	1/1013	3/152923	0.0197	1	biological_process	c10140_g1
GO:0004467	e	long-chain fatty acid-CoA ligase activity	1/1013	3/152923	0.0197	1	molecular_function	c160395_g1
GO:0005114	e	type II transforming growth factor beta receptor binding	1/1013	3/152923	0.0197	1	molecular_function	c10140_g1
GO:0008191	e	metalloendopeptidase inhibitor activity	1/1013	3/152923	0.0197	1	molecular_function	c167688_g3
GO:0010936	e	negative regulation of macrophage cytokine production	1/1013	3/152923	0.0197	1	biological_process	c10140_g1
GO:0010935	e	regulation of macrophage cytokine production	1/1013	3/152923	0.0197	1	biological_process	c10140_g1
GO:2001057	e	reactive nitrogen species metabolic process	1/1013	3/152923	0.0197	1	biological_process	c96181_g2
GO:0000185	e	activation of MAPKKK activity	1/1013	3/152923	0.0197	1	biological_process	c83697_g1
GO:0003840	e	gamma-glutamyltransferase activity	1/1013	3/152923	0.0197	1	molecular_function	c111819_g1
GO:0003846	e	2-acylglycerol O-acyltransferase activity	1/1013	3/152923	0.0197	1	molecular_function	c181821_g5
GO:0010138	e	pyrimidine ribonucleotide salvage	1/1013	3/152923	0.0197	1	biological_process	c183001_g1
GO:0007530	e	sex determination	1/1013	3/152923	0.0197	1	biological_process	c170867_g1
GO:0010712	e	regulation of collagen metabolic process	1/1013	3/152923	0.0197	1	biological_process	c96181_g2
GO:0071371	e	cellular response to gonadotropin stimulus	1/1013	3/152923	0.0197	1	biological_process	c96789_g1
GO:0071379	e	cellular response to prostaglandin stimulus	1/1013	3/152923	0.0197	1	biological_process	c171178_g1
GO:0060324	e	face development	1/1013	3/152923	0.0197	1	biological_process	c157442_g2
GO:0030238	e	male sex determination	1/1013	3/152923	0.0197	1	biological_process	c170867_g1
GO:0051890	e	regulation of cardioblast differentiation	1/1013	3/152923	0.0197	1	biological_process	c10140_g1
GO:0031983	e	vesicle lumen	1/1013	3/152923	0.0197	1	cellular_component	c171793_g1
GO:0042246	e	tissue regeneration	1/1013	3/152923	0.0197	1	biological_process	c176638_g1
GO:0032262	e	pyrimidine nucleotide salvage	1/1013	3/152923	0.0197	1	biological_process	c183001_g1
GO:0043303	e	mast cell degranulation	1/1013	3/152923	0.0197	1	biological_process	c161431_g1
GO:0034694	e	response to prostaglandin	1/1013	3/152923	0.0197	1	biological_process	c171178_g1
GO:0060013	e	righting reflex	1/1013	3/152923	0.0197	1	biological_process	c157442_g2
GO:0006699	e	bile acid biosynthetic process	1/1013	3/152923	0.0197	1	biological_process	c157442_g2
GO:0010692	e	regulation of alkaline phosphatase activity	1/1013	3/152923	0.0197	1	biological_process	c10140_g1
GO:0070230	e	positive regulation of lymphocyte apoptotic process	1/1013	3/152923	0.0197	1	biological_process	c10140_g1
GO:0061179	e	negative regulation of insulin secretion involved in cellular response to glucose stimulus	1/1013	3/152923	0.0197	1	biological_process	c181217_g1
GO:0060205	e	cytoplasmic membrane-bounded vesicle lumen	1/1013	3/152923	0.0197	1	cellular_component	c171793_g1
GO:0033630	e	positive regulation of cell adhesion mediated by integrin	1/1013	3/152923	0.0197	1	biological_process	c10140_g1
GO:0071539	e	protein localization to centrosome	1/1013	3/152923	0.0197	1	biological_process	c143800_g1
GO:0090025	e	regulation of monocyte chemotaxis	1/1013	3/152923	0.0197	1	biological_process	c25090_g1
GO:0044206	e	UMP salvage	1/1013	3/152923	0.0197	1	biological_process	c183001_g1
GO:0051457	e	maintenance of protein location in nucleus	1/1013	3/152923	0.0197	1	biological_process	c146592_g1
GO:0047547	e	2-methylcitrate dehydratase activity	1/1013	3/152923	0.0197	1	molecular_function	c158703_g1
GO:0060510	e	Type II pneumocyte differentiation	1/1013	3/152923	0.0197	1	biological_process	c174818_g6
GO:0042517	e	positive regulation of tyrosine phosphorylation of Stat3 protein	1/1013	3/152923	0.0197	1	biological_process	c146592_g1
GO:0004396	e	hexokinase activity	1/1013	3/152923	0.0197	1	molecular_function	c73327_g1
GO:0004029	e	aldehyde dehydrogenase (NAD) activity	1/1013	3/152923	0.0197	1	molecular_function	c157442_g2
GO:0007008	e	outer mitochondrial membrane organization	1/1013	3/152923	0.0197	1	biological_process	c99829_g1
GO:0072201	e	negative regulation of mesenchymal cell proliferation	1/1013	3/152923	0.0197	1	biological_process	c174818_g6
GO:0008655	e	pyrimidine-containing compound salvage	1/1013	3/152923	0.0197	1	biological_process	c183001_g1
GO:0010764	e	negative regulation of fibroblast migration	1/1013	3/152923	0.0197	1	biological_process	c164503_g1
GO:0043584	e	nose development	1/1013	3/152923	0.0197	1	biological_process	c170852_g1
GO:0002279	e	mast cell activation involved in immune response	1/1013	3/152923	0.0197	1	biological_process	c161431_g1
GO:0045334	e	clathrin-coated endocytic vesicle	1/1013	3/152923	0.0197	1	cellular_component	c181188_g3
GO:0010576	e	metalloenzyme regulator activity	1/1013	3/152923	0.0197	1	molecular_function	c167688_g3
GO:0002719	e	negative regulation of cytokine production involved in immune response	1/1013	3/152923	0.0197	1	biological_process	c10140_g1
GO:0045040	e	protein import into mitochondrial outer membrane	1/1013	3/152923	0.0197	1	biological_process	c99829_g1
GO:0051272	e	positive regulation of cellular component movement	3/1013	86/152923	0.0198	1	biological_process	c10140_g1;c227211_g1;c25090_g1
GO:0006090	e	pyruvate metabolic process	3/1013	86/152923	0.0198	1	biological_process	c157442_g2;c176494_g2;c73327_g1
GO:0006749	e	glutathione metabolic process	2/1013	33/152923	0.0202	1	biological_process	c111819_g1;c175311_g1
GO:0015293	e	symporter activity	2/1013	33/152923	0.0202	1	molecular_function	c113162_g1;c178961_g1
GO:0034614	e	cellular response to reactive oxygen species	2/1013	33/152923	0.0202	1	biological_process	c171793_g1;c96181_g2
GO:0009889	e	regulation of biosynthetic process	17/1013	1432/152923	0.0207	1	biological_process	c10140_g1;c113235_g1;c130377_g1;c146592_g1;c156982_g1;c167573_g2;c172366_g1;c173213_g1;c173213_g5;c174818_g6;c174858_g2;c179942_g20;c227211_g1;c292849_g1;c96181_g2;c96789_g1;c99829_g1
GO:0009112	e	nucleobase metabolic process	4/1013	157/152923	0.021	1	biological_process	c147877_g1;c163217_g6;c173950_g6;c183001_g1
GO:0006560	e	proline metabolic process	2/1013	34/152923	0.0214	1	biological_process	c157442_g2;c271240_g1
GO:0006006	e	glucose metabolic process	3/1013	89/152923	0.0216	1	biological_process	c157442_g2;c175311_g1;c73327_g1
GO:0030246	e	carbohydrate binding	3/1013	89/152923	0.0216	1	molecular_function	c137683_g1;c147226_g1;c179548_g9
GO:0032269	e	negative regulation of cellular protein metabolic process	4/1013	159/152923	0.0219	1	biological_process	c162967_g1;c175311_g1;c181782_g4;c83697_g1
GO:0030334	e	regulation of cell migration	4/1013	159/152923	0.0219	1	biological_process	c10140_g1;c164503_g1;c227211_g1;c25090_g1
GO:0006629	e	lipid metabolic process	7/1013	417/152923	0.0223	1	biological_process	c111819_g1;c157442_g2;c158703_g1;c160395_g1;c170852_g1;c175311_g1;c181821_g5
GO:0006013	e	mannose metabolic process	2/1013	35/152923	0.0226	1	biological_process	c147226_g1;c73327_g1
GO:0042127	e	regulation of cell proliferation	6/1013	327/152923	0.0228	1	biological_process	c10140_g1;c113235_g1;c174818_g6;c174858_g2;c227211_g1;c25090_g1
GO:0040017	e	positive regulation of locomotion	3/1013	91/152923	0.0229	1	biological_process	c10140_g1;c227211_g1;c25090_g1
GO:0016616	e	oxidoreductase activity, acting on the CH-OH group of donors, NAD or NADP as acceptor	3/1013	91/152923	0.0229	1	molecular_function	c118602_g1;c170852_g1;c175311_g1
GO:0032991	e	macromolecular complex	28/1013	2723/152923	0.0229	1	cellular_component	c113235_g1;c125330_g2;c126611_g1;c126883_g1;c130377_g1;c132391_g1;c137050_g1;c137683_g1;c146592_g1;c148919_g1;c154226_g1;c156982_g1;c157372_g4;c165480_g1;c167573_g2;c169362_g1;c171793_g1;c173213_g1;c173213_g5;c174858_g2;c179095_g2;c180731_g5;c181188_g1;c181188_g3;c181782_g4;c249314_g1;c90782_g1;c96789_g1
GO:0014070	e	response to organic cyclic compound	4/1013	162/152923	0.0233	1	biological_process	c10140_g1;c169703_g1;c227211_g1;c96789_g1
GO:0051128	e	regulation of cellular component organization	8/1013	518/152923	0.0235	1	biological_process	c10140_g1;c126611_g1;c126883_g1;c157372_g4;c163217_g6;c25090_g1;c292849_g1;c58226_g1
GO:0044459	e	plasma membrane part	9/1013	618/152923	0.0236	1	cellular_component	c125330_g2;c148919_g1;c148977_g1;c166779_g2;c169703_g1;c171106_g1;c175311_g1;c177246_g9;c249314_g1
GO:2000145	e	regulation of cell motility	4/1013	163/152923	0.0237	1	biological_process	c10140_g1;c164503_g1;c227211_g1;c25090_g1
GO:0042277	e	peptide binding	2/1013	36/152923	0.0238	1	molecular_function	c10140_g1;c137683_g1
GO:0006525	e	arginine metabolic process	2/1013	36/152923	0.0238	1	biological_process	c157442_g2;c271240_g1
GO:0043405	e	regulation of MAP kinase activity	3/1013	93/152923	0.0242	1	biological_process	c162967_g1;c170867_g1;c292849_g1
GO:0007411	e	axon guidance	3/1013	93/152923	0.0242	1	biological_process	c10140_g1;c148977_g1;c174818_g6
GO:0044267	e	cellular protein metabolic process	16/1013	1331/152923	0.0248	1	biological_process	c10140_g1;c126992_g1;c151127_g1;c155440_g1;c155592_g2;c156982_g1;c162967_g1;c166779_g2;c167573_g2;c168751_g3;c169362_g1;c173121_g2;c181217_g1;c181782_g4;c19896_g1;c99829_g1
GO:0000165	e	MAPK cascade	2/1013	37/152923	0.0251	1	biological_process	c227211_g1;c292849_g1
GO:0072091	e	regulation of stem cell proliferation	2/1013	37/152923	0.0251	1	biological_process	c174818_g6;c174858_g2
GO:0006081	e	cellular aldehyde metabolic process	2/1013	37/152923	0.0251	1	biological_process	c157442_g2;c170852_g1
GO:0034754	e	cellular hormone metabolic process	2/1013	37/152923	0.0251	1	biological_process	c157442_g2;c170852_g1
GO:0051050	e	positive regulation of transport	4/1013	167/152923	0.0257	1	biological_process	c10140_g1;c161431_g1;c227211_g1;c25090_g1
GO:0044255	e	cellular lipid metabolic process	6/1013	338/152923	0.0262	1	biological_process	c111819_g1;c157442_g2;c158703_g1;c160395_g1;c170852_g1;c181821_g5
GO:0048569	e	post-embryonic organ development	1/1013	4/152923	0.0262	1	biological_process	c181188_g3
GO:0044253	e	positive regulation of multicellular organismal metabolic process	1/1013	4/152923	0.0262	1	biological_process	c96181_g2
GO:0010715	e	regulation of extracellular matrix disassembly	1/1013	4/152923	0.0262	1	biological_process	c58226_g1
GO:0045499	e	chemorepellent activity	1/1013	4/152923	0.0262	1	molecular_function	c148977_g1
GO:0071398	e	cellular response to fatty acid	1/1013	4/152923	0.0262	1	biological_process	c171178_g1
GO:0046135	e	pyrimidine nucleoside catabolic process	1/1013	4/152923	0.0262	1	biological_process	c163217_g6
GO:0070542	e	response to fatty acid	1/1013	4/152923	0.0262	1	biological_process	c171178_g1
GO:0019852	e	L-ascorbic acid metabolic process	1/1013	4/152923	0.0262	1	biological_process	c157442_g2
GO:0043027	e	cysteine-type endopeptidase inhibitor activity involved in apoptotic process	1/1013	4/152923	0.0262	1	molecular_function	c96181_g2
GO:0031313	e	extrinsic component of endosome membrane	1/1013	4/152923	0.0262	1	cellular_component	c143800_g1
GO:0000050	e	urea cycle	1/1013	4/152923	0.0262	1	biological_process	c271240_g1
GO:0019626	e	short-chain fatty acid catabolic process	1/1013	4/152923	0.0262	1	biological_process	c158703_g1
GO:0019627	e	urea metabolic process	1/1013	4/152923	0.0262	1	biological_process	c271240_g1
GO:0030213	e	hyaluronan biosynthetic process	1/1013	4/152923	0.0262	1	biological_process	c164503_g1
GO:0060571	e	morphogenesis of an epithelial fold	1/1013	4/152923	0.0262	1	biological_process	c170852_g1
GO:0007586	e	digestion	1/1013	4/152923	0.0262	1	biological_process	c92129_g1
GO:0090151	e	establishment of protein localization to mitochondrial membrane	1/1013	4/152923	0.0262	1	biological_process	c99829_g1
GO:0019321	e	pentose metabolic process	1/1013	4/152923	0.0262	1	biological_process	c175311_g1
GO:0006527	e	arginine catabolic process	1/1013	4/152923	0.0262	1	biological_process	c271240_g1
GO:0004960	e	thromboxane receptor activity	1/1013	4/152923	0.0262	1	molecular_function	c162109_g3
GO:0050501	e	hyaluronan synthase activity	1/1013	4/152923	0.0262	1	molecular_function	c164503_g1
GO:0097205	e	renal filtration	1/1013	4/152923	0.0262	1	biological_process	c181188_g3
GO:0009713	e	catechol-containing compound biosynthetic process	1/1013	4/152923	0.0262	1	biological_process	c10140_g1
GO:0019541	e	propionate metabolic process	1/1013	4/152923	0.0262	1	biological_process	c158703_g1
GO:0019543	e	propionate catabolic process	1/1013	4/152923	0.0262	1	biological_process	c158703_g1
GO:0051797	e	regulation of hair follicle development	1/1013	4/152923	0.0262	1	biological_process	c10140_g1
GO:0042423	e	catecholamine biosynthetic process	1/1013	4/152923	0.0262	1	biological_process	c10140_g1
GO:0060389	e	pathway-restricted SMAD protein phosphorylation	1/1013	4/152923	0.0262	1	biological_process	c10140_g1
GO:0070071	e	proton-transporting two-sector ATPase complex assembly	1/1013	4/152923	0.0262	1	biological_process	c156793_g1
GO:0070324	e	thyroid hormone binding	1/1013	4/152923	0.0262	1	molecular_function	c157442_g2
GO:0007435	e	salivary gland morphogenesis	1/1013	4/152923	0.0262	1	biological_process	c10140_g1
GO:0097485	e	neuron projection guidance	3/1013	96/152923	0.0263	1	biological_process	c10140_g1;c148977_g1;c174818_g6
GO:0006739	e	NADP metabolic process	2/1013	38/152923	0.0263	1	biological_process	c175311_g1;c96181_g2
GO:0004702	e	receptor signaling protein serine/threonine kinase activity	2/1013	38/152923	0.0263	1	molecular_function	c10140_g1;c170867_g1
GO:0030336	e	negative regulation of cell migration	2/1013	38/152923	0.0263	1	biological_process	c164503_g1;c25090_g1
GO:0010628	e	positive regulation of gene expression	7/1013	433/152923	0.0267	1	biological_process	c10140_g1;c113235_g1;c146592_g1;c173213_g5;c174818_g6;c179942_g20;c227211_g1
GO:0006694	e	steroid biosynthetic process	2/1013	39/152923	0.0276	1	biological_process	c157442_g2;c175311_g1
GO:0000079	e	regulation of cyclin-dependent protein serine/threonine kinase activity	2/1013	39/152923	0.0276	1	biological_process	c156982_g1;c167573_g2
GO:0033218	e	amide binding	2/1013	39/152923	0.0276	1	molecular_function	c10140_g1;c137683_g1
GO:0008610	e	lipid biosynthetic process	4/1013	171/152923	0.0277	1	biological_process	c157442_g2;c170852_g1;c175311_g1;c181821_g5
GO:1901659	e	glycosyl compound biosynthetic process	3/1013	98/152923	0.0277	1	biological_process	c147877_g1;c183001_g1;c73327_g1
GO:0016192	e	vesicle-mediated transport	5/1013	255/152923	0.0283	1	biological_process	c140191_g3;c161431_g1;c171886_g1;c181188_g3;c227211_g1
GO:0005789	e	endoplasmic reticulum membrane	3/1013	99/152923	0.0284	1	cellular_component	c113785_g1;c170852_g1;c181821_g5
GO:0044262	e	cellular carbohydrate metabolic process	3/1013	99/152923	0.0284	1	biological_process	c164503_g1;c181821_g5;c73327_g1
GO:0006955	e	immune response	3/1013	99/152923	0.0284	1	biological_process	c155592_g2;c227211_g1;c292849_g1
GO:0051015	e	actin filament binding	2/1013	40/152923	0.029	1	molecular_function	c154226_g1;c181188_g3
GO:0005249	e	voltage-gated potassium channel activity	2/1013	40/152923	0.029	1	molecular_function	c125330_g2;c249314_g1
GO:0032103	e	positive regulation of response to external stimulus	2/1013	40/152923	0.029	1	biological_process	c227211_g1;c25090_g1
GO:0034097	e	response to cytokine	3/1013	100/152923	0.0292	1	biological_process	c174569_g4;c181088_g1;c181182_g7
GO:0016567	e	protein ubiquitination	4/1013	174/152923	0.0292	1	biological_process	c151127_g1;c168751_g3;c181782_g4;c19896_g1
GO:0006468	e	protein phosphorylation	7/1013	442/152923	0.0293	1	biological_process	c10140_g1;c126992_g1;c155592_g2;c156982_g1;c166779_g2;c167573_g2;c181217_g1
GO:0065008	e	regulation of biological quality	10/1013	703/152923	0.0296	1	biological_process	c146592_g1;c157442_g2;c159790_g1;c161431_g1;c169275_g3;c170852_g1;c227211_g1;c6198_g1;c62105_g1;c96789_g1
GO:0022804	e	active transmembrane transporter activity	4/1013	175/152923	0.0298	1	molecular_function	c113162_g1;c175700_g1;c175700_g3;c178961_g1
GO:0010556	e	regulation of macromolecule biosynthetic process	16/1013	1387/152923	0.03	1	biological_process	c10140_g1;c113235_g1;c130377_g1;c146592_g1;c156982_g1;c167573_g2;c172366_g1;c173213_g1;c173213_g5;c174818_g6;c174858_g2;c179942_g20;c227211_g1;c292849_g1;c96181_g2;c96789_g1
GO:0022891	e	substrate-specific transmembrane transporter activity	8/1013	544/152923	0.0302	1	molecular_function	c113162_g1;c125330_g2;c159790_g1;c167505_g1;c169360_g1;c171106_g1;c178961_g1;c249314_g1
GO:0004520	e	endodeoxyribonuclease activity	2/1013	41/152923	0.0303	1	molecular_function	c156308_g1;c180731_g5
GO:0043604	e	amide biosynthetic process	2/1013	41/152923	0.0303	1	biological_process	c111819_g1;c271240_g1
GO:0050727	e	regulation of inflammatory response	2/1013	41/152923	0.0303	1	biological_process	c111819_g1;c25090_g1
GO:2000146	e	negative regulation of cell motility	2/1013	41/152923	0.0303	1	biological_process	c164503_g1;c25090_g1
GO:0030326	e	embryonic limb morphogenesis	2/1013	41/152923	0.0303	1	biological_process	c170852_g1;c174858_g2
GO:0007423	e	sensory organ development	2/1013	41/152923	0.0303	1	biological_process	c10140_g1;c170852_g1
GO:0005126	e	cytokine receptor binding	2/1013	41/152923	0.0303	1	molecular_function	c10140_g1;c176786_g1
GO:0046390	e	ribose phosphate biosynthetic process	3/1013	102/152923	0.0307	1	biological_process	c147877_g1;c175311_g1;c183001_g1
GO:0030155	e	regulation of cell adhesion	3/1013	102/152923	0.0307	1	biological_process	c10140_g1;c148977_g1;c25090_g1
GO:0044283	e	small molecule biosynthetic process	5/1013	261/152923	0.0309	1	biological_process	c111819_g1;c157442_g2;c170852_g1;c175311_g1;c73327_g1
GO:2000026	e	regulation of multicellular organismal development	7/1013	447/152923	0.0309	1	biological_process	c10140_g1;c126992_g1;c173001_g2;c173213_g5;c174818_g6;c25090_g1;c292849_g1
GO:2001141	e	regulation of RNA biosynthetic process	15/1013	1230/152923	0.0309	1	biological_process	c113235_g1;c130377_g1;c146592_g1;c156982_g1;c167573_g2;c172366_g1;c173213_g1;c173213_g5;c174818_g6;c174858_g2;c179942_g20;c227211_g1;c292849_g1;c96181_g2;c96789_g1
GO:0016614	e	oxidoreductase activity, acting on CH-OH group of donors	3/1013	103/152923	0.0315	1	molecular_function	c118602_g1;c170852_g1;c175311_g1
GO:0051271	e	negative regulation of cellular component movement	2/1013	42/152923	0.0317	1	biological_process	c164503_g1;c25090_g1
GO:0034705	e	potassium channel complex	2/1013	42/152923	0.0317	1	cellular_component	c125330_g2;c249314_g1
GO:0051082	e	unfolded protein binding	2/1013	42/152923	0.0317	1	molecular_function	c155440_g1;c99829_g1
GO:0008076	e	voltage-gated potassium channel complex	2/1013	42/152923	0.0317	1	cellular_component	c125330_g2;c249314_g1
GO:0006457	e	protein folding	3/1013	104/152923	0.0322	1	biological_process	c155440_g1;c169362_g1;c99829_g1
GO:0032940	e	secretion by cell	3/1013	104/152923	0.0322	1	biological_process	c161431_g1;c227211_g1;c292849_g1
GO:1902042	e	negative regulation of extrinsic apoptotic signaling pathway via death domain receptors	1/1013	5/152923	0.0327	1	biological_process	c25090_g1
GO:0021591	e	ventricular system development	1/1013	5/152923	0.0327	1	biological_process	c169275_g3
GO:0019432	e	triglyceride biosynthetic process	1/1013	5/152923	0.0327	1	biological_process	c181821_g5
GO:2000794	e	regulation of epithelial cell proliferation involved in lung morphogenesis	1/1013	5/152923	0.0327	1	biological_process	c174818_g6
GO:0015149	e	hexose transmembrane transporter activity	1/1013	5/152923	0.0327	1	molecular_function	c171106_g1
GO:0043552	e	positive regulation of phosphatidylinositol 3-kinase activity	1/1013	5/152923	0.0327	1	biological_process	c170823_g1
GO:0046463	e	acylglycerol biosynthetic process	1/1013	5/152923	0.0327	1	biological_process	c181821_g5
GO:0046460	e	neutral lipid biosynthetic process	1/1013	5/152923	0.0327	1	biological_process	c181821_g5
GO:0004957	e	prostaglandin E receptor activity	1/1013	5/152923	0.0327	1	molecular_function	c162109_g3
GO:0043560	e	insulin receptor substrate binding	1/1013	5/152923	0.0327	1	molecular_function	c166779_g2
GO:0051180	e	vitamin transport	1/1013	5/152923	0.0327	1	biological_process	c171106_g1
GO:0005782	e	peroxisomal matrix	1/1013	5/152923	0.0327	1	cellular_component	c96181_g2
GO:0051437	e	positive regulation of ubiquitin-protein ligase activity involved in mitotic cell cycle	1/1013	5/152923	0.0327	1	biological_process	c181782_g4
GO:0051436	e	negative regulation of ubiquitin-protein ligase activity involved in mitotic cell cycle	1/1013	5/152923	0.0327	1	biological_process	c181782_g4
GO:0042634	e	regulation of hair cycle	1/1013	5/152923	0.0327	1	biological_process	c10140_g1
GO:0045576	e	mast cell activation	1/1013	5/152923	0.0327	1	biological_process	c161431_g1
GO:0034698	e	response to gonadotropin	1/1013	5/152923	0.0327	1	biological_process	c96789_g1
GO:0043028	e	cysteine-type endopeptidase regulator activity involved in apoptotic process	1/1013	5/152923	0.0327	1	molecular_function	c96181_g2
GO:0006695	e	cholesterol biosynthetic process	1/1013	5/152923	0.0327	1	biological_process	c175311_g1
GO:0070232	e	regulation of T cell apoptotic process	1/1013	5/152923	0.0327	1	biological_process	c10140_g1
GO:0005355	e	glucose transmembrane transporter activity	1/1013	5/152923	0.0327	1	molecular_function	c171106_g1
GO:0009435	e	NAD biosynthetic process	1/1013	5/152923	0.0327	1	biological_process	c179131_g5
GO:0008347	e	glial cell migration	1/1013	5/152923	0.0327	1	biological_process	c10140_g1
GO:0061045	e	negative regulation of wound healing	1/1013	5/152923	0.0327	1	biological_process	c25090_g1
GO:0060509	e	Type I pneumocyte differentiation	1/1013	5/152923	0.0327	1	biological_process	c174818_g6
GO:0004030	e	aldehyde dehydrogenase [NAD(P)+] activity	1/1013	5/152923	0.0327	1	molecular_function	c157442_g2
GO:0070306	e	lens fiber cell differentiation	1/1013	5/152923	0.0327	1	biological_process	c173213_g5
GO:0004955	e	prostaglandin receptor activity	1/1013	5/152923	0.0327	1	molecular_function	c162109_g3
GO:0031907	e	microbody lumen	1/1013	5/152923	0.0327	1	cellular_component	c96181_g2
GO:0045429	e	positive regulation of nitric oxide biosynthetic process	1/1013	5/152923	0.0327	1	biological_process	c99829_g1
GO:2000351	e	regulation of endothelial cell apoptotic process	1/1013	5/152923	0.0327	1	biological_process	c25090_g1
GO:2000352	e	negative regulation of endothelial cell apoptotic process	1/1013	5/152923	0.0327	1	biological_process	c25090_g1
GO:0032570	e	response to progesterone	1/1013	5/152923	0.0327	1	biological_process	c10140_g1
GO:0060441	e	epithelial tube branching involved in lung morphogenesis	1/1013	5/152923	0.0327	1	biological_process	c170852_g1
GO:0030031	e	cell projection assembly	3/1013	105/152923	0.033	1	biological_process	c143800_g1;c169275_g3;c170823_g1
GO:0004713	e	protein tyrosine kinase activity	3/1013	105/152923	0.033	1	molecular_function	c148977_g1;c155592_g2;c166779_g2
GO:0035113	e	embryonic appendage morphogenesis	2/1013	43/152923	0.0331	1	biological_process	c170852_g1;c174858_g2
GO:0006812	e	cation transport	7/1013	454/152923	0.0332	1	biological_process	c113162_g1;c125330_g2;c159790_g1;c167505_g1;c178961_g1;c227211_g1;c249314_g1
GO:0051186	e	cofactor metabolic process	4/1013	183/152923	0.0342	1	biological_process	c173950_g6;c175311_g1;c179131_g5;c96181_g2
GO:0031328	e	positive regulation of cellular biosynthetic process	7/1013	458/152923	0.0345	1	biological_process	c113235_g1;c146592_g1;c173213_g5;c174818_g6;c179942_g20;c292849_g1;c99829_g1
GO:0043433	e	negative regulation of sequence-specific DNA binding transcription factor activity	2/1013	44/152923	0.0345	1	biological_process	c156982_g1;c167573_g2
GO:0045765	e	regulation of angiogenesis	2/1013	44/152923	0.0345	1	biological_process	c173001_g2;c25090_g1
GO:0042445	e	hormone metabolic process	2/1013	44/152923	0.0345	1	biological_process	c157442_g2;c170852_g1
GO:0031410	e	cytoplasmic vesicle	4/1013	184/152923	0.0348	1	cellular_component	c173205_g3;c181182_g7;c181188_g3;c96181_g2
GO:0040012	e	regulation of locomotion	4/1013	186/152923	0.036	1	biological_process	c10140_g1;c164503_g1;c227211_g1;c25090_g1
GO:0051270	e	regulation of cellular component movement	4/1013	187/152923	0.0366	1	biological_process	c10140_g1;c164503_g1;c227211_g1;c25090_g1
GO:0000302	e	response to reactive oxygen species	2/1013	46/152923	0.0374	1	biological_process	c171793_g1;c96181_g2
GO:0051252	e	regulation of RNA metabolic process	15/1013	1302/152923	0.0376	1	biological_process	c113235_g1;c130377_g1;c146592_g1;c156982_g1;c167573_g2;c172366_g1;c173213_g1;c173213_g5;c174818_g6;c174858_g2;c179942_g20;c227211_g1;c292849_g1;c96181_g2;c96789_g1
GO:1901362	e	organic cyclic compound biosynthetic process	7/1013	467/152923	0.0377	1	biological_process	c10140_g1;c147877_g1;c157442_g2;c175311_g1;c179131_g5;c179942_g20;c183001_g1
GO:0008324	e	cation transmembrane transporter activity	6/1013	369/152923	0.0377	1	molecular_function	c113162_g1;c125330_g2;c159790_g1;c167505_g1;c178961_g1;c249314_g1
GO:0033554	e	cellular response to stress	6/1013	369/152923	0.0377	1	biological_process	c171106_g1;c171793_g1;c175311_g1;c181782_g4;c292849_g1;c96181_g2
GO:0015077	e	monovalent inorganic cation transmembrane transporter activity	4/1013	189/152923	0.0378	1	molecular_function	c113162_g1;c125330_g2;c178961_g1;c249314_g1
GO:0001775	e	cell activation	3/1013	112/152923	0.0388	1	biological_process	c161431_g1;c174569_g4;c227211_g1
GO:0004536	e	deoxyribonuclease activity	2/1013	47/152923	0.0389	1	molecular_function	c156308_g1;c180731_g5
GO:0031396	e	regulation of protein ubiquitination	2/1013	47/152923	0.0389	1	biological_process	c137683_g1;c181782_g4
GO:0050730	e	regulation of peptidyl-tyrosine phosphorylation	2/1013	47/152923	0.0389	1	biological_process	c146592_g1;c148977_g1
GO:0043281	e	regulation of cysteine-type endopeptidase activity involved in apoptotic process	2/1013	47/152923	0.0389	1	biological_process	c148977_g1;c96181_g2
GO:0048566	e	embryonic digestive tract development	1/1013	6/152923	0.0391	1	biological_process	c10140_g1
GO:0045823	e	positive regulation of heart contraction	1/1013	6/152923	0.0391	1	biological_process	c10140_g1
GO:0043548	e	phosphatidylinositol 3-kinase binding	1/1013	6/152923	0.0391	1	molecular_function	c166779_g2
GO:0042379	e	chemokine receptor binding	1/1013	6/152923	0.0391	1	molecular_function	c176786_g1
GO:0004869	e	cysteine-type endopeptidase inhibitor activity	1/1013	6/152923	0.0391	1	molecular_function	c96181_g2
GO:0044380	e	protein localization to cytoskeleton	1/1013	6/152923	0.0391	1	biological_process	c143800_g1
GO:0015145	e	monosaccharide transmembrane transporter activity	1/1013	6/152923	0.0391	1	molecular_function	c171106_g1
GO:0001106	e	RNA polymerase II transcription corepressor activity	1/1013	6/152923	0.0391	1	molecular_function	c174818_g6
GO:0043173	e	nucleotide salvage	1/1013	6/152923	0.0391	1	biological_process	c183001_g1
GO:0061140	e	lung secretory cell differentiation	1/1013	6/152923	0.0391	1	biological_process	c174818_g6
GO:0031312	e	extrinsic component of organelle membrane	1/1013	6/152923	0.0391	1	cellular_component	c143800_g1
GO:0071941	e	nitrogen cycle metabolic process	1/1013	6/152923	0.0391	1	biological_process	c271240_g1
GO:0015645	e	fatty acid ligase activity	1/1013	6/152923	0.0391	1	molecular_function	c160395_g1
GO:0090218	e	positive regulation of lipid kinase activity	1/1013	6/152923	0.0391	1	biological_process	c170823_g1
GO:2000738	e	positive regulation of stem cell differentiation	1/1013	6/152923	0.0391	1	biological_process	c10140_g1
GO:0006857	e	oligopeptide transport	1/1013	6/152923	0.0391	1	biological_process	c175700_g1
GO:0071679	e	commissural neuron axon guidance	1/1013	6/152923	0.0391	1	biological_process	c174818_g6
GO:0071466	e	cellular response to xenobiotic stimulus	1/1013	6/152923	0.0391	1	biological_process	c171178_g1
GO:0030316	e	osteoclast differentiation	1/1013	6/152923	0.0391	1	biological_process	c143800_g1
GO:0044246	e	regulation of multicellular organismal metabolic process	1/1013	6/152923	0.0391	1	biological_process	c96181_g2
GO:0004954	e	prostanoid receptor activity	1/1013	6/152923	0.0391	1	molecular_function	c162109_g3
GO:0005154	e	epidermal growth factor receptor binding	1/1013	6/152923	0.0391	1	molecular_function	c170823_g1
GO:0014910	e	regulation of smooth muscle cell migration	1/1013	6/152923	0.0391	1	biological_process	c25090_g1
GO:0032446	e	protein modification by small protein conjugation	4/1013	192/152923	0.0397	1	biological_process	c151127_g1;c168751_g3;c181782_g4;c19896_g1
GO:0009607	e	response to biotic stimulus	3/1013	113/152923	0.0397	1	biological_process	c177284_g5;c180745_g4;c25090_g1
GO:0009161	e	ribonucleoside monophosphate metabolic process	5/1013	281/152923	0.0403	1	biological_process	c175700_g1;c175700_g3;c181188_g3;c183001_g1;c99829_g1
GO:0030496	e	midbody	2/1013	48/152923	0.0405	1	cellular_component	c146592_g1;c171106_g1
GO:0007420	e	brain development	2/1013	48/152923	0.0405	1	biological_process	c148977_g1;c172361_g1
GO:0098552	e	side of membrane	2/1013	48/152923	0.0405	1	cellular_component	c169703_g1;c175311_g1
GO:0035108	e	limb morphogenesis	2/1013	48/152923	0.0405	1	biological_process	c170852_g1;c174858_g2
GO:2000116	e	regulation of cysteine-type endopeptidase activity	2/1013	49/152923	0.042	1	biological_process	c148977_g1;c96181_g2
GO:0019221	e	cytokine-mediated signaling pathway	2/1013	49/152923	0.042	1	biological_process	c174569_g4;c181088_g1
GO:2001236	e	regulation of extrinsic apoptotic signaling pathway	2/1013	49/152923	0.042	1	biological_process	c10140_g1;c25090_g1
GO:0006518	e	peptide metabolic process	2/1013	49/152923	0.042	1	biological_process	c111819_g1;c175311_g1
GO:0030203	e	glycosaminoglycan metabolic process	2/1013	49/152923	0.042	1	biological_process	c164503_g1;c167573_g2
GO:0019751	e	polyol metabolic process	2/1013	49/152923	0.042	1	biological_process	c181821_g5;c73327_g1
GO:0045936	e	negative regulation of phosphate metabolic process	3/1013	116/152923	0.0424	1	biological_process	c162967_g1;c163217_g6;c83697_g1
GO:0010563	e	negative regulation of phosphorus metabolic process	3/1013	116/152923	0.0424	1	biological_process	c162967_g1;c163217_g6;c83697_g1
GO:0009719	e	response to endogenous stimulus	5/1013	286/152923	0.0429	1	biological_process	c10140_g1;c164503_g1;c169703_g1;c171178_g1;c96789_g1
GO:0005813	e	centrosome	3/1013	117/152923	0.0433	1	cellular_component	c143800_g1;c146592_g1;c175311_g1
GO:0009123	e	nucleoside monophosphate metabolic process	5/1013	287/152923	0.0434	1	biological_process	c175700_g1;c175700_g3;c181188_g3;c183001_g1;c99829_g1
GO:1903320	e	regulation of protein modification by small protein conjugation or removal	2/1013	50/152923	0.0436	1	biological_process	c137683_g1;c181782_g4
GO:0017038	e	protein import	2/1013	50/152923	0.0436	1	biological_process	c10140_g1;c99829_g1
GO:0051047	e	positive regulation of secretion	2/1013	50/152923	0.0436	1	biological_process	c10140_g1;c161431_g1
GO:1901342	e	regulation of vasculature development	2/1013	50/152923	0.0436	1	biological_process	c173001_g2;c25090_g1
GO:0040013	e	negative regulation of locomotion	2/1013	50/152923	0.0436	1	biological_process	c164503_g1;c25090_g1
GO:0035107	e	appendage morphogenesis	2/1013	50/152923	0.0436	1	biological_process	c170852_g1;c174858_g2
GO:0009169	e	purine ribonucleoside monophosphate catabolic process	4/1013	199/152923	0.0443	1	biological_process	c175700_g1;c175700_g3;c181188_g3;c99829_g1
GO:0009158	e	ribonucleoside monophosphate catabolic process	4/1013	199/152923	0.0443	1	biological_process	c175700_g1;c175700_g3;c181188_g3;c99829_g1
GO:0006200	e	ATP catabolic process	4/1013	199/152923	0.0443	1	biological_process	c175700_g1;c175700_g3;c181188_g3;c99829_g1
GO:0009128	e	purine nucleoside monophosphate catabolic process	4/1013	199/152923	0.0443	1	biological_process	c175700_g1;c175700_g3;c181188_g3;c99829_g1
GO:0019219	e	regulation of nucleobase-containing compound metabolic process	18/1013	1653/152923	0.0448	1	biological_process	c113235_g1;c130377_g1;c146592_g1;c156982_g1;c163217_g6;c167573_g2;c170823_g1;c172366_g1;c173213_g1;c173213_g5;c174818_g6;c174858_g2;c179942_g20;c227211_g1;c292849_g1;c29828_g1;c96181_g2;c96789_g1
GO:0022414	e	reproductive process	4/1013	200/152923	0.0449	1	biological_process	c111819_g1;c147877_g1;c170852_g1;c170867_g1
GO:0005886	e	plasma membrane	9/1013	654/152923	0.045	1	cellular_component	c153547_g1;c154331_g2;c161431_g1;c167573_g2;c169275_g3;c170823_g1;c173001_g2;c176823_g6;c44609_g1
GO:0008270	e	zinc ion binding	9/1013	654/152923	0.045	1	molecular_function	c137050_g1;c139541_g1;c147226_g1;c162969_g1;c163217_g6;c165480_g1;c175110_g1;c19896_g1;c29828_g1
GO:0030099	e	myeloid cell differentiation	2/1013	51/152923	0.0451	1	biological_process	c113235_g1;c143800_g1
GO:0048703	e	embryonic viscerocranium morphogenesis	1/1013	7/152923	0.0455	1	biological_process	c170852_g1
GO:0006977	e	DNA damage response, signal transduction by p53 class mediator resulting in cell cycle arrest	1/1013	7/152923	0.0455	1	biological_process	c181782_g4
GO:0014855	e	striated muscle cell proliferation	1/1013	7/152923	0.0455	1	biological_process	c10140_g1
GO:2000108	e	positive regulation of leukocyte apoptotic process	1/1013	7/152923	0.0455	1	biological_process	c10140_g1
GO:0019359	e	nicotinamide nucleotide biosynthetic process	1/1013	7/152923	0.0455	1	biological_process	c179131_g5
GO:0016755	e	transferase activity, transferring amino-acyl groups	1/1013	7/152923	0.0455	1	molecular_function	c111819_g1
GO:1903053	e	regulation of extracellular matrix organization	1/1013	7/152923	0.0455	1	biological_process	c58226_g1
GO:0006750	e	glutathione biosynthetic process	1/1013	7/152923	0.0455	1	biological_process	c111819_g1
GO:0045120	e	pronucleus	1/1013	7/152923	0.0455	1	cellular_component	c171106_g1
GO:0060038	e	cardiac muscle cell proliferation	1/1013	7/152923	0.0455	1	biological_process	c10140_g1
GO:0048663	e	neuron fate commitment	1/1013	7/152923	0.0455	1	biological_process	c10140_g1
GO:0019530	e	taurine metabolic process	1/1013	7/152923	0.0455	1	biological_process	c111819_g1
GO:0071346	e	cellular response to interferon-gamma	1/1013	7/152923	0.0455	1	biological_process	c181182_g7
GO:0001974	e	blood vessel remodeling	1/1013	7/152923	0.0455	1	biological_process	c10140_g1
GO:0051444	e	negative regulation of ubiquitin-protein transferase activity	1/1013	7/152923	0.0455	1	biological_process	c181782_g4
GO:0032909	e	regulation of transforming growth factor beta2 production	1/1013	7/152923	0.0455	1	biological_process	c10140_g1
GO:0000084	e	mitotic S phase	1/1013	7/152923	0.0455	1	biological_process	c181782_g4
GO:0050729	e	positive regulation of inflammatory response	1/1013	7/152923	0.0455	1	biological_process	c25090_g1
GO:0016126	e	sterol biosynthetic process	1/1013	7/152923	0.0455	1	biological_process	c175311_g1
GO:0009065	e	glutamine family amino acid catabolic process	1/1013	7/152923	0.0455	1	biological_process	c271240_g1
GO:0046049	e	UMP metabolic process	1/1013	7/152923	0.0455	1	biological_process	c183001_g1
GO:0000090	e	mitotic anaphase	1/1013	7/152923	0.0455	1	biological_process	c181782_g4
GO:0048645	e	organ formation	1/1013	7/152923	0.0455	1	biological_process	c170852_g1
GO:0001953	e	negative regulation of cell-matrix adhesion	1/1013	7/152923	0.0455	1	biological_process	c25090_g1
GO:0042119	e	neutrophil activation	1/1013	7/152923	0.0455	1	biological_process	c174569_g4
GO:0030903	e	notochord development	1/1013	7/152923	0.0455	1	biological_process	c157372_g4
GO:0060004	e	reflex	1/1013	7/152923	0.0455	1	biological_process	c157442_g2
GO:0072422	e	signal transduction involved in DNA damage checkpoint	1/1013	7/152923	0.0455	1	biological_process	c181782_g4
GO:1901642	e	nucleoside transmembrane transport	1/1013	7/152923	0.0455	1	biological_process	c178961_g1
GO:0004745	e	retinol dehydrogenase activity	1/1013	7/152923	0.0455	1	molecular_function	c170852_g1
GO:0072413	e	signal transduction involved in mitotic cell cycle checkpoint	1/1013	7/152923	0.0455	1	biological_process	c181782_g4
GO:0072562	e	blood microparticle	1/1013	7/152923	0.0455	1	cellular_component	c171793_g1
GO:0006516	e	glycoprotein catabolic process	1/1013	7/152923	0.0455	1	biological_process	c137683_g1
GO:0072395	e	signal transduction involved in cell cycle checkpoint	1/1013	7/152923	0.0455	1	biological_process	c181782_g4
GO:0036230	e	granulocyte activation	1/1013	7/152923	0.0455	1	biological_process	c174569_g4
GO:2001241	e	positive regulation of extrinsic apoptotic signaling pathway in absence of ligand	1/1013	7/152923	0.0455	1	biological_process	c10140_g1
GO:0005219	e	ryanodine-sensitive calcium-release channel activity	1/1013	7/152923	0.0455	1	molecular_function	c159790_g1
GO:0033002	e	muscle cell proliferation	1/1013	7/152923	0.0455	1	biological_process	c10140_g1
GO:0072401	e	signal transduction involved in DNA integrity checkpoint	1/1013	7/152923	0.0455	1	biological_process	c181782_g4
GO:0071467	e	cellular response to pH	1/1013	7/152923	0.0455	1	biological_process	c166779_g2
GO:1902402	e	signal transduction involved in mitotic DNA damage checkpoint	1/1013	7/152923	0.0455	1	biological_process	c181782_g4
GO:1902403	e	signal transduction involved in mitotic DNA integrity checkpoint	1/1013	7/152923	0.0455	1	biological_process	c181782_g4
GO:1902400	e	intracellular signal transduction involved in G1 DNA damage checkpoint	1/1013	7/152923	0.0455	1	biological_process	c181782_g4
GO:0051352	e	negative regulation of ligase activity	1/1013	7/152923	0.0455	1	biological_process	c181782_g4
GO:0032941	e	secretion by tissue	1/1013	7/152923	0.0455	1	biological_process	c169275_g3
GO:0042178	e	xenobiotic catabolic process	1/1013	7/152923	0.0455	1	biological_process	c157442_g2
GO:0006222	e	UMP biosynthetic process	1/1013	7/152923	0.0455	1	biological_process	c183001_g1
GO:0042516	e	regulation of tyrosine phosphorylation of Stat3 protein	1/1013	7/152923	0.0455	1	biological_process	c146592_g1
GO:0042474	e	middle ear morphogenesis	1/1013	7/152923	0.0455	1	biological_process	c174858_g2
GO:0048103	e	somatic stem cell division	1/1013	7/152923	0.0455	1	biological_process	c10140_g1
GO:0051293	e	establishment of spindle localization	1/1013	7/152923	0.0455	1	biological_process	c171886_g1
GO:0045880	e	positive regulation of smoothened signaling pathway	1/1013	7/152923	0.0455	1	biological_process	c174858_g2
GO:0005381	e	iron ion transmembrane transporter activity	1/1013	7/152923	0.0455	1	molecular_function	c167505_g1
GO:0004709	e	MAP kinase kinase kinase activity	1/1013	7/152923	0.0455	1	molecular_function	c170867_g1
GO:0010762	e	regulation of fibroblast migration	1/1013	7/152923	0.0455	1	biological_process	c164503_g1
GO:0072431	e	signal transduction involved in mitotic G1 DNA damage checkpoint	1/1013	7/152923	0.0455	1	biological_process	c181782_g4
GO:0051920	e	peroxiredoxin activity	1/1013	7/152923	0.0455	1	molecular_function	c96181_g2
GO:0004953	e	icosanoid receptor activity	1/1013	7/152923	0.0455	1	molecular_function	c162109_g3
GO:0042531	e	positive regulation of tyrosine phosphorylation of STAT protein	1/1013	7/152923	0.0455	1	biological_process	c146592_g1
GO:0051320	e	S phase	1/1013	7/152923	0.0455	1	biological_process	c181782_g4
GO:0002718	e	regulation of cytokine production involved in immune response	1/1013	7/152923	0.0455	1	biological_process	c10140_g1
GO:0003401	e	axis elongation	1/1013	7/152923	0.0455	1	biological_process	c170852_g1
GO:0031326	e	regulation of cellular biosynthetic process	16/1013	1423/152923	0.0455	1	biological_process	c113235_g1;c130377_g1;c146592_g1;c156982_g1;c167573_g2;c172366_g1;c173213_g1;c173213_g5;c174818_g6;c174858_g2;c179942_g20;c227211_g1;c292849_g1;c96181_g2;c96789_g1;c99829_g1
GO:0009125	e	nucleoside monophosphate catabolic process	4/1013	201/152923	0.0456	1	biological_process	c175700_g1;c175700_g3;c181188_g3;c99829_g1
GO:0004674	e	protein serine/threonine kinase activity	5/1013	293/152923	0.0467	1	molecular_function	c10140_g1;c156982_g1;c167573_g2;c170867_g1;c181217_g1
GO:0030278	e	regulation of ossification	2/1013	52/152923	0.0468	1	biological_process	c10140_g1;c179624_g3
GO:0044264	e	cellular polysaccharide metabolic process	2/1013	52/152923	0.0468	1	biological_process	c164503_g1;c73327_g1
GO:0002684	e	positive regulation of immune system process	3/1013	121/152923	0.047	1	biological_process	c161431_g1;c175700_g1;c25090_g1
GO:0090407	e	organophosphate biosynthetic process	4/1013	204/152923	0.0477	1	biological_process	c147877_g1;c175311_g1;c179131_g5;c183001_g1
GO:0005581	e	collagen trimer	2/1013	53/152923	0.0484	1	cellular_component	c137050_g1;c165480_g1
GO:0004714	e	transmembrane receptor protein tyrosine kinase activity	2/1013	53/152923	0.0484	1	molecular_function	c148977_g1;c166779_g2
GO:0006874	e	cellular calcium ion homeostasis	2/1013	53/152923	0.0484	1	biological_process	c159790_g1;c227211_g1
GO:0006887	e	exocytosis	2/1013	53/152923	0.0484	1	biological_process	c161431_g1;c227211_g1
GO:0008289	e	lipid binding	4/1013	205/152923	0.0484	1	molecular_function	c143800_g1;c170784_g1;c181188_g3;c25054_g1
GO:0005887	e	integral component of plasma membrane	3/1013	123/152923	0.0489	1	cellular_component	c148977_g1;c166779_g2;c171106_g1
GO:0007156	e	homophilic cell adhesion	3/1013	124/152923	0.0499	1	biological_process	c153547_g1;c154331_g2;c169275_g3
GO:0043523	e	regulation of neuron apoptotic process	2/1013	54/152923	0.05	1	biological_process	c10140_g1;c148977_g1
GO:0046328	e	regulation of JNK cascade	2/1013	54/152923	0.05	1	biological_process	c170867_g1;c83697_g1
