# Supplementary material for: Divergent transcriptomic responses underlying the ranaviruses-amphibian interaction processes on interspecies infection of Chinese giant salamander
Source: BMC Genomics. 2018 Mar 20;19:211. doi: 10.1186/s12864-018-4596-y (PMC5861657; doi:10.1186/s12864-018-4596-y)
Supplement: Supplementary file 4 — Table S5. Detailed information of all the enriched Go terms in RGV-1d/control. Table S6. Detailed information of all the enriched Go terms in ADRV-1d/control. Table S7. Detailed information of all the enriched Go terms in RGV-7d/control. Table S8. Detailed information of all the enriched Go terms in ADRV-7d/control. List of Go terms include the ID and description of Go terms, enrichment ratio, corrected p-value, main categories, and enriched DEGsn. (ZIP 339 kb) [file 12864_2018_4596_MOESM4_ESM.zip › Table S7 RGV-7d.xls]

## Sheet: Con_vs_RGV_7d.DE.list.enrichmen
Table S7 Detailed information of all the enriched Go terms in RGV-7d/control
Go-id	Enrichment	Description	Ratio_in_study	Ratio_in_pop	p_uncorrected	p_bonferroni	Category	DEGs
GO:0003824	e	catalytic activity	117/1852	4713/152923	1.84e-10	3.89e-07	molecular_function	c104289_g1;c105404_g4;c111819_g1;c113030_g1;c113785_g1;c118455_g1;c118602_g1;c118838_g1;c121777_g1;c124800_g1;c124958_g1;c125010_g1;c127071_g2;c127108_g1;c132900_g1;c133213_g1;c137050_g1;c137660_g1;c138202_g1;c139420_g1;c139460_g1;c140103_g1;c140480_g1;c140629_g1;c141260_g1;c145563_g1;c145756_g1;c147226_g1;c147697_g1;c149075_g1;c149588_g1;c151747_g1;c154346_g1;c154518_g1;c158703_g1;c159132_g1;c16…
GO:0044763	e	single-organism cellular process	109/1852	4454/152923	2.3e-10	4.88e-07	biological_process	c111819_g1;c113162_g1;c113235_g1;c118602_g1;c118838_g1;c119826_g1;c124958_g1;c125330_g2;c125447_g1;c125956_g2;c127071_g2;c127108_g1;c132289_g1;c132900_g1;c133213_g1;c138202_g1;c139420_g1;c139460_g1;c140480_g1;c140629_g1;c145563_g1;c146592_g1;c153702_g1;c154346_g1;c155623_g3;c156541_g3;c157207_g1;c158703_g1;c160307_g1;c160740_g1;c161476_g1;c162280_g1;c162365_g1;c162523_g1;c162947_g2;c163026_g1;c16…
GO:0003674	e	molecular_function	218/1852	9921/152923	2.9e-10	6.16e-07	molecular_function	c104289_g1;c105404_g4;c111819_g1;c112805_g1;c113030_g1;c113162_g1;c113235_g1;c113785_g1;c118455_g1;c118602_g1;c118838_g1;c121777_g1;c124800_g1;c124958_g1;c125010_g1;c125330_g2;c125956_g2;c127071_g2;c127108_g1;c131811_g2;c132289_g1;c132391_g1;c132900_g1;c133213_g1;c133755_g2;c137050_g1;c137660_g1;c137683_g1;c138202_g1;c139420_g1;c139460_g1;c140103_g1;c140191_g3;c140480_g1;c140629_g1;c141237_g1;c14…
GO:0008150	e	biological_process	217/1852	9925/152923	2.92e-10	6.2e-07	biological_process	c105404_g4;c111819_g1;c112805_g1;c113030_g1;c113162_g1;c113235_g1;c113785_g1;c118455_g1;c118602_g1;c118838_g1;c119826_g1;c124958_g1;c125010_g1;c125330_g2;c125447_g1;c125956_g2;c127071_g2;c127108_g1;c132289_g1;c132391_g1;c132900_g1;c133213_g1;c135635_g1;c137050_g1;c137660_g1;c137683_g1;c138202_g1;c139420_g1;c139460_g1;c140103_g1;c140191_g3;c140480_g1;c140629_g1;c141237_g1;c141260_g1;c145563_g1;c14…
GO:0044699	e	single-organism process	144/1852	5590/152923	3.06e-10	6.5e-07	biological_process	c105404_g4;c111819_g1;c113162_g1;c113235_g1;c113785_g1;c118455_g1;c118602_g1;c118838_g1;c119826_g1;c124958_g1;c125330_g2;c125447_g1;c125956_g2;c127071_g2;c127108_g1;c132289_g1;c132391_g1;c132900_g1;c133213_g1;c138202_g1;c139420_g1;c139460_g1;c140103_g1;c140480_g1;c140629_g1;c145563_g1;c146592_g1;c147226_g1;c148818_g1;c149075_g1;c150903_g1;c151747_g1;c153702_g1;c154346_g1;c154518_g1;c155623_g3;c15…
GO:0009987	e	cellular process	148/1852	6962/152923	3.46e-10	7.33e-07	biological_process	c105404_g4;c111819_g1;c112805_g1;c113030_g1;c113162_g1;c113235_g1;c118602_g1;c118838_g1;c119826_g1;c124958_g1;c125010_g1;c125330_g2;c125447_g1;c125956_g2;c127071_g2;c127108_g1;c132289_g1;c132900_g1;c133213_g1;c137660_g1;c137683_g1;c138202_g1;c139420_g1;c139460_g1;c140191_g3;c140480_g1;c140629_g1;c141237_g1;c141260_g1;c145563_g1;c146592_g1;c149586_g2;c150903_g1;c150925_g1;c153702_g1;c154346_g1;c15…
GO:0016491	e	oxidoreductase activity	28/1852	605/152923	2.99e-09	6.34e-06	molecular_function	c113785_g1;c118602_g1;c139420_g1;c140103_g1;c149075_g1;c151747_g1;c154346_g1;c154518_g1;c163026_g1;c164401_g2;c164962_g1;c166840_g1;c167937_g1;c168184_g1;c171793_g1;c172016_g1;c175311_g1;c176160_g6;c176526_g1;c177132_g3;c177302_g3;c177586_g9;c179404_g1;c183245_g1;c36078_g1;c49992_g1;c85606_g1;c96181_g2
GO:0044710	e	single-organism metabolic process	70/1852	2725/152923	8.79e-09	1.86e-05	biological_process	c111819_g1;c113235_g1;c113785_g1;c118455_g1;c118602_g1;c118838_g1;c124958_g1;c127108_g1;c132900_g1;c138202_g1;c139420_g1;c139460_g1;c140103_g1;c140480_g1;c145563_g1;c147226_g1;c149075_g1;c151747_g1;c154346_g1;c154518_g1;c158703_g1;c160307_g1;c162947_g2;c163026_g1;c163217_g6;c163773_g1;c164323_g1;c164503_g1;c164962_g1;c165822_g1;c166637_g1;c167573_g2;c167937_g1;c168184_g1;c168835_g2;c169560_g1;c17…
GO:0044425	e	membrane part	62/1852	2377/152923	3.9e-08	8.28e-05	cellular_component	c112805_g1;c113162_g1;c113785_g1;c114007_g1;c125330_g2;c125447_g1;c149461_g1;c149586_g2;c150925_g1;c151298_g1;c153547_g1;c153702_g1;c156493_g1;c156541_g3;c157207_g1;c158738_g1;c160840_g1;c161476_g1;c162523_g1;c163084_g1;c163773_g1;c164024_g1;c164962_g1;c165822_g1;c166347_g2;c168184_g1;c169342_g3;c169560_g1;c169703_g1;c170041_g3;c170361_g4;c170614_g1;c171425_g1;c172361_g1;c173196_g1;c173393_g2;c17…
GO:0020037	e	heme binding	11/1852	101/152923	4.69e-08	9.94e-05	molecular_function	c113785_g1;c132391_g1;c140103_g1;c154518_g1;c168184_g1;c171793_g1;c172016_g1;c176526_g1;c177302_g3;c177586_g9;c36078_g1
GO:0008152	e	metabolic process	116/1852	5633/152923	5.31e-08	0.000113	biological_process	c105404_g4;c111819_g1;c113030_g1;c113235_g1;c113785_g1;c118455_g1;c118602_g1;c118838_g1;c124958_g1;c125010_g1;c127071_g2;c127108_g1;c132900_g1;c133213_g1;c137050_g1;c137660_g1;c137683_g1;c138202_g1;c139420_g1;c139460_g1;c140103_g1;c140480_g1;c140629_g1;c141260_g1;c145563_g1;c147226_g1;c147697_g1;c149075_g1;c149588_g1;c151747_g1;c154346_g1;c154518_g1;c154714_g2;c158703_g1;c159132_g1;c160125_g1;c16…
GO:0005575	e	cellular_component	150/1852	7866/152923	7.62e-08	0.000162	cellular_component	c112805_g1;c113030_g1;c113162_g1;c113235_g1;c113785_g1;c114007_g1;c118455_g1;c118602_g1;c125330_g2;c125447_g1;c125956_g2;c127108_g1;c132391_g1;c133213_g1;c137050_g1;c137660_g1;c137683_g1;c139460_g1;c140191_g3;c140629_g1;c141237_g1;c145563_g1;c146592_g1;c148818_g1;c149461_g1;c149586_g2;c150903_g1;c150925_g1;c151298_g1;c151481_g2;c153029_g1;c153547_g1;c153702_g1;c154346_g1;c154714_g2;c155641_g1;c15…
GO:0046906	e	tetrapyrrole binding	11/1852	107/152923	8.56e-08	0.000181	molecular_function	c113785_g1;c132391_g1;c140103_g1;c154518_g1;c168184_g1;c171793_g1;c172016_g1;c176526_g1;c177302_g3;c177586_g9;c36078_g1
GO:0016787	e	hydrolase activity	51/1852	1883/152923	1.95e-07	0.000414	molecular_function	c104289_g1;c105404_g4;c118455_g1;c118838_g1;c121777_g1;c124800_g1;c124958_g1;c125010_g1;c127108_g1;c133213_g1;c137050_g1;c137660_g1;c138202_g1;c139460_g1;c140480_g1;c141260_g1;c145756_g1;c147226_g1;c147697_g1;c149588_g1;c160125_g1;c162542_g1;c163217_g6;c164323_g1;c165480_g2;c166637_g1;c173060_g8;c174513_g2;c174659_g4;c175110_g1;c175700_g1;c175700_g11;c175700_g3;c175700_g8;c175780_g1;c177007_g4;c1…
GO:0055114	e	oxidation-reduction process	25/1852	624/152923	3.12e-07	0.000661	biological_process	c113785_g1;c118602_g1;c139420_g1;c140103_g1;c149075_g1;c151747_g1;c154346_g1;c154518_g1;c163026_g1;c164962_g1;c167937_g1;c168184_g1;c171793_g1;c172016_g1;c175311_g1;c176160_g6;c176526_g1;c177132_g3;c177302_g3;c177586_g9;c179404_g1;c183245_g1;c36078_g1;c49992_g1;c96181_g2
GO:0005506	e	iron ion binding	11/1852	129/152923	5.77e-07	0.00122	molecular_function	c113785_g1;c132391_g1;c140103_g1;c154518_g1;c163026_g1;c168184_g1;c171793_g1;c176526_g1;c177302_g3;c177586_g9;c36078_g1
GO:0002474	e	antigen processing and presentation of peptide antigen via MHC class I	4/1852	7/152923	7.29e-07	0.00155	biological_process	c175700_g1;c175700_g11;c181782_g4;c182132_g9
GO:0046914	e	transition metal ion binding	28/1852	823/152923	1.6e-06	0.00339	molecular_function	c113785_g1;c124958_g1;c125010_g1;c132391_g1;c137050_g1;c137660_g1;c140103_g1;c147226_g1;c154518_g1;c163026_g1;c163217_g6;c167573_g2;c168184_g1;c170853_g3;c171793_g1;c171816_g5;c175110_g1;c176160_g6;c176526_g1;c177302_g3;c177586_g9;c179729_g1;c181321_g12;c204966_g1;c29828_g1;c36078_g1;c45209_g1;c67093_g1
GO:0016021	e	integral component of membrane	45/1852	1697/152923	1.73e-06	0.00368	cellular_component	c112805_g1;c113162_g1;c125447_g1;c149461_g1;c149586_g2;c151298_g1;c153547_g1;c156493_g1;c156541_g3;c157207_g1;c158738_g1;c160840_g1;c161476_g1;c162523_g1;c163084_g1;c163773_g1;c164024_g1;c165822_g1;c169342_g3;c169560_g1;c170361_g4;c171425_g1;c172361_g1;c173196_g1;c173393_g2;c173887_g4;c174569_g4;c174609_g6;c175700_g1;c175700_g3;c175700_g8;c179562_g1;c180858_g3;c181140_g1;c181821_g5;c182132_g9;c18…
GO:0016712	e	oxidoreductase activity, acting on paired donors, with incorporation or reduction of molecular oxygen, reduced flavin or flavoprotein as one donor, and incorporation of one atom of oxygen	5/1852	19/152923	2.62e-06	0.00555	molecular_function	c113785_g1;c154518_g1;c168184_g1;c176526_g1;c177302_g3
GO:0002376	e	immune system process	15/1852	289/152923	3.31e-06	0.00702	biological_process	c119826_g1;c125010_g1;c127071_g2;c133213_g1;c170853_g3;c173818_g1;c174497_g1;c174569_g4;c175700_g1;c175700_g11;c177284_g5;c179597_g2;c181782_g4;c182132_g9;c90782_g1
GO:0044281	e	small molecule metabolic process	44/1852	1711/152923	5.67e-06	0.012	biological_process	c111819_g1;c113235_g1;c118602_g1;c118838_g1;c127108_g1;c132900_g1;c138202_g1;c139420_g1;c139460_g1;c140480_g1;c145563_g1;c154346_g1;c158703_g1;c160307_g1;c162947_g2;c163026_g1;c163217_g6;c163773_g1;c164323_g1;c167573_g2;c170041_g3;c171793_g1;c172080_g4;c172080_g5;c174942_g3;c175311_g1;c175700_g1;c175700_g3;c175700_g8;c175780_g1;c176494_g2;c178252_g2;c181321_g12;c181821_g5;c182122_g2;c183001_g1;c1…
GO:0065007	e	biological regulation	88/1852	4443/152923	1.03e-05	0.0219	biological_process	c111819_g1;c112805_g1;c113030_g1;c113235_g1;c125330_g2;c127071_g2;c132289_g1;c132900_g1;c133213_g1;c137660_g1;c137683_g1;c138202_g1;c139420_g1;c140191_g3;c140629_g1;c141237_g1;c145563_g1;c146592_g1;c148818_g1;c149586_g2;c150903_g1;c150925_g1;c153702_g1;c154346_g1;c155623_g3;c157207_g1;c158960_g2;c160740_g1;c162280_g1;c162365_g1;c162523_g1;c162947_g2;c163084_g1;c163217_g6;c163813_g2;c164024_g1;c16…
GO:0050789	e	regulation of biological process	85/1852	4293/152923	1.43e-05	0.0304	biological_process	c111819_g1;c112805_g1;c113030_g1;c113235_g1;c125330_g2;c127071_g2;c132289_g1;c132900_g1;c133213_g1;c137660_g1;c137683_g1;c138202_g1;c139420_g1;c140191_g3;c140629_g1;c141237_g1;c145563_g1;c146592_g1;c148818_g1;c149586_g2;c150903_g1;c150925_g1;c153702_g1;c157207_g1;c158960_g2;c160740_g1;c162280_g1;c162365_g1;c162523_g1;c162947_g2;c163084_g1;c163217_g6;c163813_g2;c164024_g1;c164503_g1;c165487_g1;c16…
GO:0019882	e	antigen processing and presentation	5/1852	28/152923	2.02e-05	0.0428	biological_process	c175700_g1;c175700_g11;c181782_g4;c182132_g9;c90782_g1
GO:0004930	e	G-protein coupled receptor activity	13/1852	259/152923	2.08e-05	0.0441	molecular_function	c112805_g1;c141237_g1;c149586_g2;c157207_g1;c164024_g1;c170361_g4;c173887_g4;c174569_g4;c174609_g6;c180858_g3;c182329_g1;c47936_g1;c96738_g1
GO:0048002	e	antigen processing and presentation of peptide antigen	4/1852	15/152923	2.63e-05	0.0558	biological_process	c175700_g1;c175700_g11;c181782_g4;c182132_g9
GO:0042221	e	response to chemical	22/1852	689/152923	5.1e-05	0.108	biological_process	c112805_g1;c113162_g1;c113235_g1;c133213_g1;c140480_g1;c141237_g1;c150903_g1;c156044_g2;c160740_g1;c164503_g1;c169703_g1;c171793_g1;c173818_g1;c174497_g1;c174569_g4;c175311_g1;c175700_g1;c175700_g11;c179597_g2;c180509_g3;c96181_g2;c96738_g1
GO:0004497	e	monooxygenase activity	7/1852	79/152923	5.12e-05	0.109	molecular_function	c113785_g1;c140103_g1;c154518_g1;c168184_g1;c176526_g1;c177302_g3;c177586_g9
GO:0005488	e	binding	122/1852	6938/152923	6.24e-05	0.132	molecular_function	c113030_g1;c113235_g1;c113785_g1;c118602_g1;c124958_g1;c125010_g1;c125956_g2;c127071_g2;c131811_g2;c132289_g1;c132391_g1;c132900_g1;c133213_g1;c133755_g2;c137050_g1;c137660_g1;c137683_g1;c139460_g1;c140103_g1;c140191_g3;c140629_g1;c145563_g1;c147226_g1;c148818_g1;c153547_g1;c154518_g1;c154714_g2;c154784_g1;c155517_g2;c155623_g3;c159634_g1;c160740_g1;c161402_g1;c161602_g2;c162280_g1;c162523_g1;c16…
GO:0016705	e	oxidoreductase activity, acting on paired donors, with incorporation or reduction of molecular oxygen	8/1852	111/152923	6.69e-05	0.142	molecular_function	c113785_g1;c140103_g1;c154518_g1;c168184_g1;c176526_g1;c177302_g3;c177586_g9;c36078_g1
GO:0009056	e	catabolic process	27/1852	971/152923	8.78e-05	0.186	biological_process	c118455_g1;c118602_g1;c118838_g1;c124958_g1;c137683_g1;c139460_g1;c140480_g1;c158703_g1;c163217_g6;c164323_g1;c166637_g1;c171793_g1;c175311_g1;c175700_g1;c175700_g3;c175700_g8;c176160_g6;c176494_g2;c180731_g5;c181782_g4;c183001_g1;c183245_g1;c271240_g1;c73225_g1;c93509_g2;c96181_g2;c96829_g1
GO:0008233	e	peptidase activity	16/1852	430/152923	9.31e-05	0.197	molecular_function	c104289_g1;c124800_g1;c133213_g1;c137050_g1;c149588_g1;c162542_g1;c165480_g2;c174659_g4;c175110_g1;c175780_g1;c178354_g4;c181782_g4;c58226_g1;c67093_g1;c90782_g1;c92129_g1
GO:0070011	e	peptidase activity, acting on L-amino acid peptides	15/1852	386/152923	9.47e-05	0.201	molecular_function	c104289_g1;c133213_g1;c137050_g1;c149588_g1;c162542_g1;c165480_g2;c174659_g4;c175110_g1;c175780_g1;c178354_g4;c181782_g4;c58226_g1;c67093_g1;c90782_g1;c92129_g1
GO:0046872	e	metal ion binding	48/1852	2178/152923	0.000102	0.216	molecular_function	c113785_g1;c124958_g1;c125010_g1;c131811_g2;c132391_g1;c137050_g1;c137660_g1;c140103_g1;c140629_g1;c147226_g1;c153547_g1;c154518_g1;c154784_g1;c155623_g3;c161602_g2;c162280_g1;c163026_g1;c163217_g6;c164401_g2;c165480_g2;c166637_g1;c167573_g2;c168184_g1;c169445_g1;c170041_g3;c170853_g3;c171793_g1;c171816_g5;c175110_g1;c176160_g6;c176526_g1;c177270_g1;c177302_g3;c177586_g9;c179404_g1;c179729_g1;c17…
GO:0044767	e	single-organism developmental process	34/1852	1364/152923	0.000143	0.304	biological_process	c105404_g4;c113235_g1;c125447_g1;c127071_g2;c133213_g1;c145563_g1;c148818_g1;c150903_g1;c157132_g1;c160740_g1;c162280_g1;c162523_g1;c167573_g2;c168823_g1;c170041_g3;c170958_g1;c171622_g1;c172361_g1;c173084_g3;c173213_g5;c173818_g1;c174858_g2;c175245_g1;c175311_g1;c176103_g2;c177270_g1;c177907_g1;c179551_g4;c181011_g2;c204966_g1;c47164_g1;c69651_g2;c73225_g1;c90782_g1
GO:0035672	e	oligopeptide transmembrane transport	2/1852	2/152923	0.000147	0.311	biological_process	c175700_g1;c81604_g1
GO:0019883	e	antigen processing and presentation of endogenous antigen	2/1852	2/152923	0.000147	0.311	biological_process	c175700_g1;c175700_g11
GO:0002483	e	antigen processing and presentation of endogenous peptide antigen	2/1852	2/152923	0.000147	0.311	biological_process	c175700_g1;c175700_g11
GO:0002428	e	antigen processing and presentation of peptide antigen via MHC class Ib	2/1852	2/152923	0.000147	0.311	biological_process	c175700_g1;c175700_g11
GO:0043169	e	cation binding	48/1852	2199/152923	0.000161	0.34	molecular_function	c113785_g1;c124958_g1;c125010_g1;c131811_g2;c132391_g1;c137050_g1;c137660_g1;c140103_g1;c140629_g1;c147226_g1;c153547_g1;c154518_g1;c154784_g1;c155623_g3;c161602_g2;c162280_g1;c163026_g1;c163217_g6;c164401_g2;c165480_g2;c166637_g1;c167573_g2;c168184_g1;c169445_g1;c170041_g3;c170853_g3;c171793_g1;c171816_g5;c175110_g1;c176160_g6;c176526_g1;c177270_g1;c177302_g3;c177586_g9;c179404_g1;c179729_g1;c17…
GO:0007187	e	G-protein coupled receptor signaling pathway, coupled to cyclic nucleotide second messenger	8/1852	126/152923	0.000162	0.344	biological_process	c112805_g1;c149586_g2;c157207_g1;c164024_g1;c173887_g4;c174569_g4;c47936_g1;c96738_g1
GO:0050896	e	response to stimulus	54/1852	2595/152923	0.000181	0.384	biological_process	c112805_g1;c113030_g1;c113162_g1;c113235_g1;c119826_g1;c127071_g2;c132900_g1;c133213_g1;c138202_g1;c140191_g3;c140480_g1;c141237_g1;c145563_g1;c149586_g2;c150903_g1;c156044_g2;c157207_g1;c158960_g2;c160740_g1;c164024_g1;c164503_g1;c166692_g2;c168823_g1;c169703_g1;c170361_g4;c171793_g1;c172016_g1;c173084_g3;c173196_g1;c173818_g1;c173887_g4;c174497_g1;c174569_g4;c174609_g6;c175245_g1;c175311_g1;c17…
GO:0044712	e	single-organism catabolic process	20/1852	652/152923	0.000185	0.392	biological_process	c118455_g1;c118602_g1;c139460_g1;c140480_g1;c158703_g1;c163217_g6;c164323_g1;c166637_g1;c171793_g1;c175311_g1;c175700_g1;c175700_g3;c175700_g8;c176494_g2;c183001_g1;c183245_g1;c271240_g1;c73225_g1;c93509_g2;c96181_g2
GO:0001816	e	cytokine production	3/1852	10/152923	0.0002	0.424	biological_process	c127071_g2;c173213_g5;c175311_g1
GO:0050794	e	regulation of cellular process	77/1852	4084/152923	0.0002	0.424	biological_process	c112805_g1;c113030_g1;c113235_g1;c125330_g2;c127071_g2;c132289_g1;c132900_g1;c133213_g1;c137660_g1;c137683_g1;c138202_g1;c139420_g1;c140191_g3;c141237_g1;c145563_g1;c146592_g1;c148818_g1;c149586_g2;c150903_g1;c150925_g1;c153702_g1;c157207_g1;c158960_g2;c160740_g1;c162280_g1;c162365_g1;c162523_g1;c163084_g1;c163217_g6;c163813_g2;c164024_g1;c164503_g1;c165487_g1;c166347_g2;c166692_g2;c167573_g2;c16…
GO:0051259	e	protein oligomerization	8/1852	130/152923	0.000201	0.426	biological_process	c125330_g2;c133213_g1;c153702_g1;c162523_g1;c163217_g6;c171793_g1;c173678_g1;c176160_g6
GO:0005615	e	extracellular space	8/1852	133/152923	0.000235	0.498	cellular_component	c160740_g1;c166692_g2;c168823_g1;c170853_g3;c58226_g1;c67093_g1;c92129_g1;c96181_g2
GO:0032502	e	developmental process	35/1852	1464/152923	0.000249	0.529	biological_process	c105404_g4;c113235_g1;c125447_g1;c127071_g2;c133213_g1;c145563_g1;c148818_g1;c150903_g1;c157132_g1;c160740_g1;c162280_g1;c162523_g1;c166840_g1;c167573_g2;c168823_g1;c170041_g3;c170958_g1;c171622_g1;c172361_g1;c173084_g3;c173213_g5;c173818_g1;c174858_g2;c175245_g1;c175311_g1;c176103_g2;c177270_g1;c177907_g1;c179551_g4;c181011_g2;c204966_g1;c47164_g1;c69651_g2;c73225_g1;c90782_g1
GO:0005576	e	extracellular region	9/1852	171/152923	0.000266	0.563	cellular_component	c118455_g1;c150903_g1;c155641_g1;c166637_g1;c167688_g3;c171622_g1;c174497_g1;c190083_g1;c204793_g1
GO:0016810	e	hydrolase activity, acting on carbon-nitrogen (but not peptide) bonds	6/1852	73/152923	0.000267	0.566	molecular_function	c118838_g1;c124958_g1;c140480_g1;c163217_g6;c175780_g1;c271240_g1
GO:0019825	e	oxygen binding	3/1852	11/152923	0.000272	0.577	molecular_function	c132391_g1;c171793_g1;c177586_g9
GO:0071704	e	organic substance metabolic process	83/1852	4577/152923	0.000346	0.733	biological_process	c105404_g4;c111819_g1;c113030_g1;c118455_g1;c118602_g1;c118838_g1;c124958_g1;c125010_g1;c127071_g2;c127108_g1;c132900_g1;c133213_g1;c137050_g1;c137660_g1;c137683_g1;c138202_g1;c139420_g1;c139460_g1;c140480_g1;c140629_g1;c141260_g1;c145563_g1;c147226_g1;c149588_g1;c154346_g1;c154714_g2;c158703_g1;c160307_g1;c161402_g1;c162542_g1;c162947_g2;c163026_g1;c163217_g6;c163773_g1;c164323_g1;c164503_g1;c16…
GO:0007186	e	G-protein coupled receptor signaling pathway	13/1852	347/152923	0.000382	0.81	biological_process	c112805_g1;c141237_g1;c149586_g2;c157207_g1;c164024_g1;c170361_g4;c173887_g4;c174569_g4;c174609_g6;c180858_g3;c182329_g1;c47936_g1;c96738_g1
GO:0019752	e	carboxylic acid metabolic process	25/1852	931/152923	0.000388	0.822	biological_process	c111819_g1;c118602_g1;c127108_g1;c132900_g1;c138202_g1;c140480_g1;c145563_g1;c154346_g1;c158703_g1;c160307_g1;c162947_g2;c163026_g1;c163773_g1;c167573_g2;c172080_g4;c172080_g5;c174942_g3;c175311_g1;c175780_g1;c176494_g2;c178252_g2;c183245_g1;c271240_g1;c36078_g1;c85606_g1
GO:0070330	e	aromatase activity	2/1852	3/152923	0.000436	0.925	molecular_function	c113785_g1;c168184_g1
GO:1990111	e	spermatoproteasome complex	2/1852	3/152923	0.000436	0.925	cellular_component	c181782_g4;c90782_g1
GO:0002475	e	antigen processing and presentation via MHC class Ib	2/1852	3/152923	0.000436	0.925	biological_process	c175700_g1;c175700_g11
GO:0043605	e	cellular amide catabolic process	2/1852	3/152923	0.000436	0.925	biological_process	c118838_g1;c140480_g1
GO:0043436	e	oxoacid metabolic process	25/1852	956/152923	0.000468	0.993	biological_process	c111819_g1;c118602_g1;c127108_g1;c132900_g1;c138202_g1;c140480_g1;c145563_g1;c154346_g1;c158703_g1;c160307_g1;c162947_g2;c163026_g1;c163773_g1;c167573_g2;c172080_g4;c172080_g5;c174942_g3;c175311_g1;c175780_g1;c176494_g2;c178252_g2;c183245_g1;c271240_g1;c36078_g1;c85606_g1
GO:0006082	e	organic acid metabolic process	25/1852	960/152923	0.000486	1	biological_process	c111819_g1;c118602_g1;c127108_g1;c132900_g1;c138202_g1;c140480_g1;c145563_g1;c154346_g1;c158703_g1;c160307_g1;c162947_g2;c163026_g1;c163773_g1;c167573_g2;c172080_g4;c172080_g5;c174942_g3;c175311_g1;c175780_g1;c176494_g2;c178252_g2;c183245_g1;c271240_g1;c36078_g1;c85606_g1
GO:0015077	e	monovalent inorganic cation transmembrane transporter activity	9/1852	189/152923	0.000551	1	molecular_function	c113162_g1;c125330_g2;c153702_g1;c156541_g3;c164962_g1;c173678_g1;c178961_g1;c188646_g1;c49992_g1
GO:0032787	e	monocarboxylic acid metabolic process	10/1852	230/152923	0.000565	1	biological_process	c111819_g1;c140480_g1;c154346_g1;c158703_g1;c163026_g1;c163773_g1;c176494_g2;c183245_g1;c36078_g1;c85606_g1
GO:0044459	e	plasma membrane part	18/1852	618/152923	0.000687	1	cellular_component	c114007_g1;c125330_g2;c125447_g1;c150925_g1;c153702_g1;c157207_g1;c162523_g1;c166347_g2;c169703_g1;c170041_g3;c170614_g1;c173678_g1;c173818_g1;c173887_g4;c175311_g1;c182132_g9;c67142_g1;c81604_g1
GO:0044238	e	primary metabolic process	79/1852	4396/152923	0.000741	1	biological_process	c105404_g4;c111819_g1;c113030_g1;c118455_g1;c118602_g1;c118838_g1;c125010_g1;c127071_g2;c127108_g1;c132900_g1;c133213_g1;c137050_g1;c137660_g1;c137683_g1;c138202_g1;c139460_g1;c140629_g1;c141260_g1;c145563_g1;c147226_g1;c149588_g1;c154346_g1;c154714_g2;c158703_g1;c160307_g1;c161402_g1;c162542_g1;c162947_g2;c163026_g1;c163217_g6;c163773_g1;c164323_g1;c164503_g1;c165822_g1;c166637_g1;c167573_g2;c16…
GO:0071804	e	cellular potassium ion transport	5/1852	59/152923	0.000755	1	biological_process	c125330_g2;c153702_g1;c156541_g3;c173678_g1;c188646_g1
GO:0071805	e	potassium ion transmembrane transport	5/1852	59/152923	0.000755	1	biological_process	c125330_g2;c153702_g1;c156541_g3;c173678_g1;c188646_g1
GO:0045321	e	leukocyte activation	6/1852	89/152923	0.000773	1	biological_process	c127071_g2;c133213_g1;c170853_g3;c173818_g1;c174569_g4;c179597_g2
GO:0005215	e	transporter activity	21/1852	788/152923	0.000874	1	molecular_function	c113162_g1;c125330_g2;c132391_g1;c153702_g1;c156541_g3;c161476_g1;c164962_g1;c171793_g1;c173393_g2;c173678_g1;c175700_g1;c175700_g3;c175700_g8;c178961_g1;c181140_g1;c188646_g1;c209076_g1;c49992_g1;c60499_g1;c69651_g2;c81604_g1
GO:0005267	e	potassium channel activity	5/1852	61/152923	0.000879	1	molecular_function	c125330_g2;c153702_g1;c156541_g3;c173678_g1;c188646_g1
GO:0004888	e	transmembrane signaling receptor activity	14/1852	428/152923	0.00088	1	molecular_function	c112805_g1;c141237_g1;c149586_g2;c157207_g1;c164024_g1;c170361_g4;c173887_g4;c174569_g4;c174609_g6;c179597_g2;c180858_g3;c182329_g1;c47936_g1;c96738_g1
GO:0048869	e	cellular developmental process	19/1852	662/152923	0.000899	1	biological_process	c113235_g1;c125447_g1;c127071_g2;c133213_g1;c145563_g1;c162280_g1;c162523_g1;c171622_g1;c173084_g3;c173213_g5;c173818_g1;c175311_g1;c177270_g1;c177907_g1;c179551_g4;c204966_g1;c47164_g1;c69651_g2;c90782_g1
GO:0072330	e	monocarboxylic acid biosynthetic process	5/1852	62/152923	0.000947	1	biological_process	c140480_g1;c154346_g1;c163026_g1;c163773_g1;c36078_g1
GO:0044237	e	cellular metabolic process	75/1852	4189/152923	0.000957	1	biological_process	c105404_g4;c111819_g1;c113030_g1;c118602_g1;c118838_g1;c124958_g1;c125010_g1;c127071_g2;c127108_g1;c132900_g1;c133213_g1;c137660_g1;c137683_g1;c138202_g1;c139460_g1;c140480_g1;c140629_g1;c141260_g1;c145563_g1;c154346_g1;c154714_g2;c158703_g1;c159132_g1;c160307_g1;c161402_g1;c162947_g2;c163026_g1;c163217_g6;c163773_g1;c164323_g1;c164503_g1;c164962_g1;c165822_g1;c166637_g1;c167573_g2;c168835_g2;c16…
GO:0043167	e	ion binding	68/1852	3729/152923	0.00107	1	molecular_function	c113030_g1;c113785_g1;c124958_g1;c125010_g1;c127071_g2;c131811_g2;c132391_g1;c132900_g1;c137050_g1;c137660_g1;c139460_g1;c140103_g1;c140629_g1;c145563_g1;c147226_g1;c153547_g1;c154518_g1;c154784_g1;c155623_g3;c161602_g2;c162280_g1;c162947_g2;c163026_g1;c163217_g6;c164323_g1;c164401_g2;c164998_g1;c164998_g2;c165480_g2;c166347_g2;c166637_g1;c167573_g2;c168184_g1;c169445_g1;c169746_g1;c170041_g3;c17…
GO:0004896	e	cytokine receptor activity	3/1852	18/152923	0.00126	1	molecular_function	c174569_g4;c179597_g2;c96738_g1
GO:0044248	e	cellular catabolic process	22/1852	853/152923	0.00128	1	biological_process	c118602_g1;c118838_g1;c137683_g1;c139460_g1;c140480_g1;c158703_g1;c163217_g6;c164323_g1;c166637_g1;c171793_g1;c175700_g1;c175700_g3;c175700_g8;c176160_g6;c180731_g5;c181782_g4;c183001_g1;c271240_g1;c73225_g1;c93509_g2;c96181_g2;c96829_g1
GO:0019432	e	triglyceride biosynthetic process	2/1852	5/152923	0.00143	1	biological_process	c165822_g1;c181821_g5
GO:0046463	e	acylglycerol biosynthetic process	2/1852	5/152923	0.00143	1	biological_process	c165822_g1;c181821_g5
GO:0016494	e	C-X-C chemokine receptor activity	2/1852	5/152923	0.00143	1	molecular_function	c174569_g4;c96738_g1
GO:0046460	e	neutral lipid biosynthetic process	2/1852	5/152923	0.00143	1	biological_process	c165822_g1;c181821_g5
GO:0046686	e	response to cadmium ion	2/1852	5/152923	0.00143	1	biological_process	c175700_g1;c175700_g11
GO:1901575	e	organic substance catabolic process	23/1852	932/152923	0.00143	1	biological_process	c118455_g1;c118602_g1;c118838_g1;c124958_g1;c137683_g1;c139460_g1;c140480_g1;c158703_g1;c163217_g6;c164323_g1;c166637_g1;c175311_g1;c175700_g1;c175700_g3;c175700_g8;c176494_g2;c180731_g5;c181782_g4;c183001_g1;c183245_g1;c271240_g1;c73225_g1;c93509_g2
GO:0043604	e	amide biosynthetic process	4/1852	41/152923	0.00152	1	biological_process	c111819_g1;c140480_g1;c160307_g1;c271240_g1
GO:0033559	e	unsaturated fatty acid metabolic process	3/1852	20/152923	0.00173	1	biological_process	c111819_g1;c163026_g1;c36078_g1
GO:0070301	e	cellular response to hydrogen peroxide	3/1852	20/152923	0.00173	1	biological_process	c171793_g1;c180509_g3;c96181_g2
GO:0006118	e	electron transport	6/1852	104/152923	0.00173	1	biological_process	c139420_g1;c154518_g1;c176160_g6;c176526_g1;c177302_g3;c49992_g1
GO:0015079	e	potassium ion transmembrane transporter activity	5/1852	71/152923	0.00174	1	molecular_function	c125330_g2;c153702_g1;c156541_g3;c173678_g1;c188646_g1
GO:0006629	e	lipid metabolic process	13/1852	417/152923	0.00201	1	biological_process	c111819_g1;c118455_g1;c154346_g1;c158703_g1;c163026_g1;c163773_g1;c165822_g1;c166637_g1;c168835_g2;c175311_g1;c181821_g5;c36078_g1;c61385_g1
GO:0016740	e	transferase activity	37/1852	1786/152923	0.00209	1	molecular_function	c111819_g1;c113030_g1;c127071_g2;c132900_g1;c133213_g1;c138202_g1;c140629_g1;c145563_g1;c159132_g1;c160307_g1;c162273_g1;c162947_g2;c163773_g1;c164474_g1;c164503_g1;c165822_g1;c167573_g2;c168835_g2;c169560_g1;c170058_g1;c171231_g12;c171425_g1;c171816_g5;c172080_g4;c172080_g5;c174942_g3;c174942_g7;c176494_g2;c177007_g4;c177284_g5;c178252_g2;c179487_g2;c180731_g5;c181821_g5;c182122_g2;c182532_g1;c1…
GO:0005833	e	hemoglobin complex	2/1852	6/152923	0.00213	1	cellular_component	c132391_g1;c171793_g1
GO:0033151	e	V(D)J recombination	2/1852	6/152923	0.00213	1	biological_process	c125010_g1;c173818_g1
GO:0006857	e	oligopeptide transport	2/1852	6/152923	0.00213	1	biological_process	c175700_g1;c81604_g1
GO:0098589	e	membrane region	9/1852	230/152923	0.00216	1	cellular_component	c113785_g1;c114007_g1;c150925_g1;c162523_g1;c165822_g1;c168184_g1;c170041_g3;c181821_g5;c36078_g1
GO:0043603	e	cellular amide metabolic process	6/1852	110/152923	0.0023	1	biological_process	c111819_g1;c118838_g1;c140480_g1;c160307_g1;c175311_g1;c271240_g1
GO:0031974	e	membrane-enclosed lumen	5/1852	76/152923	0.00235	1	cellular_component	c146592_g1;c163026_g1;c171793_g1;c180509_g3;c96181_g2
GO:0006813	e	potassium ion transport	5/1852	77/152923	0.00249	1	biological_process	c125330_g2;c153702_g1;c156541_g3;c173678_g1;c188646_g1
GO:0016020	e	membrane	38/1852	1852/152923	0.00251	1	cellular_component	c113785_g1;c114007_g1;c118455_g1;c139460_g1;c141237_g1;c150925_g1;c151481_g2;c153029_g1;c153547_g1;c160740_g1;c160840_g1;c162523_g1;c163026_g1;c164377_g3;c164503_g1;c165822_g1;c167573_g2;c168184_g1;c168823_g1;c170041_g3;c171793_g1;c172361_g1;c173196_g1;c176742_g5;c178354_g4;c178961_g1;c179750_g2;c181821_g5;c182147_g2;c209076_g1;c36078_g1;c44609_g1;c47164_g1;c49992_g1;c58226_g1;c67142_g1;c73225_g1…
GO:0001775	e	cell activation	6/1852	112/152923	0.00252	1	biological_process	c127071_g2;c133213_g1;c170853_g3;c173818_g1;c174569_g4;c179597_g2
GO:0055085	e	transmembrane transport	17/1852	638/152923	0.00283	1	biological_process	c113162_g1;c125330_g2;c153702_g1;c156541_g3;c161476_g1;c164962_g1;c169342_g3;c173678_g1;c175700_g1;c175700_g11;c175700_g3;c175700_g8;c178961_g1;c181140_g1;c188646_g1;c49992_g1;c81604_g1
GO:0002709	e	regulation of T cell mediated immunity	2/1852	7/152923	0.00296	1	biological_process	c133213_g1;c182132_g9
GO:0016755	e	transferase activity, transferring amino-acyl groups	2/1852	7/152923	0.00296	1	molecular_function	c111819_g1;c160307_g1
GO:0005344	e	oxygen transporter activity	2/1852	7/152923	0.00296	1	molecular_function	c132391_g1;c171793_g1
GO:0060693	e	regulation of branching involved in salivary gland morphogenesis	2/1852	7/152923	0.00296	1	biological_process	c160740_g1;c171622_g1
GO:0042474	e	middle ear morphogenesis	2/1852	7/152923	0.00296	1	biological_process	c173084_g3;c174858_g2
GO:0015197	e	peptide transporter activity	2/1852	7/152923	0.00296	1	molecular_function	c175700_g8;c81604_g1
GO:0006750	e	glutathione biosynthetic process	2/1852	7/152923	0.00296	1	biological_process	c111819_g1;c160307_g1
GO:0002711	e	positive regulation of T cell mediated immunity	2/1852	7/152923	0.00296	1	biological_process	c133213_g1;c182132_g9
GO:0006804	e	peroxidase reaction	3/1852	25/152923	0.00334	1	biological_process	c171793_g1;c172016_g1;c96181_g2
GO:0004601	e	peroxidase activity	3/1852	25/152923	0.00334	1	molecular_function	c171793_g1;c172016_g1;c96181_g2
GO:0034599	e	cellular response to oxidative stress	4/1852	51/152923	0.00341	1	biological_process	c171793_g1;c175311_g1;c180509_g3;c96181_g2
GO:0042542	e	response to hydrogen peroxide	3/1852	26/152923	0.00374	1	biological_process	c171793_g1;c180509_g3;c96181_g2
GO:0044707	e	single-multicellular organism process	19/1852	761/152923	0.00382	1	biological_process	c127071_g2;c156044_g2;c157132_g1;c160740_g1;c162280_g1;c163026_g1;c167573_g2;c168823_g1;c173213_g5;c174497_g1;c175245_g1;c175311_g1;c177270_g1;c179597_g2;c181011_g2;c204966_g1;c6198_g1;c67142_g1;c92129_g1
GO:0004993	e	serotonin receptor activity	2/1852	8/152923	0.00391	1	molecular_function	c164024_g1;c173887_g4
GO:0007210	e	serotonin receptor signaling pathway	2/1852	8/152923	0.00391	1	biological_process	c164024_g1;c173887_g4
GO:0002824	e	positive regulation of adaptive immune response based on somatic recombination of immune receptors built from immunoglobulin superfamily domains	2/1852	8/152923	0.00391	1	biological_process	c133213_g1;c182132_g9
GO:0015669	e	gas transport	2/1852	8/152923	0.00391	1	biological_process	c132391_g1;c171793_g1
GO:0016411	e	acylglycerol O-acyltransferase activity	2/1852	8/152923	0.00391	1	molecular_function	c165822_g1;c181821_g5
GO:0015671	e	oxygen transport	2/1852	8/152923	0.00391	1	biological_process	c132391_g1;c171793_g1
GO:0001937	e	negative regulation of endothelial cell proliferation	2/1852	8/152923	0.00391	1	biological_process	c162523_g1;c179551_g4
GO:0006796	e	phosphate-containing compound metabolic process	31/1852	1487/152923	0.00397	1	biological_process	c105404_g4;c113030_g1;c127071_g2;c127108_g1;c132900_g1;c138202_g1;c139460_g1;c141260_g1;c145563_g1;c159132_g1;c162947_g2;c164323_g1;c165822_g1;c166637_g1;c167573_g2;c168835_g2;c170058_g1;c172080_g4;c172080_g5;c174942_g3;c175311_g1;c175700_g1;c175700_g3;c175700_g8;c176494_g2;c178252_g2;c183001_g1;c183245_g1;c73225_g1;c93509_g2;c96181_g2
GO:0032501	e	multicellular organismal process	19/1852	767/152923	0.00401	1	biological_process	c127071_g2;c156044_g2;c157132_g1;c160740_g1;c162280_g1;c163026_g1;c167573_g2;c168823_g1;c173213_g5;c174497_g1;c175245_g1;c175311_g1;c177270_g1;c179597_g2;c181011_g2;c204966_g1;c6198_g1;c67142_g1;c92129_g1
GO:0050680	e	negative regulation of epithelial cell proliferation	3/1852	27/152923	0.00417	1	biological_process	c162523_g1;c177907_g1;c179551_g4
GO:1901564	e	organonitrogen compound metabolic process	32/1852	1535/152923	0.00444	1	biological_process	c111819_g1;c118602_g1;c118838_g1;c124958_g1;c127108_g1;c132900_g1;c138202_g1;c139460_g1;c140480_g1;c145563_g1;c160307_g1;c162947_g2;c163217_g6;c164323_g1;c164503_g1;c167573_g2;c172080_g4;c172080_g5;c174942_g3;c175311_g1;c175700_g1;c175700_g3;c175700_g8;c175780_g1;c178252_g2;c182122_g2;c183001_g1;c183245_g1;c271240_g1;c73225_g1;c93509_g2;c96181_g2
GO:0016363	e	nuclear matrix	3/1852	28/152923	0.00463	1	cellular_component	c157960_g2;c163026_g1;c4388_g1
GO:0050661	e	NADP binding	3/1852	28/152923	0.00463	1	molecular_function	c175311_g1;c176160_g6;c183245_g1
GO:0008237	e	metallopeptidase activity	6/1852	128/152923	0.00486	1	molecular_function	c137050_g1;c165480_g2;c175110_g1;c175780_g1;c178354_g4;c67093_g1
GO:0010035	e	response to inorganic substance	5/1852	90/152923	0.00487	1	biological_process	c171793_g1;c175700_g1;c175700_g11;c180509_g3;c96181_g2
GO:0002705	e	positive regulation of leukocyte mediated immunity	2/1852	9/152923	0.00499	1	biological_process	c133213_g1;c182132_g9
GO:0002708	e	positive regulation of lymphocyte mediated immunity	2/1852	9/152923	0.00499	1	biological_process	c133213_g1;c182132_g9
GO:0002821	e	positive regulation of adaptive immune response	2/1852	9/152923	0.00499	1	biological_process	c133213_g1;c182132_g9
GO:0016813	e	hydrolase activity, acting on carbon-nitrogen (but not peptide) bonds, in linear amidines	2/1852	9/152923	0.00499	1	molecular_function	c118838_g1;c271240_g1
GO:0004175	e	endopeptidase activity	8/1852	215/152923	0.00503	1	molecular_function	c133213_g1;c137050_g1;c162542_g1;c175110_g1;c181782_g4;c58226_g1;c90782_g1;c92129_g1
GO:0008610	e	lipid biosynthetic process	7/1852	171/152923	0.0051	1	biological_process	c154346_g1;c163026_g1;c163773_g1;c165822_g1;c175311_g1;c181821_g5;c36078_g1
GO:0006631	e	fatty acid metabolic process	5/1852	91/152923	0.00511	1	biological_process	c111819_g1;c158703_g1;c163026_g1;c163773_g1;c36078_g1
GO:0004871	e	signal transducer activity	18/1852	721/152923	0.00512	1	molecular_function	c112805_g1;c133213_g1;c141237_g1;c145563_g1;c149586_g2;c157207_g1;c164024_g1;c170361_g4;c173887_g4;c174569_g4;c174609_g6;c175245_g1;c179597_g2;c180858_g1;c180858_g3;c182329_g1;c47936_g1;c96738_g1
GO:0060089	e	molecular transducer activity	18/1852	721/152923	0.00512	1	molecular_function	c112805_g1;c133213_g1;c141237_g1;c145563_g1;c149586_g2;c157207_g1;c164024_g1;c170361_g4;c173887_g4;c174569_g4;c174609_g6;c175245_g1;c179597_g2;c180858_g1;c180858_g3;c182329_g1;c47936_g1;c96738_g1
GO:0016763	e	transferase activity, transferring pentosyl groups	3/1852	29/152923	0.00512	1	molecular_function	c177284_g5;c182122_g2;c183001_g1
GO:0015833	e	peptide transport	3/1852	29/152923	0.00512	1	biological_process	c175700_g1;c175700_g8;c81604_g1
GO:0040011	e	locomotion	9/1852	263/152923	0.00519	1	biological_process	c160740_g1;c163813_g2;c164323_g1;c168823_g1;c170614_g1;c174497_g1;c174569_g4;c58226_g1;c96738_g1
GO:0051260	e	protein homooligomerization	5/1852	92/152923	0.00535	1	biological_process	c125330_g2;c153702_g1;c163217_g6;c173678_g1;c176160_g6
GO:0045444	e	fat cell differentiation	3/1852	30/152923	0.00564	1	biological_process	c113235_g1;c177270_g1;c90782_g1
GO:0016684	e	oxidoreductase activity, acting on peroxide as acceptor	3/1852	30/152923	0.00564	1	molecular_function	c171793_g1;c172016_g1;c96181_g2
GO:0042886	e	amide transport	3/1852	30/152923	0.00564	1	biological_process	c175700_g1;c175700_g8;c81604_g1
GO:0006793	e	phosphorus metabolic process	31/1852	1511/152923	0.006	1	biological_process	c105404_g4;c113030_g1;c127071_g2;c127108_g1;c132900_g1;c138202_g1;c139460_g1;c141260_g1;c145563_g1;c159132_g1;c162947_g2;c164323_g1;c165822_g1;c166637_g1;c167573_g2;c168835_g2;c170058_g1;c172080_g4;c172080_g5;c174942_g3;c175311_g1;c175700_g1;c175700_g3;c175700_g8;c176494_g2;c178252_g2;c183001_g1;c183245_g1;c73225_g1;c93509_g2;c96181_g2
GO:0042551	e	neuron maturation	2/1852	10/152923	0.00618	1	biological_process	c171622_g1;c177907_g1
GO:0019184	e	nonribosomal peptide biosynthetic process	2/1852	10/152923	0.00618	1	biological_process	c111819_g1;c160307_g1
GO:0004089	e	carbonate dehydratase activity	2/1852	10/152923	0.00618	1	molecular_function	c181321_g12;c45209_g1
GO:0006693	e	prostaglandin metabolic process	2/1852	10/152923	0.00618	1	biological_process	c111819_g1;c163026_g1
GO:0006692	e	prostanoid metabolic process	2/1852	10/152923	0.00618	1	biological_process	c111819_g1;c163026_g1
GO:0002478	e	antigen processing and presentation of exogenous peptide antigen	2/1852	10/152923	0.00618	1	biological_process	c175700_g1;c181782_g4
GO:0038023	e	signaling receptor activity	14/1852	508/152923	0.0062	1	molecular_function	c112805_g1;c141237_g1;c149586_g2;c157207_g1;c164024_g1;c170361_g4;c173887_g4;c174569_g4;c174609_g6;c179597_g2;c180858_g3;c182329_g1;c47936_g1;c96738_g1
GO:0071822	e	protein complex subunit organization	11/1852	377/152923	0.00694	1	biological_process	c125330_g2;c133213_g1;c153702_g1;c162523_g1;c163217_g6;c163813_g2;c171793_g1;c173678_g1;c176160_g6;c4388_g1;c78776_g1
GO:0004872	e	receptor activity	15/1852	591/152923	0.00722	1	molecular_function	c112805_g1;c141237_g1;c149586_g2;c157207_g1;c164024_g1;c168823_g1;c170361_g4;c173887_g4;c174569_g4;c174609_g6;c179597_g2;c180858_g3;c182329_g1;c47936_g1;c96738_g1
GO:0005789	e	endoplasmic reticulum membrane	5/1852	99/152923	0.00726	1	cellular_component	c113785_g1;c165822_g1;c168184_g1;c181821_g5;c36078_g1
GO:0007010	e	cytoskeleton organization	8/1852	229/152923	0.00726	1	biological_process	c125956_g2;c145563_g1;c150925_g1;c155517_g2;c160740_g1;c162280_g1;c163813_g2;c177907_g1
GO:0006749	e	glutathione metabolic process	3/1852	33/152923	0.00738	1	biological_process	c111819_g1;c160307_g1;c175311_g1
GO:0034614	e	cellular response to reactive oxygen species	3/1852	33/152923	0.00738	1	biological_process	c171793_g1;c180509_g3;c96181_g2
GO:0005839	e	proteasome core complex	2/1852	11/152923	0.0075	1	cellular_component	c181782_g4;c90782_g1
GO:0002822	e	regulation of adaptive immune response based on somatic recombination of immune receptors built from immunoglobulin superfamily domains	2/1852	11/152923	0.0075	1	biological_process	c133213_g1;c182132_g9
GO:0042744	e	hydrogen peroxide catabolic process	2/1852	11/152923	0.0075	1	biological_process	c171793_g1;c96181_g2
GO:0002562	e	somatic diversification of immune receptors via germline recombination within a single locus	2/1852	11/152923	0.0075	1	biological_process	c125010_g1;c173818_g1
GO:0030212	e	hyaluronan metabolic process	2/1852	11/152923	0.0075	1	biological_process	c164503_g1;c167573_g2
GO:0016444	e	somatic cell DNA recombination	2/1852	11/152923	0.0075	1	biological_process	c125010_g1;c173818_g1
GO:0042743	e	hydrogen peroxide metabolic process	2/1852	11/152923	0.0075	1	biological_process	c171793_g1;c96181_g2
GO:0008060	e	ARF GTPase activator activity	2/1852	11/152923	0.0075	1	molecular_function	c179729_g1;c29828_g1
GO:0043043	e	peptide biosynthetic process	2/1852	11/152923	0.0075	1	biological_process	c111819_g1;c160307_g1
GO:0070098	e	chemokine-mediated signaling pathway	2/1852	11/152923	0.0075	1	biological_process	c174569_g4;c96738_g1
GO:0031090	e	organelle membrane	14/1852	530/152923	0.00754	1	cellular_component	c113785_g1;c114007_g1;c150925_g1;c162523_g1;c163026_g1;c165822_g1;c168184_g1;c170041_g3;c172361_g1;c181821_g5;c36078_g1;c47164_g1;c49992_g1;c67142_g1
GO:0006979	e	response to oxidative stress	5/1852	100/152923	0.00757	1	biological_process	c171793_g1;c172016_g1;c175311_g1;c180509_g3;c96181_g2
GO:0008283	e	cell proliferation	6/1852	141/152923	0.0077	1	biological_process	c133213_g1;c166692_g2;c167573_g2;c170041_g3;c177270_g1;c69651_g2
GO:0030154	e	cell differentiation	11/1852	386/152923	0.0082	1	biological_process	c113235_g1;c125447_g1;c127071_g2;c133213_g1;c173213_g5;c173818_g1;c177270_g1;c177907_g1;c204966_g1;c69651_g2;c90782_g1
GO:1901565	e	organonitrogen compound catabolic process	13/1852	469/152923	0.00865	1	biological_process	c118602_g1;c118838_g1;c124958_g1;c139460_g1;c140480_g1;c163217_g6;c164323_g1;c175700_g1;c175700_g3;c175700_g8;c271240_g1;c73225_g1;c93509_g2
GO:0070887	e	cellular response to chemical stimulus	13/1852	473/152923	0.00887	1	biological_process	c112805_g1;c113235_g1;c150903_g1;c164503_g1;c171793_g1;c173818_g1;c174497_g1;c174569_g4;c175311_g1;c179597_g2;c180509_g3;c96181_g2;c96738_g1
GO:0002706	e	regulation of lymphocyte mediated immunity	2/1852	12/152923	0.00893	1	biological_process	c133213_g1;c182132_g9
GO:0006636	e	unsaturated fatty acid biosynthetic process	2/1852	12/152923	0.00893	1	biological_process	c163026_g1;c36078_g1
GO:0019884	e	antigen processing and presentation of exogenous antigen	2/1852	12/152923	0.00893	1	biological_process	c175700_g1;c181782_g4
GO:0002200	e	somatic diversification of immune receptors	2/1852	12/152923	0.00893	1	biological_process	c125010_g1;c173818_g1
GO:0010467	e	gene expression	2/1852	12/152923	0.00893	1	biological_process	c181782_g4;c23652_g1
GO:0006691	e	leukotriene metabolic process	2/1852	12/152923	0.00893	1	biological_process	c111819_g1;c163026_g1
GO:0001637	e	G-protein coupled chemoattractant receptor activity	2/1852	12/152923	0.00893	1	molecular_function	c174569_g4;c96738_g1
GO:0032312	e	regulation of ARF GTPase activity	2/1852	12/152923	0.00893	1	biological_process	c179729_g1;c29828_g1
GO:0004950	e	chemokine receptor activity	2/1852	12/152923	0.00893	1	molecular_function	c174569_g4;c96738_g1
GO:0044255	e	cellular lipid metabolic process	10/1852	338/152923	0.00893	1	biological_process	c111819_g1;c154346_g1;c158703_g1;c163026_g1;c163773_g1;c165822_g1;c166637_g1;c168835_g2;c181821_g5;c36078_g1
GO:0006461	e	protein complex assembly	9/1852	287/152923	0.00896	1	biological_process	c125330_g2;c133213_g1;c153702_g1;c162523_g1;c163217_g6;c171793_g1;c173678_g1;c176160_g6;c78776_g1
GO:0007165	e	signal transduction	35/1852	1818/152923	0.00908	1	biological_process	c112805_g1;c113030_g1;c127071_g2;c132900_g1;c140191_g3;c141237_g1;c145563_g1;c149586_g2;c150903_g1;c157207_g1;c158960_g2;c160740_g1;c164024_g1;c166692_g2;c168823_g1;c170361_g4;c173818_g1;c173887_g4;c174497_g1;c174569_g4;c174609_g6;c175245_g1;c177907_g1;c178581_g9;c179597_g2;c180858_g1;c180858_g3;c181782_g4;c182329_g1;c190083_g1;c47164_g1;c47936_g1;c73225_g1;c96181_g2;c96738_g1
GO:0002682	e	regulation of immune system process	8/1852	239/152923	0.00926	1	biological_process	c111819_g1;c132289_g1;c133213_g1;c175700_g1;c177270_g1;c177907_g1;c182132_g9;c96738_g1
GO:0042277	e	peptide binding	3/1852	36/152923	0.0094	1	molecular_function	c137683_g1;c180509_g3;c182132_g9
GO:0022607	e	cellular component assembly	14/1852	551/152923	0.00946	1	biological_process	c125330_g2;c133213_g1;c153702_g1;c160740_g1;c162280_g1;c162523_g1;c163217_g6;c163813_g2;c164503_g1;c170958_g1;c171793_g1;c173678_g1;c176160_g6;c78776_g1
GO:0006508	e	proteolysis	13/1852	482/152923	0.00949	1	biological_process	c133213_g1;c137050_g1;c137683_g1;c149588_g1;c162542_g1;c175110_g1;c175780_g1;c178354_g4;c181782_g4;c58226_g1;c67093_g1;c90782_g1;c92129_g1
GO:0009069	e	serine family amino acid metabolic process	10/1852	343/152923	0.00982	1	biological_process	c111819_g1;c118602_g1;c132900_g1;c145563_g1;c162947_g2;c167573_g2;c172080_g4;c172080_g5;c174942_g3;c178252_g2
GO:0043086	e	negative regulation of catalytic activity	7/1852	194/152923	0.00988	1	biological_process	c138202_g1;c163813_g2;c167688_g3;c177907_g1;c180509_g3;c181782_g4;c96181_g2
GO:0046649	e	lymphocyte activation	4/1852	69/152923	0.00994	1	biological_process	c127071_g2;c133213_g1;c173818_g1;c179597_g2
GO:0006641	e	triglyceride metabolic process	2/1852	13/152923	0.0105	1	biological_process	c165822_g1;c181821_g5
GO:0046632	e	alpha-beta T cell differentiation	2/1852	13/152923	0.0105	1	biological_process	c127071_g2;c173818_g1
GO:0021915	e	neural tube development	2/1852	13/152923	0.0105	1	biological_process	c168823_g1;c173818_g1
GO:0048856	e	anatomical structure development	19/1852	845/152923	0.0106	1	biological_process	c113235_g1;c148818_g1;c150903_g1;c160740_g1;c162280_g1;c162523_g1;c166840_g1;c168823_g1;c170041_g3;c172361_g1;c173084_g3;c173213_g5;c173818_g1;c174858_g2;c176103_g2;c177270_g1;c177907_g1;c181011_g2;c73225_g1
GO:0006739	e	NADP metabolic process	3/1852	38/152923	0.0109	1	biological_process	c175311_g1;c183245_g1;c96181_g2
GO:0022890	e	inorganic cation transmembrane transporter activity	9/1852	297/152923	0.011	1	molecular_function	c113162_g1;c125330_g2;c153702_g1;c156541_g3;c164962_g1;c173678_g1;c178961_g1;c188646_g1;c49992_g1
GO:0007166	e	cell surface receptor signaling pathway	19/1852	851/152923	0.0111	1	biological_process	c112805_g1;c141237_g1;c145563_g1;c149586_g2;c150903_g1;c157207_g1;c158960_g2;c160740_g1;c164024_g1;c170361_g4;c173818_g1;c173887_g4;c174569_g4;c174609_g6;c179597_g2;c180858_g3;c182329_g1;c47936_g1;c96738_g1
GO:0044463	e	cell projection part	7/1852	199/152923	0.0113	1	cellular_component	c137683_g1;c150925_g1;c164323_g1;c170041_g3;c170614_g1;c170958_g1;c172361_g1
GO:0033218	e	amide binding	3/1852	39/152923	0.0117	1	molecular_function	c137683_g1;c180509_g3;c182132_g9
GO:0042330	e	taxis	4/1852	73/152923	0.0121	1	biological_process	c160740_g1;c174497_g1;c174569_g4;c96738_g1
GO:0006935	e	chemotaxis	4/1852	73/152923	0.0121	1	biological_process	c160740_g1;c174497_g1;c174569_g4;c96738_g1
GO:0050786	e	RAGE receptor binding	1/1852	1/152923	0.0121	1	molecular_function	c170853_g3
GO:0043144	e	snoRNA processing	1/1852	1/152923	0.0121	1	biological_process	c137660_g1
GO:0051014	e	actin filament severing	1/1852	1/152923	0.0121	1	biological_process	c132289_g1
GO:0071682	e	endocytic vesicle lumen	1/1852	1/152923	0.0121	1	cellular_component	c171793_g1
GO:0006567	e	threonine catabolic process	1/1852	1/152923	0.0121	1	biological_process	c118602_g1
GO:0035673	e	oligopeptide transmembrane transporter activity	1/1852	1/152923	0.0121	1	molecular_function	c81604_g1
GO:0042165	e	neurotransmitter binding	1/1852	1/152923	0.0121	1	molecular_function	c67142_g1
GO:0002591	e	positive regulation of antigen processing and presentation of peptide antigen via MHC class I	1/1852	1/152923	0.0121	1	biological_process	c175700_g1
GO:0031838	e	haptoglobin-hemoglobin complex	1/1852	1/152923	0.0121	1	cellular_component	c171793_g1
GO:0002589	e	regulation of antigen processing and presentation of peptide antigen via MHC class I	1/1852	1/152923	0.0121	1	biological_process	c175700_g1
GO:0002585	e	positive regulation of antigen processing and presentation of peptide antigen	1/1852	1/152923	0.0121	1	biological_process	c175700_g1
GO:0002583	e	regulation of antigen processing and presentation of peptide antigen	1/1852	1/152923	0.0121	1	biological_process	c175700_g1
GO:0010734	e	negative regulation of protein glutathionylation	1/1852	1/152923	0.0121	1	biological_process	c175311_g1
GO:0019344	e	cysteine biosynthetic process	1/1852	1/152923	0.0121	1	biological_process	c111819_g1
GO:0010732	e	regulation of protein glutathionylation	1/1852	1/152923	0.0121	1	biological_process	c175311_g1
GO:0008743	e	L-threonine 3-dehydrogenase activity	1/1852	1/152923	0.0121	1	molecular_function	c118602_g1
GO:0060713	e	labyrinthine layer morphogenesis	1/1852	1/152923	0.0121	1	biological_process	c125447_g1
GO:0002485	e	antigen processing and presentation of endogenous peptide antigen via MHC class I via ER pathway, TAP-dependent	1/1852	1/152923	0.0121	1	biological_process	c175700_g1
GO:0002481	e	antigen processing and presentation of exogenous protein antigen via MHC class Ib, TAP-dependent	1/1852	1/152923	0.0121	1	biological_process	c175700_g1
GO:0002488	e	antigen processing and presentation of endogenous peptide antigen via MHC class Ib via ER pathway	1/1852	1/152923	0.0121	1	biological_process	c175700_g1
GO:0002489	e	antigen processing and presentation of endogenous peptide antigen via MHC class Ib via ER pathway, TAP-dependent	1/1852	1/152923	0.0121	1	biological_process	c175700_g1
GO:1900238	e	regulation of metanephric mesenchymal cell migration by platelet-derived growth factor receptor-beta signaling pathway	1/1852	1/152923	0.0121	1	biological_process	c160740_g1
GO:0046108	e	uridine metabolic process	1/1852	1/152923	0.0121	1	biological_process	c183001_g1
GO:0034088	e	maintenance of mitotic sister chromatid cohesion	1/1852	1/152923	0.0121	1	biological_process	c177907_g1
GO:0003839	e	gamma-glutamylcyclotransferase activity	1/1852	1/152923	0.0121	1	molecular_function	c160307_g1
GO:0070995	e	NADPH oxidation	1/1852	1/152923	0.0121	1	biological_process	c96181_g2
GO:0071930	e	negative regulation of transcription involved in G1/S transition of mitotic cell cycle	1/1852	1/152923	0.0121	1	biological_process	c177907_g1
GO:0035189	e	Rb-E2F complex	1/1852	1/152923	0.0121	1	cellular_component	c177907_g1
GO:0016717	e	oxidoreductase activity, acting on paired donors, with oxidation of a pair of donors resulting in the reduction of molecular oxygen to two molecules of water	1/1852	1/152923	0.0121	1	molecular_function	c36078_g1
GO:0072673	e	lamellipodium morphogenesis	1/1852	1/152923	0.0121	1	biological_process	c47164_g1
GO:0004974	e	leukotriene receptor activity	1/1852	1/152923	0.0121	1	molecular_function	c149586_g2
GO:0002579	e	positive regulation of antigen processing and presentation	1/1852	1/152923	0.0121	1	biological_process	c175700_g1
GO:0002577	e	regulation of antigen processing and presentation	1/1852	1/152923	0.0121	1	biological_process	c175700_g1
GO:0072541	e	peroxynitrite reductase activity	1/1852	1/152923	0.0121	1	molecular_function	c96181_g2
GO:0008157	e	protein phosphatase 1 binding	1/1852	1/152923	0.0121	1	molecular_function	c163813_g2
GO:0002484	e	antigen processing and presentation of endogenous peptide antigen via MHC class I via ER pathway	1/1852	1/152923	0.0121	1	biological_process	c175700_g1
GO:0050701	e	interleukin-1 secretion	1/1852	1/152923	0.0121	1	biological_process	c170853_g3
GO:0050703	e	interleukin-1 alpha secretion	1/1852	1/152923	0.0121	1	biological_process	c170853_g3
GO:0035793	e	positive regulation of metanephric mesenchymal cell migration by platelet-derived growth factor receptor-beta signaling pathway	1/1852	1/152923	0.0121	1	biological_process	c160740_g1
GO:0051409	e	response to nitrosative stress	1/1852	1/152923	0.0121	1	biological_process	c138202_g1
GO:0010512	e	negative regulation of phosphatidylinositol biosynthetic process	1/1852	1/152923	0.0121	1	biological_process	c160740_g1
GO:0060785	e	regulation of apoptosis involved in tissue homeostasis	1/1852	1/152923	0.0121	1	biological_process	c96181_g2
GO:0002476	e	antigen processing and presentation of endogenous peptide antigen via MHC class Ib	1/1852	1/152923	0.0121	1	biological_process	c175700_g1
GO:0004850	e	uridine phosphorylase activity	1/1852	1/152923	0.0121	1	molecular_function	c183001_g1
GO:0005427	e	proton-dependent oligopeptide secondary active transmembrane transporter activity	1/1852	1/152923	0.0121	1	molecular_function	c81604_g1
GO:0060683	e	regulation of branching involved in salivary gland morphogenesis by epithelial-mesenchymal signaling	1/1852	1/152923	0.0121	1	biological_process	c160740_g1
GO:0097210	e	response to gonadotropin-releasing hormone	1/1852	1/152923	0.0121	1	biological_process	c112805_g1
GO:0019885	e	antigen processing and presentation of endogenous peptide antigen via MHC class I	1/1852	1/152923	0.0121	1	biological_process	c175700_g1
GO:0002335	e	mature B cell differentiation	1/1852	1/152923	0.0121	1	biological_process	c133213_g1
GO:0004345	e	glucose-6-phosphate dehydrogenase activity	1/1852	1/152923	0.0121	1	molecular_function	c175311_g1
GO:0071459	e	protein localization to chromosome, centromeric region	1/1852	1/152923	0.0121	1	biological_process	c177907_g1
GO:0034086	e	maintenance of sister chromatid cohesion	1/1852	1/152923	0.0121	1	biological_process	c177907_g1
GO:0004370	e	glycerol kinase activity	1/1852	1/152923	0.0121	1	molecular_function	c168835_g2
GO:0008241	e	peptidyl-dipeptidase activity	1/1852	1/152923	0.0121	1	molecular_function	c178354_g4
GO:0015322	e	secondary active oligopeptide transmembrane transporter activity	1/1852	1/152923	0.0121	1	molecular_function	c81604_g1
GO:0042694	e	muscle cell fate specification	1/1852	1/152923	0.0121	1	biological_process	c162280_g1
GO:0019322	e	pentose biosynthetic process	1/1852	1/152923	0.0121	1	biological_process	c175311_g1
GO:0031134	e	sister chromatid biorientation	1/1852	1/152923	0.0121	1	biological_process	c177907_g1
GO:0004968	e	gonadotropin-releasing hormone receptor activity	1/1852	1/152923	0.0121	1	molecular_function	c112805_g1
GO:1902445	e	regulation of mitochondrial membrane permeability involved in programmed necrotic cell death	1/1852	1/152923	0.0121	1	biological_process	c180509_g3
GO:0004037	e	allantoicase activity	1/1852	1/152923	0.0121	1	molecular_function	c118838_g1
GO:0031720	e	haptoglobin binding	1/1852	1/152923	0.0121	1	molecular_function	c171793_g1
GO:0001865	e	NK T cell differentiation	1/1852	1/152923	0.0121	1	biological_process	c127071_g2
GO:0004366	e	glycerol-3-phosphate O-acyltransferase activity	1/1852	1/152923	0.0121	1	molecular_function	c165822_g1
GO:0032609	e	interferon-gamma production	1/1852	1/152923	0.0121	1	biological_process	c127071_g2
GO:0002477	e	antigen processing and presentation of exogenous peptide antigen via MHC class Ib	1/1852	1/152923	0.0121	1	biological_process	c175700_g1
GO:2000591	e	positive regulation of metanephric mesenchymal cell migration	1/1852	1/152923	0.0121	1	biological_process	c160740_g1
GO:0001923	e	B-1 B cell differentiation	1/1852	1/152923	0.0121	1	biological_process	c133213_g1
GO:0097211	e	cellular response to gonadotropin-releasing hormone	1/1852	1/152923	0.0121	1	biological_process	c112805_g1
GO:0000256	e	allantoin catabolic process	1/1852	1/152923	0.0121	1	biological_process	c118838_g1
GO:0000255	e	allantoin metabolic process	1/1852	1/152923	0.0121	1	biological_process	c118838_g1
GO:0060708	e	spongiotrophoblast differentiation	1/1852	1/152923	0.0121	1	biological_process	c125447_g1
GO:0060706	e	cell differentiation involved in embryonic placenta development	1/1852	1/152923	0.0121	1	biological_process	c125447_g1
GO:0002046	e	opsin binding	1/1852	1/152923	0.0121	1	molecular_function	c140191_g3
GO:0004051	e	arachidonate 5-lipoxygenase activity	1/1852	1/152923	0.0121	1	molecular_function	c163026_g1
GO:0031843	e	type 2 neuropeptide Y receptor binding	1/1852	1/152923	0.0121	1	molecular_function	c190083_g1
GO:0031841	e	neuropeptide Y receptor binding	1/1852	1/152923	0.0121	1	molecular_function	c190083_g1
GO:0032633	e	interleukin-4 production	1/1852	1/152923	0.0121	1	biological_process	c127071_g2
GO:0010511	e	regulation of phosphatidylinositol biosynthetic process	1/1852	1/152923	0.0121	1	biological_process	c160740_g1
GO:2000589	e	regulation of metanephric mesenchymal cell migration	1/1852	1/152923	0.0121	1	biological_process	c160740_g1
GO:0002703	e	regulation of leukocyte mediated immunity	2/1852	14/152923	0.0121	1	biological_process	c133213_g1;c182132_g9
GO:0002053	e	positive regulation of mesenchymal cell proliferation	2/1852	14/152923	0.0121	1	biological_process	c160740_g1;c174858_g2
GO:0002819	e	regulation of adaptive immune response	2/1852	14/152923	0.0121	1	biological_process	c133213_g1;c182132_g9
GO:0042995	e	cell projection	10/1852	355/152923	0.0123	1	cellular_component	c137683_g1;c140191_g3;c150925_g1;c160740_g1;c164377_g3;c170958_g1;c172361_g1;c47164_g1;c58226_g1;c69651_g2
GO:0046394	e	carboxylic acid biosynthetic process	7/1852	203/152923	0.0124	1	biological_process	c111819_g1;c140480_g1;c154346_g1;c160307_g1;c163026_g1;c163773_g1;c36078_g1
GO:0016053	e	organic acid biosynthetic process	7/1852	203/152923	0.0124	1	biological_process	c111819_g1;c140480_g1;c154346_g1;c160307_g1;c163026_g1;c163773_g1;c36078_g1
GO:0048469	e	cell maturation	3/1852	40/152923	0.0126	1	biological_process	c171622_g1;c175311_g1;c177907_g1
GO:0005249	e	voltage-gated potassium channel activity	3/1852	40/152923	0.0126	1	molecular_function	c125330_g2;c153702_g1;c173678_g1
GO:0030098	e	lymphocyte differentiation	3/1852	40/152923	0.0126	1	biological_process	c127071_g2;c133213_g1;c173818_g1
GO:0006810	e	transport	32/1852	1670/152923	0.0127	1	biological_process	c113162_g1;c125330_g2;c132391_g1;c132900_g1;c133213_g1;c135635_g1;c140191_g3;c153029_g1;c153702_g1;c155623_g3;c156541_g3;c161476_g1;c164962_g1;c169342_g3;c170041_g3;c170853_g3;c171793_g1;c173393_g2;c173678_g1;c175700_g1;c175700_g11;c175700_g3;c175700_g8;c178961_g1;c180755_g2;c181140_g1;c188646_g1;c209076_g1;c49992_g1;c60499_g1;c69651_g2;c81604_g1
GO:0016301	e	kinase activity	16/1852	686/152923	0.0129	1	molecular_function	c113030_g1;c127071_g2;c132900_g1;c138202_g1;c145563_g1;c159132_g1;c162947_g2;c167573_g2;c168835_g2;c170058_g1;c172080_g4;c172080_g5;c174942_g3;c174942_g7;c176494_g2;c178252_g2
GO:0016043	e	cellular component organization	28/1852	1399/152923	0.0131	1	biological_process	c125330_g2;c125956_g2;c133213_g1;c145563_g1;c150925_g1;c153702_g1;c155517_g2;c160740_g1;c162280_g1;c162523_g1;c163217_g6;c163813_g2;c164503_g1;c164998_g1;c164998_g2;c166840_g1;c170958_g1;c171793_g1;c173084_g3;c173678_g1;c176160_g6;c176742_g5;c177907_g1;c179551_g4;c180509_g3;c4388_g1;c47164_g1;c78776_g1
GO:0008092	e	cytoskeletal protein binding	10/1852	359/152923	0.0132	1	molecular_function	c125956_g2;c132289_g1;c155517_g2;c162280_g1;c163813_g2;c166347_g2;c174513_g2;c4388_g1;c47164_g1;c60499_g1
GO:0051716	e	cellular response to stimulus	40/1852	2191/152923	0.0133	1	biological_process	c112805_g1;c113030_g1;c113235_g1;c127071_g2;c132900_g1;c140191_g3;c141237_g1;c145563_g1;c149586_g2;c150903_g1;c157207_g1;c158960_g2;c160740_g1;c164024_g1;c164503_g1;c166692_g2;c168823_g1;c170361_g4;c171793_g1;c173818_g1;c173887_g4;c174497_g1;c174569_g4;c174609_g6;c175245_g1;c175311_g1;c177907_g1;c178581_g9;c179597_g2;c180509_g3;c180858_g1;c180858_g3;c181782_g4;c182329_g1;c190083_g1;c47164_g1;c479…
GO:0016836	e	hydro-lyase activity	3/1852	41/152923	0.0134	1	molecular_function	c158703_g1;c181321_g12;c45209_g1
GO:0005975	e	carbohydrate metabolic process	10/1852	361/152923	0.0136	1	biological_process	c147226_g1;c164503_g1;c168835_g2;c169560_g1;c171425_g1;c175311_g1;c176494_g2;c181821_g5;c183245_g1;c96829_g1
GO:0045936	e	negative regulation of phosphate metabolic process	5/1852	116/152923	0.0138	1	biological_process	c138202_g1;c160740_g1;c163217_g6;c177907_g1;c180509_g3
GO:0010563	e	negative regulation of phosphorus metabolic process	5/1852	116/152923	0.0138	1	biological_process	c138202_g1;c160740_g1;c163217_g6;c177907_g1;c180509_g3
GO:0000502	e	proteasome complex	2/1852	15/152923	0.0139	1	cellular_component	c181782_g4;c90782_g1
GO:0008227	e	G-protein coupled amine receptor activity	2/1852	15/152923	0.0139	1	molecular_function	c164024_g1;c173887_g4
GO:0008589	e	regulation of smoothened signaling pathway	2/1852	15/152923	0.0139	1	biological_process	c174858_g2;c177907_g1
GO:0098588	e	bounding membrane of organelle	10/1852	363/152923	0.0141	1	cellular_component	c113785_g1;c114007_g1;c150925_g1;c162523_g1;c165822_g1;c168184_g1;c170041_g3;c181821_g5;c36078_g1;c47164_g1
GO:0034705	e	potassium channel complex	3/1852	42/152923	0.0143	1	cellular_component	c125330_g2;c153702_g1;c173678_g1
GO:0008076	e	voltage-gated potassium channel complex	3/1852	42/152923	0.0143	1	cellular_component	c125330_g2;c153702_g1;c173678_g1
GO:0048518	e	positive regulation of biological process	26/1852	1301/152923	0.0147	1	biological_process	c113235_g1;c132289_g1;c133213_g1;c138202_g1;c146592_g1;c148818_g1;c158960_g2;c160740_g1;c162523_g1;c166347_g2;c167573_g2;c170614_g1;c170853_g3;c171793_g1;c173213_g5;c174497_g1;c174858_g2;c175700_g1;c177270_g1;c177907_g1;c179597_g2;c180509_g3;c181782_g4;c182132_g9;c47164_g1;c96181_g2
GO:0019220	e	regulation of phosphate metabolic process	16/1852	700/152923	0.0147	1	biological_process	c133213_g1;c138202_g1;c140191_g3;c146592_g1;c160740_g1;c163217_g6;c163813_g2;c165487_g1;c167573_g2;c168916_g1;c170614_g1;c177907_g1;c179729_g1;c180509_g3;c274488_g1;c29828_g1
GO:0044092	e	negative regulation of molecular function	8/1852	260/152923	0.0148	1	biological_process	c138202_g1;c163813_g2;c167573_g2;c167688_g3;c177907_g1;c180509_g3;c181782_g4;c96181_g2
GO:0044283	e	small molecule biosynthetic process	8/1852	261/152923	0.0151	1	biological_process	c111819_g1;c140480_g1;c154346_g1;c160307_g1;c163026_g1;c163773_g1;c175311_g1;c36078_g1
GO:0005923	e	tight junction	3/1852	43/152923	0.0153	1	cellular_component	c160840_g1;c173196_g1;c44609_g1
GO:0070160	e	occluding junction	3/1852	43/152923	0.0153	1	cellular_component	c160840_g1;c173196_g1;c44609_g1
GO:0042110	e	T cell activation	3/1852	43/152923	0.0153	1	biological_process	c127071_g2;c133213_g1;c173818_g1
GO:0008374	e	O-acyltransferase activity	2/1852	16/152923	0.0157	1	molecular_function	c165822_g1;c181821_g5
GO:2000134	e	negative regulation of G1/S transition of mitotic cell cycle	2/1852	16/152923	0.0157	1	biological_process	c177907_g1;c181782_g4
GO:1902807	e	negative regulation of cell cycle G1/S phase transition	2/1852	16/152923	0.0157	1	biological_process	c177907_g1;c181782_g4
GO:0046631	e	alpha-beta T cell activation	2/1852	16/152923	0.0157	1	biological_process	c127071_g2;c173818_g1
GO:0002699	e	positive regulation of immune effector process	2/1852	16/152923	0.0157	1	biological_process	c133213_g1;c182132_g9
GO:0045980	e	negative regulation of nucleotide metabolic process	2/1852	16/152923	0.0157	1	biological_process	c163217_g6;c180509_g3
GO:0044433	e	cytoplasmic vesicle part	4/1852	79/152923	0.0157	1	cellular_component	c150925_g1;c162523_g1;c166347_g2;c171793_g1
GO:0004518	e	nuclease activity	6/1852	165/152923	0.0158	1	molecular_function	c137660_g1;c174513_g2;c177007_g4;c179487_g2;c180731_g5;c182532_g1
GO:0016788	e	hydrolase activity, acting on ester bonds	13/1852	533/152923	0.016	1	molecular_function	c105404_g4;c125010_g1;c127108_g1;c137660_g1;c138202_g1;c141260_g1;c160125_g1;c166637_g1;c174513_g2;c177007_g4;c179487_g2;c180731_g5;c182532_g1
GO:0016209	e	antioxidant activity	3/1852	44/152923	0.0162	1	molecular_function	c171793_g1;c172016_g1;c96181_g2
GO:0046496	e	nicotinamide nucleotide metabolic process	3/1852	44/152923	0.0162	1	biological_process	c175311_g1;c183245_g1;c96181_g2
GO:0050790	e	regulation of catalytic activity	17/1852	743/152923	0.0164	1	biological_process	c133213_g1;c138202_g1;c160740_g1;c162947_g2;c163813_g2;c165487_g1;c167573_g2;c167688_g3;c168916_g1;c177385_g2;c177907_g1;c179729_g1;c180509_g3;c181782_g4;c274488_g1;c29828_g1;c96181_g2
GO:0005515	e	protein binding	39/1852	2173/152923	0.0172	1	molecular_function	c113235_g1;c125956_g2;c132289_g1;c132900_g1;c133213_g1;c137683_g1;c140191_g3;c155517_g2;c160740_g1;c161402_g1;c162280_g1;c162523_g1;c163217_g6;c163813_g2;c166347_g2;c166692_g2;c167573_g2;c168823_g1;c169703_g1;c170853_g3;c171622_g1;c171793_g1;c173196_g1;c173818_g1;c174513_g2;c175311_g1;c177270_g1;c177907_g1;c181782_g4;c190083_g1;c204966_g1;c271841_g1;c4388_g1;c47164_g1;c58226_g1;c60499_g1;c78776_g…
GO:0030029	e	actin filament-based process	5/1852	123/152923	0.0173	1	biological_process	c132289_g1;c145563_g1;c160740_g1;c162280_g1;c163813_g2
GO:0002020	e	protease binding	2/1852	17/152923	0.0177	1	molecular_function	c133213_g1;c58226_g1
GO:0004715	e	non-membrane spanning protein tyrosine kinase activity	2/1852	17/152923	0.0177	1	molecular_function	c113030_g1;c127071_g2
GO:0051179	e	localization	34/1852	1842/152923	0.0177	1	biological_process	c113162_g1;c125330_g2;c132391_g1;c132900_g1;c133213_g1;c135635_g1;c140191_g3;c146592_g1;c153029_g1;c153702_g1;c155623_g3;c156541_g3;c161476_g1;c164962_g1;c169342_g3;c170041_g3;c170853_g3;c171793_g1;c173393_g2;c173678_g1;c175700_g1;c175700_g11;c175700_g3;c175700_g8;c177907_g1;c178961_g1;c180755_g2;c181140_g1;c188646_g1;c209076_g1;c49992_g1;c60499_g1;c69651_g2;c81604_g1
GO:0015672	e	monovalent inorganic cation transport	7/1852	219/152923	0.0181	1	biological_process	c125330_g2;c153702_g1;c156541_g3;c164962_g1;c173678_g1;c188646_g1;c49992_g1
GO:0008270	e	zinc ion binding	15/1852	654/152923	0.0182	1	molecular_function	c124958_g1;c125010_g1;c137050_g1;c147226_g1;c163217_g6;c170853_g3;c171816_g5;c175110_g1;c176160_g6;c179729_g1;c181321_g12;c204966_g1;c29828_g1;c45209_g1;c67093_g1
GO:0000302	e	response to reactive oxygen species	3/1852	46/152923	0.0183	1	biological_process	c171793_g1;c180509_g3;c96181_g2
GO:0051234	e	establishment of localization	32/1852	1703/152923	0.0184	1	biological_process	c113162_g1;c125330_g2;c132391_g1;c132900_g1;c133213_g1;c135635_g1;c140191_g3;c153029_g1;c153702_g1;c155623_g3;c156541_g3;c161476_g1;c164962_g1;c169342_g3;c170041_g3;c170853_g3;c171793_g1;c173393_g2;c173678_g1;c175700_g1;c175700_g11;c175700_g3;c175700_g8;c178961_g1;c180755_g2;c181140_g1;c188646_g1;c209076_g1;c49992_g1;c60499_g1;c69651_g2;c81604_g1
GO:0071345	e	cellular response to cytokine stimulus	4/1852	84/152923	0.0193	1	biological_process	c173818_g1;c174569_g4;c179597_g2;c96738_g1
GO:0015629	e	actin cytoskeleton	3/1852	47/152923	0.0194	1	cellular_component	c162280_g1;c4388_g1;c47164_g1
GO:0016757	e	transferase activity, transferring glycosyl groups	6/1852	173/152923	0.0195	1	molecular_function	c164503_g1;c169560_g1;c171425_g1;c177284_g5;c182122_g2;c183001_g1
GO:0004298	e	threonine-type endopeptidase activity	2/1852	18/152923	0.0197	1	molecular_function	c181782_g4;c90782_g1
GO:0051219	e	phosphoprotein binding	2/1852	18/152923	0.0197	1	molecular_function	c140191_g3;c177907_g1
GO:0005901	e	caveola	2/1852	18/152923	0.0197	1	cellular_component	c114007_g1;c162523_g1
GO:0016702	e	oxidoreductase activity, acting on single donors with incorporation of molecular oxygen, incorporation of two atoms of oxygen	2/1852	18/152923	0.0197	1	molecular_function	c163026_g1;c164401_g2
GO:0031970	e	organelle envelope lumen	2/1852	18/152923	0.0197	1	cellular_component	c146592_g1;c163026_g1
GO:0010464	e	regulation of mesenchymal cell proliferation	2/1852	18/152923	0.0197	1	biological_process	c160740_g1;c174858_g2
GO:0006730	e	one-carbon metabolic process	2/1852	18/152923	0.0197	1	biological_process	c181321_g12;c45209_g1
GO:0070003	e	threonine-type peptidase activity	2/1852	18/152923	0.0197	1	molecular_function	c181782_g4;c90782_g1
GO:0044723	e	single-organism carbohydrate metabolic process	8/1852	276/152923	0.0203	1	biological_process	c147226_g1;c164503_g1;c169560_g1;c171425_g1;c175311_g1;c176494_g2;c181821_g5;c183245_g1
GO:0022804	e	active transmembrane transporter activity	6/1852	175/152923	0.0205	1	molecular_function	c113162_g1;c175700_g1;c175700_g3;c175700_g8;c178961_g1;c81604_g1
GO:0006807	e	nitrogen compound metabolic process	46/1852	2690/152923	0.0206	1	biological_process	c111819_g1;c118602_g1;c118838_g1;c124958_g1;c125010_g1;c127108_g1;c132900_g1;c137660_g1;c138202_g1;c139460_g1;c140480_g1;c140629_g1;c145563_g1;c154714_g2;c160307_g1;c162947_g2;c163217_g6;c164323_g1;c164503_g1;c167573_g2;c172080_g4;c172080_g5;c173818_g1;c174513_g2;c174942_g3;c175311_g1;c175700_g1;c175700_g3;c175700_g8;c175780_g1;c177007_g4;c178252_g2;c179487_g2;c180731_g5;c181321_g12;c181782_g4;c1…
GO:0046700	e	heterocycle catabolic process	12/1852	492/152923	0.0208	1	biological_process	c118838_g1;c139460_g1;c140480_g1;c163217_g6;c164323_g1;c175700_g1;c175700_g3;c175700_g8;c180731_g5;c183001_g1;c73225_g1;c93509_g2
GO:0045202	e	synapse	4/1852	86/152923	0.0208	1	cellular_component	c140191_g3;c163813_g2;c172361_g1;c47164_g1
GO:0044270	e	cellular nitrogen compound catabolic process	12/1852	493/152923	0.021	1	biological_process	c118838_g1;c139460_g1;c140480_g1;c163217_g6;c164323_g1;c175700_g1;c175700_g3;c175700_g8;c180731_g5;c183001_g1;c73225_g1;c93509_g2
GO:0044464	e	cell part	96/1852	6261/152923	0.0212	1	cellular_component	c113030_g1;c113235_g1;c113785_g1;c114007_g1;c118602_g1;c125330_g2;c125447_g1;c125956_g2;c127108_g1;c132391_g1;c133213_g1;c137660_g1;c137683_g1;c140191_g3;c140629_g1;c145563_g1;c146592_g1;c148818_g1;c150925_g1;c153547_g1;c153702_g1;c154346_g1;c154714_g2;c157207_g1;c157960_g2;c158960_g2;c160740_g1;c160840_g1;c161402_g1;c162280_g1;c162523_g1;c163026_g1;c163084_g1;c163813_g2;c164323_g1;c164377_g3;c16…
GO:0001653	e	peptide receptor activity	3/1852	49/152923	0.0216	1	molecular_function	c174569_g4;c47936_g1;c96738_g1
GO:0019221	e	cytokine-mediated signaling pathway	3/1852	49/152923	0.0216	1	biological_process	c174569_g4;c179597_g2;c96738_g1
GO:0016835	e	carbon-oxygen lyase activity	3/1852	49/152923	0.0216	1	molecular_function	c158703_g1;c181321_g12;c45209_g1
GO:0006518	e	peptide metabolic process	3/1852	49/152923	0.0216	1	biological_process	c111819_g1;c160307_g1;c175311_g1
GO:0030203	e	glycosaminoglycan metabolic process	3/1852	49/152923	0.0216	1	biological_process	c124958_g1;c164503_g1;c167573_g2
GO:0008528	e	G-protein coupled peptide receptor activity	3/1852	49/152923	0.0216	1	molecular_function	c174569_g4;c47936_g1;c96738_g1
GO:1901568	e	fatty acid derivative metabolic process	2/1852	19/152923	0.0219	1	biological_process	c111819_g1;c163026_g1
GO:0016701	e	oxidoreductase activity, acting on single donors with incorporation of molecular oxygen	2/1852	19/152923	0.0219	1	molecular_function	c163026_g1;c164401_g2
GO:0006690	e	icosanoid metabolic process	2/1852	19/152923	0.0219	1	biological_process	c111819_g1;c163026_g1
GO:0051174	e	regulation of phosphorus metabolic process	16/1852	703/152923	0.0221	1	biological_process	c133213_g1;c138202_g1;c140191_g3;c146592_g1;c160740_g1;c163217_g6;c163813_g2;c165487_g1;c167573_g2;c168916_g1;c170614_g1;c177907_g1;c179729_g1;c180509_g3;c274488_g1;c29828_g1
GO:0046873	e	metal ion transmembrane transporter activity	7/1852	229/152923	0.0225	1	molecular_function	c113162_g1;c125330_g2;c153702_g1;c156541_g3;c173678_g1;c178961_g1;c188646_g1
GO:0065003	e	macromolecular complex assembly	9/1852	336/152923	0.0226	1	biological_process	c125330_g2;c133213_g1;c153702_g1;c162523_g1;c163217_g6;c171793_g1;c173678_g1;c176160_g6;c78776_g1
GO:0043933	e	macromolecular complex subunit organization	11/1852	432/152923	0.0227	1	biological_process	c125330_g2;c133213_g1;c153702_g1;c162523_g1;c163217_g6;c163813_g2;c171793_g1;c173678_g1;c176160_g6;c4388_g1;c78776_g1
GO:0006633	e	fatty acid biosynthetic process	3/1852	50/152923	0.0228	1	biological_process	c163026_g1;c163773_g1;c36078_g1
GO:0021700	e	developmental maturation	3/1852	50/152923	0.0228	1	biological_process	c171622_g1;c175311_g1;c177907_g1
GO:0045637	e	regulation of myeloid cell differentiation	3/1852	50/152923	0.0228	1	biological_process	c132289_g1;c177270_g1;c177907_g1
GO:1901363	e	heterocyclic compound binding	61/1852	3754/152923	0.0231	1	molecular_function	c113030_g1;c113235_g1;c113785_g1;c125010_g1;c127071_g2;c131811_g2;c132391_g1;c132900_g1;c133755_g2;c137660_g1;c139460_g1;c140103_g1;c140629_g1;c145563_g1;c148818_g1;c154518_g1;c154714_g2;c155623_g3;c162947_g2;c163084_g1;c163217_g6;c164323_g1;c164998_g1;c164998_g2;c167573_g2;c168184_g1;c171793_g1;c171816_g5;c172016_g1;c172080_g4;c172080_g5;c173213_g1;c173213_g5;c173818_g1;c174513_g2;c174858_g2;c17…
GO:0001016	e	RNA polymerase III regulatory region DNA binding	1/1852	2/152923	0.0241	1	molecular_function	c96181_g2
GO:0046087	e	cytidine metabolic process	1/1852	2/152923	0.0241	1	biological_process	c163217_g6
GO:0045651	e	positive regulation of macrophage differentiation	1/1852	2/152923	0.0241	1	biological_process	c177907_g1
GO:0002540	e	leukotriene production involved in inflammatory response	1/1852	2/152923	0.0241	1	biological_process	c163026_g1
GO:0006359	e	regulation of transcription from RNA polymerase III promoter	1/1852	2/152923	0.0241	1	biological_process	c96181_g2
GO:1903054	e	negative regulation of extracellular matrix organization	1/1852	2/152923	0.0241	1	biological_process	c58226_g1
GO:0030655	e	beta-lactam antibiotic catabolic process	1/1852	2/152923	0.0241	1	biological_process	c140480_g1
GO:0048619	e	embryonic hindgut morphogenesis	1/1852	2/152923	0.0241	1	biological_process	c173818_g1
GO:0002724	e	regulation of T cell cytokine production	1/1852	2/152923	0.0241	1	biological_process	c133213_g1
GO:0002726	e	positive regulation of T cell cytokine production	1/1852	2/152923	0.0241	1	biological_process	c133213_g1
GO:0006122	e	mitochondrial electron transport, ubiquinol to cytochrome c	1/1852	2/152923	0.0241	1	biological_process	c49992_g1
GO:0001758	e	retinal dehydrogenase activity	1/1852	2/152923	0.0241	1	molecular_function	c154346_g1
GO:0046548	e	retinal rod cell development	1/1852	2/152923	0.0241	1	biological_process	c173084_g3
GO:2000276	e	negative regulation of oxidative phosphorylation uncoupler activity	1/1852	2/152923	0.0241	1	biological_process	c180509_g3
GO:2000275	e	regulation of oxidative phosphorylation uncoupler activity	1/1852	2/152923	0.0241	1	biological_process	c180509_g3
GO:0070166	e	enamel mineralization	1/1852	2/152923	0.0241	1	biological_process	c176103_g2
GO:0042905	e	9-cis-retinoic acid metabolic process	1/1852	2/152923	0.0241	1	biological_process	c154346_g1
GO:0042904	e	9-cis-retinoic acid biosynthetic process	1/1852	2/152923	0.0241	1	biological_process	c154346_g1
GO:0010716	e	negative regulation of extracellular matrix disassembly	1/1852	2/152923	0.0241	1	biological_process	c58226_g1
GO:0010714	e	positive regulation of collagen metabolic process	1/1852	2/152923	0.0241	1	biological_process	c96181_g2
GO:0043353	e	enucleate erythrocyte differentiation	1/1852	2/152923	0.0241	1	biological_process	c177907_g1
GO:0046133	e	pyrimidine ribonucleoside catabolic process	1/1852	2/152923	0.0241	1	biological_process	c163217_g6
GO:0005415	e	nucleoside:sodium symporter activity	1/1852	2/152923	0.0241	1	molecular_function	c178961_g1
GO:0004126	e	cytidine deaminase activity	1/1852	2/152923	0.0241	1	molecular_function	c163217_g6
GO:0016480	e	negative regulation of transcription from RNA polymerase III promoter	1/1852	2/152923	0.0241	1	biological_process	c96181_g2
GO:0036119	e	response to platelet-derived growth factor	1/1852	2/152923	0.0241	1	biological_process	c164503_g1
GO:0034349	e	glial cell apoptotic process	1/1852	2/152923	0.0241	1	biological_process	c177907_g1
GO:0009972	e	cytidine deamination	1/1852	2/152923	0.0241	1	biological_process	c163217_g6
GO:0003960	e	NADPH:quinone reductase activity	1/1852	2/152923	0.0241	1	molecular_function	c176160_g6
GO:0003796	e	lysozyme activity	1/1852	2/152923	0.0241	1	molecular_function	c96829_g1
GO:0060161	e	positive regulation of dopamine receptor signaling pathway	1/1852	2/152923	0.0241	1	biological_process	c162523_g1
GO:0048407	e	platelet-derived growth factor binding	1/1852	2/152923	0.0241	1	molecular_function	c160740_g1
GO:0030215	e	semaphorin receptor binding	1/1852	2/152923	0.0241	1	molecular_function	c168823_g1
GO:0035791	e	platelet-derived growth factor receptor-beta signaling pathway	1/1852	2/152923	0.0241	1	biological_process	c160740_g1
GO:0090324	e	negative regulation of oxidative phosphorylation	1/1852	2/152923	0.0241	1	biological_process	c180509_g3
GO:0060684	e	epithelial-mesenchymal cell signaling	1/1852	2/152923	0.0241	1	biological_process	c160740_g1
GO:0006216	e	cytidine catabolic process	1/1852	2/152923	0.0241	1	biological_process	c163217_g6
GO:0010849	e	regulation of proton-transporting ATPase activity, rotational mechanism	1/1852	2/152923	0.0241	1	biological_process	c180509_g3
GO:0042590	e	antigen processing and presentation of exogenous peptide antigen via MHC class I	1/1852	2/152923	0.0241	1	biological_process	c181782_g4
GO:0044336	e	canonical Wnt signaling pathway involved in negative regulation of apoptotic process	1/1852	2/152923	0.0241	1	biological_process	c173818_g1
GO:0030042	e	actin filament depolymerization	1/1852	2/152923	0.0241	1	biological_process	c4388_g1
GO:0003350	e	pulmonary myocardium development	1/1852	2/152923	0.0241	1	biological_process	c168823_g1
GO:0043249	e	erythrocyte maturation	1/1852	2/152923	0.0241	1	biological_process	c175311_g1
GO:0002538	e	arachidonic acid metabolite production involved in inflammatory response	1/1852	2/152923	0.0241	1	biological_process	c163026_g1
GO:0010544	e	negative regulation of platelet activation	1/1852	2/152923	0.0241	1	biological_process	c160740_g1
GO:0034315	e	regulation of Arp2/3 complex-mediated actin nucleation	1/1852	2/152923	0.0241	1	biological_process	c47164_g1
GO:0016074	e	snoRNA metabolic process	1/1852	2/152923	0.0241	1	biological_process	c137660_g1
GO:0046379	e	extracellular polysaccharide metabolic process	1/1852	2/152923	0.0241	1	biological_process	c164503_g1
GO:0072340	e	cellular lactam catabolic process	1/1852	2/152923	0.0241	1	biological_process	c140480_g1
GO:0045226	e	extracellular polysaccharide biosynthetic process	1/1852	2/152923	0.0241	1	biological_process	c164503_g1
GO:0032965	e	regulation of collagen biosynthetic process	1/1852	2/152923	0.0241	1	biological_process	c96181_g2
GO:0032967	e	positive regulation of collagen biosynthetic process	1/1852	2/152923	0.0241	1	biological_process	c96181_g2
GO:0002720	e	positive regulation of cytokine production involved in immune response	1/1852	2/152923	0.0241	1	biological_process	c133213_g1
GO:0060668	e	regulation of branching involved in salivary gland morphogenesis by extracellular matrix-epithelial cell signaling	1/1852	2/152923	0.0241	1	biological_process	c171622_g1
GO:0060159	e	regulation of dopamine receptor signaling pathway	1/1852	2/152923	0.0241	1	biological_process	c162523_g1
GO:0004046	e	aminoacylase activity	1/1852	2/152923	0.0241	1	molecular_function	c175780_g1
GO:0036120	e	cellular response to platelet-derived growth factor stimulus	1/1852	2/152923	0.0241	1	biological_process	c164503_g1
GO:0071570	e	cement gland development	1/1852	2/152923	0.0241	1	biological_process	c150903_g1
GO:2000601	e	positive regulation of Arp2/3 complex-mediated actin nucleation	1/1852	2/152923	0.0241	1	biological_process	c47164_g1
GO:0034505	e	tooth mineralization	1/1852	2/152923	0.0241	1	biological_process	c176103_g2
GO:0002479	e	antigen processing and presentation of exogenous peptide antigen via MHC class I, TAP-dependent	1/1852	2/152923	0.0241	1	biological_process	c181782_g4
GO:0004053	e	arginase activity	1/1852	2/152923	0.0241	1	molecular_function	c271240_g1
GO:0042887	e	amide transmembrane transporter activity	1/1852	2/152923	0.0241	1	molecular_function	c81604_g1
GO:0015198	e	oligopeptide transporter activity	1/1852	2/152923	0.0241	1	molecular_function	c81604_g1
GO:0044036	e	cell wall macromolecule metabolic process	2/1852	20/152923	0.0241	1	biological_process	c124958_g1;c96829_g1
GO:0045639	e	positive regulation of myeloid cell differentiation	2/1852	20/152923	0.0241	1	biological_process	c132289_g1;c177907_g1
GO:0022008	e	neurogenesis	2/1852	20/152923	0.0241	1	biological_process	c177270_g1;c69651_g2
GO:0002274	e	myeloid leukocyte activation	2/1852	20/152923	0.0241	1	biological_process	c170853_g3;c174569_g4
GO:0043467	e	regulation of generation of precursor metabolites and energy	2/1852	20/152923	0.0241	1	biological_process	c177270_g1;c180509_g3
GO:0016616	e	oxidoreductase activity, acting on the CH-OH group of donors, NAD or NADP as acceptor	4/1852	91/152923	0.025	1	molecular_function	c118602_g1;c175311_g1;c183245_g1;c85606_g1
GO:0044711	e	single-organism biosynthetic process	14/1852	621/152923	0.0255	1	biological_process	c111819_g1;c124958_g1;c140480_g1;c154346_g1;c160307_g1;c163026_g1;c163773_g1;c164503_g1;c165822_g1;c175311_g1;c181821_g5;c183001_g1;c271240_g1;c36078_g1
GO:0022892	e	substrate-specific transporter activity	14/1852	621/152923	0.0255	1	molecular_function	c113162_g1;c125330_g2;c132391_g1;c153702_g1;c156541_g3;c164962_g1;c171793_g1;c173393_g2;c173678_g1;c175700_g8;c178961_g1;c188646_g1;c49992_g1;c81604_g1
GO:0098662	e	inorganic cation transmembrane transport	7/1852	236/152923	0.0259	1	biological_process	c125330_g2;c153702_g1;c156541_g3;c164962_g1;c173678_g1;c188646_g1;c49992_g1
GO:0044429	e	mitochondrial part	7/1852	236/152923	0.0259	1	cellular_component	c146592_g1;c164962_g1;c180509_g3;c47164_g1;c49992_g1;c67142_g1;c96181_g2
GO:2000648	e	positive regulation of stem cell proliferation	2/1852	21/152923	0.0264	1	biological_process	c160740_g1;c174858_g2
GO:0046131	e	pyrimidine ribonucleoside metabolic process	2/1852	21/152923	0.0264	1	biological_process	c163217_g6;c183001_g1
GO:0002761	e	regulation of myeloid leukocyte differentiation	2/1852	21/152923	0.0264	1	biological_process	c177270_g1;c177907_g1
GO:0051289	e	protein homotetramerization	2/1852	21/152923	0.0264	1	biological_process	c163217_g6;c176160_g6
GO:0005179	e	hormone activity	2/1852	21/152923	0.0264	1	molecular_function	c166692_g2;c190083_g1
GO:0003779	e	actin binding	6/1852	186/152923	0.0266	1	molecular_function	c132289_g1;c155517_g2;c162280_g1;c163813_g2;c4388_g1;c47164_g1
GO:0098655	e	cation transmembrane transport	7/1852	238/152923	0.027	1	biological_process	c125330_g2;c153702_g1;c156541_g3;c164962_g1;c173678_g1;c188646_g1;c49992_g1
GO:0044421	e	extracellular region part	11/1852	451/152923	0.0273	1	cellular_component	c160740_g1;c166692_g2;c168823_g1;c170853_g3;c171793_g1;c181782_g4;c271841_g1;c58226_g1;c67093_g1;c92129_g1;c96181_g2
GO:0004674	e	protein serine/threonine kinase activity	8/1852	293/152923	0.0277	1	molecular_function	c132900_g1;c145563_g1;c162947_g2;c167573_g2;c172080_g4;c172080_g5;c174942_g3;c178252_g2
GO:0031399	e	regulation of protein modification process	10/1852	376/152923	0.0278	1	biological_process	c133213_g1;c137683_g1;c138202_g1;c140191_g3;c146592_g1;c160740_g1;c167573_g2;c175311_g1;c177907_g1;c181782_g4
GO:0097159	e	organic cyclic compound binding	61/1852	3772/152923	0.0283	1	molecular_function	c113030_g1;c113235_g1;c113785_g1;c125010_g1;c127071_g2;c131811_g2;c132391_g1;c132900_g1;c133755_g2;c137660_g1;c139460_g1;c140103_g1;c140629_g1;c145563_g1;c148818_g1;c154518_g1;c154714_g2;c155623_g3;c162947_g2;c163084_g1;c163217_g6;c164323_g1;c164998_g1;c164998_g2;c167573_g2;c168184_g1;c171793_g1;c171816_g5;c172016_g1;c172080_g4;c172080_g5;c173213_g1;c173213_g5;c173818_g1;c174513_g2;c174858_g2;c17…
GO:0006520	e	cellular amino acid metabolic process	16/1852	751/152923	0.0284	1	biological_process	c111819_g1;c118602_g1;c127108_g1;c132900_g1;c138202_g1;c145563_g1;c160307_g1;c162947_g2;c167573_g2;c172080_g4;c172080_g5;c174942_g3;c175311_g1;c175780_g1;c178252_g2;c271240_g1
GO:0042325	e	regulation of phosphorylation	10/1852	380/152923	0.0285	1	biological_process	c133213_g1;c138202_g1;c140191_g3;c146592_g1;c160740_g1;c163813_g2;c167573_g2;c170614_g1;c177907_g1;c180509_g3
GO:0070069	e	cytochrome complex	2/1852	22/152923	0.0288	1	cellular_component	c164962_g1;c49992_g1
GO:0015370	e	solute:sodium symporter activity	2/1852	22/152923	0.0288	1	molecular_function	c113162_g1;c178961_g1
GO:0030512	e	negative regulation of transforming growth factor beta receptor signaling pathway	2/1852	22/152923	0.0288	1	biological_process	c162523_g1;c177270_g1
GO:0006022	e	aminoglycan metabolic process	3/1852	55/152923	0.0292	1	biological_process	c124958_g1;c164503_g1;c167573_g2
GO:0010038	e	response to metal ion	3/1852	55/152923	0.0292	1	biological_process	c175700_g1;c175700_g11;c180509_g3
GO:0065009	e	regulation of molecular function	18/1852	877/152923	0.0292	1	biological_process	c132900_g1;c133213_g1;c138202_g1;c160740_g1;c162947_g2;c163813_g2;c165487_g1;c167573_g2;c167688_g3;c168916_g1;c177385_g2;c177907_g1;c179729_g1;c180509_g3;c181782_g4;c274488_g1;c29828_g1;c96181_g2
GO:0030234	e	enzyme regulator activity	8/1852	297/152923	0.0296	1	molecular_function	c133213_g1;c162947_g2;c163813_g2;c167688_g3;c177385_g2;c179729_g1;c29828_g1;c96181_g2
GO:0044272	e	sulfur compound biosynthetic process	3/1852	56/152923	0.0306	1	biological_process	c111819_g1;c140480_g1;c160307_g1
GO:0019538	e	protein metabolic process	33/1852	1844/152923	0.0311	1	biological_process	c105404_g4;c113030_g1;c127071_g2;c127108_g1;c132900_g1;c133213_g1;c137050_g1;c137683_g1;c138202_g1;c141260_g1;c145563_g1;c149588_g1;c161402_g1;c162542_g1;c162947_g2;c165822_g1;c167573_g2;c169560_g1;c171425_g1;c172080_g4;c172080_g5;c174942_g3;c175110_g1;c175780_g1;c178252_g2;c178354_g4;c180509_g3;c181782_g4;c181821_g5;c58226_g1;c67093_g1;c90782_g1;c92129_g1
GO:1902806	e	regulation of cell cycle G1/S phase transition	2/1852	23/152923	0.0313	1	biological_process	c177907_g1;c181782_g4
GO:0072593	e	reactive oxygen species metabolic process	2/1852	23/152923	0.0313	1	biological_process	c171793_g1;c96181_g2
GO:0043197	e	dendritic spine	2/1852	23/152923	0.0313	1	cellular_component	c137683_g1;c150925_g1
GO:2000045	e	regulation of G1/S transition of mitotic cell cycle	2/1852	23/152923	0.0313	1	biological_process	c177907_g1;c181782_g4
GO:1901136	e	carbohydrate derivative catabolic process	10/1852	394/152923	0.0315	1	biological_process	c124958_g1;c137683_g1;c139460_g1;c163217_g6;c164323_g1;c175700_g1;c175700_g3;c175700_g8;c73225_g1;c93509_g2
GO:0071840	e	cellular component organization or biogenesis	28/1852	1505/152923	0.0316	1	biological_process	c125330_g2;c125956_g2;c133213_g1;c145563_g1;c150925_g1;c153702_g1;c155517_g2;c160740_g1;c162280_g1;c162523_g1;c163217_g6;c163813_g2;c164503_g1;c164998_g1;c164998_g2;c166840_g1;c170958_g1;c171793_g1;c173084_g3;c173678_g1;c176160_g6;c176742_g5;c177907_g1;c179551_g4;c180509_g3;c4388_g1;c47164_g1;c78776_g1
GO:0005509	e	calcium ion binding	11/1852	466/152923	0.0319	1	molecular_function	c137050_g1;c147226_g1;c153547_g1;c161602_g2;c162280_g1;c166637_g1;c170041_g3;c170853_g3;c175110_g1;c204793_g1;c93509_g2
GO:0034097	e	response to cytokine	4/1852	100/152923	0.0337	1	biological_process	c173818_g1;c174569_g4;c179597_g2;c96738_g1
GO:0051092	e	positive regulation of NF-kappaB transcription factor activity	2/1852	24/152923	0.0339	1	biological_process	c132900_g1;c133213_g1
GO:0031513	e	nonmotile primary cilium	2/1852	24/152923	0.0339	1	cellular_component	c140191_g3;c170958_g1
GO:0060688	e	regulation of morphogenesis of a branching structure	2/1852	24/152923	0.0339	1	biological_process	c160740_g1;c171622_g1
GO:0044309	e	neuron spine	2/1852	24/152923	0.0339	1	cellular_component	c137683_g1;c150925_g1
GO:0006213	e	pyrimidine nucleoside metabolic process	2/1852	24/152923	0.0339	1	biological_process	c163217_g6;c183001_g1
GO:0001936	e	regulation of endothelial cell proliferation	2/1852	24/152923	0.0339	1	biological_process	c162523_g1;c179551_g4
GO:0043233	e	organelle lumen	3/1852	59/152923	0.0349	1	cellular_component	c171793_g1;c180509_g3;c96181_g2
GO:0006952	e	defense response	5/1852	149/152923	0.0357	1	biological_process	c133213_g1;c177284_g5;c180731_g5;c96181_g2;c96738_g1
GO:0016773	e	phosphotransferase activity, alcohol group as acceptor	13/1852	589/152923	0.0358	1	molecular_function	c113030_g1;c127071_g2;c132900_g1;c145563_g1;c162947_g2;c167573_g2;c168835_g2;c170058_g1;c172080_g4;c172080_g5;c174942_g3;c176494_g2;c178252_g2
GO:0010942	e	positive regulation of cell death	4/1852	102/152923	0.0359	1	biological_process	c132289_g1;c138202_g1;c171793_g1;c180509_g3
GO:0046341	e	CDP-diacylglycerol metabolic process	1/1852	3/152923	0.0359	1	biological_process	c165822_g1
GO:0002702	e	positive regulation of production of molecular mediator of immune response	1/1852	3/152923	0.0359	1	biological_process	c133213_g1
GO:0030853	e	negative regulation of granulocyte differentiation	1/1852	3/152923	0.0359	1	biological_process	c177270_g1
GO:0017001	e	antibiotic catabolic process	1/1852	3/152923	0.0359	1	biological_process	c140480_g1
GO:0072339	e	cellular lactam biosynthetic process	1/1852	3/152923	0.0359	1	biological_process	c140480_g1
GO:0043149	e	stress fiber assembly	1/1852	3/152923	0.0359	1	biological_process	c163813_g2
GO:0060600	e	dichotomous subdivision of an epithelial terminal unit	1/1852	3/152923	0.0359	1	biological_process	c168823_g1
GO:0005000	e	vasopressin receptor activity	1/1852	3/152923	0.0359	1	molecular_function	c47936_g1
GO:0051127	e	positive regulation of actin nucleation	1/1852	3/152923	0.0359	1	biological_process	c47164_g1
GO:0060119	e	inner ear receptor cell development	1/1852	3/152923	0.0359	1	biological_process	c173084_g3
GO:0048382	e	mesendoderm development	1/1852	3/152923	0.0359	1	biological_process	c73225_g1
GO:0045445	e	myoblast differentiation	1/1852	3/152923	0.0359	1	biological_process	c177907_g1
GO:0048551	e	metalloenzyme inhibitor activity	1/1852	3/152923	0.0359	1	molecular_function	c167688_g3
GO:0072338	e	cellular lactam metabolic process	1/1852	3/152923	0.0359	1	biological_process	c140480_g1
GO:0071922	e	regulation of cohesin localization to chromatin	1/1852	3/152923	0.0359	1	biological_process	c177907_g1
GO:0043097	e	pyrimidine nucleoside salvage	1/1852	3/152923	0.0359	1	biological_process	c183001_g1
GO:0003840	e	gamma-glutamyltransferase activity	1/1852	3/152923	0.0359	1	molecular_function	c111819_g1
GO:0030653	e	beta-lactam antibiotic metabolic process	1/1852	3/152923	0.0359	1	biological_process	c140480_g1
GO:0030654	e	beta-lactam antibiotic biosynthetic process	1/1852	3/152923	0.0359	1	biological_process	c140480_g1
GO:0060134	e	prepulse inhibition	1/1852	3/152923	0.0359	1	biological_process	c69651_g2
GO:0008191	e	metalloendopeptidase inhibitor activity	1/1852	3/152923	0.0359	1	molecular_function	c167688_g3
GO:0048667	e	cell morphogenesis involved in neuron differentiation	1/1852	3/152923	0.0359	1	biological_process	c177907_g1
GO:0008745	e	N-acetylmuramoyl-L-alanine amidase activity	1/1852	3/152923	0.0359	1	molecular_function	c124958_g1
GO:0042605	e	peptide antigen binding	1/1852	3/152923	0.0359	1	molecular_function	c182132_g9
GO:0051457	e	maintenance of protein location in nucleus	1/1852	3/152923	0.0359	1	biological_process	c146592_g1
GO:0097284	e	hepatocyte apoptotic process	1/1852	3/152923	0.0359	1	biological_process	c177907_g1
GO:0004792	e	thiosulfate sulfurtransferase activity	1/1852	3/152923	0.0359	1	molecular_function	c162273_g1
GO:0010138	e	pyrimidine ribonucleotide salvage	1/1852	3/152923	0.0359	1	biological_process	c183001_g1
GO:0010712	e	regulation of collagen metabolic process	1/1852	3/152923	0.0359	1	biological_process	c96181_g2
GO:0048512	e	circadian behavior	1/1852	3/152923	0.0359	1	biological_process	c173084_g3
GO:0042629	e	mast cell granule	1/1852	3/152923	0.0359	1	cellular_component	c170853_g3
GO:0031983	e	vesicle lumen	1/1852	3/152923	0.0359	1	cellular_component	c171793_g1
GO:0031748	e	D1 dopamine receptor binding	1/1852	3/152923	0.0359	1	molecular_function	c162523_g1
GO:0043237	e	laminin-1 binding	1/1852	3/152923	0.0359	1	molecular_function	c171622_g1
GO:0032262	e	pyrimidine nucleotide salvage	1/1852	3/152923	0.0359	1	biological_process	c183001_g1
GO:0002568	e	somatic diversification of T cell receptor genes	1/1852	3/152923	0.0359	1	biological_process	c173818_g1
GO:0043303	e	mast cell degranulation	1/1852	3/152923	0.0359	1	biological_process	c170853_g3
GO:0033153	e	T cell receptor V(D)J recombination	1/1852	3/152923	0.0359	1	biological_process	c173818_g1
GO:0002681	e	somatic recombination of T cell receptor gene segments	1/1852	3/152923	0.0359	1	biological_process	c173818_g1
GO:0003846	e	2-acylglycerol O-acyltransferase activity	1/1852	3/152923	0.0359	1	molecular_function	c181821_g5
GO:0016024	e	CDP-diacylglycerol biosynthetic process	1/1852	3/152923	0.0359	1	biological_process	c165822_g1
GO:0042318	e	penicillin biosynthetic process	1/1852	3/152923	0.0359	1	biological_process	c140480_g1
GO:0042316	e	penicillin metabolic process	1/1852	3/152923	0.0359	1	biological_process	c140480_g1
GO:0005641	e	nuclear envelope lumen	1/1852	3/152923	0.0359	1	cellular_component	c163026_g1
GO:0060205	e	cytoplasmic membrane-bounded vesicle lumen	1/1852	3/152923	0.0359	1	cellular_component	c171793_g1
GO:0070836	e	caveola assembly	1/1852	3/152923	0.0359	1	biological_process	c162523_g1
GO:0008121	e	ubiquinol-cytochrome-c reductase activity	1/1852	3/152923	0.0359	1	molecular_function	c49992_g1
GO:2001057	e	reactive nitrogen species metabolic process	1/1852	3/152923	0.0359	1	biological_process	c96181_g2
GO:0031209	e	SCAR complex	1/1852	3/152923	0.0359	1	cellular_component	c47164_g1
GO:0044206	e	UMP salvage	1/1852	3/152923	0.0359	1	biological_process	c183001_g1
GO:0032780	e	negative regulation of ATPase activity	1/1852	3/152923	0.0359	1	biological_process	c180509_g3
GO:0071855	e	neuropeptide receptor binding	1/1852	3/152923	0.0359	1	molecular_function	c190083_g1
GO:0016681	e	oxidoreductase activity, acting on diphenols and related substances as donors, cytochrome as acceptor	1/1852	3/152923	0.0359	1	molecular_function	c49992_g1
GO:0047547	e	2-methylcitrate dehydratase activity	1/1852	3/152923	0.0359	1	molecular_function	c158703_g1
GO:0045475	e	locomotor rhythm	1/1852	3/152923	0.0359	1	biological_process	c173084_g3
GO:0071072	e	negative regulation of phospholipid biosynthetic process	1/1852	3/152923	0.0359	1	biological_process	c160740_g1
GO:0071071	e	regulation of phospholipid biosynthetic process	1/1852	3/152923	0.0359	1	biological_process	c160740_g1
GO:0010940	e	positive regulation of necrotic cell death	1/1852	3/152923	0.0359	1	biological_process	c180509_g3
GO:0042517	e	positive regulation of tyrosine phosphorylation of Stat3 protein	1/1852	3/152923	0.0359	1	biological_process	c146592_g1
GO:0005751	e	mitochondrial respiratory chain complex IV	1/1852	3/152923	0.0359	1	cellular_component	c164962_g1
GO:0005753	e	mitochondrial proton-transporting ATP synthase complex	1/1852	3/152923	0.0359	1	cellular_component	c180509_g3
GO:0008800	e	beta-lactamase activity	1/1852	3/152923	0.0359	1	molecular_function	c140480_g1
GO:0071243	e	cellular response to arsenic-containing substance	1/1852	3/152923	0.0359	1	biological_process	c180509_g3
GO:0016327	e	apicolateral plasma membrane	1/1852	3/152923	0.0359	1	cellular_component	c150925_g1
GO:0002080	e	acrosomal membrane	1/1852	3/152923	0.0359	1	cellular_component	c162523_g1
GO:0030538	e	embryonic genitalia morphogenesis	1/1852	3/152923	0.0359	1	biological_process	c173818_g1
GO:0008655	e	pyrimidine-containing compound salvage	1/1852	3/152923	0.0359	1	biological_process	c183001_g1
GO:0010764	e	negative regulation of fibroblast migration	1/1852	3/152923	0.0359	1	biological_process	c164503_g1
GO:0043586	e	tongue development	1/1852	3/152923	0.0359	1	biological_process	c177270_g1
GO:0060666	e	dichotomous subdivision of terminal units involved in salivary gland branching	1/1852	3/152923	0.0359	1	biological_process	c168823_g1
GO:0002279	e	mast cell activation involved in immune response	1/1852	3/152923	0.0359	1	biological_process	c170853_g3
GO:0010576	e	metalloenzyme regulator activity	1/1852	3/152923	0.0359	1	molecular_function	c167688_g3
GO:0051315	e	attachment of spindle microtubules to kinetochore involved in mitotic sister chromatid segregation	1/1852	3/152923	0.0359	1	biological_process	c177907_g1
GO:0051261	e	protein depolymerization	1/1852	3/152923	0.0359	1	biological_process	c4388_g1
GO:1901135	e	carbohydrate derivative metabolic process	15/1852	707/152923	0.0363	1	biological_process	c124958_g1;c137683_g1;c139460_g1;c163217_g6;c164323_g1;c164503_g1;c167573_g2;c168835_g2;c175311_g1;c175700_g1;c175700_g3;c175700_g8;c183001_g1;c73225_g1;c93509_g2
GO:0002521	e	leukocyte differentiation	3/1852	60/152923	0.0364	1	biological_process	c127071_g2;c133213_g1;c173818_g1
GO:0048747	e	muscle fiber development	2/1852	25/152923	0.0366	1	biological_process	c162280_g1;c162523_g1
GO:0016614	e	oxidoreductase activity, acting on CH-OH group of donors	4/1852	103/152923	0.037	1	molecular_function	c118602_g1;c175311_g1;c183245_g1;c85606_g1
GO:1901361	e	organic cyclic compound catabolic process	12/1852	509/152923	0.0377	1	biological_process	c118838_g1;c139460_g1;c140480_g1;c163217_g6;c164323_g1;c175700_g1;c175700_g3;c175700_g8;c180731_g5;c183001_g1;c73225_g1;c93509_g2
GO:0017171	e	serine hydrolase activity	4/1852	104/152923	0.0381	1	molecular_function	c162542_g1;c174659_g4;c58226_g1;c92129_g1
GO:0008236	e	serine-type peptidase activity	4/1852	104/152923	0.0381	1	molecular_function	c162542_g1;c174659_g4;c58226_g1;c92129_g1
GO:0022857	e	transmembrane transporter activity	13/1852	599/152923	0.0387	1	molecular_function	c113162_g1;c125330_g2;c153702_g1;c156541_g3;c164962_g1;c173678_g1;c175700_g1;c175700_g3;c175700_g8;c178961_g1;c188646_g1;c49992_g1;c81604_g1
GO:0016746	e	transferase activity, transferring acyl groups	5/1852	153/152923	0.0393	1	molecular_function	c111819_g1;c160307_g1;c164474_g1;c165822_g1;c181821_g5
GO:0044700	e	single organism signaling	5/1852	153/152923	0.0393	1	biological_process	c157207_g1;c160740_g1;c171622_g1;c173887_g4;c177270_g1
GO:0023052	e	signaling	5/1852	153/152923	0.0393	1	biological_process	c157207_g1;c160740_g1;c171622_g1;c173887_g4;c177270_g1
GO:0030145	e	manganese ion binding	2/1852	26/152923	0.0393	1	molecular_function	c137660_g1;c167573_g2
GO:0050662	e	coenzyme binding	5/1852	155/152923	0.0411	1	molecular_function	c118602_g1;c175311_g1;c176160_g6;c183245_g1;c85606_g1
GO:0019362	e	pyridine nucleotide metabolic process	3/1852	63/152923	0.0412	1	biological_process	c175311_g1;c183245_g1;c96181_g2
GO:0005759	e	mitochondrial matrix	2/1852	27/152923	0.0421	1	cellular_component	c180509_g3;c96181_g2
GO:0051302	e	regulation of cell division	3/1852	64/152923	0.0428	1	biological_process	c160740_g1;c162523_g1;c177907_g1
GO:0035295	e	tube development	3/1852	65/152923	0.0445	1	biological_process	c168823_g1;c173818_g1;c177907_g1
GO:0030217	e	T cell differentiation	2/1852	28/152923	0.045	1	biological_process	c127071_g2;c173818_g1
GO:0043234	e	protein complex	39/1852	2340/152923	0.0455	1	cellular_component	c113235_g1;c125330_g2;c125447_g1;c125956_g2;c132391_g1;c133213_g1;c137050_g1;c137683_g1;c146592_g1;c148818_g1;c153702_g1;c157960_g2;c160740_g1;c163084_g1;c164323_g1;c164962_g1;c164998_g1;c166347_g2;c167573_g2;c170614_g1;c170958_g1;c171793_g1;c173213_g1;c173213_g5;c173678_g1;c173818_g1;c174513_g2;c174858_g2;c177270_g1;c177907_g1;c180509_g3;c180731_g5;c181782_g4;c182132_g9;c226877_g1;c47164_g1;c499…
GO:0098660	e	inorganic ion transmembrane transport	7/1852	268/152923	0.0462	1	biological_process	c125330_g2;c153702_g1;c156541_g3;c164962_g1;c173678_g1;c188646_g1;c49992_g1
GO:0005794	e	Golgi apparatus	6/1852	214/152923	0.0472	1	cellular_component	c169560_g1;c170041_g3;c170614_g1;c173678_g1;c176160_g6;c45209_g1
GO:0051125	e	regulation of actin nucleation	1/1852	4/152923	0.0476	1	biological_process	c47164_g1
GO:0044253	e	positive regulation of multicellular organismal metabolic process	1/1852	4/152923	0.0476	1	biological_process	c96181_g2
GO:0008608	e	attachment of spindle microtubules to kinetochore	1/1852	4/152923	0.0476	1	biological_process	c177907_g1
GO:0070402	e	NADPH binding	1/1852	4/152923	0.0476	1	molecular_function	c176160_g6
GO:0045275	e	respiratory chain complex III	1/1852	4/152923	0.0476	1	cellular_component	c49992_g1
GO:0002931	e	response to ischemia	1/1852	4/152923	0.0476	1	biological_process	c180509_g3
GO:0007622	e	rhythmic behavior	1/1852	4/152923	0.0476	1	biological_process	c173084_g3
GO:0045879	e	negative regulation of smoothened signaling pathway	1/1852	4/152923	0.0476	1	biological_process	c177907_g1
GO:0031527	e	filopodium membrane	1/1852	4/152923	0.0476	1	cellular_component	c150925_g1
GO:0003215	e	cardiac right ventricle morphogenesis	1/1852	4/152923	0.0476	1	biological_process	c168823_g1
GO:0045649	e	regulation of macrophage differentiation	1/1852	4/152923	0.0476	1	biological_process	c177907_g1
GO:0002138	e	retinoic acid biosynthetic process	1/1852	4/152923	0.0476	1	biological_process	c154346_g1
GO:0004471	e	malate dehydrogenase (decarboxylating) (NAD+) activity	1/1852	4/152923	0.0476	1	molecular_function	c85606_g1
GO:0004470	e	malic enzyme activity	1/1852	4/152923	0.0476	1	molecular_function	c85606_g1
GO:0003841	e	1-acylglycerol-3-phosphate O-acyltransferase activity	1/1852	4/152923	0.0476	1	molecular_function	c165822_g1
GO:0045259	e	proton-transporting ATP synthase complex	1/1852	4/152923	0.0476	1	cellular_component	c180509_g3
GO:0050873	e	brown fat cell differentiation	1/1852	4/152923	0.0476	1	biological_process	c177270_g1
GO:0043186	e	P granule	1/1852	4/152923	0.0476	1	cellular_component	c140629_g1
GO:0000083	e	regulation of transcription involved in G1/S transition of mitotic cell cycle	1/1852	4/152923	0.0476	1	biological_process	c177907_g1
GO:0000798	e	nuclear cohesin complex	1/1852	4/152923	0.0476	1	cellular_component	c164998_g1
GO:0019521	e	D-gluconate metabolic process	1/1852	4/152923	0.0476	1	biological_process	c183245_g1
GO:0019520	e	aldonic acid metabolic process	1/1852	4/152923	0.0476	1	biological_process	c183245_g1
GO:0010715	e	regulation of extracellular matrix disassembly	1/1852	4/152923	0.0476	1	biological_process	c58226_g1
GO:0046135	e	pyrimidine nucleoside catabolic process	1/1852	4/152923	0.0476	1	biological_process	c163217_g6
GO:0016102	e	diterpenoid biosynthetic process	1/1852	4/152923	0.0476	1	biological_process	c154346_g1
GO:0043027	e	cysteine-type endopeptidase inhibitor activity involved in apoptotic process	1/1852	4/152923	0.0476	1	molecular_function	c96181_g2
GO:0000050	e	urea cycle	1/1852	4/152923	0.0476	1	biological_process	c271240_g1
GO:0001886	e	endothelial cell morphogenesis	1/1852	4/152923	0.0476	1	biological_process	c179551_g4
GO:0019626	e	short-chain fatty acid catabolic process	1/1852	4/152923	0.0476	1	biological_process	c158703_g1
GO:0019627	e	urea metabolic process	1/1852	4/152923	0.0476	1	biological_process	c271240_g1
GO:0030213	e	hyaluronan biosynthetic process	1/1852	4/152923	0.0476	1	biological_process	c164503_g1
GO:0035426	e	extracellular matrix-cell signaling	1/1852	4/152923	0.0476	1	biological_process	c171622_g1
GO:0035330	e	regulation of hippo signaling	1/1852	4/152923	0.0476	1	biological_process	c170614_g1
GO:1900047	e	negative regulation of hemostasis	1/1852	4/152923	0.0476	1	biological_process	c160740_g1
GO:0007586	e	digestion	1/1852	4/152923	0.0476	1	biological_process	c92129_g1
GO:0021846	e	cell proliferation in forebrain	1/1852	4/152923	0.0476	1	biological_process	c69651_g2
GO:0002532	e	production of molecular mediator involved in inflammatory response	1/1852	4/152923	0.0476	1	biological_process	c163026_g1
GO:0030195	e	negative regulation of blood coagulation	1/1852	4/152923	0.0476	1	biological_process	c160740_g1
GO:0019321	e	pentose metabolic process	1/1852	4/152923	0.0476	1	biological_process	c175311_g1
GO:0002082	e	regulation of oxidative phosphorylation	1/1852	4/152923	0.0476	1	biological_process	c180509_g3
GO:0006527	e	arginine catabolic process	1/1852	4/152923	0.0476	1	biological_process	c271240_g1
GO:0050501	e	hyaluronan synthase activity	1/1852	4/152923	0.0476	1	molecular_function	c164503_g1
GO:0001916	e	positive regulation of T cell mediated cytotoxicity	1/1852	4/152923	0.0476	1	biological_process	c182132_g9
GO:0001914	e	regulation of T cell mediated cytotoxicity	1/1852	4/152923	0.0476	1	biological_process	c182132_g9
GO:0000800	e	lateral element	1/1852	4/152923	0.0476	1	cellular_component	c164998_g1
GO:0019541	e	propionate metabolic process	1/1852	4/152923	0.0476	1	biological_process	c158703_g1
GO:0019543	e	propionate catabolic process	1/1852	4/152923	0.0476	1	biological_process	c158703_g1
GO:0030991	e	intraciliary transport particle A	1/1852	4/152923	0.0476	1	cellular_component	c170958_g1
GO:0034991	e	nuclear meiotic cohesin complex	1/1852	4/152923	0.0476	1	cellular_component	c164998_g1
GO:0004726	e	non-membrane spanning protein tyrosine phosphatase activity	1/1852	4/152923	0.0476	1	molecular_function	c127108_g1
GO:0004616	e	phosphogluconate dehydrogenase (decarboxylating) activity	1/1852	4/152923	0.0476	1	molecular_function	c183245_g1
GO:0007088	e	regulation of mitosis	2/1852	29/152923	0.048	1	biological_process	c162523_g1;c177907_g1
GO:0015294	e	solute:cation symporter activity	2/1852	29/152923	0.048	1	molecular_function	c113162_g1;c178961_g1
GO:0006310	e	DNA recombination	3/1852	67/152923	0.048	1	biological_process	c125010_g1;c154714_g2;c173818_g1
GO:0008324	e	cation transmembrane transporter activity	9/1852	369/152923	0.0488	1	molecular_function	c113162_g1;c125330_g2;c153702_g1;c156541_g3;c164962_g1;c173678_g1;c178961_g1;c188646_g1;c49992_g1
GO:0031253	e	cell projection membrane	3/1852	68/152923	0.0498	1	cellular_component	c150925_g1;c170041_g3;c170614_g1
