# Supplementary material for: Divergent transcriptomic responses underlying the ranaviruses-amphibian interaction processes on interspecies infection of Chinese giant salamander
Source: BMC Genomics. 2018 Mar 20;19:211. doi: 10.1186/s12864-018-4596-y (PMC5861657; doi:10.1186/s12864-018-4596-y)
Supplement: Supplementary file 4 — Table S5. Detailed information of all the enriched Go terms in RGV-1d/control. Table S6. Detailed information of all the enriched Go terms in ADRV-1d/control. Table S7. Detailed information of all the enriched Go terms in RGV-7d/control. Table S8. Detailed information of all the enriched Go terms in ADRV-7d/control. List of Go terms include the ID and description of Go terms, enrichment ratio, corrected p-value, main categories, and enriched DEGsn. (ZIP 339 kb) [file 12864_2018_4596_MOESM4_ESM.zip › Table S8 ADRV-7d.xls]

## Sheet: Con_vs_ADRV_7d.DE.list.enrichme
Table S8 Detailed information of all the enriched Go terms in ADRV-7d/control
Go-id	Enrichment	Description	Ratio_in_study	Ratio_in_pop	p_uncorrected	p_bonferroni	Category	DEGs
GO:0031012	e	extracellular matrix	23/3880	131/152923	2.12e-11	9.6e-08	cellular_component	c126195_g1;c131636_g1;c137050_g1;c139541_g1;c142390_g1;c143514_g1;c161955_g1;c162969_g1;c163882_g1;c165480_g1;c169173_g2;c169173_g3;c169173_g4;c169731_g6;c171551_g1;c174295_g3;c175110_g1;c176390_g3;c176438_g9;c25090_g1;c3615_g1;c90702_g1;c96116_g1
GO:0002682	e	regulation of immune system process	34/3880	239/152923	2.67e-11	1.21e-07	biological_process	c111819_g1;c126992_g1;c140151_g2;c145078_g1;c147501_g1;c160422_g1;c161020_g1;c161431_g1;c162079_g1;c164001_g1;c165045_g1;c169070_g1;c171276_g1;c172652_g2;c173218_g1;c175531_g1;c175700_g1;c176438_g9;c178510_g3;c178533_g3;c179193_g3;c181051_g1;c181530_g2;c227211_g1;c249019_g1;c250049_g1;c25090_g1;c292849_g1;c41538_g1;c48087_g1;c8584_g1;c92123_g1;c96738_g1;c99260_g1
GO:0016477	e	cell migration	26/3880	192/152923	3.05e-11	1.38e-07	biological_process	c131975_g1;c140151_g2;c142696_g1;c143514_g1;c144570_g1;c147788_g1;c162395_g2;c164073_g1;c168823_g1;c170823_g1;c171276_g1;c172329_g1;c174295_g3;c174497_g1;c176002_g5;c176533_g3;c178510_g3;c178542_g2;c180536_g3;c227211_g1;c48087_g1;c51261_g1;c51261_g2;c58226_g1;c92456_g2;c96687_g2
GO:0030154	e	cell differentiation	44/3880	386/152923	3.53e-11	1.6e-07	biological_process	c113235_g1;c125447_g1;c127071_g2;c129642_g2;c131811_g1;c139351_g2;c140643_g1;c142696_g1;c143800_g1;c153116_g1;c158512_g2;c159915_g1;c160854_g1;c160995_g1;c163683_g3;c170137_g1;c170524_g1;c170867_g1;c171276_g1;c172652_g2;c172770_g1;c173213_g5;c173218_g1;c173818_g1;c175415_g11;c176533_g3;c176823_g6;c178510_g3;c179836_g2;c179942_g20;c181188_g3;c22026_g1;c227211_g1;c44601_g1;c48087_g1;c51261_g1;c5126…
GO:0032270	e	positive regulation of cellular protein metabolic process	30/3880	276/152923	3.54e-11	1.6e-07	biological_process	c110606_g2;c145069_g1;c145563_g2;c145563_g3;c146592_g1;c156421_g1;c156982_g1;c160422_g1;c160740_g1;c162344_g3;c162672_g1;c163683_g3;c164073_g1;c166684_g2;c167573_g2;c170867_g1;c171276_g1;c173218_g1;c176438_g9;c177991_g1;c179841_g1;c181782_g4;c250049_g1;c292849_g1;c31004_g1;c4593_g1;c51261_g1;c51261_g2;c83697_g1;c96687_g2
GO:0006935	e	chemotaxis	16/3880	73/152923	3.84e-11	1.74e-07	biological_process	c140151_g2;c144570_g1;c147788_g1;c157008_g3;c160740_g1;c160995_g1;c164073_g1;c171276_g1;c174497_g1;c174569_g4;c176002_g5;c178772_g1;c227211_g1;c92456_g2;c96687_g2;c96738_g1
GO:0042330	e	taxis	16/3880	73/152923	3.84e-11	1.74e-07	biological_process	c140151_g2;c144570_g1;c147788_g1;c157008_g3;c160740_g1;c160995_g1;c164073_g1;c171276_g1;c174497_g1;c174569_g4;c176002_g5;c178772_g1;c227211_g1;c92456_g2;c96687_g2;c96738_g1
GO:0005581	e	collagen trimer	15/3880	53/152923	4.25e-11	1.93e-07	cellular_component	c127307_g1;c137050_g1;c145563_g2;c145563_g3;c160740_g1;c161346_g1;c165013_g1;c165480_g1;c166894_g1;c169173_g2;c169173_g3;c169173_g4;c174235_g2;c176365_g6;c227095_g1
GO:0060548	e	negative regulation of cell death	25/3880	195/152923	4.28e-11	1.94e-07	biological_process	c110606_g2;c131811_g1;c1361_g1;c151127_g1;c156982_g1;c162395_g2;c162672_g1;c163683_g3;c167573_g2;c168204_g1;c168751_g3;c171276_g1;c173218_g1;c176438_g9;c178510_g3;c181217_g1;c181782_g4;c25090_g1;c31004_g1;c51261_g1;c51261_g2;c96181_g2;c96252_g1;c96687_g2;c96789_g1
GO:0004888	e	transmembrane signaling receptor activity	41/3880	428/152923	4.39e-11	1.99e-07	molecular_function	c111484_g1;c112805_g1;c116931_g1;c132237_g1;c140950_g1;c148410_g1;c156537_g1;c157008_g3;c158316_g2;c160309_g1;c160309_g2;c160995_g1;c161168_g1;c161431_g1;c161712_g3;c163657_g1;c164024_g1;c164033_g1;c164073_g1;c166684_g2;c166779_g2;c166846_g1;c168207_g2;c170200_g2;c170476_g1;c173281_g1;c174561_g1;c174569_g4;c174609_g6;c175389_g1;c176002_g5;c178414_g5;c179597_g2;c181530_g2;c181543_g1;c46051_g2;c479…
GO:0048513	e	organ development	34/3880	351/152923	4.4e-11	2e-07	biological_process	c113235_g1;c126992_g1;c129233_g1;c129642_g2;c131811_g1;c140643_g1;c142696_g1;c143514_g1;c150903_g1;c155316_g1;c157372_g4;c158512_g2;c160854_g1;c163409_g1;c164073_g1;c169070_g1;c170852_g1;c171276_g1;c174246_g10;c175389_g1;c175415_g11;c176002_g5;c176438_g9;c178510_g3;c179836_g2;c181188_g3;c181652_g4;c22026_g1;c249019_g1;c292849_g1;c44601_g1;c48087_g1;c92456_g2;c96687_g2
GO:0050793	e	regulation of developmental process	50/3880	572/152923	4.43e-11	2.01e-07	biological_process	c113235_g1;c126177_g1;c126387_g1;c126992_g1;c129642_g2;c131811_g1;c139208_g1;c144040_g1;c144570_g1;c150925_g1;c151040_g1;c151127_g1;c152594_g2;c156421_g1;c160422_g1;c160740_g1;c161001_g1;c161020_g1;c162344_g3;c163683_g3;c166812_g4;c168204_g1;c169070_g1;c171276_g1;c171622_g1;c172032_g1;c172329_g1;c172652_g2;c173213_g5;c173218_g1;c175887_g5;c176390_g3;c176438_g9;c177991_g1;c178510_g3;c178533_g3;c17…
GO:0051239	e	regulation of multicellular organismal process	53/3880	660/152923	4.78e-11	2.17e-07	biological_process	c126387_g1;c126992_g1;c129642_g2;c131811_g1;c140151_g2;c140643_g1;c144040_g1;c144570_g1;c152594_g2;c156421_g1;c156445_g1;c160422_g1;c160740_g1;c161001_g1;c161020_g1;c162344_g3;c163683_g3;c164073_g1;c166812_g4;c168204_g1;c169070_g1;c171276_g1;c171622_g1;c172652_g2;c173213_g5;c173218_g1;c174497_g1;c175415_g11;c175531_g1;c175887_g5;c176390_g3;c176438_g9;c177991_g1;c178510_g3;c178533_g3;c178772_g1;c1…
GO:0009605	e	response to external stimulus	38/3880	262/152923	4.79e-11	2.18e-07	biological_process	c105404_g2;c139208_g1;c140151_g2;c144570_g1;c145608_g1;c147788_g1;c157008_g3;c157442_g2;c160422_g1;c160740_g1;c160995_g1;c162079_g1;c164073_g1;c171106_g1;c171276_g1;c173218_g1;c174246_g10;c174497_g1;c174569_g4;c175415_g11;c175531_g1;c175887_g5;c176002_g5;c177284_g5;c177836_g8;c178772_g1;c179890_g2;c180158_g3;c181051_g1;c181530_g2;c227211_g1;c249019_g1;c250049_g1;c25090_g1;c292849_g1;c92456_g2;c96…
GO:0006357	e	regulation of transcription from RNA polymerase II promoter	40/3880	450/152923	5.04e-11	2.29e-07	biological_process	c106800_g2;c110606_g2;c113235_g1;c129642_g2;c131811_g1;c142696_g1;c148818_g1;c155316_g1;c158512_g2;c159915_g1;c160422_g1;c160854_g1;c161020_g1;c162672_g1;c163683_g3;c166812_g4;c168204_g1;c169070_g1;c170524_g1;c171276_g1;c172652_g2;c173213_g5;c173218_g1;c174295_g3;c176438_g9;c178510_g3;c178533_g3;c179836_g2;c179995_g2;c227095_g1;c249019_g1;c271368_g1;c48087_g1;c51261_g1;c51261_g2;c67785_g1;c92123_…
GO:0048584	e	positive regulation of response to stimulus	37/3880	391/152923	5.08e-11	2.31e-07	biological_process	c139208_g1;c140151_g2;c145069_g1;c145078_g1;c145563_g2;c145563_g3;c146592_g1;c147501_g1;c156421_g1;c160422_g1;c160740_g1;c161020_g1;c161431_g1;c162079_g1;c162523_g1;c164001_g1;c166684_g2;c170853_g3;c170867_g1;c171276_g1;c173218_g1;c175531_g1;c175777_g1;c175887_g5;c176438_g9;c178510_g3;c178533_g3;c179193_g3;c181051_g1;c181530_g2;c227211_g1;c25090_g1;c271368_g1;c292849_g1;c83697_g1;c96252_g1;c96687…
GO:0006520	e	cellular amino acid metabolic process	56/3880	751/152923	5.16e-11	2.34e-07	biological_process	c106629_g1;c110606_g2;c111819_g1;c115563_g1;c118501_g1;c118602_g1;c125289_g1;c126743_g1;c141203_g1;c141203_g2;c145069_g1;c145114_g1;c145196_g1;c145563_g1;c145563_g2;c145563_g3;c150669_g1;c156452_g1;c156584_g1;c156982_g1;c157442_g2;c160741_g1;c161877_g1;c162672_g1;c162967_g1;c163409_g1;c166904_g2;c167573_g2;c169888_g1;c170232_g6;c170812_g1;c170867_g1;c170960_g1;c173792_g5;c174826_g1;c175311_g1;c17…
GO:0044459	e	plasma membrane part	60/3880	618/152923	5.24e-11	2.38e-07	cellular_component	c109738_g1;c114007_g1;c124357_g2;c125330_g2;c125447_g1;c126195_g1;c126359_g1;c127307_g1;c131975_g1;c138307_g1;c139351_g1;c139351_g2;c140151_g2;c142652_g1;c144248_g1;c144635_g2;c145195_g1;c145195_g2;c145563_g2;c150925_g1;c151040_g1;c152594_g2;c152897_g1;c153702_g1;c158662_g2;c161168_g1;c161478_g1;c162344_g3;c162523_g1;c163657_g1;c164033_g1;c166347_g2;c166779_g2;c169703_g1;c170041_g3;c171106_g1;c17…
GO:0040011	e	locomotion	33/3880	263/152923	5.26e-11	2.39e-07	biological_process	c131975_g1;c140151_g2;c142696_g1;c143514_g1;c144570_g1;c147788_g1;c157008_g3;c160740_g1;c160995_g1;c162395_g2;c164073_g1;c168823_g1;c170823_g1;c171276_g1;c172329_g1;c173691_g3;c174295_g3;c174497_g1;c174569_g4;c176002_g5;c176533_g3;c178510_g3;c178542_g2;c178772_g1;c180536_g3;c227211_g1;c48087_g1;c51261_g1;c51261_g2;c58226_g1;c92456_g2;c96687_g2;c96738_g1
GO:1901700	e	response to oxygen-containing compound	29/3880	246/152923	5.3e-11	2.41e-07	biological_process	c112805_g1;c126387_g1;c140151_g2;c156421_g1;c160422_g1;c162672_g1;c169070_g1;c169703_g1;c171276_g1;c172329_g1;c173218_g1;c175887_g5;c176438_g9;c177836_g8;c178510_g3;c178533_g3;c178772_g1;c179193_g3;c179942_g20;c20463_g1;c22026_g1;c226889_g1;c227211_g1;c249019_g1;c25090_g1;c8584_g1;c92123_g1;c96181_g2;c96789_g1
GO:0048869	e	cellular developmental process	60/3880	662/152923	5.3e-11	2.41e-07	biological_process	c110606_g2;c113235_g1;c125447_g1;c127071_g2;c129642_g2;c131811_g1;c138169_g2;c139351_g2;c140643_g1;c142696_g1;c143800_g1;c145563_g1;c147788_g1;c152594_g2;c153116_g1;c156421_g1;c158512_g2;c159915_g1;c160854_g1;c160995_g1;c162280_g1;c162344_g3;c162523_g1;c163683_g3;c166616_g1;c170137_g1;c170524_g1;c170852_g1;c170867_g1;c171276_g1;c171622_g1;c172652_g2;c172770_g1;c173213_g5;c173218_g1;c173818_g1;c17…
GO:0044421	e	extracellular region part	54/3880	451/152923	5.39e-11	2.45e-07	cellular_component	c102725_g1;c115563_g1;c126195_g1;c126883_g1;c127307_g1;c139541_g1;c143514_g1;c144248_g1;c145078_g1;c149964_g1;c151040_g1;c154988_g1;c156734_g1;c157372_g4;c158205_g1;c160740_g1;c161001_g1;c161478_g1;c161955_g1;c163683_g3;c163882_g1;c166692_g2;c168355_g1;c168823_g1;c169173_g2;c169173_g3;c169173_g4;c169731_g6;c170853_g3;c171276_g1;c171551_g1;c172329_g1;c173691_g3;c174235_g2;c174295_g3;c176390_g3;c17…
GO:1901135	e	carbohydrate derivative metabolic process	57/3880	707/152923	5.45e-11	2.47e-07	biological_process	c110542_g1;c114372_g1;c124357_g2;c127539_g1;c133323_g1;c137683_g1;c139351_g1;c139351_g2;c140151_g2;c142376_g1;c144635_g2;c145608_g1;c148930_g2;c149214_g1;c149964_g1;c151476_g1;c152332_g1;c153448_g1;c156452_g1;c156584_g1;c158706_g1;c161877_g1;c163217_g6;c164503_g1;c166904_g2;c167573_g2;c168835_g2;c169888_g1;c171276_g1;c171774_g1;c173950_g6;c174919_g3;c175311_g1;c175700_g1;c175700_g3;c176390_g3;c17…
GO:0048856	e	anatomical structure development	82/3880	845/152923	5.65e-11	2.57e-07	biological_process	c113235_g1;c126743_g1;c126992_g1;c129233_g1;c129642_g2;c131811_g1;c131975_g1;c1361_g1;c138169_g2;c139351_g2;c140643_g1;c141352_g1;c142696_g1;c143514_g1;c144040_g1;c144570_g1;c145563_g2;c145563_g3;c148818_g1;c150903_g1;c152594_g2;c154921_g1;c155316_g1;c156308_g1;c157372_g4;c157442_g2;c158512_g2;c159915_g1;c160740_g1;c160854_g1;c161478_g1;c162280_g1;c162523_g1;c163409_g1;c163683_g3;c164073_g1;c1666…
GO:0016301	e	kinase activity	62/3880	686/152923	5.83e-11	2.65e-07	molecular_function	c110606_g2;c125289_g1;c126620_g1;c126992_g1;c127071_g2;c144807_g1;c145044_g1;c145069_g1;c145563_g1;c145563_g2;c145563_g3;c149214_g1;c150669_g1;c156982_g1;c159132_g1;c160309_g1;c160309_g2;c162029_g1;c162029_g2;c162168_g1;c162344_g3;c162672_g1;c163409_g1;c163657_g1;c164733_g1;c166779_g2;c167573_g2;c168835_g2;c170058_g1;c170232_g6;c170867_g1;c172857_g4;c173792_g5;c174246_g10;c174919_g3;c174942_g7;c1…
GO:0016310	e	phosphorylation	56/3880	686/152923	5.83e-11	2.65e-07	biological_process	c110542_g1;c110606_g2;c125289_g1;c126620_g1;c126992_g1;c127071_g2;c145044_g1;c145563_g1;c145563_g2;c149214_g1;c150669_g1;c155316_g1;c156982_g1;c159132_g1;c160309_g1;c160309_g2;c162029_g1;c162029_g2;c162168_g1;c162672_g1;c163409_g1;c163657_g1;c164733_g1;c166779_g2;c167573_g2;c168835_g2;c170058_g1;c170232_g6;c172857_g4;c173792_g5;c174246_g10;c174919_g3;c176494_g2;c177850_g3;c177991_g1;c178533_g3;c1…
GO:0004672	e	protein kinase activity	43/3880	493/152923	5.87e-11	2.66e-07	molecular_function	c110606_g2;c125289_g1;c126620_g1;c127071_g2;c145069_g1;c145563_g1;c145563_g2;c145563_g3;c149214_g1;c150669_g1;c156982_g1;c160309_g1;c160309_g2;c162029_g1;c162029_g2;c162672_g1;c163409_g1;c163657_g1;c166779_g2;c167573_g2;c170058_g1;c170232_g6;c170867_g1;c173792_g5;c176002_g5;c177991_g1;c178533_g3;c179193_g3;c180158_g3;c181217_g1;c181543_g1;c181660_g2;c181950_g5;c227211_g1;c250049_g1;c46051_g2;c646…
GO:0071310	e	cellular response to organic substance	39/3880	374/152923	5.97e-11	2.71e-07	biological_process	c112805_g1;c129642_g2;c131975_g1;c139351_g2;c140151_g2;c150903_g1;c152594_g2;c152897_g1;c155316_g1;c157008_g3;c160309_g2;c160422_g1;c160995_g1;c163683_g3;c164503_g1;c169070_g1;c171276_g1;c173818_g1;c174569_g4;c176002_g5;c176438_g9;c177836_g8;c178510_g3;c178533_g3;c178772_g1;c179201_g1;c179597_g2;c181182_g7;c20463_g1;c22026_g1;c227211_g1;c25090_g1;c292849_g1;c51261_g1;c51261_g2;c8584_g1;c92123_g1;…
GO:0070887	e	cellular response to chemical stimulus	55/3880	473/152923	6.04e-11	2.74e-07	biological_process	c106330_g1;c112805_g1;c113235_g1;c115563_g1;c126387_g1;c129642_g2;c131975_g1;c139351_g2;c140151_g2;c147788_g1;c150903_g1;c152594_g2;c152897_g1;c155316_g1;c156421_g1;c157008_g3;c160309_g2;c160422_g1;c160995_g1;c163683_g3;c164073_g1;c164503_g1;c168204_g1;c169070_g1;c171276_g1;c173218_g1;c173818_g1;c174497_g1;c174569_g4;c175311_g1;c176002_g5;c176438_g9;c177836_g8;c178510_g3;c178533_g3;c178772_g1;c17…
GO:0010628	e	positive regulation of gene expression	39/3880	433/152923	6.15e-11	2.79e-07	biological_process	c113235_g1;c129642_g2;c131811_g1;c1361_g1;c139208_g1;c142696_g1;c144461_g2;c146592_g1;c148818_g1;c158240_g1;c158512_g2;c160422_g1;c163683_g3;c164448_g1;c166812_g4;c168204_g1;c169070_g1;c170524_g1;c171276_g1;c172652_g2;c173213_g5;c173758_g9;c174295_g3;c176390_g3;c176438_g9;c178510_g3;c178533_g3;c179836_g2;c179942_g20;c22026_g1;c227095_g1;c227211_g1;c249019_g1;c271368_g1;c48087_g1;c67785_g1;c92123_…
GO:0044711	e	single-organism biosynthetic process	54/3880	621/152923	6.17e-11	2.8e-07	biological_process	c106629_g1;c111819_g1;c115563_g1;c126690_g1;c139351_g1;c139351_g2;c140480_g1;c141203_g1;c141203_g2;c148930_g2;c149214_g1;c154346_g1;c156445_g1;c156584_g1;c157442_g2;c160262_g1;c161877_g1;c162168_g1;c163026_g1;c163773_g1;c164503_g1;c165822_g1;c166904_g2;c167451_g1;c169888_g1;c170852_g1;c171276_g1;c174919_g3;c175311_g1;c175887_g5;c177836_g8;c178775_g1;c179131_g5;c179890_g2;c180149_g1;c180695_g1;c18…
GO:0006950	e	response to stress	64/3880	665/152923	6.2e-11	2.81e-07	biological_process	c106330_g1;c110606_g2;c114750_g2;c115563_g1;c126387_g1;c1361_g1;c139208_g1;c139351_g2;c145078_g1;c145563_g1;c145563_g2;c145563_g3;c156288_g1;c156421_g1;c156808_g1;c157008_g3;c157658_g1;c161001_g1;c161431_g1;c161478_g1;c162079_g1;c162672_g1;c164001_g1;c168204_g1;c169362_g1;c170232_g6;c171106_g1;c171276_g1;c172016_g1;c173196_g1;c173218_g1;c173691_g3;c175311_g1;c175415_g11;c175777_g1;c176438_g9;c177…
GO:0042981	e	regulation of apoptotic process	47/3880	356/152923	6.44e-11	2.92e-07	biological_process	c110606_g2;c126387_g1;c129642_g2;c131811_g1;c1361_g1;c151127_g1;c156421_g1;c156982_g1;c157442_g2;c158960_g2;c162395_g2;c162672_g1;c163409_g1;c163683_g3;c167573_g2;c168204_g1;c168751_g3;c170369_g2;c170812_g1;c172958_g2;c173218_g1;c176438_g9;c178510_g3;c179193_g3;c179995_g2;c181217_g1;c181568_g3;c181652_g4;c181782_g4;c183334_g1;c22026_g1;c249019_g1;c25090_g1;c25796_g1;c292849_g1;c31004_g1;c4593_g1;…
GO:0042221	e	response to chemical	73/3880	689/152923	6.79e-11	3.08e-07	biological_process	c106330_g1;c112805_g1;c113162_g1;c113235_g1;c115563_g1;c126387_g1;c129642_g2;c131975_g1;c139351_g2;c140151_g2;c140480_g1;c144248_g1;c144570_g1;c147788_g1;c150903_g1;c152594_g2;c152897_g1;c155316_g1;c156421_g1;c157008_g3;c160309_g2;c160422_g1;c160740_g1;c160995_g1;c162672_g1;c163683_g3;c164073_g1;c164503_g1;c168204_g1;c169070_g1;c169703_g1;c170476_g1;c171276_g1;c172329_g1;c173218_g1;c173818_g1;c17…
GO:1901605	e	alpha-amino acid metabolic process	50/3880	667/152923	6.87e-11	3.12e-07	biological_process	c106629_g1;c110606_g2;c111819_g1;c115563_g1;c118501_g1;c118602_g1;c125289_g1;c126743_g1;c141203_g1;c141203_g2;c145069_g1;c145196_g1;c145563_g1;c145563_g2;c145563_g3;c150669_g1;c156584_g1;c156982_g1;c157442_g2;c160741_g1;c162672_g1;c162967_g1;c163409_g1;c166904_g2;c167573_g2;c169888_g1;c170232_g6;c170812_g1;c170867_g1;c170960_g1;c173792_g5;c174826_g1;c175914_g1;c177991_g1;c178533_g3;c179462_g3;c18…
GO:0009966	e	regulation of signal transduction	56/3880	667/152923	6.87e-11	3.12e-07	biological_process	c105404_g2;c126992_g1;c131975_g1;c145069_g1;c145563_g2;c145563_g3;c146592_g1;c151040_g1;c151127_g1;c154921_g1;c156421_g1;c160422_g1;c160740_g1;c161020_g1;c161431_g1;c162523_g1;c162967_g1;c163683_g3;c166684_g2;c169070_g1;c170853_g3;c170867_g1;c171276_g1;c171282_g1;c171379_g1;c173218_g1;c174295_g3;c175531_g1;c175887_g5;c176390_g3;c176438_g9;c176824_g8;c177991_g1;c178510_g3;c178533_g3;c178772_g1;c17…
GO:0031399	e	regulation of protein modification process	36/3880	376/152923	6.92e-11	3.14e-07	biological_process	c110606_g2;c131975_g1;c137683_g1;c140191_g3;c145069_g1;c145563_g2;c145563_g3;c146592_g1;c151127_g1;c156421_g1;c156982_g1;c160740_g1;c162029_g1;c162344_g3;c162967_g1;c163683_g3;c166684_g2;c167573_g2;c170524_g1;c170867_g1;c171276_g1;c173218_g1;c175311_g1;c176438_g9;c177991_g1;c179841_g1;c181782_g4;c204829_g1;c250049_g1;c292849_g1;c31004_g1;c51261_g1;c51261_g2;c83697_g1;c8584_g1;c96687_g2
GO:0005102	e	receptor binding	42/3880	357/152923	6.95e-11	3.15e-07	molecular_function	c102725_g1;c124357_g2;c1361_g1;c139208_g1;c142858_g1;c144248_g1;c144635_g2;c146239_g1;c149964_g1;c150377_g2;c154401_g1;c160740_g1;c161478_g1;c162523_g1;c163683_g3;c163882_g1;c164073_g1;c166692_g2;c167045_g1;c168204_g1;c168823_g1;c169731_g6;c170823_g1;c170853_g3;c171276_g1;c171669_g1;c173218_g1;c174295_g3;c176438_g9;c176786_g1;c178533_g3;c178772_g1;c179201_g1;c179841_g1;c190083_g1;c227211_g1;c2509…
GO:0051247	e	positive regulation of protein metabolic process	32/3880	302/152923	7.24e-11	3.29e-07	biological_process	c110606_g2;c145069_g1;c145563_g2;c145563_g3;c146592_g1;c156421_g1;c156982_g1;c160422_g1;c160740_g1;c162344_g3;c162672_g1;c163683_g3;c164073_g1;c166684_g2;c167573_g2;c170812_g1;c170867_g1;c171276_g1;c173218_g1;c176438_g9;c177991_g1;c179841_g1;c181530_g2;c181782_g4;c250049_g1;c292849_g1;c31004_g1;c4593_g1;c51261_g1;c51261_g2;c83697_g1;c96687_g2
GO:0055114	e	oxidation-reduction process	47/3880	624/152923	7.24e-11	3.29e-07	biological_process	c105404_g2;c110207_g1;c114750_g2;c115563_g1;c118602_g1;c139420_g1;c140103_g1;c144914_g1;c151747_g1;c153840_g1;c154346_g1;c155826_g1;c157442_g2;c157750_g2;c159267_g2;c163026_g1;c163404_g1;c164716_g1;c168204_g1;c170812_g1;c170852_g1;c171774_g1;c172016_g1;c174793_g2;c174826_g1;c175311_g1;c175887_g5;c177132_g3;c177302_g3;c177586_g9;c179539_g15;c179539_g9;c179890_g2;c180154_g1;c181040_g2;c181134_g6;c1…
GO:0007166	e	cell surface receptor signaling pathway	81/3880	851/152923	7.39e-11	3.36e-07	biological_process	c111484_g1;c112805_g1;c116931_g1;c124357_g2;c132237_g1;c140151_g2;c140950_g1;c142696_g1;c144040_g1;c144570_g1;c144635_g2;c145044_g1;c145078_g1;c145563_g1;c146239_g1;c148410_g1;c150903_g1;c154401_g1;c155316_g1;c156537_g1;c157008_g3;c158316_g2;c158960_g2;c160309_g1;c160309_g2;c160422_g1;c160740_g1;c160995_g1;c161168_g1;c161431_g1;c161712_g3;c161955_g1;c163657_g1;c163683_g3;c163882_g1;c164024_g1;c16…
GO:0071822	e	protein complex subunit organization	35/3880	377/152923	7.44e-11	3.38e-07	biological_process	c102725_g1;c114372_g1;c121309_g1;c125330_g2;c126359_g1;c127539_g1;c131975_g1;c133323_g1;c142652_g1;c144248_g1;c153448_g1;c153702_g1;c156421_g1;c156734_g1;c156793_g1;c157578_g1;c162523_g1;c163217_g6;c171106_g1;c172329_g1;c173218_g1;c173678_g1;c173758_g9;c176501_g4;c178775_g1;c179150_g2;c205232_g1;c227095_g1;c292849_g1;c30989_g1;c4388_g1;c67433_g1;c69057_g1;c73777_g1;c96252_g1
GO:0051128	e	regulation of cellular component organization	44/3880	518/152923	7.61e-11	3.45e-07	biological_process	c110606_g2;c126883_g1;c131975_g1;c144570_g1;c145563_g2;c145563_g3;c150925_g1;c151040_g1;c152594_g2;c152655_g1;c154988_g1;c156421_g1;c157372_g4;c158205_g1;c160262_g1;c161001_g1;c162280_g1;c162344_g3;c162395_g2;c162523_g1;c163217_g6;c163683_g3;c166347_g2;c168204_g1;c170524_g1;c171276_g1;c172032_g1;c172329_g1;c175887_g5;c176438_g9;c177991_g1;c178510_g3;c178772_g1;c180158_g3;c181652_g4;c249019_g1;c25…
GO:0006629	e	lipid metabolic process	41/3880	417/152923	7.97e-11	3.62e-07	biological_process	c105404_g2;c111819_g1;c118455_g1;c126690_g1;c145044_g1;c145563_g3;c152332_g1;c154346_g1;c155400_g2;c156445_g1;c157442_g2;c158703_g1;c160262_g1;c160395_g1;c161877_g1;c163026_g1;c163773_g1;c165822_g1;c167451_g1;c168835_g2;c170852_g1;c171276_g1;c172857_g4;c173218_g1;c175311_g1;c175887_g5;c177836_g8;c179397_g6;c179841_g1;c179890_g2;c180149_g1;c181821_g5;c182376_g3;c20463_g1;c22026_g1;c251510_g1;c2574…
GO:0065009	e	regulation of molecular function	63/3880	877/152923	8.26e-11	3.75e-07	biological_process	c110606_g2;c130976_g1;c138169_g2;c140151_g2;c142696_g1;c144807_g1;c145069_g1;c145563_g2;c145563_g3;c152594_g2;c152655_g1;c15480_g1;c1560_g1;c156421_g1;c156982_g1;c160422_g1;c160740_g1;c161001_g1;c161628_g1;c162029_g1;c162330_g1;c162344_g3;c162967_g1;c163683_g3;c164073_g1;c166684_g2;c167573_g2;c167688_g3;c168204_g1;c168916_g1;c169886_g1;c170823_g1;c170867_g1;c171276_g1;c171551_g1;c172032_g1;c17321…
GO:0044707	e	single-multicellular organism process	84/3880	761/152923	8.33e-11	3.78e-07	biological_process	c105404_g2;c126743_g1;c127071_g2;c129642_g2;c132237_g1;c1361_g1;c138307_g1;c142696_g1;c144040_g1;c144461_g2;c145069_g1;c145273_g1;c145563_g2;c145563_g3;c146239_g1;c152594_g2;c152897_g1;c154921_g1;c155445_g1;c157132_g1;c157442_g2;c160309_g2;c160740_g1;c161020_g1;c161168_g1;c161346_g1;c161431_g1;c161478_g1;c162079_g1;c162280_g1;c163026_g1;c163683_g3;c163882_g1;c164448_g1;c167451_g1;c167573_g2;c1688…
GO:0016491	e	oxidoreductase activity	48/3880	605/152923	8.41e-11	3.82e-07	molecular_function	c114750_g2;c115563_g1;c118602_g1;c139420_g1;c140103_g1;c144914_g1;c146906_g1;c151747_g1;c153840_g1;c154346_g1;c155826_g1;c157442_g2;c157750_g2;c159267_g2;c163026_g1;c163404_g1;c164716_g1;c166840_g1;c170812_g1;c170852_g1;c171774_g1;c172016_g1;c174793_g2;c174826_g1;c175311_g1;c175887_g5;c177132_g3;c177302_g2;c177302_g3;c177586_g9;c177836_g8;c179539_g15;c179539_g9;c179890_g2;c180154_g1;c181040_g2;c1…
GO:0031328	e	positive regulation of cellular biosynthetic process	40/3880	458/152923	8.49e-11	3.85e-07	biological_process	c113235_g1;c129642_g2;c131811_g1;c1361_g1;c139208_g1;c142696_g1;c144461_g2;c146592_g1;c148818_g1;c158240_g1;c158512_g2;c160422_g1;c160740_g1;c163683_g3;c164448_g1;c166812_g4;c168204_g1;c169070_g1;c170524_g1;c171276_g1;c172652_g2;c173213_g5;c173758_g9;c174295_g3;c175415_g11;c176438_g9;c178510_g3;c178533_g3;c179836_g2;c179942_g20;c181530_g2;c227095_g1;c249019_g1;c271368_g1;c292849_g1;c48087_g1;c677…
GO:0009719	e	response to endogenous stimulus	30/3880	286/152923	8.54e-11	3.88e-07	biological_process	c112805_g1;c129642_g2;c131975_g1;c139351_g2;c140151_g2;c150903_g1;c152594_g2;c155316_g1;c160309_g2;c160422_g1;c163683_g3;c164503_g1;c169070_g1;c169703_g1;c171276_g1;c173218_g1;c175887_g5;c176438_g9;c177836_g8;c178510_g3;c178772_g1;c179201_g1;c20463_g1;c249019_g1;c31004_g1;c51261_g1;c51261_g2;c8584_g1;c92123_g1;c96789_g1
GO:0009892	e	negative regulation of metabolic process	43/3880	542/152923	9.06e-11	4.11e-07	biological_process	c106581_g1;c106800_g2;c110606_g2;c129642_g2;c139208_g1;c142696_g1;c156266_g2;c160740_g1;c161001_g1;c161020_g1;c162344_g3;c162672_g1;c162967_g1;c163217_g6;c163683_g3;c169070_g1;c170072_g1;c170524_g1;c171276_g1;c172652_g2;c173213_g5;c173218_g1;c175311_g1;c175415_g11;c176390_g3;c176438_g9;c178510_g3;c178772_g1;c179841_g1;c179995_g2;c181782_g4;c227211_g1;c250049_g1;c25090_g1;c251510_g1;c31004_g1;c460…
GO:0009056	e	catabolic process	68/3880	971/152923	9.14e-11	4.15e-07	biological_process	c105404_g2;c110207_g1;c114372_g1;c115563_g1;c118455_g1;c118602_g1;c124357_g2;c127539_g1;c133323_g1;c137683_g1;c139208_g1;c140151_g2;c140480_g1;c141203_g1;c141203_g2;c144635_g2;c145044_g1;c145196_g1;c145563_g3;c145608_g1;c149964_g1;c151476_g1;c152332_g1;c153448_g1;c155400_g2;c157442_g2;c158703_g1;c158706_g1;c163217_g6;c171276_g1;c174826_g1;c175311_g1;c175700_g1;c175700_g3;c175887_g5;c175914_g1;c17…
GO:0010941	e	regulation of cell death	50/3880	380/152923	9.24e-11	4.19e-07	biological_process	c110606_g2;c126387_g1;c129642_g2;c131811_g1;c1361_g1;c151127_g1;c156421_g1;c156982_g1;c157442_g2;c158960_g2;c162395_g2;c162672_g1;c163409_g1;c163683_g3;c167573_g2;c168204_g1;c168751_g3;c170369_g2;c170812_g1;c171276_g1;c172958_g2;c173218_g1;c176438_g9;c178510_g3;c179193_g3;c179995_g2;c181217_g1;c181568_g3;c181652_g4;c181782_g4;c183334_g1;c22026_g1;c249019_g1;c250049_g1;c25090_g1;c25796_g1;c292849_…
GO:0010033	e	response to organic substance	48/3880	480/152923	9.39e-11	4.26e-07	biological_process	c112805_g1;c129642_g2;c131975_g1;c139351_g2;c140151_g2;c150903_g1;c152594_g2;c152897_g1;c155316_g1;c157008_g3;c160309_g2;c160422_g1;c160995_g1;c163683_g3;c164503_g1;c169070_g1;c169703_g1;c171276_g1;c172329_g1;c173218_g1;c173818_g1;c174569_g4;c175887_g5;c176002_g5;c176438_g9;c177836_g8;c178510_g3;c178533_g3;c178772_g1;c179193_g3;c179201_g1;c179597_g2;c179942_g20;c181182_g7;c181530_g2;c20463_g1;c22…
GO:0003700	e	sequence-specific DNA binding transcription factor activity	42/3880	480/152923	9.39e-11	4.26e-07	molecular_function	c113235_g1;c123129_g1;c125058_g1;c129642_g2;c130377_g1;c131811_g1;c139208_g1;c142696_g1;c144461_g2;c148818_g1;c155316_g1;c155445_g1;c157408_g1;c159915_g1;c160814_g1;c160854_g1;c161161_g2;c164448_g1;c164939_g1;c166812_g4;c169070_g1;c170451_g1;c170524_g1;c172652_g2;c172770_g1;c173213_g1;c173213_g5;c173818_g1;c178510_g3;c179836_g2;c179942_g20;c249019_g1;c26660_g1;c44601_g1;c48087_g1;c51261_g1;c51261…
GO:0005576	e	extracellular region	25/3880	171/152923	9.51e-11	4.32e-07	cellular_component	c118455_g1;c142833_g1;c146457_g2;c150377_g2;c150903_g1;c155400_g2;c155641_g1;c161346_g1;c167045_g1;c167688_g3;c171622_g1;c171669_g1;c173391_g1;c174497_g1;c176786_g1;c181380_g5;c190083_g1;c1953_g1;c227211_g1;c254280_g1;c62105_g1;c62459_g2;c67709_g1;c89142_g1;c90702_g1
GO:0048583	e	regulation of response to stimulus	75/3880	857/152923	9.64e-11	4.38e-07	biological_process	c105404_g2;c111819_g1;c126992_g1;c131975_g1;c1361_g1;c139208_g1;c140151_g2;c144570_g1;c145069_g1;c145078_g1;c145563_g2;c145563_g3;c146592_g1;c147501_g1;c151040_g1;c151127_g1;c154921_g1;c156421_g1;c158960_g2;c160422_g1;c160740_g1;c161020_g1;c161431_g1;c162079_g1;c162523_g1;c162967_g1;c163683_g3;c164001_g1;c165045_g1;c166684_g2;c169070_g1;c170853_g3;c170867_g1;c171276_g1;c171282_g1;c171379_g1;c1729…
GO:0031325	e	positive regulation of cellular metabolic process	64/3880	719/152923	9.86e-11	4.48e-07	biological_process	c110606_g2;c113235_g1;c129642_g2;c131811_g1;c1361_g1;c139208_g1;c142696_g1;c144461_g2;c145069_g1;c145563_g2;c145563_g3;c146592_g1;c148818_g1;c156421_g1;c156982_g1;c158240_g1;c158512_g2;c160422_g1;c160740_g1;c162344_g3;c162672_g1;c163683_g3;c164073_g1;c164448_g1;c166684_g2;c166812_g4;c167573_g2;c168204_g1;c169070_g1;c170524_g1;c170867_g1;c171276_g1;c172652_g2;c173213_g5;c173218_g1;c173758_g9;c1742…
GO:0044712	e	single-organism catabolic process	57/3880	652/152923	9.94e-11	4.51e-07	biological_process	c105404_g2;c114372_g1;c115563_g1;c118455_g1;c118602_g1;c124357_g2;c127539_g1;c133323_g1;c140151_g2;c140480_g1;c141203_g1;c141203_g2;c144635_g2;c145044_g1;c145196_g1;c145563_g3;c145608_g1;c149964_g1;c151476_g1;c153448_g1;c155400_g2;c157442_g2;c158703_g1;c158706_g1;c163217_g6;c171276_g1;c174826_g1;c175311_g1;c175700_g1;c175700_g3;c175887_g5;c175914_g1;c176390_g3;c176494_g2;c177836_g8;c179150_g2;c17…
GO:0009893	e	positive regulation of metabolic process	69/3880	765/152923	1.01e-10	4.57e-07	biological_process	c110606_g2;c113235_g1;c129642_g2;c131811_g1;c1361_g1;c139208_g1;c142696_g1;c144461_g2;c145069_g1;c145563_g2;c145563_g3;c146592_g1;c148818_g1;c156421_g1;c156982_g1;c158240_g1;c158512_g2;c160422_g1;c160740_g1;c162344_g3;c162672_g1;c163683_g3;c164073_g1;c164448_g1;c166684_g2;c166812_g4;c167573_g2;c168204_g1;c169070_g1;c170524_g1;c170812_g1;c170823_g1;c170867_g1;c171276_g1;c172652_g2;c173213_g5;c1732…
GO:0010605	e	negative regulation of macromolecule metabolic process	41/3880	502/152923	1.02e-10	4.62e-07	biological_process	c106581_g1;c106800_g2;c110606_g2;c129642_g2;c139208_g1;c142696_g1;c156266_g2;c161001_g1;c161020_g1;c162344_g3;c162672_g1;c162967_g1;c163683_g3;c169070_g1;c170072_g1;c170524_g1;c171276_g1;c172652_g2;c173213_g5;c173218_g1;c175311_g1;c175415_g11;c176390_g3;c176438_g9;c178510_g3;c178772_g1;c179841_g1;c179995_g2;c181782_g4;c227211_g1;c250049_g1;c25090_g1;c251510_g1;c31004_g1;c46051_g2;c51261_g1;c51261…
GO:0016043	e	cellular component organization	98/3880	1399/152923	1.04e-10	4.71e-07	biological_process	c102725_g1;c106330_g1;c110606_g2;c114372_g1;c121309_g1;c125330_g2;c125956_g2;c126359_g1;c127539_g1;c131811_g1;c131975_g1;c133323_g1;c138307_g1;c139208_g1;c139351_g2;c142652_g1;c143800_g1;c144248_g1;c145078_g1;c145273_g1;c145563_g1;c145563_g2;c145563_g3;c147788_g1;c150925_g1;c151797_g1;c152594_g2;c153116_g1;c153448_g1;c153702_g1;c154921_g1;c155517_g2;c156421_g1;c156734_g1;c156793_g1;c157578_g1;c15…
GO:0050790	e	regulation of catalytic activity	53/3880	743/152923	1.05e-10	4.76e-07	biological_process	c110606_g2;c130976_g1;c138169_g2;c144807_g1;c145069_g1;c145563_g2;c145563_g3;c15480_g1;c1560_g1;c156421_g1;c156982_g1;c160740_g1;c161001_g1;c161628_g1;c162029_g1;c162330_g1;c162344_g3;c162967_g1;c163683_g3;c164073_g1;c166684_g2;c167573_g2;c167688_g3;c168916_g1;c169886_g1;c170823_g1;c170867_g1;c171276_g1;c171551_g1;c172032_g1;c173218_g1;c175887_g5;c176824_g8;c177311_g7;c177412_g1;c177991_g1;c17851…
GO:0023051	e	regulation of signaling	58/3880	743/152923	1.05e-10	4.76e-07	biological_process	c105404_g2;c126992_g1;c131975_g1;c145069_g1;c145563_g2;c145563_g3;c146592_g1;c151040_g1;c151127_g1;c154921_g1;c156421_g1;c160422_g1;c160740_g1;c161020_g1;c161431_g1;c162523_g1;c162967_g1;c163683_g3;c166684_g2;c169070_g1;c170853_g3;c170867_g1;c171276_g1;c171282_g1;c171379_g1;c173218_g1;c174295_g3;c175531_g1;c175887_g5;c176390_g3;c176438_g9;c176824_g8;c177991_g1;c178510_g3;c178533_g3;c178772_g1;c17…
GO:0030554	e	adenyl nucleotide binding	85/3880	1195/152923	1.07e-10	4.87e-07	molecular_function	c110606_g2;c118501_g1;c125289_g1;c126620_g1;c126686_g2;c127071_g2;c138307_g1;c140151_g2;c142376_g1;c144914_g1;c145044_g1;c145069_g1;c145078_g1;c145532_g1;c145563_g1;c145563_g2;c145563_g3;c145608_g1;c148538_g1;c149214_g1;c150669_g1;c151797_g1;c152290_g1;c155046_g2;c156004_g1;c156584_g1;c156734_g1;c156982_g1;c160309_g1;c160309_g2;c160395_g1;c160608_g1;c162029_g1;c162029_g2;c162672_g1;c163409_g1;c16…
GO:0005667	e	transcription factor complex	45/3880	588/152923	1.09e-10	4.93e-07	cellular_component	c106800_g2;c113235_g1;c123129_g1;c125058_g1;c130377_g1;c139208_g1;c142696_g1;c144461_g2;c146592_g1;c148818_g1;c155316_g1;c155445_g1;c156982_g1;c157408_g1;c160814_g1;c161161_g2;c162395_g2;c164448_g1;c164939_g1;c167573_g2;c168204_g1;c169070_g1;c170451_g1;c170524_g1;c171276_g1;c172652_g2;c172770_g1;c173213_g1;c173213_g5;c173818_g1;c178510_g3;c178533_g3;c179836_g2;c249019_g1;c26660_g1;c27638_g1;c4460…
GO:0004871	e	signal transducer activity	56/3880	721/152923	1.09e-10	4.93e-07	molecular_function	c111484_g1;c112805_g1;c113964_g1;c116931_g1;c124357_g2;c129642_g2;c132237_g1;c140722_g1;c140950_g1;c144635_g2;c145467_g2;c145563_g1;c148410_g1;c156421_g1;c156537_g1;c157008_g3;c158316_g2;c160309_g1;c160309_g2;c160814_g1;c160995_g1;c161168_g1;c161431_g1;c161712_g3;c163657_g1;c164024_g1;c164033_g1;c164073_g1;c166023_g1;c166684_g2;c166779_g2;c166846_g1;c168207_g2;c170200_g2;c170476_g1;c170867_g1;c17…
GO:0060089	e	molecular transducer activity	56/3880	721/152923	1.09e-10	4.93e-07	molecular_function	c111484_g1;c112805_g1;c113964_g1;c116931_g1;c124357_g2;c129642_g2;c132237_g1;c140722_g1;c140950_g1;c144635_g2;c145467_g2;c145563_g1;c148410_g1;c156421_g1;c156537_g1;c157008_g3;c158316_g2;c160309_g1;c160309_g2;c160814_g1;c160995_g1;c161168_g1;c161431_g1;c161712_g3;c163657_g1;c164024_g1;c164033_g1;c164073_g1;c166023_g1;c166684_g2;c166779_g2;c166846_g1;c168207_g2;c170200_g2;c170476_g1;c170867_g1;c17…
GO:0006928	e	cellular component movement	40/3880	402/152923	1.1e-10	5e-07	biological_process	c131811_g1;c131975_g1;c138307_g1;c140151_g2;c142696_g1;c143514_g1;c144570_g1;c145078_g1;c147788_g1;c152594_g2;c156734_g1;c160608_g1;c162395_g2;c163683_g3;c164073_g1;c164635_g3;c168823_g1;c168836_g1;c170823_g1;c171276_g1;c172329_g1;c172652_g2;c173691_g3;c174295_g3;c174497_g1;c176002_g5;c176533_g3;c178510_g3;c178542_g2;c180149_g1;c180536_g3;c227211_g1;c30332_g1;c48087_g1;c51261_g1;c51261_g2;c5765_g…
GO:0002376	e	immune system process	45/3880	289/152923	1.1e-10	5.01e-07	biological_process	c106330_g1;c119826_g1;c126359_g1;c127071_g2;c131811_g1;c140151_g2;c145078_g1;c151944_g1;c153116_g1;c156288_g1;c157008_g3;c158240_g1;c160422_g1;c161431_g1;c162079_g1;c164001_g1;c170476_g1;c170853_g3;c171276_g1;c172329_g1;c172652_g2;c173218_g1;c173818_g1;c174497_g1;c174569_g4;c175415_g11;c175531_g1;c175700_g1;c175700_g11;c175777_g1;c176533_g3;c176786_g1;c177284_g5;c178510_g3;c178533_g3;c179193_g3;c…
GO:0032501	e	multicellular organismal process	85/3880	767/152923	1.1e-10	5.01e-07	biological_process	c105404_g2;c126743_g1;c127071_g2;c129642_g2;c132237_g1;c1361_g1;c138307_g1;c142696_g1;c144040_g1;c144461_g2;c145069_g1;c145273_g1;c145563_g2;c145563_g3;c146239_g1;c152594_g2;c152897_g1;c154921_g1;c155445_g1;c157132_g1;c157442_g2;c160309_g2;c160740_g1;c161020_g1;c161168_g1;c161346_g1;c161431_g1;c161478_g1;c162079_g1;c162280_g1;c163026_g1;c163683_g3;c163882_g1;c164448_g1;c167451_g1;c167573_g2;c1688…
GO:0001071	e	nucleic acid binding transcription factor activity	42/3880	483/152923	1.13e-10	5.13e-07	molecular_function	c113235_g1;c123129_g1;c125058_g1;c129642_g2;c130377_g1;c131811_g1;c139208_g1;c142696_g1;c144461_g2;c148818_g1;c155316_g1;c155445_g1;c157408_g1;c159915_g1;c160814_g1;c160854_g1;c161161_g2;c164448_g1;c164939_g1;c166812_g4;c169070_g1;c170451_g1;c170524_g1;c172652_g2;c172770_g1;c173213_g1;c173213_g5;c173818_g1;c178510_g3;c179836_g2;c179942_g20;c249019_g1;c26660_g1;c44601_g1;c48087_g1;c51261_g1;c51261…
GO:0016773	e	phosphotransferase activity, alcohol group as acceptor	55/3880	589/152923	1.15e-10	5.2e-07	molecular_function	c110606_g2;c125289_g1;c126620_g1;c127071_g2;c145044_g1;c145069_g1;c145563_g1;c145563_g2;c145563_g3;c149214_g1;c150669_g1;c155181_g1;c155725_g1;c156982_g1;c160309_g1;c160309_g2;c162029_g1;c162029_g2;c162168_g1;c162672_g1;c163409_g1;c163657_g1;c164733_g1;c166779_g2;c167573_g2;c168835_g2;c170058_g1;c170232_g6;c170867_g1;c172857_g4;c173792_g5;c176002_g5;c176494_g2;c177850_g3;c177991_g1;c178533_g3;c17…
GO:0043067	e	regulation of programmed cell death	50/3880	364/152923	1.17e-10	5.31e-07	biological_process	c110606_g2;c126387_g1;c129642_g2;c131811_g1;c1361_g1;c151127_g1;c156421_g1;c156982_g1;c157442_g2;c158960_g2;c162395_g2;c162672_g1;c163409_g1;c163683_g3;c167573_g2;c168204_g1;c168751_g3;c170369_g2;c170812_g1;c171276_g1;c172958_g2;c173218_g1;c176438_g9;c178510_g3;c179193_g3;c179995_g2;c181217_g1;c181568_g3;c181652_g4;c181782_g4;c183334_g1;c22026_g1;c249019_g1;c250049_g1;c25090_g1;c25796_g1;c292849_…
GO:1902680	e	positive regulation of RNA biosynthetic process	36/3880	403/152923	1.18e-10	5.36e-07	biological_process	c113235_g1;c129642_g2;c131811_g1;c1361_g1;c139208_g1;c142696_g1;c144461_g2;c146592_g1;c148818_g1;c158240_g1;c158512_g2;c160422_g1;c163683_g3;c164448_g1;c166812_g4;c168204_g1;c169070_g1;c170524_g1;c171276_g1;c172652_g2;c173213_g5;c173758_g9;c174295_g3;c176438_g9;c178510_g3;c178533_g3;c179836_g2;c179942_g20;c227095_g1;c249019_g1;c271368_g1;c48087_g1;c67785_g1;c92123_g1;c92456_g2;c96687_g2
GO:0010557	e	positive regulation of macromolecule biosynthetic process	41/3880	443/152923	1.19e-10	5.4e-07	biological_process	c113235_g1;c129642_g2;c131811_g1;c1361_g1;c139208_g1;c142696_g1;c144461_g2;c146592_g1;c148818_g1;c158240_g1;c158512_g2;c160422_g1;c160740_g1;c163683_g3;c164448_g1;c166812_g4;c168204_g1;c169070_g1;c170524_g1;c171276_g1;c172652_g2;c173213_g5;c173758_g9;c174295_g3;c175415_g11;c176438_g9;c178510_g3;c178533_g3;c179836_g2;c179942_g20;c181530_g2;c227095_g1;c249019_g1;c271368_g1;c292849_g1;c48087_g1;c677…
GO:0048518	e	positive regulation of biological process	112/3880	1301/152923	1.2e-10	5.47e-07	biological_process	c106330_g1;c110606_g2;c113235_g1;c126387_g1;c126992_g1;c129642_g2;c131811_g1;c1361_g1;c139208_g1;c139351_g2;c140151_g2;c140643_g1;c142696_g1;c144461_g2;c145069_g1;c145078_g1;c145563_g2;c145563_g3;c146592_g1;c147501_g1;c148818_g1;c151127_g1;c152594_g2;c152655_g1;c156421_g1;c156445_g1;c156734_g1;c156982_g1;c157442_g2;c158240_g1;c158512_g2;c158960_g2;c160262_g1;c160422_g1;c160740_g1;c161020_g1;c1614…
GO:0010646	e	regulation of cell communication	58/3880	746/152923	1.21e-10	5.49e-07	biological_process	c105404_g2;c126992_g1;c131975_g1;c145069_g1;c145563_g2;c145563_g3;c146592_g1;c151040_g1;c151127_g1;c154921_g1;c156421_g1;c160422_g1;c160740_g1;c161020_g1;c161431_g1;c162523_g1;c162967_g1;c163683_g3;c166684_g2;c169070_g1;c170853_g3;c170867_g1;c171276_g1;c171282_g1;c171379_g1;c173218_g1;c174295_g3;c175531_g1;c175887_g5;c176390_g3;c176438_g9;c176824_g8;c177991_g1;c178510_g3;c178533_g3;c178772_g1;c17…
GO:0048870	e	cell motility	27/3880	221/152923	1.22e-10	5.55e-07	biological_process	c131975_g1;c140151_g2;c142696_g1;c143514_g1;c144570_g1;c147788_g1;c162395_g2;c164073_g1;c168823_g1;c170823_g1;c171276_g1;c172329_g1;c173691_g3;c174295_g3;c174497_g1;c176002_g5;c176533_g3;c178510_g3;c178542_g2;c180536_g3;c227211_g1;c48087_g1;c51261_g1;c51261_g2;c58226_g1;c92456_g2;c96687_g2
GO:0051252	e	regulation of RNA metabolic process	85/3880	1302/152923	1.24e-10	5.61e-07	biological_process	c106581_g1;c106800_g2;c110606_g2;c113235_g1;c123129_g1;c125058_g1;c129642_g2;c130377_g1;c131231_g1;c131811_g1;c1361_g1;c139208_g1;c142696_g1;c144040_g1;c144461_g2;c146592_g1;c148818_g1;c155316_g1;c155445_g1;c156266_g2;c156982_g1;c157408_g1;c158240_g1;c158512_g2;c159915_g1;c160422_g1;c160814_g1;c160854_g1;c161020_g1;c161161_g2;c162395_g2;c162672_g1;c163683_g3;c164448_g1;c164939_g1;c166812_g4;c1675…
GO:0042127	e	regulation of cell proliferation	33/3880	327/152923	1.24e-10	5.63e-07	biological_process	c113235_g1;c129642_g2;c131811_g1;c139208_g1;c139351_g2;c142696_g1;c145563_g2;c145563_g3;c160422_g1;c160740_g1;c161020_g1;c162523_g1;c163683_g3;c169070_g1;c171276_g1;c172652_g2;c173218_g1;c173818_g1;c175887_g5;c176390_g3;c176438_g9;c178510_g3;c178772_g1;c22026_g1;c227211_g1;c249019_g1;c250049_g1;c25090_g1;c48087_g1;c51261_g1;c51261_g2;c92123_g1;c97240_g1
GO:0035639	e	purine ribonucleoside triphosphate binding	109/3880	1451/152923	1.27e-10	5.78e-07	molecular_function	c110606_g2;c114372_g1;c118501_g1;c124357_g2;c125289_g1;c126387_g1;c126620_g1;c126686_g2;c127071_g2;c127539_g1;c133323_g1;c138307_g1;c142376_g1;c144635_g2;c144914_g1;c145044_g1;c145069_g1;c145078_g1;c145532_g1;c145563_g1;c145563_g2;c145563_g3;c145608_g1;c148538_g1;c149214_g1;c150669_g1;c151476_g1;c151797_g1;c152290_g1;c152579_g1;c153448_g1;c155046_g2;c156004_g1;c156069_g1;c156584_g1;c156734_g1;c15…
GO:0004872	e	receptor activity	49/3880	591/152923	1.28e-10	5.8e-07	molecular_function	c111484_g1;c112805_g1;c116931_g1;c129642_g2;c132237_g1;c140950_g1;c144570_g1;c148410_g1;c151944_g1;c156537_g1;c157008_g3;c158316_g2;c160309_g1;c160309_g2;c160995_g1;c161168_g1;c161431_g1;c161712_g3;c163657_g1;c164024_g1;c164033_g1;c164073_g1;c166684_g2;c166779_g2;c166846_g1;c168207_g2;c168823_g1;c170200_g2;c170476_g1;c173281_g1;c173691_g3;c174561_g1;c174569_g4;c174609_g6;c175389_g1;c176002_g5;c17…
GO:0051246	e	regulation of protein metabolic process	51/3880	657/152923	1.28e-10	5.83e-07	biological_process	c110606_g2;c131975_g1;c137683_g1;c140191_g3;c145069_g1;c145563_g2;c145563_g3;c146592_g1;c151127_g1;c156421_g1;c156982_g1;c160422_g1;c160740_g1;c161001_g1;c162029_g1;c162344_g3;c162672_g1;c162967_g1;c163683_g3;c164073_g1;c166684_g2;c167573_g2;c167688_g3;c170524_g1;c170812_g1;c170867_g1;c171276_g1;c171551_g1;c173218_g1;c175311_g1;c175415_g11;c176438_g9;c177412_g1;c177991_g1;c179841_g1;c181530_g2;c1…
GO:0016772	e	transferase activity, transferring phosphorus-containing groups	70/3880	982/152923	1.32e-10	6e-07	molecular_function	c110606_g2;c125289_g1;c126620_g1;c126992_g1;c127071_g2;c144807_g1;c145044_g1;c145069_g1;c145563_g1;c145563_g2;c145563_g3;c149214_g1;c150669_g1;c155181_g1;c155725_g1;c156982_g1;c159132_g1;c160309_g1;c160309_g2;c162029_g1;c162029_g2;c162168_g1;c162344_g3;c162672_g1;c163409_g1;c163657_g1;c164733_g1;c166779_g2;c167573_g2;c168835_g2;c170058_g1;c170232_g6;c170867_g1;c172857_g4;c173792_g5;c174246_g10;c1…
GO:0016020	e	membrane	121/3880	1852/152923	1.32e-10	6e-07	cellular_component	c104324_g1;c105404_g2;c106330_g1;c110011_g1;c111666_g1;c114007_g1;c114661_g1;c115563_g1;c118455_g1;c126387_g1;c138307_g1;c141352_g1;c142376_g1;c142652_g1;c142858_g1;c144570_g1;c144625_g1;c145044_g1;c145078_g1;c145101_g1;c146239_g1;c148032_g1;c148665_g2;c150925_g1;c151476_g1;c151481_g2;c152655_g1;c152897_g1;c153547_g1;c155596_g2;c156288_g1;c156445_g1;c157578_g1;c158662_g2;c158706_g1;c159218_g2;c15…
GO:0043436	e	oxoacid metabolic process	74/3880	956/152923	1.33e-10	6.04e-07	biological_process	c106629_g1;c110606_g2;c111819_g1;c115563_g1;c118501_g1;c118602_g1;c125289_g1;c126743_g1;c140480_g1;c141203_g1;c141203_g2;c145069_g1;c145114_g1;c145196_g1;c145563_g1;c145563_g2;c145563_g3;c150669_g1;c154346_g1;c156452_g1;c156584_g1;c156982_g1;c157442_g2;c158703_g1;c160262_g1;c160395_g1;c160741_g1;c161877_g1;c162672_g1;c162967_g1;c163026_g1;c163409_g1;c163773_g1;c166904_g2;c167573_g2;c169888_g1;c17…
GO:0045893	e	positive regulation of transcription, DNA-templated	40/3880	445/152923	1.35e-10	6.15e-07	biological_process	c113235_g1;c129642_g2;c131811_g1;c1361_g1;c139208_g1;c142696_g1;c144461_g2;c146592_g1;c148818_g1;c158240_g1;c158512_g2;c160422_g1;c163683_g3;c164448_g1;c166812_g4;c168204_g1;c169070_g1;c170524_g1;c171276_g1;c172652_g2;c173213_g5;c173758_g9;c174295_g3;c176438_g9;c178510_g3;c178533_g3;c179836_g2;c179942_g20;c227095_g1;c249019_g1;c271368_g1;c48087_g1;c67785_g1;c92123_g1;c92456_g2;c96687_g2
GO:0065008	e	regulation of biological quality	50/3880	703/152923	1.36e-10	6.18e-07	biological_process	c126743_g1;c132237_g1;c139420_g1;c140151_g2;c142696_g1;c144461_g2;c146592_g1;c150925_g1;c151040_g1;c154346_g1;c157442_g2;c159790_g1;c160422_g1;c161168_g1;c161431_g1;c161478_g1;c163404_g1;c164073_g1;c167451_g1;c168593_g2;c170812_g1;c170852_g1;c171276_g1;c172032_g1;c172329_g1;c173218_g1;c174582_g1;c175389_g1;c175887_g5;c176533_g3;c177836_g8;c178533_g3;c179025_g3;c179193_g3;c179841_g1;c22026_g1;c226…
GO:0006796	e	phosphate-containing compound metabolic process	106/3880	1487/152923	1.37e-10	6.22e-07	biological_process	c105404_g2;c105404_g4;c110542_g1;c110606_g2;c114372_g1;c124357_g2;c125289_g1;c126620_g1;c126743_g1;c126992_g1;c127071_g2;c127539_g1;c133323_g1;c140151_g2;c142376_g1;c144635_g2;c144914_g1;c145044_g1;c145563_g1;c145563_g2;c145563_g3;c145608_g1;c149214_g1;c150669_g1;c151476_g1;c153448_g1;c155316_g1;c156445_g1;c156584_g1;c156982_g1;c158706_g1;c159132_g1;c160309_g1;c160309_g2;c161877_g1;c162029_g1;c16…
GO:0032559	e	adenyl ribonucleotide binding	85/3880	1175/152923	1.38e-10	6.27e-07	molecular_function	c110606_g2;c118501_g1;c125289_g1;c126620_g1;c126686_g2;c127071_g2;c138307_g1;c140151_g2;c142376_g1;c144914_g1;c145044_g1;c145069_g1;c145078_g1;c145532_g1;c145563_g1;c145563_g2;c145563_g3;c145608_g1;c148538_g1;c149214_g1;c150669_g1;c151797_g1;c152290_g1;c155046_g2;c156004_g1;c156584_g1;c156734_g1;c156982_g1;c160309_g1;c160309_g2;c160395_g1;c160608_g1;c162029_g1;c162029_g2;c162672_g1;c163409_g1;c16…
GO:0044446	e	intracellular organelle part	115/3880	2214/152923	1.4e-10	6.35e-07	cellular_component	c105404_g2;c106330_g1;c110207_g1;c110606_g2;c114007_g1;c114372_g1;c121309_g1;c125956_g2;c126359_g1;c126387_g1;c127539_g1;c131975_g1;c133323_g1;c138307_g1;c139208_g1;c142376_g1;c142652_g1;c142696_g1;c143800_g1;c144461_g2;c145078_g1;c145101_g1;c145608_g1;c146592_g1;c148032_g1;c148538_g1;c150925_g1;c151044_g1;c151797_g1;c153448_g1;c156004_g1;c156421_g1;c156734_g1;c156793_g1;c157960_g1;c157960_g2;c15…
GO:0032553	e	ribonucleotide binding	114/3880	1488/152923	1.41e-10	6.38e-07	molecular_function	c110606_g2;c114372_g1;c118501_g1;c124357_g2;c125289_g1;c126387_g1;c126620_g1;c126686_g2;c127071_g2;c127539_g1;c133323_g1;c138307_g1;c140151_g2;c142376_g1;c144635_g2;c144914_g1;c145044_g1;c145069_g1;c145078_g1;c145532_g1;c145563_g1;c145563_g2;c145563_g3;c145608_g1;c148538_g1;c149214_g1;c150669_g1;c151476_g1;c151797_g1;c152290_g1;c152579_g1;c153448_g1;c155046_g2;c156004_g1;c156069_g1;c156584_g1;c15…
GO:0009891	e	positive regulation of biosynthetic process	41/3880	466/152923	1.41e-10	6.4e-07	biological_process	c113235_g1;c129642_g2;c131811_g1;c1361_g1;c139208_g1;c142696_g1;c144461_g2;c146592_g1;c148818_g1;c158240_g1;c158512_g2;c160422_g1;c160740_g1;c163683_g3;c164448_g1;c166812_g4;c168204_g1;c169070_g1;c170524_g1;c171276_g1;c172652_g2;c173213_g5;c173758_g9;c174295_g3;c175415_g11;c176438_g9;c178510_g3;c178533_g3;c179836_g2;c179942_g20;c181530_g2;c227095_g1;c249019_g1;c271368_g1;c292849_g1;c48087_g1;c677…
GO:0005509	e	calcium ion binding	41/3880	466/152923	1.41e-10	6.4e-07	molecular_function	c125016_g1;c126359_g1;c131492_g1;c137050_g1;c141352_g1;c142686_g2;c143514_g1;c145044_g1;c147226_g1;c153547_g1;c1560_g1;c159790_g1;c160814_g1;c162280_g1;c162330_g1;c162969_g1;c163409_g1;c164635_g2;c164635_g3;c165480_g1;c166084_g1;c166894_g1;c167070_g2;c168355_g1;c170041_g3;c170137_g1;c170853_g3;c173582_g3;c173811_g6;c174246_g10;c175110_g1;c178772_g1;c179995_g2;c181590_g1;c229554_g1;c273314_g1;c361…
GO:0010604	e	positive regulation of macromolecule metabolic process	68/3880	704/152923	1.43e-10	6.49e-07	biological_process	c110606_g2;c113235_g1;c129642_g2;c131811_g1;c1361_g1;c139208_g1;c142696_g1;c144461_g2;c145069_g1;c145563_g2;c145563_g3;c146592_g1;c148818_g1;c156421_g1;c156982_g1;c158240_g1;c158512_g2;c160422_g1;c160740_g1;c162344_g3;c162672_g1;c163683_g3;c164073_g1;c164448_g1;c166684_g2;c166812_g4;c167573_g2;c168204_g1;c169070_g1;c170524_g1;c170812_g1;c170867_g1;c171276_g1;c172652_g2;c173213_g5;c173218_g1;c1737…
GO:0036094	e	small molecule binding	143/3880	1990/152923	1.44e-10	6.56e-07	molecular_function	c110606_g2;c114372_g1;c118501_g1;c124357_g2;c125289_g1;c126387_g1;c126620_g1;c126686_g2;c126690_g1;c127071_g2;c127539_g1;c133323_g1;c133755_g2;c138307_g1;c140151_g2;c142376_g1;c144635_g2;c144914_g1;c145044_g1;c145069_g1;c145078_g1;c145532_g1;c145563_g1;c145563_g2;c145563_g3;c145608_g1;c148538_g1;c149214_g1;c150669_g1;c151476_g1;c151797_g1;c152290_g1;c152579_g1;c153448_g1;c155046_g2;c156004_g1;c15…
GO:1901564	e	organonitrogen compound metabolic process	109/3880	1535/152923	1.45e-10	6.58e-07	biological_process	c106629_g1;c110542_g1;c110606_g2;c111819_g1;c114372_g1;c115563_g1;c118501_g1;c118602_g1;c124357_g2;c125289_g1;c126743_g1;c127539_g1;c133323_g1;c139351_g1;c139351_g2;c140151_g2;c140480_g1;c141203_g1;c141203_g2;c142376_g1;c144635_g2;c144914_g1;c145044_g1;c145069_g1;c145114_g1;c145196_g1;c145563_g1;c145563_g2;c145563_g3;c145608_g1;c149214_g1;c149964_g1;c150669_g1;c151476_g1;c152332_g1;c153448_g1;c15…
GO:0038023	e	signaling receptor activity	43/3880	508/152923	1.46e-10	6.62e-07	molecular_function	c111484_g1;c112805_g1;c116931_g1;c129642_g2;c132237_g1;c140950_g1;c148410_g1;c156537_g1;c157008_g3;c158316_g2;c160309_g1;c160309_g2;c160995_g1;c161168_g1;c161431_g1;c161712_g3;c163657_g1;c164024_g1;c164033_g1;c164073_g1;c166684_g2;c166779_g2;c166846_g1;c168207_g2;c170200_g2;c170476_g1;c173281_g1;c174561_g1;c174569_g4;c174609_g6;c175389_g1;c176002_g5;c178414_g5;c179597_g2;c181530_g2;c181543_g1;c46…
GO:0019752	e	carboxylic acid metabolic process	72/3880	931/152923	1.47e-10	6.65e-07	biological_process	c106629_g1;c110606_g2;c111819_g1;c115563_g1;c118501_g1;c118602_g1;c125289_g1;c126743_g1;c140480_g1;c141203_g1;c141203_g2;c145069_g1;c145114_g1;c145196_g1;c145563_g1;c145563_g2;c145563_g3;c150669_g1;c154346_g1;c156452_g1;c156584_g1;c156982_g1;c157442_g2;c158703_g1;c160262_g1;c160395_g1;c160741_g1;c161877_g1;c162672_g1;c162967_g1;c163026_g1;c163409_g1;c163773_g1;c166904_g2;c167573_g2;c169888_g1;c17…
GO:1901575	e	organic substance catabolic process	65/3880	932/152923	1.5e-10	6.82e-07	biological_process	c105404_g2;c110207_g1;c114372_g1;c115563_g1;c118455_g1;c118602_g1;c124357_g2;c127539_g1;c133323_g1;c137683_g1;c139208_g1;c140151_g2;c140480_g1;c141203_g1;c141203_g2;c144635_g2;c145044_g1;c145196_g1;c145563_g3;c145608_g1;c149964_g1;c151476_g1;c152332_g1;c153448_g1;c155400_g2;c157442_g2;c158703_g1;c158706_g1;c163217_g6;c171276_g1;c174826_g1;c175311_g1;c175700_g1;c175700_g3;c175887_g5;c175914_g1;c17…
GO:0006082	e	organic acid metabolic process	74/3880	960/152923	1.51e-10	6.87e-07	biological_process	c106629_g1;c110606_g2;c111819_g1;c115563_g1;c118501_g1;c118602_g1;c125289_g1;c126743_g1;c140480_g1;c141203_g1;c141203_g2;c145069_g1;c145114_g1;c145196_g1;c145563_g1;c145563_g2;c145563_g3;c150669_g1;c154346_g1;c156452_g1;c156584_g1;c156982_g1;c157442_g2;c158703_g1;c160262_g1;c160395_g1;c160741_g1;c161877_g1;c162672_g1;c162967_g1;c163026_g1;c163409_g1;c163773_g1;c166904_g2;c167573_g2;c169888_g1;c17…
GO:0006355	e	regulation of transcription, DNA-templated	113/3880	1616/152923	1.52e-10	6.88e-07	biological_process	c106581_g1;c106800_g2;c110606_g2;c113235_g1;c123129_g1;c125058_g1;c129642_g2;c130377_g1;c131231_g1;c131811_g1;c1361_g1;c139208_g1;c142696_g1;c144040_g1;c144461_g2;c146592_g1;c148818_g1;c155316_g1;c155445_g1;c156982_g1;c157408_g1;c158240_g1;c158512_g2;c159915_g1;c160422_g1;c160814_g1;c160854_g1;c161020_g1;c161161_g2;c162395_g2;c162672_g1;c163683_g3;c164448_g1;c164939_g1;c166812_g4;c167573_g2;c1677…
GO:0016021	e	integral component of membrane	123/3880	1697/152923	1.54e-10	6.97e-07	cellular_component	c111484_g1;c112805_g1;c113162_g1;c119854_g1;c125447_g1;c126432_g1;c127307_g1;c129616_g1;c132237_g1;c136723_g1;c138424_g3;c139351_g1;c139351_g2;c141352_g1;c141848_g1;c145195_g1;c145195_g2;c145273_g1;c145273_g2;c147656_g1;c148032_g1;c148410_g1;c149214_g1;c149369_g1;c152897_g1;c153547_g1;c154607_g1;c155919_g1;c156537_g1;c156793_g1;c157008_g3;c158316_g2;c158738_g1;c159257_g1;c159790_g1;c160309_g1;c16…
GO:0032550	e	purine ribonucleoside binding	110/3880	1462/152923	1.55e-10	7.05e-07	molecular_function	c110606_g2;c114372_g1;c118501_g1;c124357_g2;c125289_g1;c126387_g1;c126620_g1;c126686_g2;c127071_g2;c127539_g1;c133323_g1;c138307_g1;c142376_g1;c144635_g2;c144914_g1;c145044_g1;c145069_g1;c145078_g1;c145532_g1;c145563_g1;c145563_g2;c145563_g3;c145608_g1;c148538_g1;c149214_g1;c150669_g1;c151476_g1;c151797_g1;c152290_g1;c152579_g1;c153448_g1;c155046_g2;c156004_g1;c156069_g1;c156584_g1;c156734_g1;c15…
GO:0031326	e	regulation of cellular biosynthetic process	89/3880	1423/152923	1.58e-10	7.15e-07	biological_process	c106581_g1;c106800_g2;c110606_g2;c113235_g1;c123129_g1;c125058_g1;c129642_g2;c130377_g1;c131231_g1;c131811_g1;c1361_g1;c139208_g1;c142696_g1;c144040_g1;c144461_g2;c145608_g1;c146592_g1;c148818_g1;c155316_g1;c155445_g1;c156982_g1;c157408_g1;c158240_g1;c158512_g2;c159915_g1;c160422_g1;c160740_g1;c160814_g1;c160854_g1;c161020_g1;c161161_g2;c162395_g2;c162672_g1;c163683_g3;c164448_g1;c164939_g1;c1668…
GO:0001883	e	purine nucleoside binding	110/3880	1463/152923	1.59e-10	7.21e-07	molecular_function	c110606_g2;c114372_g1;c118501_g1;c124357_g2;c125289_g1;c126387_g1;c126620_g1;c126686_g2;c127071_g2;c127539_g1;c133323_g1;c138307_g1;c142376_g1;c144635_g2;c144914_g1;c145044_g1;c145069_g1;c145078_g1;c145532_g1;c145563_g1;c145563_g2;c145563_g3;c145608_g1;c148538_g1;c149214_g1;c150669_g1;c151476_g1;c151797_g1;c152290_g1;c152579_g1;c153448_g1;c155046_g2;c156004_g1;c156069_g1;c156584_g1;c156734_g1;c15…
GO:0005634	e	nucleus	97/3880	1355/152923	1.59e-10	7.23e-07	cellular_component	c106330_g1;c106581_g1;c110606_g2;c123129_g1;c125058_g1;c126387_g1;c126885_g1;c129642_g2;c130377_g1;c131811_g1;c138169_g2;c139208_g1;c140151_g2;c142696_g1;c143800_g1;c144040_g1;c145563_g2;c145563_g3;c145608_g1;c147788_g1;c148538_g1;c148665_g2;c148818_g1;c151040_g1;c151797_g1;c152655_g1;c155316_g1;c155445_g1;c156004_g1;c156266_g2;c156421_g1;c156734_g1;c157408_g1;c157658_g1;c158512_g2;c158662_g2;c15…
GO:0010556	e	regulation of macromolecule biosynthetic process	88/3880	1387/152923	1.6e-10	7.25e-07	biological_process	c106581_g1;c106800_g2;c110606_g2;c113235_g1;c123129_g1;c125058_g1;c129642_g2;c130377_g1;c131231_g1;c131811_g1;c1361_g1;c139208_g1;c142696_g1;c144040_g1;c144461_g2;c145608_g1;c146592_g1;c148818_g1;c155316_g1;c155445_g1;c156982_g1;c157408_g1;c158240_g1;c158512_g2;c159915_g1;c160422_g1;c160740_g1;c160814_g1;c160854_g1;c161020_g1;c161161_g2;c162395_g2;c162672_g1;c163683_g3;c164448_g1;c164939_g1;c1668…
GO:0048523	e	negative regulation of cellular process	91/3880	1054/152923	1.61e-10	7.32e-07	biological_process	c105404_g2;c106581_g1;c106800_g2;c110606_g2;c113235_g1;c126177_g1;c126387_g1;c126992_g1;c129642_g2;c131811_g1;c131975_g1;c1361_g1;c139208_g1;c142696_g1;c144570_g1;c145563_g2;c145563_g3;c151127_g1;c152594_g2;c152655_g1;c156266_g2;c156982_g1;c159351_g4;c160422_g1;c160740_g1;c161001_g1;c161020_g1;c162280_g1;c162344_g3;c162395_g2;c162523_g1;c162672_g1;c162967_g1;c163217_g6;c163683_g3;c164503_g1;c1675…
GO:0032502	e	developmental process	135/3880	1464/152923	1.62e-10	7.36e-07	biological_process	c105404_g4;c110606_g2;c113235_g1;c125447_g1;c126743_g1;c126992_g1;c127071_g2;c129233_g1;c129642_g2;c131811_g1;c131975_g1;c1361_g1;c138169_g2;c138307_g1;c139208_g1;c139351_g2;c140643_g1;c141352_g1;c142696_g1;c143514_g1;c143800_g1;c144040_g1;c144570_g1;c145078_g1;c145563_g1;c145563_g2;c145563_g3;c147788_g1;c148818_g1;c150903_g1;c152594_g2;c153116_g1;c154401_g1;c154921_g1;c155316_g1;c155445_g1;c1563…
GO:0044422	e	organelle part	118/3880	2279/152923	1.69e-10	7.65e-07	cellular_component	c105404_g2;c106330_g1;c110207_g1;c110606_g2;c114007_g1;c114372_g1;c121309_g1;c125956_g2;c126359_g1;c126387_g1;c127539_g1;c131975_g1;c133323_g1;c138307_g1;c139208_g1;c140151_g2;c142376_g1;c142652_g1;c142696_g1;c143800_g1;c144461_g2;c145078_g1;c145101_g1;c145608_g1;c146592_g1;c148032_g1;c148538_g1;c150925_g1;c151044_g1;c151797_g1;c153448_g1;c156004_g1;c156421_g1;c156734_g1;c156793_g1;c157960_g1;c15…
GO:0003677	e	DNA binding	61/3880	903/152923	1.69e-10	7.68e-07	molecular_function	c113235_g1;c123129_g1;c125058_g1;c129642_g2;c130377_g1;c131231_g1;c131811_g1;c139208_g1;c142696_g1;c144040_g1;c144461_g2;c145532_g1;c145608_g1;c148538_g1;c148818_g1;c155046_g2;c155445_g1;c156004_g1;c158512_g2;c159915_g1;c160814_g1;c160854_g1;c161161_g2;c163214_g2;c164448_g1;c164939_g1;c166812_g4;c167776_g2;c168204_g1;c169070_g1;c170451_g1;c170524_g1;c172496_g1;c172652_g2;c172770_g1;c173213_g1;c17…
GO:0051234	e	establishment of localization	100/3880	1703/152923	1.7e-10	7.72e-07	biological_process	c110011_g1;c113162_g1;c125289_g1;c125330_g2;c126387_g1;c126690_g1;c132391_g1;c135635_g1;c138307_g1;c140191_g3;c142376_g1;c142652_g1;c145078_g1;c145195_g1;c145195_g2;c145563_g2;c148032_g1;c151040_g1;c151944_g1;c152579_g1;c152897_g1;c153702_g1;c154607_g1;c154864_g1;c157419_g1;c157578_g1;c159257_g1;c159499_g1;c159790_g1;c160422_g1;c160469_g2;c161431_g1;c161478_g1;c162029_g1;c162029_g2;c162174_g1;c16…
GO:0009889	e	regulation of biosynthetic process	89/3880	1432/152923	1.71e-10	7.78e-07	biological_process	c106581_g1;c106800_g2;c110606_g2;c113235_g1;c123129_g1;c125058_g1;c129642_g2;c130377_g1;c131231_g1;c131811_g1;c1361_g1;c139208_g1;c142696_g1;c144040_g1;c144461_g2;c145608_g1;c146592_g1;c148818_g1;c155316_g1;c155445_g1;c156982_g1;c157408_g1;c158240_g1;c158512_g2;c159915_g1;c160422_g1;c160740_g1;c160814_g1;c160854_g1;c161020_g1;c161161_g2;c162395_g2;c162672_g1;c163683_g3;c164448_g1;c164939_g1;c1668…
GO:0071840	e	cellular component organization or biogenesis	98/3880	1505/152923	1.73e-10	7.84e-07	biological_process	c102725_g1;c106330_g1;c110606_g2;c114372_g1;c121309_g1;c125330_g2;c125956_g2;c126359_g1;c127539_g1;c131811_g1;c131975_g1;c133323_g1;c138307_g1;c139208_g1;c139351_g2;c142652_g1;c143800_g1;c144248_g1;c145078_g1;c145273_g1;c145563_g1;c145563_g2;c145563_g3;c147788_g1;c150925_g1;c151797_g1;c152594_g2;c153116_g1;c153448_g1;c153702_g1;c154921_g1;c155517_g2;c156421_g1;c156734_g1;c156793_g1;c157578_g1;c15…
GO:0032549	e	ribonucleoside binding	110/3880	1467/152923	1.73e-10	7.87e-07	molecular_function	c110606_g2;c114372_g1;c118501_g1;c124357_g2;c125289_g1;c126387_g1;c126620_g1;c126686_g2;c127071_g2;c127539_g1;c133323_g1;c138307_g1;c142376_g1;c144635_g2;c144914_g1;c145044_g1;c145069_g1;c145078_g1;c145532_g1;c145563_g1;c145563_g2;c145563_g3;c145608_g1;c148538_g1;c149214_g1;c150669_g1;c151476_g1;c151797_g1;c152290_g1;c152579_g1;c153448_g1;c155046_g2;c156004_g1;c156069_g1;c156584_g1;c156734_g1;c15…
GO:0016740	e	transferase activity	120/3880	1786/152923	1.75e-10	7.93e-07	molecular_function	c106629_g1;c110606_g2;c111819_g1;c115884_g1;c120555_g1;c125289_g1;c126620_g1;c126992_g1;c127024_g1;c127071_g2;c138424_g3;c139351_g1;c139351_g2;c143972_g1;c144625_g1;c144807_g1;c145044_g1;c145069_g1;c145563_g1;c145563_g2;c145563_g3;c146244_g1;c148930_g2;c149214_g1;c149491_g1;c150669_g1;c155181_g1;c155725_g1;c156445_g1;c156452_g1;c156982_g1;c157674_g2;c158803_g1;c159132_g1;c160309_g1;c160309_g2;c16…
GO:0051716	e	cellular response to stimulus	187/3880	2191/152923	1.75e-10	7.96e-07	biological_process	c102725_g1;c106330_g1;c110606_g2;c111484_g1;c112805_g1;c113235_g1;c113964_g1;c115563_g1;c116931_g1;c124357_g2;c126387_g1;c127071_g2;c129642_g2;c131975_g1;c132237_g1;c1361_g1;c138169_g2;c139208_g1;c139351_g2;c140151_g2;c140191_g3;c140722_g1;c140950_g1;c142696_g1;c142858_g1;c144040_g1;c144248_g1;c144570_g1;c144635_g2;c145044_g1;c145078_g1;c145467_g2;c145563_g1;c146239_g1;c147788_g1;c148410_g1;c1492…
GO:0010468	e	regulation of gene expression	94/3880	1509/152923	1.78e-10	8.1e-07	biological_process	c105404_g2;c106581_g1;c106800_g2;c110606_g2;c113235_g1;c123129_g1;c125058_g1;c129642_g2;c130377_g1;c131231_g1;c131811_g1;c1361_g1;c139208_g1;c142696_g1;c144040_g1;c144461_g2;c146592_g1;c148818_g1;c152594_g2;c155316_g1;c155445_g1;c156266_g2;c156982_g1;c157408_g1;c158240_g1;c158512_g2;c159915_g1;c160422_g1;c160814_g1;c160854_g1;c161001_g1;c161020_g1;c161161_g2;c162395_g2;c162672_g1;c163683_g3;c1644…
GO:0044444	e	cytoplasmic part	136/3880	2336/152923	1.8e-10	8.18e-07	cellular_component	c105404_g2;c106330_g1;c110011_g1;c110207_g1;c114007_g1;c115563_g1;c118602_g1;c12434_g1;c126359_g1;c126387_g1;c126432_g1;c126743_g1;c131975_g1;c132391_g1;c137683_g1;c138307_g1;c138424_g3;c140151_g2;c141203_g1;c141203_g2;c142376_g1;c142652_g1;c142686_g2;c143800_g1;c144248_g1;c144807_g1;c144914_g1;c145044_g1;c145078_g1;c145101_g1;c145563_g2;c145563_g3;c146592_g1;c148032_g1;c149964_g1;c150925_g1;c151…
GO:0048522	e	positive regulation of cellular process	94/3880	1155/152923	1.81e-10	8.2e-07	biological_process	c106330_g1;c110606_g2;c113235_g1;c126387_g1;c126992_g1;c129642_g2;c131811_g1;c1361_g1;c139208_g1;c139351_g2;c140643_g1;c142696_g1;c144461_g2;c145069_g1;c145563_g2;c145563_g3;c146592_g1;c148818_g1;c151127_g1;c152594_g2;c156421_g1;c156734_g1;c156982_g1;c157442_g2;c158240_g1;c158512_g2;c158960_g2;c160262_g1;c160422_g1;c160740_g1;c161020_g1;c161431_g1;c161478_g1;c162344_g3;c162395_g2;c162523_g1;c1626…
GO:0006793	e	phosphorus metabolic process	107/3880	1511/152923	1.82e-10	8.26e-07	biological_process	c105404_g2;c105404_g4;c110542_g1;c110606_g2;c114372_g1;c124357_g2;c125289_g1;c126620_g1;c126743_g1;c126992_g1;c127071_g2;c127539_g1;c133323_g1;c140151_g2;c142376_g1;c144635_g2;c144914_g1;c145044_g1;c145563_g1;c145563_g2;c145563_g3;c145608_g1;c149214_g1;c150669_g1;c151476_g1;c153448_g1;c155316_g1;c156445_g1;c156584_g1;c156982_g1;c158706_g1;c159132_g1;c160309_g1;c160309_g2;c161877_g1;c162029_g1;c16…
GO:0051171	e	regulation of nitrogen compound metabolic process	105/3880	1668/152923	1.82e-10	8.26e-07	biological_process	c106581_g1;c106800_g2;c110606_g2;c113235_g1;c123129_g1;c125058_g1;c129642_g2;c130377_g1;c130976_g1;c131231_g1;c131811_g1;c1361_g1;c139208_g1;c142696_g1;c144040_g1;c144461_g2;c145608_g1;c146592_g1;c148818_g1;c15480_g1;c155316_g1;c155445_g1;c156266_g2;c156421_g1;c156982_g1;c157408_g1;c158240_g1;c158512_g2;c159915_g1;c160422_g1;c160740_g1;c160814_g1;c160854_g1;c161020_g1;c161161_g2;c161628_g1;c16239…
GO:0006810	e	transport	99/3880	1670/152923	1.85e-10	8.41e-07	biological_process	c110011_g1;c113162_g1;c125289_g1;c125330_g2;c126387_g1;c126690_g1;c132391_g1;c135635_g1;c138307_g1;c140191_g3;c142376_g1;c142652_g1;c145078_g1;c145195_g1;c145195_g2;c145563_g2;c148032_g1;c151040_g1;c151944_g1;c152579_g1;c152897_g1;c153702_g1;c154607_g1;c154864_g1;c157419_g1;c157578_g1;c159257_g1;c159499_g1;c159790_g1;c160422_g1;c160469_g2;c161431_g1;c161478_g1;c162029_g1;c162029_g2;c162174_g1;c16…
GO:0044767	e	single-organism developmental process	130/3880	1364/152923	1.89e-10	8.6e-07	biological_process	c105404_g4;c110606_g2;c113235_g1;c125447_g1;c126743_g1;c126992_g1;c127071_g2;c129233_g1;c129642_g2;c131811_g1;c131975_g1;c1361_g1;c138169_g2;c138307_g1;c139208_g1;c139351_g2;c140643_g1;c141352_g1;c142696_g1;c143514_g1;c143800_g1;c144040_g1;c144570_g1;c145078_g1;c145563_g1;c145563_g2;c145563_g3;c147788_g1;c148818_g1;c150903_g1;c152594_g2;c153116_g1;c154401_g1;c154921_g1;c155316_g1;c155445_g1;c1564…
GO:0008233	e	peptidase activity	37/3880	430/152923	1.9e-10	8.61e-07	molecular_function	c106585_g1;c1219_g1;c124908_g1;c126359_g1;c127451_g1;c137050_g1;c139541_g1;c142087_g1;c142390_g1;c142833_g1;c149588_g1;c154864_g1;c161564_g1;c161955_g1;c162542_g1;c162969_g1;c165045_g1;c165480_g1;c165480_g2;c171551_g1;c172531_g1;c174659_g4;c175110_g1;c175531_g1;c175592_g1;c178876_g1;c179204_g3;c179298_g1;c181782_g4;c206046_g1;c253495_g1;c32805_g1;c3615_g1;c58226_g1;c67026_g1;c90782_g1;c92129_g1
GO:0043234	e	protein complex	146/3880	2340/152923	1.9e-10	8.62e-07	cellular_component	c102725_g1;c105404_g2;c106330_g1;c106800_g2;c109738_g1;c110606_g2;c113235_g1;c114372_g1;c121309_g1;c123129_g1;c124357_g2;c125058_g1;c125330_g2;c125447_g1;c125956_g2;c126359_g1;c126883_g1;c127307_g1;c127539_g1;c130377_g1;c132391_g1;c133323_g1;c137050_g1;c137683_g1;c138307_g1;c139208_g1;c140151_g2;c141203_g1;c141203_g2;c142376_g1;c142652_g1;c142696_g1;c144248_g1;c144461_g2;c144635_g2;c144807_g1;c14…
GO:0032555	e	purine ribonucleotide binding	112/3880	1471/152923	1.91e-10	8.66e-07	molecular_function	c110606_g2;c114372_g1;c118501_g1;c124357_g2;c125289_g1;c126387_g1;c126620_g1;c126686_g2;c127071_g2;c127539_g1;c133323_g1;c138307_g1;c140151_g2;c142376_g1;c144635_g2;c144914_g1;c145044_g1;c145069_g1;c145078_g1;c145532_g1;c145563_g1;c145563_g2;c145563_g3;c145608_g1;c148538_g1;c149214_g1;c150669_g1;c151476_g1;c151797_g1;c152290_g1;c152579_g1;c153448_g1;c155046_g2;c156004_g1;c156069_g1;c156584_g1;c15…
GO:0043169	e	cation binding	136/3880	2199/152923	1.93e-10	8.75e-07	molecular_function	c105404_g2;c110207_g1;c110542_g1;c125016_g1;c126359_g1;c126503_g1;c129642_g2;c131492_g1;c131811_g1;c131811_g2;c132103_g1;c132391_g1;c137050_g1;c139541_g1;c140103_g1;c140151_g2;c141203_g1;c141203_g2;c141352_g1;c142235_g2;c142390_g1;c142686_g2;c143514_g1;c144635_g2;c145044_g1;c145195_g2;c145608_g1;c146319_g1;c146906_g1;c147226_g1;c148762_g1;c149964_g1;c150377_g2;c152655_g1;c153547_g1;c153840_g1;c15…
GO:0050896	e	response to stimulus	231/3880	2595/152923	1.94e-10	8.83e-07	biological_process	c102725_g1;c105404_g2;c106330_g1;c110606_g2;c111484_g1;c112805_g1;c113162_g1;c113235_g1;c113964_g1;c114750_g2;c115563_g1;c116931_g1;c119826_g1;c124357_g2;c126387_g1;c127071_g2;c129642_g2;c131975_g1;c132237_g1;c1361_g1;c138169_g2;c139208_g1;c139351_g2;c140151_g2;c140191_g3;c140480_g1;c140722_g1;c140950_g1;c141199_g1;c142696_g1;c142858_g1;c144040_g1;c144248_g1;c144570_g1;c144635_g2;c145044_g1;c1450…
GO:0005737	e	cytoplasm	72/3880	1062/152923	1.95e-10	8.86e-07	cellular_component	c106581_g1;c110542_g1;c110606_g2;c114372_g1;c114661_g1;c118501_g1;c127539_g1;c133323_g1;c138169_g2;c142696_g1;c143972_g1;c145563_g1;c147788_g1;c148665_g2;c148762_g1;c148818_g1;c151040_g1;c152594_g2;c152655_g1;c152897_g1;c153448_g1;c155316_g1;c155746_g2;c156421_g1;c156452_g1;c156982_g1;c157442_g2;c157960_g2;c159589_g2;c159915_g1;c160395_g1;c160814_g1;c162344_g3;c162395_g2;c164635_g2;c167573_g2;c16…
GO:0005524	e	ATP binding	83/3880	1159/152923	1.95e-10	8.86e-07	molecular_function	c110606_g2;c118501_g1;c125289_g1;c126620_g1;c126686_g2;c127071_g2;c138307_g1;c142376_g1;c144914_g1;c145044_g1;c145069_g1;c145078_g1;c145532_g1;c145563_g1;c145563_g2;c145563_g3;c145608_g1;c148538_g1;c149214_g1;c150669_g1;c151797_g1;c152290_g1;c155046_g2;c156004_g1;c156584_g1;c156734_g1;c156982_g1;c160309_g1;c160309_g2;c160395_g1;c160608_g1;c162029_g1;c162029_g2;c162672_g1;c163409_g1;c163657_g1;c16…
GO:0051179	e	localization	107/3880	1842/152923	1.99e-10	9.02e-07	biological_process	c110011_g1;c110606_g2;c113162_g1;c125289_g1;c125330_g2;c126387_g1;c126690_g1;c132391_g1;c135635_g1;c138307_g1;c140191_g3;c142376_g1;c142652_g1;c143800_g1;c145078_g1;c145195_g1;c145195_g2;c145563_g2;c145563_g3;c146592_g1;c148032_g1;c151040_g1;c151944_g1;c152579_g1;c152897_g1;c153702_g1;c154607_g1;c154864_g1;c157419_g1;c157578_g1;c159257_g1;c159499_g1;c159790_g1;c160422_g1;c160469_g2;c161431_g1;c16…
GO:0044281	e	small molecule metabolic process	128/3880	1711/152923	2e-10	9.06e-07	biological_process	c105404_g2;c106629_g1;c110542_g1;c110606_g2;c111819_g1;c113235_g1;c114372_g1;c115563_g1;c118501_g1;c118602_g1;c124357_g2;c125289_g1;c126743_g1;c127539_g1;c133323_g1;c139420_g1;c140151_g2;c140480_g1;c141203_g1;c141203_g2;c142376_g1;c144635_g2;c144914_g1;c145044_g1;c145069_g1;c145114_g1;c145196_g1;c145563_g1;c145563_g2;c145563_g3;c145608_g1;c149214_g1;c149964_g1;c150669_g1;c151476_g1;c153448_g1;c15…
GO:0016787	e	hydrolase activity	121/3880	1883/152923	2e-10	9.09e-07	molecular_function	c104986_g1;c105404_g2;c105404_g4;c106585_g1;c110542_g1;c114372_g1;c118455_g1;c1219_g1;c124357_g2;c124908_g1;c126359_g1;c126743_g1;c127451_g1;c127539_g1;c133323_g1;c137050_g1;c138307_g1;c139208_g1;c139541_g1;c140151_g2;c140480_g1;c142087_g1;c142376_g1;c142390_g1;c142686_g2;c142833_g1;c144635_g2;c145196_g1;c145215_g2;c145532_g1;c145563_g3;c145608_g1;c145756_g1;c147226_g1;c148538_g1;c148762_g1;c1495…
GO:0001882	e	nucleoside binding	113/3880	1473/152923	2e-10	9.1e-07	molecular_function	c110606_g2;c114372_g1;c118501_g1;c124357_g2;c125289_g1;c126387_g1;c126620_g1;c126686_g2;c127071_g2;c127539_g1;c133323_g1;c138307_g1;c142376_g1;c144635_g2;c144914_g1;c145044_g1;c145069_g1;c145078_g1;c145532_g1;c145563_g1;c145563_g2;c145563_g3;c145608_g1;c148538_g1;c149214_g1;c150669_g1;c151476_g1;c151797_g1;c152290_g1;c152579_g1;c153448_g1;c155046_g2;c156004_g1;c156069_g1;c156584_g1;c156734_g1;c15…
GO:0019222	e	regulation of metabolic process	153/3880	2344/152923	2.01e-10	9.12e-07	biological_process	c105404_g2;c106581_g1;c106800_g2;c110606_g2;c113235_g1;c123129_g1;c125058_g1;c126743_g1;c126992_g1;c129642_g2;c130377_g1;c130976_g1;c131231_g1;c131811_g1;c131975_g1;c1361_g1;c137683_g1;c138169_g2;c139208_g1;c140191_g3;c142696_g1;c144040_g1;c144461_g2;c144807_g1;c145069_g1;c145563_g2;c145563_g3;c145608_g1;c146592_g1;c148818_g1;c151127_g1;c152594_g2;c153116_g1;c15480_g1;c155316_g1;c155445_g1;c1560_…
GO:0019538	e	protein metabolic process	106/3880	1844/152923	2.05e-10	9.32e-07	biological_process	c105404_g2;c105404_g4;c106585_g1;c110606_g2;c115884_g1;c1219_g1;c124908_g1;c125289_g1;c126359_g1;c126620_g1;c126743_g1;c126992_g1;c127024_g1;c127071_g2;c127451_g1;c137050_g1;c137683_g1;c138424_g3;c139541_g1;c142087_g1;c142390_g1;c142833_g1;c145563_g1;c145563_g2;c148665_g2;c149214_g1;c149491_g1;c149588_g1;c150669_g1;c151127_g1;c154864_g1;c155316_g1;c156445_g1;c156452_g1;c156982_g1;c160309_g1;c1603…
GO:0005615	e	extracellular space	20/3880	133/152923	2.06e-10	9.34e-07	cellular_component	c127307_g1;c143514_g1;c149964_g1;c160740_g1;c161001_g1;c163683_g3;c166692_g2;c168823_g1;c170853_g3;c171276_g1;c176390_g3;c176438_g9;c177412_g1;c178772_g1;c227095_g1;c25090_g1;c4593_g1;c58226_g1;c92129_g1;c96181_g2
GO:0043227	e	membrane-bounded organelle	166/3880	2451/152923	2.07e-10	9.37e-07	cellular_component	c106330_g1;c106581_g1;c110011_g1;c110606_g2;c115563_g1;c118602_g1;c123129_g1;c12434_g1;c125058_g1;c126387_g1;c126432_g1;c126885_g1;c129642_g2;c130377_g1;c131811_g1;c138169_g2;c138307_g1;c138424_g3;c139208_g1;c140151_g2;c140191_g3;c142376_g1;c142686_g2;c142696_g1;c143800_g1;c144040_g1;c144248_g1;c145078_g1;c145563_g2;c145563_g3;c145608_g1;c147788_g1;c148032_g1;c148538_g1;c148665_g2;c148818_g1;c149…
GO:2000112	e	regulation of cellular macromolecule biosynthetic process	86/3880	1368/152923	2.07e-10	9.41e-07	biological_process	c106581_g1;c106800_g2;c110606_g2;c113235_g1;c123129_g1;c125058_g1;c129642_g2;c130377_g1;c131231_g1;c131811_g1;c1361_g1;c139208_g1;c142696_g1;c144040_g1;c144461_g2;c145608_g1;c146592_g1;c148818_g1;c155316_g1;c155445_g1;c156982_g1;c157408_g1;c158240_g1;c158512_g2;c159915_g1;c160422_g1;c160740_g1;c160814_g1;c160854_g1;c161020_g1;c161161_g2;c162395_g2;c162672_g1;c163683_g3;c164448_g1;c164939_g1;c1668…
GO:0048519	e	negative regulation of biological process	97/3880	1162/152923	2.08e-10	9.46e-07	biological_process	c105404_g2;c106581_g1;c106800_g2;c110606_g2;c113235_g1;c126177_g1;c126387_g1;c126992_g1;c129642_g2;c131811_g1;c131975_g1;c1361_g1;c139208_g1;c140151_g2;c142696_g1;c144570_g1;c145563_g2;c145563_g3;c151127_g1;c152594_g2;c152655_g1;c156266_g2;c156982_g1;c159351_g4;c160262_g1;c160422_g1;c160740_g1;c161001_g1;c161020_g1;c162280_g1;c162344_g3;c162395_g2;c162523_g1;c162672_g1;c162967_g1;c163217_g6;c1636…
GO:0080090	e	regulation of primary metabolic process	137/3880	2115/152923	2.09e-10	9.47e-07	biological_process	c106581_g1;c106800_g2;c110606_g2;c113235_g1;c123129_g1;c125058_g1;c126992_g1;c129642_g2;c130377_g1;c130976_g1;c131231_g1;c131811_g1;c131975_g1;c1361_g1;c137683_g1;c139208_g1;c140191_g3;c142696_g1;c144040_g1;c144461_g2;c144807_g1;c145069_g1;c145563_g2;c145563_g3;c145608_g1;c146592_g1;c148818_g1;c151127_g1;c15480_g1;c155316_g1;c155445_g1;c156266_g2;c156421_g1;c156982_g1;c157408_g1;c158240_g1;c15851…
GO:0051254	e	positive regulation of RNA metabolic process	36/3880	412/152923	2.17e-10	9.87e-07	biological_process	c113235_g1;c129642_g2;c131811_g1;c1361_g1;c139208_g1;c142696_g1;c144461_g2;c146592_g1;c148818_g1;c158240_g1;c158512_g2;c160422_g1;c163683_g3;c164448_g1;c166812_g4;c168204_g1;c169070_g1;c170524_g1;c171276_g1;c172652_g2;c173213_g5;c173758_g9;c174295_g3;c176438_g9;c178510_g3;c178533_g3;c179836_g2;c179942_g20;c227095_g1;c249019_g1;c271368_g1;c48087_g1;c67785_g1;c92123_g1;c92456_g2;c96687_g2
GO:0043168	e	anion binding	139/3880	1803/152923	2.18e-10	9.89e-07	molecular_function	c106629_g1;c110606_g2;c114372_g1;c118501_g1;c124357_g2;c125289_g1;c126195_g1;c126387_g1;c126620_g1;c126686_g2;c127071_g2;c127307_g1;c127539_g1;c133323_g1;c1361_g1;c138307_g1;c140151_g2;c142376_g1;c143800_g1;c144635_g2;c144914_g1;c145044_g1;c145069_g1;c145078_g1;c145114_g1;c145532_g1;c145563_g1;c145563_g2;c145563_g3;c145608_g1;c148538_g1;c149214_g1;c150669_g1;c151476_g1;c151797_g1;c152290_g1;c1525…
GO:2001141	e	regulation of RNA biosynthetic process	84/3880	1230/152923	2.23e-10	1.01e-06	biological_process	c106581_g1;c106800_g2;c110606_g2;c113235_g1;c123129_g1;c125058_g1;c129642_g2;c130377_g1;c131231_g1;c131811_g1;c1361_g1;c139208_g1;c142696_g1;c144040_g1;c144461_g2;c146592_g1;c148818_g1;c155316_g1;c155445_g1;c156982_g1;c157408_g1;c158240_g1;c158512_g2;c159915_g1;c160422_g1;c160814_g1;c160854_g1;c161020_g1;c161161_g2;c162395_g2;c162672_g1;c163683_g3;c164448_g1;c164939_g1;c166812_g4;c167573_g2;c1677…
GO:0005515	e	protein binding	165/3880	2173/152923	2.34e-10	1.06e-06	molecular_function	c102725_g1;c105404_g2;c106330_g1;c106581_g1;c106800_g2;c110606_g2;c113235_g1;c124357_g2;c125956_g2;c126195_g1;c126359_g1;c126883_g1;c126885_g1;c1361_g1;c137683_g1;c138307_g1;c139208_g1;c140151_g2;c140191_g3;c142652_g1;c142696_g1;c142858_g1;c143800_g1;c144040_g1;c144248_g1;c144461_g2;c144635_g2;c145069_g1;c145078_g1;c145563_g2;c145563_g3;c146239_g1;c147788_g1;c148665_g2;c149964_g1;c150377_g2;c1510…
GO:0000166	e	nucleotide binding	137/3880	1901/152923	2.36e-10	1.07e-06	molecular_function	c110606_g2;c114372_g1;c118501_g1;c124357_g2;c125289_g1;c126387_g1;c126620_g1;c126686_g2;c127071_g2;c127539_g1;c133323_g1;c133755_g2;c138307_g1;c140151_g2;c142376_g1;c144635_g2;c144914_g1;c145044_g1;c145069_g1;c145078_g1;c145532_g1;c145563_g1;c145563_g2;c145563_g3;c145608_g1;c148538_g1;c149214_g1;c150669_g1;c151476_g1;c151797_g1;c152290_g1;c152579_g1;c153448_g1;c155046_g2;c156004_g1;c156069_g1;c15…
GO:1901265	e	nucleoside phosphate binding	137/3880	1901/152923	2.36e-10	1.07e-06	molecular_function	c110606_g2;c114372_g1;c118501_g1;c124357_g2;c125289_g1;c126387_g1;c126620_g1;c126686_g2;c127071_g2;c127539_g1;c133323_g1;c133755_g2;c138307_g1;c140151_g2;c142376_g1;c144635_g2;c144914_g1;c145044_g1;c145069_g1;c145078_g1;c145532_g1;c145563_g1;c145563_g2;c145563_g3;c145608_g1;c148538_g1;c149214_g1;c150669_g1;c151476_g1;c151797_g1;c152290_g1;c152579_g1;c153448_g1;c155046_g2;c156004_g1;c156069_g1;c15…
GO:0032991	e	macromolecular complex	150/3880	2723/152923	2.41e-10	1.1e-06	cellular_component	c102725_g1;c105404_g2;c106330_g1;c106800_g2;c109738_g1;c110606_g2;c113235_g1;c114372_g1;c121309_g1;c123129_g1;c124357_g2;c125058_g1;c125330_g2;c125447_g1;c125956_g2;c126359_g1;c126883_g1;c127307_g1;c127539_g1;c130377_g1;c132391_g1;c133323_g1;c137050_g1;c137683_g1;c138307_g1;c139208_g1;c140151_g2;c141203_g1;c141203_g2;c142376_g1;c142652_g1;c142696_g1;c144248_g1;c144461_g2;c144635_g2;c144807_g1;c14…
GO:0060255	e	regulation of macromolecule metabolic process	126/3880	1903/152923	2.43e-10	1.1e-06	biological_process	c105404_g2;c106581_g1;c106800_g2;c110606_g2;c113235_g1;c123129_g1;c125058_g1;c126992_g1;c129642_g2;c130377_g1;c131231_g1;c131811_g1;c131975_g1;c1361_g1;c137683_g1;c139208_g1;c140191_g3;c142696_g1;c144040_g1;c144461_g2;c145069_g1;c145563_g2;c145563_g3;c145608_g1;c146592_g1;c148818_g1;c151127_g1;c152594_g2;c155316_g1;c155445_g1;c156266_g2;c156421_g1;c156982_g1;c157408_g1;c158240_g1;c158512_g2;c1599…
GO:0007165	e	signal transduction	157/3880	1818/152923	2.45e-10	1.11e-06	biological_process	c102725_g1;c106330_g1;c111484_g1;c112805_g1;c113964_g1;c116931_g1;c124357_g2;c126387_g1;c127071_g2;c129642_g2;c131975_g1;c132237_g1;c1361_g1;c138169_g2;c139208_g1;c140151_g2;c140191_g3;c140722_g1;c140950_g1;c142696_g1;c142858_g1;c144040_g1;c144248_g1;c144570_g1;c144635_g2;c145044_g1;c145078_g1;c145467_g2;c145563_g1;c146239_g1;c148410_g1;c149214_g1;c150290_g2;c150377_g2;c150903_g1;c151127_g1;c1514…
GO:0031323	e	regulation of cellular metabolic process	136/3880	2127/152923	2.45e-10	1.11e-06	biological_process	c106581_g1;c106800_g2;c110606_g2;c113235_g1;c123129_g1;c125058_g1;c126743_g1;c126992_g1;c129642_g2;c130377_g1;c130976_g1;c131231_g1;c131811_g1;c131975_g1;c1361_g1;c137683_g1;c138169_g2;c139208_g1;c140191_g3;c142696_g1;c144040_g1;c144461_g2;c144807_g1;c145069_g1;c145563_g2;c145563_g3;c145608_g1;c146592_g1;c148818_g1;c151127_g1;c15480_g1;c155316_g1;c155445_g1;c156266_g2;c156421_g1;c156982_g1;c15740…
GO:0046872	e	metal ion binding	135/3880	2178/152923	2.46e-10	1.12e-06	molecular_function	c105404_g2;c110207_g1;c110542_g1;c125016_g1;c126359_g1;c126503_g1;c129642_g2;c131492_g1;c131811_g1;c131811_g2;c132103_g1;c132391_g1;c137050_g1;c139541_g1;c140103_g1;c140151_g2;c141203_g1;c141203_g2;c141352_g1;c142235_g2;c142390_g1;c142686_g2;c143514_g1;c144635_g2;c145044_g1;c145608_g1;c146319_g1;c146906_g1;c147226_g1;c148762_g1;c149964_g1;c150377_g2;c152655_g1;c153547_g1;c153840_g1;c154784_g1;c15…
GO:0017076	e	purine nucleotide binding	112/3880	1492/152923	2.48e-10	1.12e-06	molecular_function	c110606_g2;c114372_g1;c118501_g1;c124357_g2;c125289_g1;c126387_g1;c126620_g1;c126686_g2;c127071_g2;c127539_g1;c133323_g1;c138307_g1;c140151_g2;c142376_g1;c144635_g2;c144914_g1;c145044_g1;c145069_g1;c145078_g1;c145532_g1;c145563_g1;c145563_g2;c145563_g3;c145608_g1;c148538_g1;c149214_g1;c150669_g1;c151476_g1;c151797_g1;c152290_g1;c152579_g1;c153448_g1;c155046_g2;c156004_g1;c156069_g1;c156584_g1;c15…
GO:0044710	e	single-organism metabolic process	190/3880	2725/152923	2.48e-10	1.12e-06	biological_process	c105404_g2;c106629_g1;c110207_g1;c110542_g1;c110606_g2;c111819_g1;c113235_g1;c114372_g1;c114750_g2;c115563_g1;c118455_g1;c118501_g1;c118602_g1;c124357_g2;c125289_g1;c126690_g1;c126743_g1;c127539_g1;c133323_g1;c138424_g3;c139208_g1;c139351_g1;c139351_g2;c139420_g1;c140103_g1;c140151_g2;c140480_g1;c140643_g1;c141203_g1;c141203_g2;c142376_g1;c142652_g1;c144635_g2;c144914_g1;c145044_g1;c145069_g1;c14…
GO:0044763	e	single-organism cellular process	323/3880	4454/152923	2.51e-10	1.14e-06	biological_process	c102725_g1;c105404_g2;c106330_g1;c106629_g1;c110542_g1;c110606_g2;c111666_g1;c111819_g1;c112394_g1;c113162_g1;c113235_g1;c114372_g1;c115563_g1;c118501_g1;c118602_g1;c119826_g1;c121309_g1;c124357_g2;c125289_g1;c125330_g2;c125447_g1;c125956_g2;c126359_g1;c126387_g1;c126743_g1;c127071_g2;c127539_g1;c129642_g2;c131811_g1;c131975_g1;c133323_g1;c138169_g2;c138307_g1;c138424_g3;c139208_g1;c139351_g2;c13…
GO:0006952	e	defense response	21/3880	149/152923	2.53e-10	1.15e-06	biological_process	c1361_g1;c145078_g1;c156288_g1;c157008_g3;c161001_g1;c161431_g1;c162079_g1;c164001_g1;c171276_g1;c175777_g1;c177284_g5;c178510_g3;c181051_g1;c181530_g2;c1953_g1;c226889_g1;c227211_g1;c25090_g1;c292849_g1;c96181_g2;c96738_g1
GO:0019219	e	regulation of nucleobase-containing compound metabolic process	104/3880	1653/152923	2.55e-10	1.16e-06	biological_process	c106581_g1;c106800_g2;c110606_g2;c113235_g1;c123129_g1;c125058_g1;c129642_g2;c130377_g1;c130976_g1;c131231_g1;c131811_g1;c1361_g1;c139208_g1;c142696_g1;c144040_g1;c144461_g2;c145608_g1;c146592_g1;c148818_g1;c15480_g1;c155316_g1;c155445_g1;c156266_g2;c156421_g1;c156982_g1;c157408_g1;c158240_g1;c158512_g2;c159915_g1;c160422_g1;c160740_g1;c160814_g1;c160854_g1;c161020_g1;c161161_g2;c161628_g1;c16239…
GO:0043226	e	organelle	194/3880	3124/152923	2.56e-10	1.16e-06	cellular_component	c105404_g2;c106330_g1;c106581_g1;c110011_g1;c110606_g2;c115563_g1;c118501_g1;c118602_g1;c121309_g1;c123129_g1;c12434_g1;c125058_g1;c126387_g1;c126432_g1;c126503_g1;c126885_g1;c129642_g2;c130377_g1;c131811_g1;c131975_g1;c138169_g2;c138307_g1;c138424_g3;c139208_g1;c140151_g2;c140191_g3;c142376_g1;c142652_g1;c142686_g2;c142696_g1;c143800_g1;c144040_g1;c144248_g1;c145078_g1;c145563_g2;c145563_g3;c145…
GO:0043170	e	macromolecule metabolic process	155/3880	3241/152923	2.58e-10	1.17e-06	biological_process	c105404_g2;c105404_g4;c106585_g1;c110207_g1;c110606_g2;c115884_g1;c118501_g1;c1219_g1;c124908_g1;c125289_g1;c126359_g1;c126620_g1;c126743_g1;c126992_g1;c127024_g1;c127071_g2;c127451_g1;c131811_g1;c137050_g1;c137683_g1;c138424_g3;c139208_g1;c139351_g1;c139351_g2;c139541_g1;c142087_g1;c142390_g1;c142652_g1;c142833_g1;c144914_g1;c145563_g1;c145563_g2;c145608_g1;c148538_g1;c148665_g2;c149214_g1;c1494…
GO:0044425	e	membrane part	171/3880	2377/152923	2.59e-10	1.18e-06	cellular_component	c104324_g1;c109738_g1;c110207_g1;c111484_g1;c112805_g1;c113162_g1;c114007_g1;c119854_g1;c124357_g2;c125330_g2;c125447_g1;c126195_g1;c126359_g1;c126432_g1;c127307_g1;c129616_g1;c131975_g1;c132237_g1;c136723_g1;c138307_g1;c138424_g3;c139351_g1;c139351_g2;c140151_g2;c141352_g1;c141848_g1;c142376_g1;c142652_g1;c143800_g1;c144248_g1;c144635_g2;c145195_g1;c145195_g2;c145273_g1;c145273_g2;c145563_g2;c14…
GO:0043167	e	ion binding	252/3880	3729/152923	2.62e-10	1.19e-06	molecular_function	c105404_g2;c106629_g1;c110207_g1;c110542_g1;c110606_g2;c114372_g1;c118501_g1;c124357_g2;c125016_g1;c125289_g1;c126195_g1;c126359_g1;c126387_g1;c126503_g1;c126620_g1;c126686_g2;c127071_g2;c127307_g1;c127539_g1;c129642_g2;c131492_g1;c131811_g1;c131811_g2;c132103_g1;c132391_g1;c133323_g1;c1361_g1;c137050_g1;c138307_g1;c139541_g1;c140103_g1;c140151_g2;c141203_g1;c141203_g2;c141352_g1;c142235_g2;c1423…
GO:0044238	e	primary metabolic process	249/3880	4396/152923	2.65e-10	1.2e-06	biological_process	c105404_g2;c105404_g4;c106585_g1;c106629_g1;c110207_g1;c110542_g1;c110606_g2;c111819_g1;c114372_g1;c115563_g1;c115884_g1;c118455_g1;c118501_g1;c118602_g1;c1219_g1;c124357_g2;c124908_g1;c125289_g1;c126359_g1;c126620_g1;c126690_g1;c126743_g1;c126992_g1;c127024_g1;c127071_g2;c127451_g1;c127539_g1;c131811_g1;c133323_g1;c137050_g1;c137683_g1;c138424_g3;c139208_g1;c139351_g2;c139541_g1;c140151_g2;c1412…
GO:0097367	e	carbohydrate derivative binding	133/3880	1578/152923	2.7e-10	1.23e-06	molecular_function	c110606_g2;c114372_g1;c118501_g1;c124357_g2;c125289_g1;c126195_g1;c126387_g1;c126620_g1;c126686_g2;c127071_g2;c127307_g1;c127539_g1;c133323_g1;c1361_g1;c137683_g1;c138307_g1;c140151_g2;c142376_g1;c143514_g1;c144635_g2;c144914_g1;c145044_g1;c145069_g1;c145078_g1;c145532_g1;c145563_g1;c145563_g2;c145563_g3;c145608_g1;c146798_g1;c148538_g1;c149214_g1;c149964_g1;c150669_g1;c151476_g1;c151797_g1;c1522…
GO:0006807	e	nitrogen compound metabolic process	140/3880	2690/152923	2.71e-10	1.23e-06	biological_process	c106629_g1;c110207_g1;c110542_g1;c110606_g2;c111819_g1;c114372_g1;c115563_g1;c118501_g1;c118602_g1;c124357_g2;c125289_g1;c126743_g1;c127539_g1;c131811_g1;c133323_g1;c139208_g1;c139351_g1;c139351_g2;c140151_g2;c140480_g1;c141203_g1;c141203_g2;c142376_g1;c144635_g2;c144914_g1;c145044_g1;c145069_g1;c145114_g1;c145196_g1;c145215_g2;c145563_g1;c145563_g2;c145563_g3;c145608_g1;c148538_g1;c149214_g1;c14…
GO:0043231	e	intracellular membrane-bounded organelle	156/3880	2285/152923	2.82e-10	1.28e-06	cellular_component	c106330_g1;c106581_g1;c110011_g1;c110606_g2;c118602_g1;c123129_g1;c12434_g1;c125058_g1;c126387_g1;c126432_g1;c126885_g1;c129642_g2;c130377_g1;c131811_g1;c138169_g2;c138307_g1;c138424_g3;c139208_g1;c140151_g2;c142376_g1;c142686_g2;c142696_g1;c143800_g1;c144040_g1;c144248_g1;c145563_g2;c145563_g3;c145608_g1;c147788_g1;c148032_g1;c148538_g1;c148665_g2;c148818_g1;c149964_g1;c151040_g1;c151797_g1;c152…
GO:0044255	e	cellular lipid metabolic process	32/3880	338/152923	2.88e-10	1.31e-06	biological_process	c105404_g2;c111819_g1;c145044_g1;c145563_g3;c152332_g1;c154346_g1;c155400_g2;c156445_g1;c157442_g2;c158703_g1;c160262_g1;c160395_g1;c161877_g1;c163026_g1;c163773_g1;c165822_g1;c167451_g1;c168835_g2;c170852_g1;c171276_g1;c172857_g4;c173218_g1;c179397_g6;c179841_g1;c180149_g1;c181821_g5;c20463_g1;c22026_g1;c25748_g1;c36078_g1;c70154_g1;c97821_g1
GO:1901363	e	heterocyclic compound binding	228/3880	3754/152923	2.99e-10	1.36e-06	molecular_function	c105404_g2;c106629_g1;c110207_g1;c110606_g2;c113235_g1;c114372_g1;c114750_g2;c118501_g1;c123129_g1;c124357_g2;c125058_g1;c125289_g1;c126387_g1;c126620_g1;c126686_g2;c126992_g1;c127071_g2;c127539_g1;c129642_g2;c130377_g1;c131231_g1;c131811_g1;c131811_g2;c132391_g1;c133323_g1;c133755_g2;c138307_g1;c139208_g1;c140103_g1;c140151_g2;c142376_g1;c142696_g1;c144040_g1;c144461_g2;c144635_g2;c144914_g1;c14…
GO:0003824	e	catalytic activity	312/3880	4713/152923	3.07e-10	1.4e-06	molecular_function	c104986_g1;c105404_g2;c105404_g4;c106585_g1;c106629_g1;c110542_g1;c110606_g2;c111819_g1;c114372_g1;c114750_g2;c115563_g1;c115884_g1;c118455_g1;c118501_g1;c118602_g1;c120555_g1;c1219_g1;c124357_g2;c124908_g1;c125289_g1;c126359_g1;c126620_g1;c126743_g1;c126992_g1;c127024_g1;c127071_g2;c127451_g1;c127539_g1;c133323_g1;c137050_g1;c138307_g1;c138424_g3;c139208_g1;c139351_g1;c139351_g2;c139420_g1;c1395…
GO:0050794	e	regulation of cellular process	308/3880	4084/152923	3.1e-10	1.41e-06	biological_process	c102725_g1;c105404_g2;c106330_g1;c106581_g1;c106800_g2;c110606_g2;c111484_g1;c111666_g1;c112394_g1;c112805_g1;c113235_g1;c113964_g1;c116931_g1;c123129_g1;c124357_g2;c125058_g1;c125330_g2;c126177_g1;c126359_g1;c126387_g1;c126743_g1;c126883_g1;c126992_g1;c127071_g2;c129642_g2;c130377_g1;c130976_g1;c131231_g1;c131811_g1;c131975_g1;c132237_g1;c1361_g1;c137683_g1;c138169_g2;c139208_g1;c139351_g2;c1394…
GO:0044424	e	intracellular part	296/3880	5242/152923	3.16e-10	1.44e-06	cellular_component	c105404_g2;c106330_g1;c106581_g1;c106800_g2;c110011_g1;c110207_g1;c110542_g1;c110606_g2;c113235_g1;c113882_g1;c114007_g1;c114372_g1;c114661_g1;c115563_g1;c118501_g1;c118602_g1;c121309_g1;c123129_g1;c12434_g1;c124357_g2;c125058_g1;c125956_g2;c126359_g1;c126387_g1;c126432_g1;c126503_g1;c126743_g1;c126885_g1;c127539_g1;c129642_g2;c130377_g1;c131811_g1;c131975_g1;c132391_g1;c133323_g1;c137683_g1;c138…
GO:0008152	e	metabolic process	334/3880	5633/152923	3.2e-10	1.45e-06	biological_process	c105404_g2;c105404_g4;c106585_g1;c106629_g1;c110207_g1;c110542_g1;c110606_g2;c111819_g1;c113235_g1;c114372_g1;c114750_g2;c115563_g1;c115884_g1;c118455_g1;c118501_g1;c118602_g1;c120555_g1;c1219_g1;c124357_g2;c124908_g1;c125289_g1;c126359_g1;c126620_g1;c126690_g1;c126743_g1;c126992_g1;c127024_g1;c127071_g2;c127451_g1;c127539_g1;c131811_g1;c133323_g1;c137050_g1;c137683_g1;c138307_g1;c138424_g3;c1392…
GO:0050789	e	regulation of biological process	327/3880	4293/152923	3.24e-10	1.47e-06	biological_process	c102725_g1;c105404_g2;c106330_g1;c106581_g1;c106800_g2;c110606_g2;c111484_g1;c111666_g1;c111819_g1;c112394_g1;c112805_g1;c113235_g1;c113964_g1;c116931_g1;c123129_g1;c124357_g2;c125058_g1;c125330_g2;c126177_g1;c126359_g1;c126387_g1;c126743_g1;c126883_g1;c126992_g1;c127071_g2;c129642_g2;c130377_g1;c130976_g1;c131231_g1;c131811_g1;c131975_g1;c132237_g1;c1361_g1;c137683_g1;c138169_g2;c139208_g1;c1393…
GO:0071704	e	organic substance metabolic process	260/3880	4577/152923	3.27e-10	1.48e-06	biological_process	c105404_g2;c105404_g4;c106585_g1;c106629_g1;c110207_g1;c110542_g1;c110606_g2;c111819_g1;c114372_g1;c115563_g1;c115884_g1;c118455_g1;c118501_g1;c118602_g1;c1219_g1;c124357_g2;c124908_g1;c125289_g1;c126359_g1;c126620_g1;c126690_g1;c126743_g1;c126992_g1;c127024_g1;c127071_g2;c127451_g1;c127539_g1;c131811_g1;c133323_g1;c137050_g1;c137683_g1;c138424_g3;c139208_g1;c139351_g1;c139351_g2;c139420_g1;c1395…
GO:0043229	e	intracellular organelle	184/3880	2991/152923	3.31e-10	1.5e-06	cellular_component	c105404_g2;c106330_g1;c106581_g1;c110011_g1;c110606_g2;c118501_g1;c118602_g1;c121309_g1;c123129_g1;c12434_g1;c125058_g1;c126387_g1;c126432_g1;c126503_g1;c126885_g1;c129642_g2;c130377_g1;c131811_g1;c131975_g1;c138169_g2;c138307_g1;c138424_g3;c139208_g1;c140151_g2;c142376_g1;c142652_g1;c142686_g2;c142696_g1;c143800_g1;c144040_g1;c144248_g1;c145563_g2;c145563_g3;c145608_g1;c146592_g1;c147788_g1;c148…
GO:0065007	e	biological regulation	337/3880	4443/152923	3.31e-10	1.5e-06	biological_process	c102725_g1;c105404_g2;c106330_g1;c106581_g1;c106800_g2;c110606_g2;c111484_g1;c111666_g1;c111819_g1;c112394_g1;c112805_g1;c113235_g1;c113964_g1;c116931_g1;c123129_g1;c124357_g2;c125058_g1;c125330_g2;c126177_g1;c126359_g1;c126387_g1;c126743_g1;c126883_g1;c126992_g1;c127071_g2;c129642_g2;c130377_g1;c130976_g1;c131231_g1;c131811_g1;c131975_g1;c132237_g1;c1361_g1;c137683_g1;c138169_g2;c139208_g1;c1393…
GO:0097159	e	organic cyclic compound binding	229/3880	3772/152923	3.32e-10	1.51e-06	molecular_function	c105404_g2;c106629_g1;c110207_g1;c110606_g2;c113235_g1;c114372_g1;c114750_g2;c118501_g1;c123129_g1;c124357_g2;c125058_g1;c125289_g1;c126387_g1;c126620_g1;c126686_g2;c126690_g1;c126992_g1;c127071_g2;c127539_g1;c129642_g2;c130377_g1;c131231_g1;c131811_g1;c131811_g2;c132391_g1;c133323_g1;c133755_g2;c138307_g1;c139208_g1;c140103_g1;c140151_g2;c142376_g1;c142696_g1;c144040_g1;c144461_g2;c144635_g2;c14…
GO:0005488	e	binding	440/3880	6938/152923	3.47e-10	1.57e-06	molecular_function	c102725_g1;c105404_g2;c106330_g1;c106581_g1;c106629_g1;c106800_g2;c109059_g2;c110207_g1;c110542_g1;c110606_g2;c113235_g1;c114372_g1;c114750_g2;c118501_g1;c118602_g1;c123129_g1;c124357_g2;c125016_g1;c125058_g1;c125289_g1;c125956_g2;c126195_g1;c126359_g1;c126387_g1;c126503_g1;c126620_g1;c126686_g2;c126690_g1;c126883_g1;c126885_g1;c126992_g1;c127071_g2;c127307_g1;c127539_g1;c129642_g2;c130377_g1;c13…
GO:0044699	e	single-organism process	427/3880	5590/152923	3.64e-10	1.65e-06	biological_process	c102725_g1;c105404_g2;c105404_g4;c106330_g1;c106629_g1;c110011_g1;c110207_g1;c110542_g1;c110606_g2;c111666_g1;c111819_g1;c112394_g1;c113162_g1;c113235_g1;c114372_g1;c114750_g2;c115563_g1;c118455_g1;c118501_g1;c118602_g1;c119826_g1;c121309_g1;c124357_g2;c125289_g1;c125330_g2;c125447_g1;c125956_g2;c126359_g1;c126387_g1;c126690_g1;c126743_g1;c126992_g1;c127071_g2;c127539_g1;c129233_g1;c129642_g2;c13…
GO:0044237	e	cellular metabolic process	225/3880	4189/152923	3.68e-10	1.67e-06	biological_process	c105404_g2;c105404_g4;c106629_g1;c110207_g1;c110542_g1;c110606_g2;c111819_g1;c114372_g1;c115563_g1;c115884_g1;c118501_g1;c118602_g1;c124357_g2;c125289_g1;c126620_g1;c126743_g1;c126992_g1;c127024_g1;c127071_g2;c127539_g1;c131811_g1;c133323_g1;c137683_g1;c138424_g3;c139208_g1;c139351_g2;c140151_g2;c140480_g1;c140643_g1;c141203_g1;c141203_g2;c142376_g1;c142652_g1;c143972_g1;c144635_g2;c144914_g1;c14…
GO:0009987	e	cellular process	460/3880	6962/152923	3.76e-10	1.71e-06	biological_process	c102725_g1;c105404_g2;c105404_g4;c106330_g1;c106629_g1;c110207_g1;c110542_g1;c110606_g2;c111484_g1;c111666_g1;c111819_g1;c112394_g1;c112805_g1;c113162_g1;c113235_g1;c113964_g1;c114372_g1;c115563_g1;c115884_g1;c116931_g1;c118501_g1;c118602_g1;c119826_g1;c121309_g1;c124357_g2;c125289_g1;c125330_g2;c125447_g1;c125956_g2;c126359_g1;c126387_g1;c126620_g1;c126743_g1;c126992_g1;c127024_g1;c127071_g2;c12…
GO:0044464	e	cell part	372/3880	6261/152923	3.78e-10	1.72e-06	cellular_component	c104324_g1;c105404_g2;c106330_g1;c106581_g1;c106800_g2;c109738_g1;c110011_g1;c110207_g1;c110542_g1;c110606_g2;c113235_g1;c113882_g1;c114007_g1;c114372_g1;c114661_g1;c115563_g1;c118501_g1;c118602_g1;c121309_g1;c123129_g1;c12434_g1;c124357_g2;c125058_g1;c125330_g2;c125447_g1;c125956_g2;c126195_g1;c126359_g1;c126387_g1;c126432_g1;c126503_g1;c126743_g1;c126885_g1;c127307_g1;c127539_g1;c129642_g2;c130…
GO:0006468	e	protein phosphorylation	37/3880	442/152923	4.09e-10	1.86e-06	biological_process	c110606_g2;c125289_g1;c126620_g1;c126992_g1;c127071_g2;c145563_g1;c145563_g2;c149214_g1;c150669_g1;c155316_g1;c156982_g1;c160309_g1;c160309_g2;c162029_g1;c162029_g2;c162672_g1;c163409_g1;c163657_g1;c166779_g2;c167573_g2;c170232_g6;c173792_g5;c177991_g1;c178533_g3;c179193_g3;c180158_g3;c181217_g1;c181543_g1;c181950_g5;c46051_g2;c64683_g1;c87201_g1;c89554_g1;c92269_g1;c96252_g1;c96687_g2;c97240_g1
GO:0045935	e	positive regulation of nucleobase-containing compound metabolic process	37/3880	442/152923	4.09e-10	1.86e-06	biological_process	c113235_g1;c129642_g2;c131811_g1;c1361_g1;c139208_g1;c142696_g1;c144461_g2;c146592_g1;c148818_g1;c158240_g1;c158512_g2;c160422_g1;c160740_g1;c163683_g3;c164448_g1;c166812_g4;c168204_g1;c169070_g1;c170524_g1;c171276_g1;c172652_g2;c173213_g5;c173758_g9;c174295_g3;c176438_g9;c178510_g3;c178533_g3;c179836_g2;c179942_g20;c227095_g1;c249019_g1;c271368_g1;c48087_g1;c67785_g1;c92123_g1;c92456_g2;c96687_g2
GO:0005575	e	cellular_component	529/3880	7866/152923	4.32e-10	1.96e-06	cellular_component	c102725_g1;c104324_g1;c105404_g2;c106330_g1;c106581_g1;c106800_g2;c109738_g1;c110011_g1;c110207_g1;c110542_g1;c110606_g2;c111484_g1;c111666_g1;c112805_g1;c113162_g1;c113235_g1;c113882_g1;c114007_g1;c114372_g1;c114661_g1;c115563_g1;c118455_g1;c118501_g1;c118602_g1;c119854_g1;c121309_g1;c123129_g1;c12434_g1;c124357_g2;c125058_g1;c125330_g2;c125447_g1;c125956_g2;c126195_g1;c126359_g1;c126387_g1;c126…
GO:0043069	e	negative regulation of programmed cell death	23/3880	185/152923	4.67e-10	2.12e-06	biological_process	c110606_g2;c131811_g1;c1361_g1;c151127_g1;c156982_g1;c162395_g2;c162672_g1;c163683_g3;c167573_g2;c168204_g1;c168751_g3;c173218_g1;c176438_g9;c181217_g1;c181782_g4;c25090_g1;c31004_g1;c51261_g1;c51261_g2;c96181_g2;c96252_g1;c96687_g2;c96789_g1
GO:0003674	e	molecular_function	658/3880	9921/152923	4.85e-10	2.2e-06	molecular_function	c102725_g1;c104986_g1;c105404_g2;c105404_g4;c106330_g1;c106581_g1;c106585_g1;c106629_g1;c106800_g2;c109059_g2;c110011_g1;c110207_g1;c110542_g1;c110606_g2;c111484_g1;c111819_g1;c112805_g1;c113162_g1;c113235_g1;c113964_g1;c114372_g1;c114750_g2;c115563_g1;c115884_g1;c116931_g1;c118455_g1;c118501_g1;c118602_g1;c120555_g1;c1219_g1;c123129_g1;c124357_g2;c124908_g1;c125016_g1;c125058_g1;c125289_g1;c1253…
GO:0008150	e	biological_process	670/3880	9925/152923	4.91e-10	2.23e-06	biological_process	c102725_g1;c105404_g2;c105404_g4;c106330_g1;c106581_g1;c106585_g1;c106629_g1;c106800_g2;c110011_g1;c110207_g1;c110542_g1;c110606_g2;c111484_g1;c111666_g1;c111819_g1;c112394_g1;c112805_g1;c113162_g1;c113235_g1;c113964_g1;c114372_g1;c114750_g2;c115563_g1;c115884_g1;c116931_g1;c118455_g1;c118501_g1;c118602_g1;c119826_g1;c120555_g1;c121309_g1;c1219_g1;c123129_g1;c124357_g2;c124908_g1;c125058_g1;c1252…
GO:0007186	e	G-protein coupled receptor signaling pathway	32/3880	347/152923	5.57e-10	2.53e-06	biological_process	c111484_g1;c112805_g1;c116931_g1;c124357_g2;c132237_g1;c140950_g1;c144635_g2;c145044_g1;c148410_g1;c156537_g1;c157008_g3;c158316_g2;c160995_g1;c161168_g1;c161431_g1;c161712_g3;c164024_g1;c164073_g1;c166684_g2;c166846_g1;c168207_g2;c170200_g2;c170476_g1;c173281_g1;c174561_g1;c174569_g4;c174609_g6;c175389_g1;c179397_g6;c47936_g1;c70154_g1;c96738_g1
GO:2000026	e	regulation of multicellular organismal development	37/3880	447/152923	5.58e-10	2.53e-06	biological_process	c126387_g1;c126992_g1;c129642_g2;c131811_g1;c144040_g1;c144570_g1;c152594_g2;c156421_g1;c160422_g1;c160740_g1;c161020_g1;c162344_g3;c163683_g3;c166812_g4;c169070_g1;c171276_g1;c171622_g1;c172652_g2;c173213_g5;c173218_g1;c175887_g5;c176390_g3;c176438_g9;c177991_g1;c178510_g3;c178533_g3;c178772_g1;c179193_g3;c180158_g3;c249019_g1;c25090_g1;c292849_g1;c48087_g1;c51261_g1;c51261_g2;c9588_g1;c96687_g2
GO:0019637	e	organophosphate metabolic process	51/3880	757/152923	5.84e-10	2.65e-06	biological_process	c110542_g1;c114372_g1;c124357_g2;c127539_g1;c133323_g1;c140151_g2;c142376_g1;c144635_g2;c144914_g1;c145044_g1;c145563_g3;c145608_g1;c149214_g1;c151476_g1;c153448_g1;c156445_g1;c156584_g1;c158706_g1;c161877_g1;c165822_g1;c168835_g2;c171276_g1;c172857_g4;c173950_g6;c174919_g3;c175311_g1;c175700_g1;c175700_g3;c178775_g1;c179131_g5;c179150_g2;c179397_g6;c179841_g1;c180695_g1;c181182_g1;c181182_g3;c18…
GO:0051173	e	positive regulation of nitrogen compound metabolic process	37/3880	448/152923	5.94e-10	2.69e-06	biological_process	c113235_g1;c129642_g2;c131811_g1;c1361_g1;c139208_g1;c142696_g1;c144461_g2;c146592_g1;c148818_g1;c158240_g1;c158512_g2;c160422_g1;c160740_g1;c163683_g3;c164448_g1;c166812_g4;c168204_g1;c169070_g1;c170524_g1;c171276_g1;c172652_g2;c173213_g5;c173758_g9;c174295_g3;c176438_g9;c178510_g3;c178533_g3;c179836_g2;c179942_g20;c227095_g1;c249019_g1;c271368_g1;c48087_g1;c67785_g1;c92123_g1;c92456_g2;c96687_g2
GO:0080134	e	regulation of response to stress	26/3880	240/152923	7.44e-10	3.38e-06	biological_process	c111819_g1;c139208_g1;c145563_g2;c145563_g3;c160422_g1;c160740_g1;c162079_g1;c165045_g1;c170867_g1;c171276_g1;c172958_g2;c173218_g1;c175777_g1;c177991_g1;c179193_g3;c181051_g1;c181530_g2;c226889_g1;c25090_g1;c292849_g1;c51261_g1;c51261_g2;c83697_g1;c8584_g1;c92123_g1;c96687_g2
GO:0043933	e	macromolecular complex subunit organization	36/3880	432/152923	7.89e-10	3.58e-06	biological_process	c102725_g1;c114372_g1;c121309_g1;c125330_g2;c126359_g1;c127539_g1;c131975_g1;c133323_g1;c142652_g1;c144248_g1;c153448_g1;c153702_g1;c156421_g1;c156734_g1;c156793_g1;c157578_g1;c162523_g1;c163217_g6;c167451_g1;c171106_g1;c172329_g1;c173218_g1;c173678_g1;c173758_g9;c176501_g4;c178775_g1;c179150_g2;c205232_g1;c227095_g1;c292849_g1;c30989_g1;c4388_g1;c67433_g1;c69057_g1;c73777_g1;c96252_g1
GO:1902531	e	regulation of intracellular signal transduction	34/3880	392/152923	8.21e-10	3.73e-06	biological_process	c126992_g1;c145069_g1;c145563_g2;c145563_g3;c146592_g1;c154921_g1;c156421_g1;c160740_g1;c161431_g1;c162967_g1;c163683_g3;c166684_g2;c170853_g3;c170867_g1;c171276_g1;c171379_g1;c173218_g1;c175531_g1;c176824_g8;c177991_g1;c178510_g3;c178533_g3;c226889_g1;c227211_g1;c271368_g1;c292849_g1;c4593_g1;c51261_g1;c51261_g2;c83697_g1;c8584_g1;c96252_g1;c96628_g1;c96687_g2
GO:0004930	e	G-protein coupled receptor activity	27/3880	259/152923	8.35e-10	3.79e-06	molecular_function	c111484_g1;c112805_g1;c116931_g1;c132237_g1;c140950_g1;c148410_g1;c156537_g1;c157008_g3;c158316_g2;c160995_g1;c161168_g1;c161431_g1;c161712_g3;c164024_g1;c164073_g1;c166684_g2;c166846_g1;c168207_g2;c170200_g2;c170476_g1;c173281_g1;c174561_g1;c174569_g4;c174609_g6;c175389_g1;c47936_g1;c96738_g1
GO:0043565	e	sequence-specific DNA binding	32/3880	354/152923	9.17e-10	4.16e-06	molecular_function	c113235_g1;c123129_g1;c125058_g1;c129642_g2;c130377_g1;c131811_g1;c142696_g1;c144461_g2;c148818_g1;c155445_g1;c158512_g2;c159915_g1;c160854_g1;c164939_g1;c166812_g4;c169070_g1;c172652_g2;c172770_g1;c173213_g1;c173213_g5;c178510_g3;c179836_g2;c249019_g1;c26660_g1;c44601_g1;c48087_g1;c51261_g1;c51261_g2;c67785_g1;c86261_g1;c92123_g1;c92456_g2
GO:0009653	e	anatomical structure morphogenesis	40/3880	520/152923	9.82e-10	4.46e-06	biological_process	c125447_g1;c129642_g2;c131811_g1;c138307_g1;c139351_g2;c140643_g1;c142696_g1;c145563_g1;c145563_g2;c145563_g3;c147788_g1;c152594_g2;c153116_g1;c156421_g1;c157442_g2;c160854_g1;c161020_g1;c161478_g1;c162029_g1;c162280_g1;c162344_g3;c163683_g3;c168823_g1;c169070_g1;c170852_g1;c171276_g1;c173818_g1;c176438_g9;c178510_g3;c178772_g1;c179836_g2;c179841_g1;c22026_g1;c227095_g1;c26660_g1;c48087_g1;c51261…
GO:0019220	e	regulation of phosphate metabolic process	48/3880	700/152923	1.04e-09	4.72e-06	biological_process	c130976_g1;c131975_g1;c138169_g2;c140191_g3;c144807_g1;c145069_g1;c145563_g2;c145563_g3;c146592_g1;c151127_g1;c15480_g1;c156421_g1;c156982_g1;c160740_g1;c161628_g1;c162029_g1;c162344_g3;c162967_g1;c163217_g6;c163683_g3;c166684_g2;c167573_g2;c168204_g1;c168916_g1;c169886_g1;c170823_g1;c170867_g1;c171276_g1;c171379_g1;c172032_g1;c173218_g1;c176438_g9;c176824_g8;c177311_g7;c177836_g8;c177991_g1;c178…
GO:0032268	e	regulation of cellular protein metabolic process	41/3880	544/152923	1.11e-09	5.05e-06	biological_process	c110606_g2;c131975_g1;c137683_g1;c140191_g3;c145069_g1;c145563_g2;c145563_g3;c146592_g1;c151127_g1;c156421_g1;c156982_g1;c160422_g1;c160740_g1;c161001_g1;c162029_g1;c162344_g3;c162672_g1;c162967_g1;c163683_g3;c164073_g1;c166684_g2;c167573_g2;c170524_g1;c170867_g1;c171276_g1;c173218_g1;c175311_g1;c176438_g9;c177991_g1;c179841_g1;c181782_g4;c204829_g1;c250049_g1;c292849_g1;c31004_g1;c4593_g1;c51261…
GO:0051174	e	regulation of phosphorus metabolic process	48/3880	703/152923	1.19e-09	5.42e-06	biological_process	c130976_g1;c131975_g1;c138169_g2;c140191_g3;c144807_g1;c145069_g1;c145563_g2;c145563_g3;c146592_g1;c151127_g1;c15480_g1;c156421_g1;c156982_g1;c160740_g1;c161628_g1;c162029_g1;c162344_g3;c162967_g1;c163217_g6;c163683_g3;c166684_g2;c167573_g2;c168204_g1;c168916_g1;c169886_g1;c170823_g1;c170867_g1;c171276_g1;c171379_g1;c172032_g1;c173218_g1;c176438_g9;c176824_g8;c177311_g7;c177836_g8;c177991_g1;c178…
GO:0008285	e	negative regulation of cell proliferation	21/3880	163/152923	1.36e-09	6.17e-06	biological_process	c129642_g2;c131811_g1;c139208_g1;c145563_g2;c145563_g3;c162523_g1;c163683_g3;c169070_g1;c171276_g1;c173218_g1;c175887_g5;c176390_g3;c176438_g9;c178510_g3;c178772_g1;c22026_g1;c227211_g1;c250049_g1;c51261_g1;c51261_g2;c92123_g1
GO:0005975	e	carbohydrate metabolic process	32/3880	361/152923	1.49e-09	6.75e-06	biological_process	c105404_g2;c115563_g1;c138424_g3;c139351_g2;c141203_g1;c141203_g2;c145563_g3;c147226_g1;c148930_g2;c152332_g1;c155725_g1;c157442_g2;c161118_g2;c164503_g1;c164733_g1;c168835_g2;c169560_g1;c171106_g1;c171425_g1;c175311_g1;c176494_g2;c180149_g1;c180695_g1;c181821_g5;c181845_g1;c183245_g1;c20463_g1;c21984_g2;c249797_g1;c31004_g1;c73327_g1;c92159_g1
GO:0009069	e	serine family amino acid metabolic process	31/3880	343/152923	1.67e-09	7.58e-06	biological_process	c106629_g1;c110606_g2;c111819_g1;c118501_g1;c118602_g1;c125289_g1;c145069_g1;c145563_g1;c145563_g2;c145563_g3;c150669_g1;c156982_g1;c162672_g1;c163409_g1;c167573_g2;c170232_g6;c170867_g1;c173792_g5;c177991_g1;c178533_g3;c180158_g3;c181217_g1;c181950_g5;c31004_g1;c45628_g1;c87201_g1;c89227_g1;c89554_g1;c92466_g2;c96252_g1;c97240_g1
GO:0043066	e	negative regulation of apoptotic process	22/3880	181/152923	1.7e-09	7.71e-06	biological_process	c110606_g2;c131811_g1;c1361_g1;c151127_g1;c156982_g1;c162395_g2;c162672_g1;c163683_g3;c167573_g2;c168204_g1;c168751_g3;c173218_g1;c176438_g9;c181217_g1;c181782_g4;c25090_g1;c31004_g1;c51261_g1;c51261_g2;c96181_g2;c96252_g1;c96789_g1
GO:0002684	e	positive regulation of immune system process	18/3880	121/152923	1.94e-09	8.81e-06	biological_process	c140151_g2;c145078_g1;c147501_g1;c160422_g1;c161431_g1;c162079_g1;c164001_g1;c172652_g2;c173218_g1;c175531_g1;c175700_g1;c178533_g3;c179193_g3;c181051_g1;c181530_g2;c250049_g1;c25090_g1;c99260_g1
GO:1901360	e	organic cyclic compound metabolic process	103/3880	2156/152923	2.02e-09	9.18e-06	biological_process	c106629_g1;c110207_g1;c110542_g1;c114372_g1;c115563_g1;c118501_g1;c124357_g2;c126690_g1;c126743_g1;c127539_g1;c131811_g1;c133323_g1;c139208_g1;c140151_g2;c140480_g1;c141203_g1;c141203_g2;c142376_g1;c144635_g2;c144914_g1;c145044_g1;c145196_g1;c145215_g2;c145608_g1;c148538_g1;c149214_g1;c149964_g1;c151476_g1;c151797_g1;c153448_g1;c155826_g1;c156004_g1;c156452_g1;c156584_g1;c157442_g2;c158662_g2;c15…
GO:0007155	e	cell adhesion	31/3880	347/152923	2.2e-09	1e-05	biological_process	c126387_g1;c129616_g1;c141352_g1;c142652_g1;c142858_g1;c143514_g1;c146798_g1;c147656_g1;c147788_g1;c152594_g2;c153547_g1;c158960_g2;c162344_g3;c163683_g3;c164377_g3;c166084_g1;c168355_g1;c170137_g1;c173196_g1;c173691_g3;c175048_g1;c176002_g5;c176533_g3;c176638_g1;c177663_g2;c179201_g1;c179750_g2;c179841_g1;c181195_g1;c181869_g1;c271593_g1
GO:0022610	e	biological adhesion	31/3880	348/152923	2.36e-09	1.07e-05	biological_process	c126387_g1;c129616_g1;c141352_g1;c142652_g1;c142858_g1;c143514_g1;c146798_g1;c147656_g1;c147788_g1;c152594_g2;c153547_g1;c158960_g2;c162344_g3;c163683_g3;c164377_g3;c166084_g1;c168355_g1;c170137_g1;c173196_g1;c173691_g3;c175048_g1;c176002_g5;c176533_g3;c176638_g1;c177663_g2;c179201_g1;c179750_g2;c179841_g1;c181195_g1;c181869_g1;c271593_g1
GO:0044093	e	positive regulation of molecular function	40/3880	538/152923	2.59e-09	1.18e-05	biological_process	c110606_g2;c130976_g1;c142696_g1;c145069_g1;c145563_g2;c145563_g3;c152594_g2;c15480_g1;c156421_g1;c156982_g1;c160740_g1;c161628_g1;c162344_g3;c164073_g1;c166684_g2;c167573_g2;c168204_g1;c168916_g1;c169886_g1;c170823_g1;c170867_g1;c171276_g1;c172032_g1;c173218_g1;c175531_g1;c175887_g5;c176824_g8;c177991_g1;c178533_g3;c179193_g3;c179841_g1;c181782_g4;c250049_g1;c292849_g1;c29828_g1;c4831_g1;c83697_…
GO:0055086	e	nucleobase-containing small molecule metabolic process	47/3880	697/152923	2.62e-09	1.19e-05	biological_process	c110542_g1;c114372_g1;c124357_g2;c127539_g1;c133323_g1;c140151_g2;c142376_g1;c144635_g2;c144914_g1;c145044_g1;c145608_g1;c149214_g1;c149964_g1;c151476_g1;c153448_g1;c156452_g1;c156584_g1;c158706_g1;c163217_g6;c163404_g1;c169888_g1;c173950_g6;c174919_g3;c175311_g1;c175700_g1;c175700_g3;c178775_g1;c179131_g5;c179150_g2;c179397_g6;c180695_g1;c181182_g1;c181182_g3;c181182_g4;c181182_g7;c181188_g3;c18…
GO:0008610	e	lipid biosynthetic process	21/3880	171/152923	3.27e-09	1.48e-05	biological_process	c126690_g1;c154346_g1;c156445_g1;c157442_g2;c160262_g1;c161877_g1;c163026_g1;c163773_g1;c165822_g1;c167451_g1;c170852_g1;c171276_g1;c175311_g1;c175887_g5;c177836_g8;c179890_g2;c180149_g1;c181821_g5;c22026_g1;c36078_g1;c97821_g1
GO:0031324	e	negative regulation of cellular metabolic process	38/3880	500/152923	3.52e-09	1.6e-05	biological_process	c106581_g1;c106800_g2;c110606_g2;c129642_g2;c139208_g1;c142696_g1;c156266_g2;c160740_g1;c161001_g1;c161020_g1;c162344_g3;c162672_g1;c162967_g1;c163217_g6;c163683_g3;c169070_g1;c170524_g1;c171276_g1;c172652_g2;c173213_g5;c173218_g1;c175311_g1;c175415_g11;c176438_g9;c178510_g3;c179841_g1;c179995_g2;c181782_g4;c250049_g1;c251510_g1;c31004_g1;c46051_g2;c51261_g1;c51261_g2;c67785_g1;c83697_g1;c92123_g…
GO:0001775	e	cell activation	17/3880	112/152923	3.95e-09	1.79e-05	biological_process	c102725_g1;c106330_g1;c126359_g1;c127071_g2;c131811_g1;c144248_g1;c153116_g1;c161431_g1;c170853_g3;c172652_g2;c173818_g1;c174569_g4;c175415_g11;c175531_g1;c178533_g3;c179597_g2;c227211_g1
GO:0022603	e	regulation of anatomical structure morphogenesis	26/3880	260/152923	4.1e-09	1.86e-05	biological_process	c126387_g1;c144570_g1;c150925_g1;c151040_g1;c152594_g2;c160740_g1;c161001_g1;c161020_g1;c162344_g3;c163683_g3;c171276_g1;c171622_g1;c172032_g1;c172329_g1;c176438_g9;c177991_g1;c178510_g3;c178533_g3;c178772_g1;c180158_g3;c249019_g1;c25090_g1;c48087_g1;c51261_g1;c51261_g2;c96687_g2
GO:0031401	e	positive regulation of protein modification process	25/3880	242/152923	4.16e-09	1.89e-05	biological_process	c110606_g2;c145069_g1;c145563_g2;c145563_g3;c146592_g1;c156421_g1;c156982_g1;c160740_g1;c162344_g3;c163683_g3;c166684_g2;c167573_g2;c170867_g1;c171276_g1;c173218_g1;c176438_g9;c177991_g1;c179841_g1;c181782_g4;c250049_g1;c292849_g1;c51261_g1;c51261_g2;c83697_g1;c96687_g2
GO:0044283	e	small molecule biosynthetic process	26/3880	261/152923	4.44e-09	2.02e-05	biological_process	c106629_g1;c111819_g1;c140480_g1;c141203_g1;c141203_g2;c154346_g1;c157442_g2;c161877_g1;c162168_g1;c163026_g1;c163773_g1;c166904_g2;c169888_g1;c170852_g1;c171276_g1;c175311_g1;c175887_g5;c179890_g2;c22026_g1;c249797_g1;c31004_g1;c36078_g1;c45628_g1;c73327_g1;c92466_g2;c97821_g1
GO:0001558	e	regulation of cell growth	17/3880	113/152923	4.54e-09	2.06e-05	biological_process	c126883_g1;c131975_g1;c144570_g1;c152655_g1;c154988_g1;c157372_g4;c158205_g1;c160262_g1;c162280_g1;c162395_g2;c163217_g6;c171276_g1;c175887_g5;c178772_g1;c180158_g3;c250049_g1;c271368_g1
GO:1901576	e	organic substance biosynthetic process	67/3880	1198/152923	4.99e-09	2.26e-05	biological_process	c106629_g1;c111819_g1;c115563_g1;c126690_g1;c126992_g1;c139351_g1;c139351_g2;c140480_g1;c141203_g1;c141203_g2;c144914_g1;c148930_g2;c149214_g1;c149491_g1;c154346_g1;c156445_g1;c156584_g1;c156734_g1;c157442_g2;c158662_g2;c160262_g1;c160741_g1;c161161_g2;c161877_g1;c162168_g1;c163026_g1;c163773_g1;c164503_g1;c165822_g1;c166904_g2;c167451_g1;c169888_g1;c170852_g1;c171276_g1;c174919_g3;c175311_g1;c17…
GO:0042325	e	regulation of phosphorylation	32/3880	380/152923	5.18e-09	2.35e-05	biological_process	c131975_g1;c140191_g3;c144807_g1;c145069_g1;c145563_g2;c145563_g3;c146592_g1;c151127_g1;c156421_g1;c156982_g1;c160740_g1;c162029_g1;c162344_g3;c162967_g1;c163683_g3;c166684_g2;c167573_g2;c170823_g1;c170867_g1;c171276_g1;c171379_g1;c173218_g1;c176438_g9;c177991_g1;c179841_g1;c204829_g1;c226889_g1;c250049_g1;c292849_g1;c83697_g1;c8584_g1;c96687_g2
GO:0005911	e	cell-cell junction	17/3880	114/152923	5.21e-09	2.36e-05	cellular_component	c104324_g1;c106330_g1;c145273_g1;c145273_g2;c145563_g2;c145563_g3;c152897_g1;c156421_g1;c160840_g1;c162846_g1;c171094_g1;c173196_g1;c175048_g1;c176533_g3;c177663_g2;c181188_g3;c44609_g1
GO:0044430	e	cytoskeletal part	42/3880	597/152923	5.31e-09	2.41e-05	cellular_component	c106330_g1;c110606_g2;c114372_g1;c125956_g2;c126359_g1;c127539_g1;c131975_g1;c133323_g1;c138307_g1;c142652_g1;c143800_g1;c145078_g1;c146592_g1;c153448_g1;c156421_g1;c156734_g1;c157960_g1;c157960_g2;c160608_g1;c162029_g2;c162344_g3;c162672_g1;c166347_g2;c168836_g1;c168862_g2;c169362_g1;c171106_g1;c172329_g1;c172557_g3;c175311_g1;c178533_g3;c178597_g2;c179150_g2;c181188_g1;c181188_g3;c181652_g4;c18…
GO:0032879	e	regulation of localization	43/3880	621/152923	5.61e-09	2.54e-05	biological_process	c105404_g2;c125330_g2;c126359_g1;c139351_g2;c140151_g2;c142696_g1;c144570_g1;c152594_g2;c152655_g1;c153702_g1;c156421_g1;c160262_g1;c160422_g1;c160740_g1;c161431_g1;c161478_g1;c162344_g3;c164503_g1;c166347_g2;c171276_g1;c173218_g1;c173678_g1;c176438_g9;c176556_g5;c178510_g3;c178533_g3;c181051_g1;c181217_g1;c181530_g2;c181652_g4;c226889_g1;c227211_g1;c249019_g1;c249314_g1;c250049_g1;c25090_g1;c292…
GO:0048585	e	negative regulation of response to stimulus	29/3880	322/152923	5.95e-09	2.7e-05	biological_process	c105404_g2;c144570_g1;c151127_g1;c160422_g1;c161020_g1;c162523_g1;c162967_g1;c163683_g3;c165045_g1;c171276_g1;c173218_g1;c174295_g3;c176390_g3;c176824_g8;c178510_g3;c178533_g3;c178772_g1;c179201_g1;c181568_g3;c181652_g4;c25090_g1;c31004_g1;c44601_g1;c51261_g1;c51261_g2;c8584_g1;c92123_g1;c96628_g1;c96687_g2
GO:0009058	e	biosynthetic process	68/3880	1240/152923	6.08e-09	2.76e-05	biological_process	c106629_g1;c111819_g1;c115563_g1;c126690_g1;c126992_g1;c139351_g1;c139351_g2;c140480_g1;c141203_g1;c141203_g2;c144914_g1;c148930_g2;c149214_g1;c149491_g1;c154346_g1;c156445_g1;c156584_g1;c156734_g1;c157442_g2;c157750_g2;c158662_g2;c160262_g1;c160741_g1;c161161_g2;c161877_g1;c162168_g1;c163026_g1;c163773_g1;c164503_g1;c165822_g1;c166904_g2;c167451_g1;c169888_g1;c170852_g1;c171276_g1;c174919_g3;c17…
GO:0044765	e	single-organism transport	69/3880	1261/152923	7.41e-09	3.36e-05	biological_process	c110011_g1;c113162_g1;c125330_g2;c126387_g1;c126690_g1;c132391_g1;c138307_g1;c142376_g1;c142652_g1;c145195_g1;c145195_g2;c145563_g2;c148032_g1;c151040_g1;c152897_g1;c153702_g1;c154607_g1;c157578_g1;c159499_g1;c159790_g1;c160422_g1;c160469_g2;c161431_g1;c161478_g1;c162029_g1;c162029_g2;c162174_g1;c162344_g3;c164033_g1;c164112_g1;c167505_g1;c168480_g7;c168862_g2;c169360_g1;c170428_g9;c170853_g3;c17…
GO:0051338	e	regulation of transferase activity	25/3880	249/152923	7.44e-09	3.38e-05	biological_process	c110606_g2;c144807_g1;c145069_g1;c145563_g2;c145563_g3;c156421_g1;c156982_g1;c160740_g1;c162029_g1;c162344_g3;c162967_g1;c163683_g3;c166684_g2;c167573_g2;c170823_g1;c170867_g1;c171276_g1;c173218_g1;c177991_g1;c181782_g4;c204829_g1;c250049_g1;c292849_g1;c83697_g1;c96687_g2
GO:0040008	e	regulation of growth	21/3880	179/152923	7.47e-09	3.39e-05	biological_process	c126883_g1;c131975_g1;c144570_g1;c151127_g1;c152655_g1;c154988_g1;c157372_g4;c158205_g1;c160262_g1;c162280_g1;c162395_g2;c163217_g6;c171276_g1;c172652_g2;c175887_g5;c178510_g3;c178533_g3;c178772_g1;c180158_g3;c250049_g1;c271368_g1
GO:0001932	e	regulation of protein phosphorylation	28/3880	306/152923	7.62e-09	3.46e-05	biological_process	c131975_g1;c140191_g3;c145069_g1;c145563_g2;c145563_g3;c146592_g1;c151127_g1;c156421_g1;c156982_g1;c160740_g1;c162029_g1;c162344_g3;c162967_g1;c163683_g3;c166684_g2;c167573_g2;c170867_g1;c171276_g1;c173218_g1;c176438_g9;c177991_g1;c179841_g1;c204829_g1;c250049_g1;c292849_g1;c83697_g1;c8584_g1;c96687_g2
GO:0010629	e	negative regulation of gene expression	29/3880	331/152923	1.1e-08	5e-05	biological_process	c106581_g1;c106800_g2;c110606_g2;c129642_g2;c139208_g1;c142696_g1;c161020_g1;c162672_g1;c163683_g3;c169070_g1;c170072_g1;c170524_g1;c171276_g1;c172652_g2;c173213_g5;c173218_g1;c176390_g3;c178510_g3;c178772_g1;c179995_g2;c250049_g1;c251510_g1;c31004_g1;c46051_g2;c51261_g1;c51261_g2;c67785_g1;c92123_g1;c96181_g2
GO:0051094	e	positive regulation of developmental process	24/3880	236/152923	1.15e-08	5.2e-05	biological_process	c113235_g1;c126387_g1;c139208_g1;c151127_g1;c152594_g2;c156421_g1;c163683_g3;c168204_g1;c169070_g1;c171276_g1;c172652_g2;c175887_g5;c176390_g3;c176438_g9;c178510_g3;c178533_g3;c179193_g3;c181652_g4;c249019_g1;c25090_g1;c48087_g1;c51261_g1;c51261_g2;c92123_g1
GO:0048729	e	tissue morphogenesis	19/3880	151/152923	1.2e-08	5.46e-05	biological_process	c142696_g1;c145563_g1;c145563_g2;c145563_g3;c152594_g2;c157442_g2;c161020_g1;c162029_g1;c162280_g1;c163683_g3;c168823_g1;c170852_g1;c171276_g1;c178510_g3;c22026_g1;c48087_g1;c51261_g1;c51261_g2;c96687_g2
GO:0044723	e	single-organism carbohydrate metabolic process	26/3880	276/152923	1.42e-08	6.43e-05	biological_process	c105404_g2;c115563_g1;c138424_g3;c139351_g2;c141203_g1;c141203_g2;c145563_g3;c147226_g1;c148930_g2;c152332_g1;c157442_g2;c164503_g1;c169560_g1;c171425_g1;c175311_g1;c176494_g2;c180149_g1;c180695_g1;c181821_g5;c181845_g1;c183245_g1;c20463_g1;c21984_g2;c249797_g1;c31004_g1;c73327_g1
GO:0007167	e	enzyme linked receptor protein signaling pathway	23/3880	221/152923	1.48e-08	6.73e-05	biological_process	c145563_g1;c146239_g1;c150903_g1;c154401_g1;c155316_g1;c160309_g1;c160309_g2;c160740_g1;c163657_g1;c163683_g3;c166779_g2;c170867_g1;c171276_g1;c173792_g5;c176002_g5;c176438_g9;c179201_g1;c181188_g3;c181543_g1;c46051_g2;c64683_g1;c92269_g1;c96687_g2
GO:0009888	e	tissue development	23/3880	221/152923	1.48e-08	6.73e-05	biological_process	c129642_g2;c140643_g1;c142696_g1;c144570_g1;c152594_g2;c155316_g1;c159915_g1;c160740_g1;c161478_g1;c163683_g3;c168823_g1;c172652_g2;c173218_g1;c173818_g1;c176002_g5;c176103_g2;c176638_g1;c178510_g3;c179193_g3;c204671_g1;c22026_g1;c48087_g1;c96687_g2
GO:0022607	e	cellular component assembly	39/3880	551/152923	1.55e-08	7.04e-05	biological_process	c102725_g1;c114372_g1;c125330_g2;c126359_g1;c127539_g1;c131975_g1;c133323_g1;c138307_g1;c139208_g1;c139351_g2;c142652_g1;c143800_g1;c144248_g1;c145078_g1;c153448_g1;c153702_g1;c156421_g1;c156734_g1;c156793_g1;c157578_g1;c160740_g1;c162280_g1;c162523_g1;c163217_g6;c164503_g1;c166389_g1;c167451_g1;c170823_g1;c171106_g1;c172329_g1;c173218_g1;c173678_g1;c173691_g3;c176501_g4;c178775_g1;c179150_g2;c20…
GO:0051347	e	positive regulation of transferase activity	19/3880	154/152923	1.67e-08	7.56e-05	biological_process	c110606_g2;c145069_g1;c145563_g2;c145563_g3;c156421_g1;c156982_g1;c160740_g1;c162344_g3;c166684_g2;c167573_g2;c170823_g1;c170867_g1;c171276_g1;c177991_g1;c181782_g4;c250049_g1;c292849_g1;c83697_g1;c96687_g2
GO:0008092	e	cytoskeletal protein binding	30/3880	359/152923	1.82e-08	8.27e-05	molecular_function	c106330_g1;c110606_g2;c125956_g2;c126359_g1;c138307_g1;c142652_g1;c145078_g1;c147788_g1;c152594_g2;c155517_g2;c156734_g1;c160608_g1;c162280_g1;c164635_g2;c164635_g3;c166347_g2;c166389_g1;c168836_g1;c169362_g1;c169777_g1;c172329_g1;c175993_g1;c178597_g2;c181188_g3;c181777_g2;c4388_g1;c5765_g1;c60499_g1;c73777_g1;c99225_g1
GO:0046486	e	glycerolipid metabolic process	19/3880	155/152923	1.85e-08	8.41e-05	biological_process	c105404_g2;c145044_g1;c145563_g3;c152332_g1;c155400_g2;c156445_g1;c157442_g2;c161877_g1;c165822_g1;c167451_g1;c168835_g2;c171276_g1;c172857_g4;c173218_g1;c179397_g6;c181821_g5;c20463_g1;c25748_g1;c70154_g1
GO:0035556	e	intracellular signal transduction	40/3880	578/152923	1.89e-08	8.6e-05	biological_process	c106330_g1;c126387_g1;c127071_g2;c131975_g1;c138169_g2;c145044_g1;c145563_g1;c149214_g1;c151127_g1;c151476_g1;c152579_g1;c156069_g1;c157408_g1;c157419_g1;c158706_g1;c160422_g1;c163532_g1;c164073_g1;c167688_g1;c168751_g3;c171276_g1;c172329_g1;c172857_g4;c173792_g5;c175415_g11;c176556_g5;c179193_g3;c179397_g6;c179836_g2;c181782_g4;c181950_g5;c227211_g1;c23609_g1;c250049_g1;c256296_g1;c292849_g1;c48…
GO:0006753	e	nucleoside phosphate metabolic process	41/3880	603/152923	2.07e-08	9.4e-05	biological_process	c110542_g1;c114372_g1;c124357_g2;c127539_g1;c133323_g1;c140151_g2;c142376_g1;c144635_g2;c144914_g1;c145044_g1;c145608_g1;c149214_g1;c151476_g1;c153448_g1;c156584_g1;c158706_g1;c173950_g6;c174919_g3;c175311_g1;c175700_g1;c175700_g3;c178775_g1;c179131_g5;c179150_g2;c179397_g6;c180695_g1;c181182_g1;c181182_g3;c181182_g4;c181182_g7;c181188_g3;c183001_g1;c183245_g1;c205232_g1;c256296_g1;c32363_g1;c701…
GO:0007187	e	G-protein coupled receptor signaling pathway, coupled to cyclic nucleotide second messenger	17/3880	126/152923	2.43e-08	0.00011	biological_process	c112805_g1;c124357_g2;c132237_g1;c144635_g2;c156537_g1;c157008_g3;c158316_g2;c160995_g1;c161168_g1;c164024_g1;c164073_g1;c170476_g1;c174561_g1;c174569_g4;c175389_g1;c47936_g1;c96738_g1
GO:0043068	e	positive regulation of programmed cell death	15/3880	97/152923	2.47e-08	0.000112	biological_process	c126387_g1;c129642_g2;c156421_g1;c157442_g2;c162395_g2;c163409_g1;c163683_g3;c176438_g9;c178510_g3;c183334_g1;c22026_g1;c250049_g1;c48087_g1;c83697_g1;c96628_g1
GO:0045944	e	positive regulation of transcription from RNA polymerase II promoter	25/3880	265/152923	2.58e-08	0.000117	biological_process	c129642_g2;c131811_g1;c142696_g1;c148818_g1;c158512_g2;c160422_g1;c163683_g3;c166812_g4;c168204_g1;c169070_g1;c170524_g1;c171276_g1;c172652_g2;c173213_g5;c174295_g3;c176438_g9;c178510_g3;c179836_g2;c227095_g1;c249019_g1;c271368_g1;c48087_g1;c92123_g1;c92456_g2;c96687_g2
GO:0030308	e	negative regulation of cell growth	12/3880	59/152923	2.59e-08	0.000118	biological_process	c131975_g1;c144570_g1;c152655_g1;c162280_g1;c162395_g2;c163217_g6;c171276_g1;c175887_g5;c178772_g1;c180158_g3;c250049_g1;c271368_g1
GO:0001570	e	vasculogenesis	9/3880	29/152923	2.73e-08	0.000124	biological_process	c139351_g2;c142696_g1;c158512_g2;c160854_g1;c160995_g1;c173218_g1;c178510_g3;c181188_g3;c67785_g2
GO:0045595	e	regulation of cell differentiation	32/3880	408/152923	2.79e-08	0.000127	biological_process	c113235_g1;c126177_g1;c129642_g2;c131811_g1;c144040_g1;c144570_g1;c151127_g1;c152594_g2;c156421_g1;c160422_g1;c161020_g1;c162344_g3;c163683_g3;c169070_g1;c171276_g1;c172652_g2;c173213_g5;c173218_g1;c175887_g5;c176390_g3;c176438_g9;c177991_g1;c178510_g3;c178772_g1;c179193_g3;c180158_g3;c249019_g1;c48087_g1;c51261_g1;c51261_g2;c92123_g1;c9588_g1
GO:0071495	e	cellular response to endogenous stimulus	23/3880	229/152923	2.89e-08	0.000131	biological_process	c112805_g1;c129642_g2;c131975_g1;c139351_g2;c140151_g2;c150903_g1;c152594_g2;c155316_g1;c160309_g2;c163683_g3;c164503_g1;c169070_g1;c171276_g1;c176438_g9;c177836_g8;c178772_g1;c179201_g1;c20463_g1;c51261_g1;c51261_g2;c8584_g1;c92123_g1;c96789_g1
GO:0098589	e	membrane region	23/3880	230/152923	3.13e-08	0.000142	cellular_component	c114007_g1;c138307_g1;c142652_g1;c150925_g1;c152897_g1;c158662_g2;c161168_g1;c161478_g1;c162523_g1;c165822_g1;c170041_g3;c170852_g1;c171106_g1;c173218_g1;c173691_g3;c176390_g3;c179193_g3;c181821_g5;c251510_g1;c273314_g1;c36078_g1;c96687_g2;c98942_g1
GO:0032561	e	guanyl ribonucleotide binding	27/3880	307/152923	3.2e-08	0.000145	molecular_function	c114372_g1;c124357_g2;c126387_g1;c127539_g1;c133323_g1;c144635_g2;c151476_g1;c152579_g1;c153448_g1;c156069_g1;c157419_g1;c158706_g1;c162079_g1;c163532_g1;c172557_g3;c174451_g1;c176556_g5;c179150_g2;c181182_g1;c181182_g3;c181182_g4;c181182_g7;c23609_g1;c256296_g1;c73225_g1;c93509_g1;c93509_g2
GO:0019001	e	guanyl nucleotide binding	27/3880	308/152923	3.42e-08	0.000155	molecular_function	c114372_g1;c124357_g2;c126387_g1;c127539_g1;c133323_g1;c144635_g2;c151476_g1;c152579_g1;c153448_g1;c156069_g1;c157419_g1;c158706_g1;c162079_g1;c163532_g1;c172557_g3;c174451_g1;c176556_g5;c179150_g2;c181182_g1;c181182_g3;c181182_g4;c181182_g7;c23609_g1;c256296_g1;c73225_g1;c93509_g1;c93509_g2
GO:0044248	e	cellular catabolic process	51/3880	853/152923	3.59e-08	0.000163	biological_process	c105404_g2;c110207_g1;c114372_g1;c115563_g1;c118602_g1;c124357_g2;c127539_g1;c133323_g1;c137683_g1;c139208_g1;c140151_g2;c140480_g1;c144635_g2;c145044_g1;c145196_g1;c145563_g3;c145608_g1;c149964_g1;c151476_g1;c153448_g1;c157442_g2;c158703_g1;c158706_g1;c163217_g6;c174826_g1;c175700_g1;c175700_g3;c175887_g5;c175914_g1;c176390_g3;c177512_g1;c179150_g2;c179397_g6;c181182_g1;c181182_g3;c181182_g4;c18…
GO:0034641	e	cellular nitrogen compound metabolic process	95/3880	2047/152923	3.67e-08	0.000167	biological_process	c106629_g1;c110207_g1;c110542_g1;c111819_g1;c114372_g1;c115563_g1;c118501_g1;c124357_g2;c127539_g1;c131811_g1;c133323_g1;c139208_g1;c140151_g2;c140480_g1;c141203_g1;c141203_g2;c142376_g1;c144635_g2;c144914_g1;c145044_g1;c145215_g2;c145608_g1;c148538_g1;c149214_g1;c149964_g1;c151476_g1;c151797_g1;c153448_g1;c156004_g1;c156452_g1;c156584_g1;c157442_g2;c157750_g2;c158662_g2;c158706_g1;c161161_g2;c16…
GO:0018212	e	peptidyl-tyrosine modification	15/3880	100/152923	3.77e-08	0.000171	biological_process	c115884_g1;c127071_g2;c160309_g1;c160309_g2;c162029_g1;c162029_g2;c163409_g1;c163657_g1;c166779_g2;c179193_g3;c181543_g1;c46051_g2;c64683_g1;c92269_g1;c96687_g2
GO:0046483	e	heterocycle metabolic process	93/3880	1996/152923	3.88e-08	0.000176	biological_process	c106629_g1;c110207_g1;c110542_g1;c114372_g1;c115563_g1;c118501_g1;c124357_g2;c127539_g1;c131811_g1;c133323_g1;c139208_g1;c140151_g2;c140480_g1;c141203_g1;c141203_g2;c142376_g1;c144635_g2;c144914_g1;c145044_g1;c145215_g2;c145608_g1;c148538_g1;c149214_g1;c149964_g1;c151476_g1;c151797_g1;c153448_g1;c155826_g1;c156004_g1;c156452_g1;c156584_g1;c157442_g2;c158662_g2;c158706_g1;c161161_g2;c162168_g1;c16…
GO:0043549	e	regulation of kinase activity	23/3880	233/152923	3.98e-08	0.000181	biological_process	c144807_g1;c145069_g1;c145563_g2;c145563_g3;c156421_g1;c156982_g1;c160740_g1;c162029_g1;c162344_g3;c162967_g1;c163683_g3;c166684_g2;c167573_g2;c170823_g1;c170867_g1;c171276_g1;c173218_g1;c177991_g1;c204829_g1;c250049_g1;c292849_g1;c83697_g1;c96687_g2
GO:0032403	e	protein complex binding	23/3880	233/152923	3.98e-08	0.000181	molecular_function	c106330_g1;c110606_g2;c124357_g2;c126359_g1;c138307_g1;c142652_g1;c144635_g2;c145563_g2;c145563_g3;c156734_g1;c160608_g1;c160740_g1;c166347_g2;c166894_g1;c168836_g1;c176365_g6;c178597_g2;c179841_g1;c181188_g3;c181777_g2;c227095_g1;c5765_g1;c99225_g1
GO:0009117	e	nucleotide metabolic process	40/3880	596/152923	4.33e-08	0.000197	biological_process	c110542_g1;c114372_g1;c124357_g2;c127539_g1;c133323_g1;c140151_g2;c142376_g1;c144635_g2;c145044_g1;c145608_g1;c149214_g1;c151476_g1;c153448_g1;c156584_g1;c158706_g1;c173950_g6;c174919_g3;c175311_g1;c175700_g1;c175700_g3;c178775_g1;c179131_g5;c179150_g2;c179397_g6;c180695_g1;c181182_g1;c181182_g3;c181182_g4;c181182_g7;c181188_g3;c183001_g1;c183245_g1;c205232_g1;c256296_g1;c32363_g1;c70154_g1;c7322…
GO:0009968	e	negative regulation of signal transduction	25/3880	273/152923	4.64e-08	0.00021	biological_process	c105404_g2;c151127_g1;c160422_g1;c161020_g1;c162523_g1;c162967_g1;c163683_g3;c173218_g1;c174295_g3;c176390_g3;c176824_g8;c178510_g3;c178533_g3;c178772_g1;c179201_g1;c181568_g3;c181652_g4;c25090_g1;c31004_g1;c44601_g1;c51261_g1;c51261_g2;c8584_g1;c92123_g1;c96628_g1
GO:0001934	e	positive regulation of protein phosphorylation	21/3880	199/152923	4.84e-08	0.00022	biological_process	c145069_g1;c145563_g2;c145563_g3;c146592_g1;c156421_g1;c156982_g1;c160740_g1;c162344_g3;c163683_g3;c166684_g2;c167573_g2;c170867_g1;c171276_g1;c173218_g1;c176438_g9;c177991_g1;c179841_g1;c250049_g1;c292849_g1;c83697_g1;c96687_g2
GO:0010942	e	positive regulation of cell death	15/3880	102/152923	4.95e-08	0.000224	biological_process	c126387_g1;c129642_g2;c156421_g1;c157442_g2;c162395_g2;c163409_g1;c163683_g3;c176438_g9;c178510_g3;c183334_g1;c22026_g1;c250049_g1;c48087_g1;c83697_g1;c96628_g1
GO:0030246	e	carbohydrate binding	14/3880	89/152923	5.74e-08	0.000261	molecular_function	c137683_g1;c143514_g1;c147226_g1;c148930_g2;c151944_g1;c161346_g1;c164284_g2;c164801_g1;c165013_g1;c166084_g1;c166846_g1;c170812_g1;c179548_g9;c68775_g1
GO:0023057	e	negative regulation of signaling	25/3880	277/152923	6.16e-08	0.000279	biological_process	c105404_g2;c151127_g1;c160422_g1;c161020_g1;c162523_g1;c162967_g1;c163683_g3;c173218_g1;c174295_g3;c176390_g3;c176824_g8;c178510_g3;c178533_g3;c178772_g1;c179201_g1;c181568_g3;c181652_g4;c25090_g1;c31004_g1;c44601_g1;c51261_g1;c51261_g2;c8584_g1;c92123_g1;c96628_g1
GO:0002009	e	morphogenesis of an epithelium	16/3880	119/152923	6.52e-08	0.000296	biological_process	c142696_g1;c145563_g1;c145563_g2;c145563_g3;c152594_g2;c157442_g2;c161020_g1;c162029_g1;c163683_g3;c168823_g1;c170852_g1;c171276_g1;c178510_g3;c22026_g1;c48087_g1;c96687_g2
GO:0010648	e	negative regulation of cell communication	25/3880	278/152923	6.6e-08	0.0003	biological_process	c105404_g2;c151127_g1;c160422_g1;c161020_g1;c162523_g1;c162967_g1;c163683_g3;c173218_g1;c174295_g3;c176390_g3;c176824_g8;c178510_g3;c178533_g3;c178772_g1;c179201_g1;c181568_g3;c181652_g4;c25090_g1;c31004_g1;c44601_g1;c51261_g1;c51261_g2;c8584_g1;c92123_g1;c96628_g1
GO:0006464	e	cellular protein modification process	61/3880	1134/152923	7.01e-08	0.000318	biological_process	c105404_g2;c105404_g4;c110606_g2;c115884_g1;c125289_g1;c126620_g1;c126743_g1;c126992_g1;c127024_g1;c127071_g2;c138424_g3;c145563_g1;c145563_g2;c149214_g1;c150669_g1;c151127_g1;c155316_g1;c156452_g1;c156982_g1;c160309_g1;c160309_g2;c162029_g1;c162029_g2;c162672_g1;c162967_g1;c163409_g1;c163657_g1;c166779_g2;c167573_g2;c167688_g1;c168751_g3;c169560_g1;c170232_g6;c170812_g1;c171379_g1;c171425_g1;c17…
GO:0036211	e	protein modification process	61/3880	1134/152923	7.01e-08	0.000318	biological_process	c105404_g2;c105404_g4;c110606_g2;c115884_g1;c125289_g1;c126620_g1;c126743_g1;c126992_g1;c127024_g1;c127071_g2;c138424_g3;c145563_g1;c145563_g2;c149214_g1;c150669_g1;c151127_g1;c155316_g1;c156452_g1;c156982_g1;c160309_g1;c160309_g2;c162029_g1;c162029_g2;c162672_g1;c162967_g1;c163409_g1;c163657_g1;c166779_g2;c167573_g2;c167688_g1;c168751_g3;c169560_g1;c170232_g6;c170812_g1;c171379_g1;c171425_g1;c17…
GO:0031982	e	vesicle	29/3880	361/152923	7.3e-08	0.000331	cellular_component	c115563_g1;c138307_g1;c144248_g1;c145078_g1;c151040_g1;c161001_g1;c161478_g1;c162523_g1;c166684_g2;c170041_g3;c170853_g3;c171106_g1;c172329_g1;c176556_g5;c178533_g3;c179193_g3;c180094_g1;c181182_g7;c181188_g3;c181782_g4;c209076_g1;c271841_g1;c273314_g1;c30332_g1;c32363_g1;c45380_g1;c88543_g1;c90702_g1;c96181_g2
GO:0004713	e	protein tyrosine kinase activity	15/3880	105/152923	7.35e-08	0.000334	molecular_function	c127071_g2;c160309_g1;c160309_g2;c162029_g1;c162029_g2;c163409_g1;c163657_g1;c166779_g2;c176002_g5;c179193_g3;c181543_g1;c46051_g2;c64683_g1;c92269_g1;c96687_g2
GO:0005525	e	GTP binding	26/3880	300/152923	7.63e-08	0.000346	molecular_function	c114372_g1;c124357_g2;c126387_g1;c127539_g1;c133323_g1;c144635_g2;c151476_g1;c152579_g1;c153448_g1;c156069_g1;c157419_g1;c158706_g1;c163532_g1;c172557_g3;c174451_g1;c176556_g5;c179150_g2;c181182_g1;c181182_g3;c181182_g4;c181182_g7;c23609_g1;c256296_g1;c73225_g1;c93509_g1;c93509_g2
GO:0044260	e	cellular macromolecule metabolic process	115/3880	2679/152923	8.16e-08	0.000371	biological_process	c105404_g2;c105404_g4;c110207_g1;c110606_g2;c115884_g1;c118501_g1;c125289_g1;c126620_g1;c126743_g1;c126992_g1;c127024_g1;c127071_g2;c131811_g1;c137683_g1;c138424_g3;c139208_g1;c139351_g2;c142652_g1;c144914_g1;c145563_g1;c145563_g2;c145608_g1;c148538_g1;c148665_g2;c149214_g1;c149491_g1;c150669_g1;c151127_g1;c151797_g1;c155316_g1;c156004_g1;c156445_g1;c156452_g1;c156734_g1;c156808_g1;c156982_g1;c15…
GO:0045934	e	negative regulation of nucleobase-containing compound metabolic process	28/3880	345/152923	9.82e-08	0.000446	biological_process	c106581_g1;c106800_g2;c110606_g2;c129642_g2;c139208_g1;c142696_g1;c156266_g2;c161020_g1;c162672_g1;c163217_g6;c163683_g3;c169070_g1;c170524_g1;c171276_g1;c172652_g2;c173213_g5;c173218_g1;c176438_g9;c178510_g3;c179995_g2;c251510_g1;c31004_g1;c46051_g2;c51261_g1;c51261_g2;c67785_g1;c92123_g1;c96181_g2
GO:0043065	e	positive regulation of apoptotic process	14/3880	93/152923	1.02e-07	0.000461	biological_process	c126387_g1;c129642_g2;c156421_g1;c157442_g2;c162395_g2;c163409_g1;c163683_g3;c176438_g9;c178510_g3;c183334_g1;c22026_g1;c48087_g1;c83697_g1;c96628_g1
GO:1901566	e	organonitrogen compound biosynthetic process	28/3880	346/152923	1.04e-07	0.000473	biological_process	c106629_g1;c111819_g1;c139351_g1;c139351_g2;c140480_g1;c141203_g1;c141203_g2;c149214_g1;c156584_g1;c161877_g1;c162168_g1;c164503_g1;c166904_g2;c169888_g1;c174919_g3;c178775_g1;c179131_g5;c180149_g1;c183001_g1;c22380_g1;c232875_g1;c249797_g1;c271240_g1;c31004_g1;c32363_g1;c45628_g1;c92466_g2;c97821_g1
GO:0003008	e	system process	24/3880	265/152923	1.05e-07	0.000476	biological_process	c1361_g1;c138307_g1;c142696_g1;c145069_g1;c145273_g1;c152897_g1;c157442_g2;c160309_g2;c161478_g1;c162280_g1;c170852_g1;c174497_g1;c175389_g1;c176533_g3;c179995_g2;c181188_g3;c181652_g4;c227095_g1;c31004_g1;c48087_g1;c51261_g1;c51261_g2;c67709_g1;c96252_g1
GO:0046039	e	GTP metabolic process	19/3880	173/152923	1.1e-07	0.000498	biological_process	c114372_g1;c124357_g2;c127539_g1;c133323_g1;c144635_g2;c149214_g1;c151476_g1;c153448_g1;c158706_g1;c174919_g3;c179150_g2;c181182_g1;c181182_g3;c181182_g4;c181182_g7;c256296_g1;c73225_g1;c93509_g1;c93509_g2
GO:0048754	e	branching morphogenesis of an epithelial tube	10/3880	44/152923	1.23e-07	0.000559	biological_process	c142696_g1;c145563_g2;c145563_g3;c161020_g1;c163683_g3;c170852_g1;c171276_g1;c178510_g3;c48087_g1;c96687_g2
GO:0006790	e	sulfur compound metabolic process	17/3880	141/152923	1.3e-07	0.000591	biological_process	c106629_g1;c111819_g1;c115884_g1;c140480_g1;c143972_g1;c156452_g1;c166904_g2;c167451_g1;c169888_g1;c170960_g1;c175311_g1;c176390_g3;c181134_g6;c232875_g1;c31004_g1;c89227_g1;c92466_g2
GO:0051172	e	negative regulation of nitrogen compound metabolic process	28/3880	350/152923	1.32e-07	0.0006	biological_process	c106581_g1;c106800_g2;c110606_g2;c129642_g2;c139208_g1;c142696_g1;c156266_g2;c161020_g1;c162672_g1;c163217_g6;c163683_g3;c169070_g1;c170524_g1;c171276_g1;c172652_g2;c173213_g5;c173218_g1;c176438_g9;c178510_g3;c179995_g2;c251510_g1;c31004_g1;c46051_g2;c51261_g1;c51261_g2;c67785_g1;c92123_g1;c96181_g2
GO:0032787	e	monocarboxylic acid metabolic process	22/3880	230/152923	1.35e-07	0.000614	biological_process	c111819_g1;c115563_g1;c140480_g1;c141203_g1;c141203_g2;c154346_g1;c157442_g2;c158703_g1;c160262_g1;c160395_g1;c163026_g1;c163773_g1;c170812_g1;c170852_g1;c176494_g2;c183245_g1;c21984_g2;c22026_g1;c249797_g1;c251510_g1;c36078_g1;c73327_g1
GO:0043085	e	positive regulation of catalytic activity	33/3880	463/152923	1.61e-07	0.000732	biological_process	c110606_g2;c130976_g1;c145069_g1;c145563_g2;c145563_g3;c15480_g1;c156421_g1;c156982_g1;c160740_g1;c161628_g1;c162344_g3;c164073_g1;c166684_g2;c167573_g2;c168916_g1;c169886_g1;c170823_g1;c170867_g1;c171276_g1;c172032_g1;c173218_g1;c175887_g5;c176824_g8;c177991_g1;c181782_g4;c250049_g1;c292849_g1;c29828_g1;c4831_g1;c83697_g1;c92123_g1;c96687_g2;c96850_g1
GO:0046914	e	transition metal ion binding	48/3880	823/152923	1.66e-07	0.000753	molecular_function	c110207_g1;c126359_g1;c126503_g1;c129642_g2;c132391_g1;c137050_g1;c139541_g1;c140103_g1;c142390_g1;c146319_g1;c147226_g1;c149964_g1;c152655_g1;c153840_g1;c156266_g2;c156818_g1;c156982_g1;c157750_g2;c161955_g1;c162969_g1;c163026_g1;c163217_g6;c165480_g1;c167573_g2;c170369_g2;c170812_g1;c170853_g3;c171551_g1;c171574_g3;c171774_g1;c174793_g2;c175110_g1;c175887_g5;c176390_g3;c177302_g3;c177586_g9;c17…
GO:1901068	e	guanosine-containing compound metabolic process	19/3880	179/152923	1.88e-07	0.000854	biological_process	c114372_g1;c124357_g2;c127539_g1;c133323_g1;c144635_g2;c149214_g1;c151476_g1;c153448_g1;c158706_g1;c174919_g3;c179150_g2;c181182_g1;c181182_g3;c181182_g4;c181182_g7;c256296_g1;c73225_g1;c93509_g1;c93509_g2
GO:0033674	e	positive regulation of kinase activity	17/3880	145/152923	1.96e-07	0.000889	biological_process	c145069_g1;c145563_g2;c145563_g3;c156421_g1;c156982_g1;c160740_g1;c162344_g3;c166684_g2;c167573_g2;c170823_g1;c170867_g1;c171276_g1;c177991_g1;c250049_g1;c292849_g1;c83697_g1;c96687_g2
GO:0018108	e	peptidyl-tyrosine phosphorylation	14/3880	98/152923	1.98e-07	0.0009	biological_process	c127071_g2;c160309_g1;c160309_g2;c162029_g1;c162029_g2;c163409_g1;c163657_g1;c166779_g2;c179193_g3;c181543_g1;c46051_g2;c64683_g1;c92269_g1;c96687_g2
GO:0060693	e	regulation of branching involved in salivary gland morphogenesis	5/3880	7/152923	2.11e-07	0.000958	biological_process	c160740_g1;c171622_g1;c51261_g1;c51261_g2;c96687_g2
GO:0051253	e	negative regulation of RNA metabolic process	26/3880	316/152923	2.12e-07	0.000961	biological_process	c106581_g1;c106800_g2;c110606_g2;c129642_g2;c139208_g1;c142696_g1;c156266_g2;c161020_g1;c162672_g1;c163683_g3;c169070_g1;c170524_g1;c171276_g1;c172652_g2;c173213_g5;c173218_g1;c178510_g3;c179995_g2;c251510_g1;c31004_g1;c46051_g2;c51261_g1;c51261_g2;c67785_g1;c92123_g1;c96181_g2
GO:1901565	e	organonitrogen compound catabolic process	33/3880	469/152923	2.16e-07	0.000982	biological_process	c114372_g1;c118602_g1;c124357_g2;c127539_g1;c133323_g1;c140151_g2;c140480_g1;c144635_g2;c145196_g1;c145608_g1;c149964_g1;c151476_g1;c152332_g1;c153448_g1;c157442_g2;c158706_g1;c163217_g6;c171276_g1;c174826_g1;c175700_g1;c175700_g3;c175914_g1;c179150_g2;c181182_g1;c181182_g3;c181182_g4;c181182_g7;c181188_g3;c256296_g1;c271240_g1;c73225_g1;c93509_g1;c93509_g2
GO:0045926	e	negative regulation of growth	12/3880	71/152923	2.24e-07	0.00102	biological_process	c131975_g1;c144570_g1;c152655_g1;c162280_g1;c162395_g2;c163217_g6;c171276_g1;c175887_g5;c178772_g1;c180158_g3;c250049_g1;c271368_g1
GO:0006955	e	immune response	14/3880	99/152923	2.26e-07	0.00102	biological_process	c145078_g1;c151944_g1;c156288_g1;c157008_g3;c158240_g1;c164001_g1;c171276_g1;c175415_g11;c175777_g1;c178510_g3;c181530_g2;c226889_g1;c227211_g1;c292849_g1
GO:0016817	e	hydrolase activity, acting on acid anhydrides	41/3880	655/152923	2.39e-07	0.00108	molecular_function	c110542_g1;c114372_g1;c124357_g2;c127539_g1;c133323_g1;c138307_g1;c142376_g1;c144635_g2;c145215_g2;c145532_g1;c145608_g1;c148538_g1;c148762_g1;c152290_g1;c153448_g1;c155046_g2;c156004_g1;c156734_g1;c160608_g1;c168836_g1;c174451_g1;c175700_g1;c175700_g11;c175700_g3;c176746_g12;c179025_g3;c179049_g1;c179150_g2;c181182_g1;c181182_g3;c181182_g4;c181182_g7;c181188_g1;c181188_g3;c181777_g2;c251510_g1;c…
GO:0006996	e	organelle organization	41/3880	657/152923	2.52e-07	0.00115	biological_process	c110606_g2;c121309_g1;c125956_g2;c138307_g1;c143800_g1;c145078_g1;c145563_g1;c145563_g2;c145563_g3;c147788_g1;c150925_g1;c151797_g1;c152594_g2;c155517_g2;c159351_g4;c160740_g1;c161478_g1;c162280_g1;c162523_g1;c162672_g1;c164998_g2;c168154_g1;c171886_g1;c172329_g1;c172652_g2;c172718_g4;c173218_g1;c173579_g3;c173758_g9;c175914_g1;c177991_g1;c178533_g3;c178542_g2;c181652_g4;c249019_g1;c30989_g1;c310…
GO:0006979	e	response to oxidative stress	14/3880	100/152923	2.56e-07	0.00116	biological_process	c114750_g2;c115563_g1;c126387_g1;c156421_g1;c162672_g1;c168204_g1;c172016_g1;c175311_g1;c179193_g3;c181134_g6;c226889_g1;c249019_g1;c31004_g1;c96181_g2
GO:0019838	e	growth factor binding	9/3880	37/152923	2.82e-07	0.00128	molecular_function	c126883_g1;c154988_g1;c157372_g4;c158205_g1;c160740_g1;c170853_g3;c171276_g1;c176390_g3;c176438_g9
GO:0045859	e	regulation of protein kinase activity	21/3880	221/152923	2.88e-07	0.00131	biological_process	c145069_g1;c145563_g2;c145563_g3;c156421_g1;c156982_g1;c160740_g1;c162029_g1;c162344_g3;c162967_g1;c163683_g3;c166684_g2;c167573_g2;c170867_g1;c171276_g1;c173218_g1;c177991_g1;c204829_g1;c250049_g1;c292849_g1;c83697_g1;c96687_g2
GO:1901069	e	guanosine-containing compound catabolic process	17/3880	149/152923	2.91e-07	0.00132	biological_process	c114372_g1;c124357_g2;c127539_g1;c133323_g1;c144635_g2;c151476_g1;c153448_g1;c158706_g1;c179150_g2;c181182_g1;c181182_g3;c181182_g4;c181182_g7;c256296_g1;c73225_g1;c93509_g1;c93509_g2
GO:0006184	e	GTP catabolic process	17/3880	149/152923	2.91e-07	0.00132	biological_process	c114372_g1;c124357_g2;c127539_g1;c133323_g1;c144635_g2;c151476_g1;c153448_g1;c158706_g1;c179150_g2;c181182_g1;c181182_g3;c181182_g4;c181182_g7;c256296_g1;c73225_g1;c93509_g1;c93509_g2
GO:1902533	e	positive regulation of intracellular signal transduction	20/3880	203/152923	3.06e-07	0.00139	biological_process	c145069_g1;c145563_g2;c145563_g3;c146592_g1;c156421_g1;c160740_g1;c161431_g1;c166684_g2;c170853_g3;c170867_g1;c171276_g1;c173218_g1;c178510_g3;c178533_g3;c227211_g1;c271368_g1;c292849_g1;c83697_g1;c96252_g1;c96687_g2
GO:0006725	e	cellular aromatic compound metabolic process	92/3880	2062/152923	3.15e-07	0.00143	biological_process	c106629_g1;c110207_g1;c110542_g1;c114372_g1;c115563_g1;c118501_g1;c124357_g2;c126743_g1;c127539_g1;c131811_g1;c133323_g1;c139208_g1;c140151_g2;c141203_g1;c141203_g2;c142376_g1;c144635_g2;c144914_g1;c145044_g1;c145196_g1;c145215_g2;c145608_g1;c148538_g1;c149214_g1;c149964_g1;c151476_g1;c151797_g1;c153448_g1;c155826_g1;c156004_g1;c156452_g1;c156584_g1;c157442_g2;c158662_g2;c158706_g1;c161161_g2;c16…
GO:1901657	e	glycosyl compound metabolic process	34/3880	501/152923	3.3e-07	0.0015	biological_process	c110542_g1;c114372_g1;c124357_g2;c127539_g1;c133323_g1;c142376_g1;c144635_g2;c145608_g1;c149214_g1;c149964_g1;c151476_g1;c153448_g1;c156452_g1;c156584_g1;c158706_g1;c163217_g6;c169888_g1;c173950_g6;c174919_g3;c175700_g1;c175700_g3;c179150_g2;c181182_g1;c181182_g3;c181182_g4;c181182_g7;c181188_g3;c183001_g1;c256296_g1;c32363_g1;c73225_g1;c73327_g1;c93509_g1;c93509_g2
GO:1901701	e	cellular response to oxygen-containing compound	18/3880	168/152923	3.4e-07	0.00154	biological_process	c112805_g1;c126387_g1;c140151_g2;c156421_g1;c160422_g1;c169070_g1;c171276_g1;c177836_g8;c178533_g3;c20463_g1;c22026_g1;c226889_g1;c249019_g1;c25090_g1;c8584_g1;c92123_g1;c96181_g2;c96789_g1
GO:0050776	e	regulation of immune response	15/3880	118/152923	3.51e-07	0.00159	biological_process	c140151_g2;c145078_g1;c147501_g1;c160422_g1;c162079_g1;c164001_g1;c165045_g1;c171276_g1;c175531_g1;c176438_g9;c179193_g3;c181051_g1;c181530_g2;c8584_g1;c92123_g1
GO:0051726	e	regulation of cell cycle	23/3880	263/152923	3.56e-07	0.00162	biological_process	c106330_g1;c110606_g2;c126387_g1;c152655_g1;c156421_g1;c156734_g1;c156982_g1;c157658_g1;c159351_g4;c162395_g2;c162523_g1;c163683_g3;c167573_g2;c171276_g1;c181217_g1;c181782_g4;c249019_g1;c250049_g1;c271368_g1;c46100_g1;c67102_g1;c83697_g1;c96252_g1
GO:1902679	e	negative regulation of RNA biosynthetic process	25/3880	304/152923	3.62e-07	0.00164	biological_process	c106581_g1;c106800_g2;c110606_g2;c129642_g2;c139208_g1;c142696_g1;c161020_g1;c162672_g1;c163683_g3;c169070_g1;c170524_g1;c171276_g1;c172652_g2;c173213_g5;c173218_g1;c178510_g3;c179995_g2;c251510_g1;c31004_g1;c46051_g2;c51261_g1;c51261_g2;c67785_g1;c92123_g1;c96181_g2
GO:0001653	e	peptide receptor activity	10/3880	49/152923	3.64e-07	0.00165	molecular_function	c132237_g1;c157008_g3;c160995_g1;c161168_g1;c164073_g1;c170476_g1;c174561_g1;c174569_g4;c47936_g1;c96738_g1
GO:0008528	e	G-protein coupled peptide receptor activity	10/3880	49/152923	3.64e-07	0.00165	molecular_function	c132237_g1;c157008_g3;c160995_g1;c161168_g1;c164073_g1;c170476_g1;c174561_g1;c174569_g4;c47936_g1;c96738_g1
GO:0051270	e	regulation of cellular component movement	19/3880	187/152923	3.72e-07	0.00169	biological_process	c139351_g2;c140151_g2;c142696_g1;c144570_g1;c152594_g2;c160740_g1;c161478_g1;c162344_g3;c164503_g1;c171276_g1;c178510_g3;c181652_g4;c227211_g1;c249019_g1;c25090_g1;c51261_g1;c51261_g2;c96687_g2;c96738_g1
GO:0030054	e	cell junction	24/3880	284/152923	3.75e-07	0.0017	cellular_component	c104324_g1;c106330_g1;c142652_g1;c145273_g1;c145273_g2;c145563_g2;c145563_g3;c147788_g1;c152594_g2;c152897_g1;c156421_g1;c160840_g1;c162344_g3;c162846_g1;c164033_g1;c171094_g1;c173196_g1;c173691_g3;c175048_g1;c176533_g3;c177663_g2;c178414_g5;c181188_g3;c44609_g1
GO:0007389	e	pattern specification process	17/3880	152/152923	3.87e-07	0.00176	biological_process	c142696_g1;c144040_g1;c152594_g2;c161020_g1;c163683_g3;c168823_g1;c169070_g1;c171287_g1;c174295_g3;c178510_g3;c180183_g1;c22026_g1;c26660_g1;c44601_g1;c46051_g2;c48087_g1;c92456_g2
GO:0031327	e	negative regulation of cellular biosynthetic process	28/3880	369/152923	3.88e-07	0.00176	biological_process	c106581_g1;c106800_g2;c110606_g2;c129642_g2;c139208_g1;c142696_g1;c160740_g1;c161020_g1;c162672_g1;c163683_g3;c169070_g1;c170524_g1;c171276_g1;c172652_g2;c173213_g5;c173218_g1;c175415_g11;c176438_g9;c178510_g3;c179995_g2;c251510_g1;c31004_g1;c46051_g2;c51261_g1;c51261_g2;c67785_g1;c92123_g1;c96181_g2
GO:0005518	e	collagen binding	6/3880	13/152923	3.91e-07	0.00178	molecular_function	c145563_g2;c145563_g3;c160740_g1;c166894_g1;c176365_g6;c227095_g1
GO:0045597	e	positive regulation of cell differentiation	18/3880	170/152923	4.06e-07	0.00184	biological_process	c113235_g1;c151127_g1;c152594_g2;c156421_g1;c163683_g3;c169070_g1;c171276_g1;c172652_g2;c175887_g5;c176390_g3;c176438_g9;c178510_g3;c179193_g3;c249019_g1;c48087_g1;c51261_g1;c51261_g2;c92123_g1
GO:0045321	e	leukocyte activation	13/3880	89/152923	4.13e-07	0.00187	biological_process	c106330_g1;c126359_g1;c127071_g2;c131811_g1;c153116_g1;c161431_g1;c170853_g3;c172652_g2;c173818_g1;c174569_g4;c175531_g1;c178533_g3;c179597_g2
GO:0098590	e	plasma membrane region	13/3880	89/152923	4.13e-07	0.00187	cellular_component	c138307_g1;c142652_g1;c150925_g1;c152897_g1;c161168_g1;c161478_g1;c170041_g3;c171106_g1;c173218_g1;c173691_g3;c251510_g1;c273314_g1;c96687_g2
GO:0002138	e	retinoic acid biosynthetic process	4/3880	4/152923	4.14e-07	0.00188	biological_process	c154346_g1;c157442_g2;c170852_g1;c22026_g1
GO:0016102	e	diterpenoid biosynthetic process	4/3880	4/152923	4.14e-07	0.00188	biological_process	c154346_g1;c157442_g2;c170852_g1;c22026_g1
GO:0005783	e	endoplasmic reticulum	19/3880	189/152923	4.39e-07	0.00199	cellular_component	c12434_g1;c142686_g2;c143800_g1;c148032_g1;c154921_g1;c156445_g1;c160309_g2;c162079_g1;c166812_g4;c168593_g2;c170041_g3;c170232_g6;c173218_g1;c177836_g8;c181590_g1;c251510_g1;c273314_g1;c4628_g1;c47166_g1
GO:1901136	e	carbohydrate derivative catabolic process	29/3880	394/152923	4.56e-07	0.00207	biological_process	c114372_g1;c124357_g2;c127539_g1;c133323_g1;c137683_g1;c140151_g2;c144635_g2;c145608_g1;c149964_g1;c151476_g1;c152332_g1;c153448_g1;c158706_g1;c163217_g6;c171276_g1;c175700_g1;c175700_g3;c176390_g3;c179150_g2;c181182_g1;c181182_g3;c181182_g4;c181182_g7;c181188_g3;c20463_g1;c256296_g1;c73225_g1;c93509_g1;c93509_g2
GO:0001817	e	regulation of cytokine production	13/3880	90/152923	4.71e-07	0.00214	biological_process	c140151_g2;c156445_g1;c175415_g11;c175531_g1;c176438_g9;c179193_g3;c181051_g1;c181530_g2;c227211_g1;c25090_g1;c292849_g1;c51261_g1;c51261_g2
GO:0045937	e	positive regulation of phosphate metabolic process	22/3880	248/152923	4.97e-07	0.00226	biological_process	c145069_g1;c145563_g2;c145563_g3;c146592_g1;c156421_g1;c156982_g1;c160740_g1;c162344_g3;c163683_g3;c166684_g2;c167573_g2;c168204_g1;c170867_g1;c171276_g1;c173218_g1;c176438_g9;c177991_g1;c179841_g1;c250049_g1;c292849_g1;c83697_g1;c96687_g2
GO:0010562	e	positive regulation of phosphorus metabolic process	22/3880	248/152923	4.97e-07	0.00226	biological_process	c145069_g1;c145563_g2;c145563_g3;c146592_g1;c156421_g1;c156982_g1;c160740_g1;c162344_g3;c163683_g3;c166684_g2;c167573_g2;c168204_g1;c170867_g1;c171276_g1;c173218_g1;c176438_g9;c177991_g1;c179841_g1;c250049_g1;c292849_g1;c83697_g1;c96687_g2
GO:0007010	e	cytoskeleton organization	21/3880	229/152923	5.19e-07	0.00236	biological_process	c110606_g2;c121309_g1;c125956_g2;c145078_g1;c145563_g1;c145563_g2;c145563_g3;c147788_g1;c150925_g1;c152594_g2;c155517_g2;c160740_g1;c162280_g1;c171886_g1;c172329_g1;c172652_g2;c177991_g1;c181652_g4;c69057_g1;c96252_g1;c99225_g1
GO:0009890	e	negative regulation of biosynthetic process	28/3880	375/152923	5.36e-07	0.00243	biological_process	c106581_g1;c106800_g2;c110606_g2;c129642_g2;c139208_g1;c142696_g1;c160740_g1;c161020_g1;c162672_g1;c163683_g3;c169070_g1;c170524_g1;c171276_g1;c172652_g2;c173213_g5;c173218_g1;c175415_g11;c176438_g9;c178510_g3;c179995_g2;c251510_g1;c31004_g1;c46051_g2;c51261_g1;c51261_g2;c67785_g1;c92123_g1;c96181_g2
GO:0005578	e	proteinaceous extracellular matrix	13/3880	91/152923	5.37e-07	0.00244	cellular_component	c126195_g1;c139541_g1;c143514_g1;c161955_g1;c163882_g1;c169173_g2;c169173_g3;c169173_g4;c169731_g6;c171551_g1;c174295_g3;c176390_g3;c96116_g1
GO:0010558	e	negative regulation of macromolecule biosynthetic process	27/3880	354/152923	5.61e-07	0.00254	biological_process	c106581_g1;c106800_g2;c110606_g2;c129642_g2;c139208_g1;c142696_g1;c161020_g1;c162672_g1;c163683_g3;c169070_g1;c170524_g1;c171276_g1;c172652_g2;c173213_g5;c173218_g1;c175415_g11;c176438_g9;c178510_g3;c179995_g2;c251510_g1;c31004_g1;c46051_g2;c51261_g1;c51261_g2;c67785_g1;c92123_g1;c96181_g2
GO:0045860	e	positive regulation of protein kinase activity	16/3880	139/152923	5.7e-07	0.00259	biological_process	c145069_g1;c145563_g2;c145563_g3;c156421_g1;c156982_g1;c160740_g1;c162344_g3;c166684_g2;c167573_g2;c170867_g1;c171276_g1;c177991_g1;c250049_g1;c292849_g1;c83697_g1;c96687_g2
GO:0009116	e	nucleoside metabolic process	33/3880	490/152923	5.78e-07	0.00262	biological_process	c110542_g1;c114372_g1;c124357_g2;c127539_g1;c133323_g1;c142376_g1;c144635_g2;c145608_g1;c149214_g1;c149964_g1;c151476_g1;c153448_g1;c156452_g1;c156584_g1;c158706_g1;c163217_g6;c169888_g1;c173950_g6;c174919_g3;c175700_g1;c175700_g3;c179150_g2;c181182_g1;c181182_g3;c181182_g4;c181182_g7;c181188_g3;c183001_g1;c256296_g1;c32363_g1;c73225_g1;c93509_g1;c93509_g2
GO:0042327	e	positive regulation of phosphorylation	21/3880	232/152923	6.43e-07	0.00292	biological_process	c145069_g1;c145563_g2;c145563_g3;c146592_g1;c156421_g1;c156982_g1;c160740_g1;c162344_g3;c163683_g3;c166684_g2;c167573_g2;c170867_g1;c171276_g1;c173218_g1;c176438_g9;c177991_g1;c179841_g1;c250049_g1;c292849_g1;c83697_g1;c96687_g2
GO:0061138	e	morphogenesis of a branching epithelium	10/3880	52/152923	6.53e-07	0.00296	biological_process	c142696_g1;c145563_g2;c145563_g3;c161020_g1;c163683_g3;c170852_g1;c171276_g1;c178510_g3;c48087_g1;c96687_g2
GO:0009628	e	response to abiotic stimulus	20/3880	214/152923	7.11e-07	0.00323	biological_process	c105404_g2;c106330_g1;c126387_g1;c156421_g1;c162672_g1;c166779_g2;c170867_g1;c173196_g1;c173218_g1;c174246_g10;c176438_g9;c178510_g3;c181652_g4;c182376_g3;c249019_g1;c250049_g1;c31004_g1;c51261_g1;c51261_g2;c67102_g1
GO:0030334	e	regulation of cell migration	17/3880	159/152923	7.34e-07	0.00333	biological_process	c139351_g2;c142696_g1;c152594_g2;c160740_g1;c161478_g1;c162344_g3;c164503_g1;c171276_g1;c178510_g3;c181652_g4;c227211_g1;c249019_g1;c25090_g1;c51261_g1;c51261_g2;c96687_g2;c96738_g1
GO:0009967	e	positive regulation of signal transduction	24/3880	295/152923	7.44e-07	0.00338	biological_process	c145069_g1;c145563_g2;c145563_g3;c146592_g1;c156421_g1;c160740_g1;c161020_g1;c161431_g1;c162523_g1;c166684_g2;c170853_g3;c170867_g1;c171276_g1;c173218_g1;c175887_g5;c176438_g9;c178510_g3;c178533_g3;c227211_g1;c271368_g1;c292849_g1;c83697_g1;c96252_g1;c96687_g2
GO:0043412	e	macromolecule modification	62/3880	1244/152923	7.7e-07	0.00349	biological_process	c105404_g2;c105404_g4;c110606_g2;c115884_g1;c125289_g1;c126620_g1;c126743_g1;c126992_g1;c127024_g1;c127071_g2;c138424_g3;c145563_g1;c145563_g2;c149214_g1;c150669_g1;c151127_g1;c155316_g1;c156452_g1;c156982_g1;c160309_g1;c160309_g2;c162029_g1;c162029_g2;c162672_g1;c162967_g1;c163409_g1;c163657_g1;c166779_g2;c167573_g2;c167688_g1;c168751_g3;c169560_g1;c170232_g6;c170812_g1;c171379_g1;c171425_g1;c17…
GO:0004714	e	transmembrane receptor protein tyrosine kinase activity	10/3880	53/152923	7.87e-07	0.00357	molecular_function	c160309_g1;c160309_g2;c163657_g1;c166779_g2;c176002_g5;c181543_g1;c46051_g2;c64683_g1;c92269_g1;c96687_g2
GO:0030234	e	enzyme regulator activity	24/3880	297/152923	8.39e-07	0.00381	molecular_function	c144807_g1;c15480_g1;c1560_g1;c156421_g1;c161001_g1;c162330_g1;c164073_g1;c167688_g3;c171551_g1;c172032_g1;c173218_g1;c176824_g8;c177412_g1;c177991_g1;c178510_g3;c178829_g1;c181033_g6;c204829_g1;c250049_g1;c25090_g1;c29828_g1;c4546_g1;c62105_g1;c96181_g2
GO:0007169	e	transmembrane receptor protein tyrosine kinase signaling pathway	16/3880	144/152923	9.2e-07	0.00417	biological_process	c146239_g1;c150903_g1;c154401_g1;c160309_g1;c160309_g2;c160740_g1;c163657_g1;c166779_g2;c171276_g1;c176002_g5;c181188_g3;c181543_g1;c46051_g2;c64683_g1;c92269_g1;c96687_g2
GO:0070011	e	peptidase activity, acting on L-amino acid peptides	28/3880	386/152923	9.49e-07	0.00431	molecular_function	c106585_g1;c1219_g1;c126359_g1;c127451_g1;c137050_g1;c139541_g1;c142390_g1;c142833_g1;c149588_g1;c154864_g1;c161564_g1;c161955_g1;c162542_g1;c162969_g1;c165045_g1;c165480_g1;c165480_g2;c171551_g1;c172531_g1;c174659_g4;c175110_g1;c179298_g1;c181782_g4;c206046_g1;c3615_g1;c58226_g1;c90782_g1;c92129_g1
GO:0014070	e	response to organic cyclic compound	17/3880	162/152923	9.56e-07	0.00434	biological_process	c129642_g2;c131975_g1;c140151_g2;c155316_g1;c160422_g1;c163683_g3;c169703_g1;c173218_g1;c175887_g5;c176438_g9;c177836_g8;c178772_g1;c20463_g1;c227211_g1;c249019_g1;c92123_g1;c96789_g1
GO:0048732	e	gland development	11/3880	67/152923	9.61e-07	0.00436	biological_process	c129233_g1;c131811_g1;c142696_g1;c150903_g1;c160854_g1;c176438_g9;c178510_g3;c249019_g1;c48087_g1;c92456_g2;c96687_g2
GO:0051049	e	regulation of transport	30/3880	432/152923	9.82e-07	0.00446	biological_process	c105404_g2;c125330_g2;c126359_g1;c140151_g2;c152655_g1;c153702_g1;c156421_g1;c160262_g1;c160422_g1;c161431_g1;c162344_g3;c166347_g2;c173218_g1;c173678_g1;c176438_g9;c176556_g5;c178510_g3;c178533_g3;c181051_g1;c181217_g1;c181530_g2;c226889_g1;c227211_g1;c249314_g1;c250049_g1;c25090_g1;c292849_g1;c51261_g1;c51261_g2;c96687_g2
GO:2000113	e	negative regulation of cellular macromolecule biosynthetic process	26/3880	343/152923	1.01e-06	0.00458	biological_process	c106581_g1;c106800_g2;c110606_g2;c129642_g2;c139208_g1;c142696_g1;c161020_g1;c162672_g1;c163683_g3;c169070_g1;c170524_g1;c171276_g1;c172652_g2;c173213_g5;c173218_g1;c176438_g9;c178510_g3;c179995_g2;c251510_g1;c31004_g1;c46051_g2;c51261_g1;c51261_g2;c67785_g1;c92123_g1;c96181_g2
GO:2000145	e	regulation of cell motility	17/3880	163/152923	1.04e-06	0.00473	biological_process	c139351_g2;c142696_g1;c152594_g2;c160740_g1;c161478_g1;c162344_g3;c164503_g1;c171276_g1;c178510_g3;c181652_g4;c227211_g1;c249019_g1;c25090_g1;c51261_g1;c51261_g2;c96687_g2;c96738_g1
GO:0044249	e	cellular biosynthetic process	57/3880	1109/152923	1.09e-06	0.00497	biological_process	c106629_g1;c111819_g1;c126992_g1;c139351_g2;c140480_g1;c141203_g1;c141203_g2;c144914_g1;c149214_g1;c149491_g1;c154346_g1;c156445_g1;c156584_g1;c156734_g1;c157442_g2;c157750_g2;c158662_g2;c160741_g1;c161161_g2;c161877_g1;c162168_g1;c163026_g1;c163773_g1;c164503_g1;c165822_g1;c166904_g2;c167451_g1;c169888_g1;c170852_g1;c171276_g1;c174919_g3;c175887_g5;c178775_g1;c179131_g5;c179487_g2;c179942_g20;c1…
GO:0044092	e	negative regulation of molecular function	22/3880	260/152923	1.1e-06	0.005	biological_process	c152594_g2;c1560_g1;c156982_g1;c160422_g1;c161001_g1;c162330_g1;c162344_g3;c162967_g1;c163683_g3;c167573_g2;c167688_g3;c171551_g1;c173218_g1;c175887_g5;c177412_g1;c178510_g3;c181782_g4;c250049_g1;c25090_g1;c62105_g1;c83697_g1;c96181_g2
GO:0006508	e	proteolysis	32/3880	482/152923	1.15e-06	0.00523	biological_process	c106585_g1;c1219_g1;c126359_g1;c127451_g1;c137050_g1;c137683_g1;c139541_g1;c142087_g1;c142390_g1;c142833_g1;c149588_g1;c154864_g1;c161564_g1;c161955_g1;c162542_g1;c162969_g1;c165480_g1;c172531_g1;c175110_g1;c175592_g1;c177512_g1;c179298_g1;c181782_g4;c206046_g1;c253495_g1;c32805_g1;c3615_g1;c4593_g1;c58226_g1;c67433_g1;c90782_g1;c92129_g1
GO:0016620	e	oxidoreductase activity, acting on the aldehyde or oxo group of donors, NAD or NADP as acceptor	7/3880	23/152923	1.15e-06	0.00524	molecular_function	c115563_g1;c154346_g1;c157442_g2;c179539_g15;c179539_g9;c22026_g1;c92776_g1
GO:0009607	e	response to biotic stimulus	14/3880	113/152923	1.17e-06	0.00531	biological_process	c139208_g1;c140151_g2;c145608_g1;c160422_g1;c162079_g1;c175415_g11;c175531_g1;c175887_g5;c177284_g5;c179890_g2;c180745_g4;c181051_g1;c181530_g2;c25090_g1
GO:0033554	e	cellular response to stress	27/3880	369/152923	1.25e-06	0.00566	biological_process	c106330_g1;c110606_g2;c115563_g1;c126387_g1;c139208_g1;c139351_g2;c156421_g1;c156808_g1;c162672_g1;c168204_g1;c170232_g6;c171106_g1;c173218_g1;c175311_g1;c175415_g11;c178510_g3;c181652_g4;c181782_g4;c204671_g1;c226889_g1;c249019_g1;c250049_g1;c292849_g1;c67102_g1;c96181_g2;c96235_g1;c96628_g1
GO:0030335	e	positive regulation of cell migration	12/3880	83/152923	1.28e-06	0.0058	biological_process	c139351_g2;c152594_g2;c160740_g1;c161478_g1;c171276_g1;c178510_g3;c227211_g1;c249019_g1;c25090_g1;c51261_g1;c51261_g2;c96687_g2
GO:0046394	e	carboxylic acid biosynthetic process	19/3880	203/152923	1.3e-06	0.00592	biological_process	c106629_g1;c111819_g1;c140480_g1;c141203_g1;c141203_g2;c154346_g1;c157442_g2;c161877_g1;c163026_g1;c163773_g1;c166904_g2;c169888_g1;c170852_g1;c22026_g1;c249797_g1;c31004_g1;c36078_g1;c45628_g1;c92466_g2
GO:0016053	e	organic acid biosynthetic process	19/3880	203/152923	1.3e-06	0.00592	biological_process	c106629_g1;c111819_g1;c140480_g1;c141203_g1;c141203_g2;c154346_g1;c157442_g2;c161877_g1;c163026_g1;c163773_g1;c166904_g2;c169888_g1;c170852_g1;c22026_g1;c249797_g1;c31004_g1;c36078_g1;c45628_g1;c92466_g2
GO:0031988	e	membrane-bounded vesicle	25/3880	326/152923	1.31e-06	0.00593	cellular_component	c115563_g1;c138307_g1;c144248_g1;c145078_g1;c151040_g1;c161001_g1;c161478_g1;c162523_g1;c166684_g2;c170041_g3;c170853_g3;c172329_g1;c176556_g5;c178533_g3;c180094_g1;c181188_g3;c181782_g4;c209076_g1;c271841_g1;c273314_g1;c30332_g1;c32363_g1;c88543_g1;c90702_g1;c96181_g2
GO:1901361	e	organic cyclic compound catabolic process	33/3880	509/152923	1.33e-06	0.00604	biological_process	c110207_g1;c114372_g1;c124357_g2;c127539_g1;c133323_g1;c139208_g1;c140151_g2;c140480_g1;c144635_g2;c145196_g1;c145608_g1;c149964_g1;c151476_g1;c153448_g1;c158706_g1;c163217_g6;c174826_g1;c175700_g1;c175700_g3;c175887_g5;c177836_g8;c179150_g2;c181182_g1;c181182_g3;c181182_g4;c181182_g7;c181188_g3;c183001_g1;c204671_g1;c256296_g1;c73225_g1;c93509_g1;c93509_g2
GO:0051258	e	protein polymerization	8/3880	33/152923	1.34e-06	0.0061	biological_process	c102725_g1;c114372_g1;c127539_g1;c133323_g1;c144248_g1;c153448_g1;c179150_g2;c67433_g1
GO:0023056	e	positive regulation of signaling	24/3880	305/152923	1.34e-06	0.0061	biological_process	c145069_g1;c145563_g2;c145563_g3;c146592_g1;c156421_g1;c160740_g1;c161020_g1;c161431_g1;c162523_g1;c166684_g2;c170853_g3;c170867_g1;c171276_g1;c173218_g1;c175887_g5;c176438_g9;c178510_g3;c178533_g3;c227211_g1;c271368_g1;c292849_g1;c83697_g1;c96252_g1;c96687_g2
GO:2000147	e	positive regulation of cell motility	12/3880	84/152923	1.46e-06	0.00661	biological_process	c139351_g2;c152594_g2;c160740_g1;c161478_g1;c171276_g1;c178510_g3;c227211_g1;c249019_g1;c25090_g1;c51261_g1;c51261_g2;c96687_g2
GO:0050678	e	regulation of epithelial cell proliferation	11/3880	70/152923	1.51e-06	0.00685	biological_process	c131811_g1;c161020_g1;c162523_g1;c171276_g1;c172652_g2;c173218_g1;c178510_g3;c22026_g1;c48087_g1;c51261_g1;c51261_g2
GO:0008289	e	lipid binding	19/3880	205/152923	1.51e-06	0.00686	molecular_function	c126690_g1;c143800_g1;c145044_g1;c1560_g1;c162330_g1;c163409_g1;c165045_g1;c166347_g2;c169953_g1;c173582_g3;c177836_g8;c178829_g1;c179193_g3;c181188_g3;c227268_g1;c25054_g1;c60499_g1;c89227_g1;c96628_g1
GO:0040012	e	regulation of locomotion	18/3880	186/152923	1.52e-06	0.00689	biological_process	c139351_g2;c142696_g1;c144570_g1;c152594_g2;c160740_g1;c161478_g1;c162344_g3;c164503_g1;c171276_g1;c178510_g3;c181652_g4;c227211_g1;c249019_g1;c25090_g1;c51261_g1;c51261_g2;c96687_g2;c96738_g1
GO:0001763	e	morphogenesis of a branching structure	10/3880	57/152923	1.59e-06	0.00721	biological_process	c142696_g1;c145563_g2;c145563_g3;c161020_g1;c163683_g3;c170852_g1;c171276_g1;c178510_g3;c48087_g1;c96687_g2
GO:0034097	e	response to cytokine	13/3880	100/152923	1.61e-06	0.00731	biological_process	c139351_g2;c152897_g1;c157008_g3;c160995_g1;c173818_g1;c174569_g4;c175887_g5;c179597_g2;c181182_g7;c20463_g1;c22026_g1;c249019_g1;c96738_g1
GO:0006461	e	protein complex assembly	23/3880	287/152923	1.62e-06	0.00735	biological_process	c102725_g1;c114372_g1;c125330_g2;c127539_g1;c133323_g1;c144248_g1;c153448_g1;c153702_g1;c156421_g1;c156734_g1;c156793_g1;c157578_g1;c162523_g1;c163217_g6;c171106_g1;c173218_g1;c173678_g1;c176501_g4;c178775_g1;c179150_g2;c205232_g1;c67433_g1;c73777_g1
GO:0010647	e	positive regulation of cell communication	24/3880	309/152923	1.69e-06	0.00766	biological_process	c145069_g1;c145563_g2;c145563_g3;c146592_g1;c156421_g1;c160740_g1;c161020_g1;c161431_g1;c162523_g1;c166684_g2;c170853_g3;c170867_g1;c171276_g1;c173218_g1;c175887_g5;c176438_g9;c178510_g3;c178533_g3;c227211_g1;c271368_g1;c292849_g1;c83697_g1;c96252_g1;c96687_g2
GO:0022402	e	cell cycle process	23/3880	288/152923	1.72e-06	0.0078	biological_process	c110606_g2;c121309_g1;c126387_g1;c145078_g1;c145563_g1;c151797_g1;c156734_g1;c159351_g4;c162395_g2;c162672_g1;c163741_g1;c171886_g1;c172329_g1;c173758_g9;c175887_g5;c179836_g2;c181782_g4;c250049_g1;c271368_g1;c67433_g1;c69057_g1;c96252_g1;c97240_g1
GO:0071900	e	regulation of protein serine/threonine kinase activity	16/3880	151/152923	1.73e-06	0.00787	biological_process	c145069_g1;c145563_g2;c145563_g3;c156982_g1;c160740_g1;c162967_g1;c163683_g3;c166684_g2;c167573_g2;c170867_g1;c171276_g1;c173218_g1;c250049_g1;c292849_g1;c83697_g1;c96687_g2
GO:0044267	e	cellular protein metabolic process	64/3880	1331/152923	1.78e-06	0.00808	biological_process	c105404_g2;c105404_g4;c110606_g2;c115884_g1;c125289_g1;c126620_g1;c126743_g1;c126992_g1;c127024_g1;c127071_g2;c138424_g3;c145563_g1;c145563_g2;c148665_g2;c149214_g1;c150669_g1;c151127_g1;c155316_g1;c156452_g1;c156982_g1;c160309_g1;c160309_g2;c162029_g1;c162029_g2;c162672_g1;c162967_g1;c163409_g1;c163657_g1;c166779_g2;c167573_g2;c167688_g1;c168751_g3;c169362_g1;c169560_g1;c170232_g6;c170812_g1;c17…
GO:0051272	e	positive regulation of cellular component movement	12/3880	86/152923	1.88e-06	0.00854	biological_process	c139351_g2;c152594_g2;c160740_g1;c161478_g1;c171276_g1;c178510_g3;c227211_g1;c249019_g1;c25090_g1;c51261_g1;c51261_g2;c96687_g2
GO:0042573	e	retinoic acid metabolic process	4/3880	5/152923	2.03e-06	0.0092	biological_process	c154346_g1;c157442_g2;c170852_g1;c22026_g1
GO:0005996	e	monosaccharide metabolic process	14/3880	119/152923	2.19e-06	0.00994	biological_process	c115563_g1;c141203_g1;c141203_g2;c147226_g1;c152332_g1;c157442_g2;c175311_g1;c180695_g1;c183245_g1;c20463_g1;c21984_g2;c249797_g1;c31004_g1;c73327_g1
GO:0016051	e	carbohydrate biosynthetic process	13/3880	103/152923	2.26e-06	0.0103	biological_process	c115563_g1;c139351_g2;c141203_g1;c141203_g2;c148930_g2;c157442_g2;c164503_g1;c175311_g1;c180695_g1;c20463_g1;c21984_g2;c249797_g1;c73327_g1
GO:0004674	e	protein serine/threonine kinase activity	23/3880	293/152923	2.3e-06	0.0104	molecular_function	c110606_g2;c125289_g1;c145069_g1;c145563_g1;c145563_g2;c145563_g3;c150669_g1;c156982_g1;c162672_g1;c163409_g1;c167573_g2;c170232_g6;c170867_g1;c173792_g5;c177991_g1;c178533_g3;c180158_g3;c181217_g1;c181950_g5;c87201_g1;c89554_g1;c96252_g1;c97240_g1
GO:0046983	e	protein dimerization activity	26/3880	359/152923	2.34e-06	0.0106	molecular_function	c106581_g1;c142696_g1;c144040_g1;c144461_g2;c149964_g1;c156421_g1;c157442_g2;c157566_g1;c158240_g1;c160740_g1;c162523_g1;c163217_g6;c164073_g1;c164448_g1;c167776_g2;c170853_g3;c170950_g1;c172652_g2;c175311_g1;c176533_g3;c179942_g20;c180094_g1;c20463_g1;c27638_g1;c31004_g1;c96181_g2
GO:1901137	e	carbohydrate derivative biosynthetic process	18/3880	193/152923	2.58e-06	0.0117	biological_process	c139351_g1;c139351_g2;c149214_g1;c156584_g1;c161877_g1;c164503_g1;c166904_g2;c169888_g1;c174919_g3;c175311_g1;c178775_g1;c180149_g1;c180695_g1;c183001_g1;c205232_g1;c232875_g1;c32363_g1;c73327_g1
GO:0009119	e	ribonucleoside metabolic process	31/3880	477/152923	2.6e-06	0.0118	biological_process	c110542_g1;c114372_g1;c124357_g2;c127539_g1;c133323_g1;c142376_g1;c144635_g2;c145608_g1;c149214_g1;c149964_g1;c151476_g1;c153448_g1;c156452_g1;c156584_g1;c158706_g1;c163217_g6;c169888_g1;c174919_g3;c175700_g1;c175700_g3;c179150_g2;c181182_g1;c181182_g3;c181182_g4;c181182_g7;c181188_g3;c183001_g1;c256296_g1;c73225_g1;c93509_g1;c93509_g2
GO:0007275	e	multicellular organismal development	14/3880	121/152923	2.67e-06	0.0121	biological_process	c155445_g1;c157132_g1;c161346_g1;c163882_g1;c164448_g1;c167573_g2;c169731_g6;c171282_g1;c173691_g3;c179201_g1;c179298_g1;c254280_g1;c27638_g1;c64683_g1
GO:0043086	e	negative regulation of catalytic activity	18/3880	194/152923	2.77e-06	0.0126	biological_process	c1560_g1;c161001_g1;c162330_g1;c162344_g3;c162967_g1;c163683_g3;c167688_g3;c171551_g1;c173218_g1;c175887_g5;c177412_g1;c178510_g3;c181782_g4;c250049_g1;c25090_g1;c62105_g1;c83697_g1;c96181_g2
GO:0005539	e	glycosaminoglycan binding	9/3880	48/152923	2.96e-06	0.0134	molecular_function	c127307_g1;c1361_g1;c143514_g1;c146798_g1;c166084_g1;c171276_g1;c4628_g1;c90702_g1;c96116_g1
GO:0004175	e	endopeptidase activity	19/3880	215/152923	3.06e-06	0.0139	molecular_function	c127451_g1;c137050_g1;c139541_g1;c142390_g1;c142833_g1;c154864_g1;c161564_g1;c161955_g1;c162542_g1;c162969_g1;c165480_g1;c171551_g1;c172531_g1;c175110_g1;c181782_g4;c3615_g1;c58226_g1;c90782_g1;c92129_g1
GO:0048598	e	embryonic morphogenesis	18/3880	196/152923	3.21e-06	0.0146	biological_process	c125447_g1;c129642_g2;c142696_g1;c145563_g1;c152594_g2;c157442_g2;c162029_g1;c163683_g3;c169070_g1;c170852_g1;c171276_g1;c173818_g1;c178510_g3;c179841_g1;c22026_g1;c227095_g1;c26660_g1;c48087_g1
GO:0048468	e	cell development	17/3880	177/152923	3.25e-06	0.0148	biological_process	c131811_g1;c138169_g2;c142696_g1;c162280_g1;c162523_g1;c166616_g1;c170852_g1;c171276_g1;c173213_g5;c178510_g3;c181188_g3;c181652_g4;c22026_g1;c22380_g1;c51261_g1;c51261_g2;c67785_g1
GO:0030029	e	actin filament-based process	14/3880	123/152923	3.25e-06	0.0148	biological_process	c138307_g1;c145078_g1;c145563_g1;c145563_g2;c145563_g3;c147788_g1;c152594_g2;c160740_g1;c162280_g1;c171886_g1;c172329_g1;c172652_g2;c177991_g1;c99225_g1
GO:0016462	e	pyrophosphatase activity	38/3880	644/152923	3.26e-06	0.0148	molecular_function	c110542_g1;c114372_g1;c124357_g2;c127539_g1;c133323_g1;c138307_g1;c144635_g2;c145215_g2;c145532_g1;c145608_g1;c148538_g1;c148762_g1;c152290_g1;c153448_g1;c155046_g2;c156004_g1;c156734_g1;c160608_g1;c168836_g1;c175700_g1;c175700_g11;c175700_g3;c179025_g3;c179049_g1;c179150_g2;c181182_g1;c181182_g3;c181182_g4;c181182_g7;c181188_g1;c181188_g3;c181777_g2;c251510_g1;c32363_g1;c5765_g1;c93509_g1;c93509…
GO:0016818	e	hydrolase activity, acting on acid anhydrides, in phosphorus-containing anhydrides	38/3880	647/152923	3.43e-06	0.0156	molecular_function	c110542_g1;c114372_g1;c124357_g2;c127539_g1;c133323_g1;c138307_g1;c144635_g2;c145215_g2;c145532_g1;c145608_g1;c148538_g1;c148762_g1;c152290_g1;c153448_g1;c155046_g2;c156004_g1;c156734_g1;c160608_g1;c168836_g1;c175700_g1;c175700_g11;c175700_g3;c179025_g3;c179049_g1;c179150_g2;c181182_g1;c181182_g3;c181182_g4;c181182_g7;c181188_g1;c181188_g3;c181777_g2;c251510_g1;c32363_g1;c5765_g1;c93509_g1;c93509…
GO:0040017	e	positive regulation of locomotion	12/3880	91/152923	3.45e-06	0.0157	biological_process	c139351_g2;c152594_g2;c160740_g1;c161478_g1;c171276_g1;c178510_g3;c227211_g1;c249019_g1;c25090_g1;c51261_g1;c51261_g2;c96687_g2
GO:0006915	e	apoptotic process	11/3880	76/152923	3.48e-06	0.0158	biological_process	c126387_g1;c145563_g2;c148762_g1;c149923_g1;c170232_g6;c175415_g11;c178510_g3;c178533_g3;c178772_g1;c54301_g1;c89554_g1
GO:0043207	e	response to external biotic stimulus	13/3880	107/152923	3.48e-06	0.0158	biological_process	c139208_g1;c140151_g2;c145608_g1;c160422_g1;c162079_g1;c175415_g11;c175531_g1;c175887_g5;c177284_g5;c179890_g2;c181051_g1;c181530_g2;c25090_g1
GO:0004896	e	cytokine receptor activity	6/3880	18/152923	3.79e-06	0.0172	molecular_function	c157008_g3;c160995_g1;c170476_g1;c174569_g4;c179597_g2;c96738_g1
GO:0005215	e	transporter activity	43/3880	788/152923	3.91e-06	0.0178	molecular_function	c110011_g1;c113162_g1;c125330_g2;c126690_g1;c132391_g1;c142376_g1;c145195_g1;c145195_g2;c148032_g1;c152897_g1;c153702_g1;c157578_g1;c159257_g1;c159790_g1;c160469_g2;c161478_g1;c162174_g1;c164033_g1;c164112_g1;c167253_g1;c167505_g1;c168480_g7;c169360_g1;c171106_g1;c171776_g1;c172009_g1;c173678_g1;c175700_g1;c175700_g3;c176824_g8;c177228_g1;c178414_g5;c178961_g1;c179025_g3;c209076_g1;c227268_g1;c22…
GO:0005886	e	plasma membrane	38/3880	654/152923	3.94e-06	0.0179	cellular_component	c104324_g1;c106330_g1;c110011_g1;c115563_g1;c126387_g1;c141352_g1;c142376_g1;c145044_g1;c148665_g2;c152655_g1;c153547_g1;c157578_g1;c160422_g1;c160840_g1;c161431_g1;c162029_g1;c162029_g2;c163409_g1;c164073_g1;c166846_g1;c167573_g2;c168480_g7;c170137_g1;c170823_g1;c171094_g1;c171776_g1;c173196_g1;c174561_g1;c176390_g3;c176823_g6;c177563_g1;c179193_g3;c179298_g1;c180094_g1;c180168_g2;c281193_g1;c44…
GO:0009887	e	organ morphogenesis	15/3880	143/152923	4.1e-06	0.0186	biological_process	c129642_g2;c131811_g1;c138307_g1;c142696_g1;c160854_g1;c161478_g1;c163683_g3;c169070_g1;c173818_g1;c176438_g9;c178772_g1;c22026_g1;c227095_g1;c26660_g1;c48087_g1
GO:0006811	e	ion transport	38/3880	656/152923	4.12e-06	0.0187	biological_process	c110011_g1;c113162_g1;c125330_g2;c142376_g1;c145195_g1;c145195_g2;c148032_g1;c153702_g1;c157578_g1;c159499_g1;c159790_g1;c160469_g2;c161478_g1;c162174_g1;c164033_g1;c164112_g1;c167505_g1;c168480_g7;c171106_g1;c171276_g1;c172009_g1;c173678_g1;c175887_g5;c176824_g8;c177228_g1;c178414_g5;c178533_g3;c178961_g1;c179025_g3;c179193_g3;c179836_g2;c227211_g1;c228384_g1;c249314_g1;c251510_g1;c90053_g1;c921…
GO:0048864	e	stem cell development	5/3880	11/152923	4.26e-06	0.0194	biological_process	c170852_g1;c171276_g1;c22026_g1;c51261_g1;c51261_g2
GO:0030212	e	hyaluronan metabolic process	5/3880	11/152923	4.26e-06	0.0194	biological_process	c139351_g1;c139351_g2;c164503_g1;c167573_g2;c171276_g1
GO:0043405	e	regulation of MAP kinase activity	12/3880	93/152923	4.35e-06	0.0198	biological_process	c145069_g1;c145563_g2;c145563_g3;c160740_g1;c162967_g1;c163683_g3;c166684_g2;c170867_g1;c171276_g1;c173218_g1;c292849_g1;c96687_g2
GO:0006066	e	alcohol metabolic process	12/3880	93/152923	4.35e-06	0.0198	biological_process	c115563_g1;c145563_g3;c154346_g1;c170852_g1;c171276_g1;c175311_g1;c175887_g5;c179890_g2;c181821_g5;c22026_g1;c73327_g1;c97821_g1
GO:0004857	e	enzyme inhibitor activity	11/3880	78/152923	4.51e-06	0.0205	molecular_function	c1560_g1;c161001_g1;c162330_g1;c167688_g3;c171551_g1;c177412_g1;c178510_g3;c250049_g1;c25090_g1;c62105_g1;c96181_g2
GO:0045892	e	negative regulation of transcription, DNA-templated	25/3880	350/152923	4.61e-06	0.0209	biological_process	c106581_g1;c106800_g2;c110606_g2;c129642_g2;c139208_g1;c142696_g1;c161020_g1;c162672_g1;c163683_g3;c169070_g1;c170524_g1;c171276_g1;c172652_g2;c173213_g5;c173218_g1;c178510_g3;c179995_g2;c251510_g1;c31004_g1;c46051_g2;c51261_g1;c51261_g2;c67785_g1;c92123_g1;c96181_g2
GO:0071902	e	positive regulation of protein serine/threonine kinase activity	12/3880	94/152923	4.87e-06	0.0221	biological_process	c145069_g1;c145563_g2;c145563_g3;c156982_g1;c160740_g1;c166684_g2;c167573_g2;c170867_g1;c171276_g1;c292849_g1;c83697_g1;c96687_g2
GO:0016042	e	lipid catabolic process	13/3880	111/152923	5.26e-06	0.0239	biological_process	c105404_g2;c118455_g1;c145044_g1;c145563_g3;c155400_g2;c157442_g2;c158703_g1;c175887_g5;c177836_g8;c179397_g6;c182376_g3;c25748_g1;c70154_g1
GO:0019318	e	hexose metabolic process	13/3880	111/152923	5.26e-06	0.0239	biological_process	c115563_g1;c141203_g1;c141203_g2;c147226_g1;c152332_g1;c157442_g2;c175311_g1;c180695_g1;c183245_g1;c20463_g1;c21984_g2;c249797_g1;c73327_g1
GO:0002252	e	immune effector process	10/3880	65/152923	5.48e-06	0.0249	biological_process	c126359_g1;c145078_g1;c161431_g1;c162079_g1;c164001_g1;c170853_g3;c175415_g11;c177284_g5;c181051_g1;c226889_g1
GO:0006766	e	vitamin metabolic process	11/3880	80/152923	5.8e-06	0.0263	biological_process	c145044_g1;c157442_g2;c162168_g1;c170041_g3;c173950_g6;c175887_g5;c179131_g5;c179397_g6;c273314_g1;c31004_g1;c70154_g1
GO:0045596	e	negative regulation of cell differentiation	17/3880	185/152923	5.9e-06	0.0268	biological_process	c126177_g1;c129642_g2;c144570_g1;c160422_g1;c161020_g1;c163683_g3;c169070_g1;c172652_g2;c173218_g1;c176390_g3;c178510_g3;c178772_g1;c180158_g3;c48087_g1;c51261_g1;c51261_g2;c9588_g1
GO:0060973	e	cell migration involved in heart development	4/3880	6/152923	5.96e-06	0.027	biological_process	c142696_g1;c178510_g3;c51261_g1;c51261_g2
GO:0009064	e	glutamine family amino acid metabolic process	10/3880	66/152923	6.31e-06	0.0286	biological_process	c106629_g1;c145196_g1;c156584_g1;c157442_g2;c160741_g1;c166904_g2;c22380_g1;c271240_g1;c31004_g1;c45628_g1
GO:0012501	e	programmed cell death	11/3880	81/152923	6.55e-06	0.0297	biological_process	c126387_g1;c145563_g2;c148762_g1;c149923_g1;c170232_g6;c175415_g11;c178510_g3;c178533_g3;c178772_g1;c54301_g1;c89554_g1
GO:0072527	e	pyrimidine-containing compound metabolic process	11/3880	81/152923	6.55e-06	0.0297	biological_process	c144914_g1;c156584_g1;c163217_g6;c163404_g1;c173950_g6;c174919_g3;c178775_g1;c182122_g2;c183001_g1;c205232_g1;c32363_g1
GO:0019693	e	ribose phosphate metabolic process	30/3880	476/152923	6.81e-06	0.0309	biological_process	c110542_g1;c114372_g1;c124357_g2;c127539_g1;c133323_g1;c140151_g2;c142376_g1;c144635_g2;c145608_g1;c149214_g1;c151476_g1;c153448_g1;c156584_g1;c158706_g1;c174919_g3;c175311_g1;c175700_g1;c175700_g3;c178775_g1;c179150_g2;c181182_g1;c181182_g3;c181182_g4;c181182_g7;c181188_g3;c183001_g1;c256296_g1;c73225_g1;c93509_g1;c93509_g2
GO:0030198	e	extracellular matrix organization	9/3880	53/152923	6.98e-06	0.0317	biological_process	c139351_g2;c161001_g1;c162395_g2;c164503_g1;c166840_g1;c171276_g1;c181188_g3;c227095_g1;c90702_g1
GO:0030036	e	actin cytoskeleton organization	13/3880	114/152923	7.07e-06	0.0321	biological_process	c145078_g1;c145563_g1;c145563_g2;c145563_g3;c147788_g1;c152594_g2;c160740_g1;c162280_g1;c171886_g1;c172329_g1;c172652_g2;c177991_g1;c99225_g1
GO:0065003	e	macromolecular complex assembly	24/3880	336/152923	7.08e-06	0.0321	biological_process	c102725_g1;c114372_g1;c125330_g2;c127539_g1;c133323_g1;c144248_g1;c153448_g1;c153702_g1;c156421_g1;c156734_g1;c156793_g1;c157578_g1;c162523_g1;c163217_g6;c167451_g1;c171106_g1;c173218_g1;c173678_g1;c176501_g4;c178775_g1;c179150_g2;c205232_g1;c67433_g1;c73777_g1
GO:0001637	e	G-protein coupled chemoattractant receptor activity	5/3880	12/152923	7.16e-06	0.0325	molecular_function	c157008_g3;c160995_g1;c170476_g1;c174569_g4;c96738_g1
GO:0004950	e	chemokine receptor activity	5/3880	12/152923	7.16e-06	0.0325	molecular_function	c157008_g3;c160995_g1;c170476_g1;c174569_g4;c96738_g1
GO:0019216	e	regulation of lipid metabolic process	10/3880	67/152923	7.25e-06	0.0329	biological_process	c131811_g1;c144807_g1;c160740_g1;c164073_g1;c170823_g1;c171276_g1;c173218_g1;c175887_g5;c51261_g1;c51261_g2
GO:0019199	e	transmembrane receptor protein kinase activity	10/3880	67/152923	7.25e-06	0.0329	molecular_function	c160309_g1;c160309_g2;c163657_g1;c166779_g2;c176002_g5;c181543_g1;c46051_g2;c64683_g1;c92269_g1;c96687_g2
GO:0003676	e	nucleic acid binding	84/3880	1983/152923	7.46e-06	0.0339	molecular_function	c105404_g2;c113235_g1;c123129_g1;c125058_g1;c129642_g2;c130377_g1;c131231_g1;c131811_g1;c131811_g2;c133755_g2;c139208_g1;c142696_g1;c144040_g1;c144461_g2;c145532_g1;c145608_g1;c148538_g1;c148818_g1;c153116_g1;c155046_g2;c155445_g1;c156004_g1;c156266_g2;c156737_g3;c156818_g1;c158512_g2;c158662_g2;c159915_g1;c160814_g1;c160854_g1;c161161_g2;c163214_g2;c164448_g1;c164939_g1;c165899_g1;c166812_g4;c16…
GO:0006954	e	inflammatory response	8/3880	41/152923	7.71e-06	0.035	biological_process	c157008_g3;c161431_g1;c178510_g3;c181051_g1;c181530_g2;c227211_g1;c96181_g2;c96738_g1
GO:0040007	e	growth	16/3880	170/152923	8.09e-06	0.0367	biological_process	c129642_g2;c1361_g1;c144570_g1;c152594_g2;c160740_g1;c163683_g3;c166692_g2;c167045_g1;c170852_g1;c176002_g5;c176438_g9;c176638_g1;c178510_g3;c178772_g1;c180158_g3;c48087_g1
GO:0043062	e	extracellular structure organization	9/3880	54/152923	8.19e-06	0.0372	biological_process	c139351_g2;c161001_g1;c162395_g2;c164503_g1;c166840_g1;c171276_g1;c181188_g3;c227095_g1;c90702_g1
GO:0045444	e	fat cell differentiation	7/3880	30/152923	8.2e-06	0.0372	biological_process	c113235_g1;c176823_g6;c179942_g20;c51261_g1;c51261_g2;c90782_g1;c92123_g1
GO:0001525	e	angiogenesis	10/3880	68/152923	8.3e-06	0.0377	biological_process	c105404_g4;c147788_g1;c154401_g1;c160740_g1;c160854_g1;c160995_g1;c173218_g1;c176002_g5;c178510_g3;c249019_g1
GO:0046364	e	monosaccharide biosynthetic process	10/3880	68/152923	8.3e-06	0.0377	biological_process	c115563_g1;c141203_g1;c141203_g2;c157442_g2;c175311_g1;c180695_g1;c20463_g1;c21984_g2;c249797_g1;c73327_g1
GO:0000902	e	cell morphogenesis	11/3880	83/152923	8.33e-06	0.0378	biological_process	c131811_g1;c139351_g2;c147788_g1;c152594_g2;c153116_g1;c156421_g1;c162344_g3;c178510_g3;c179836_g2;c51261_g1;c51261_g2
GO:0000981	e	sequence-specific DNA binding RNA polymerase II transcription factor activity	12/3880	99/152923	8.4e-06	0.0381	molecular_function	c129642_g2;c131811_g1;c142696_g1;c159915_g1;c160854_g1;c166812_g4;c172652_g2;c179942_g20;c249019_g1;c51261_g1;c51261_g2;c92123_g1
GO:0046434	e	organophosphate catabolic process	28/3880	434/152923	8.82e-06	0.0401	biological_process	c114372_g1;c124357_g2;c127539_g1;c133323_g1;c140151_g2;c144635_g2;c145044_g1;c145563_g3;c145608_g1;c151476_g1;c153448_g1;c158706_g1;c175700_g1;c175700_g3;c179150_g2;c179397_g6;c181182_g1;c181182_g3;c181182_g4;c181182_g7;c181188_g3;c183001_g1;c20463_g1;c256296_g1;c70154_g1;c73225_g1;c93509_g1;c93509_g2
GO:0048646	e	anatomical structure formation involved in morphogenesis	21/3880	274/152923	8.93e-06	0.0405	biological_process	c105404_g4;c142696_g1;c143800_g1;c145078_g1;c147788_g1;c154401_g1;c158512_g2;c160740_g1;c160854_g1;c160995_g1;c162280_g1;c163683_g3;c168823_g1;c170852_g1;c173218_g1;c174295_g3;c176002_g5;c178510_g3;c180183_g1;c249019_g1;c67785_g1
GO:0006139	e	nucleobase-containing compound metabolic process	79/3880	1837/152923	9.07e-06	0.0412	biological_process	c110207_g1;c110542_g1;c114372_g1;c118501_g1;c124357_g2;c127539_g1;c131811_g1;c133323_g1;c139208_g1;c140151_g2;c142376_g1;c144635_g2;c144914_g1;c145044_g1;c145215_g2;c145608_g1;c148538_g1;c149214_g1;c149964_g1;c151476_g1;c151797_g1;c153448_g1;c156004_g1;c156452_g1;c156584_g1;c158662_g2;c158706_g1;c161161_g2;c163217_g6;c163404_g1;c169888_g1;c170960_g1;c172652_g2;c173818_g1;c173950_g6;c174828_g1;c17…
GO:0051093	e	negative regulation of developmental process	19/3880	232/152923	9.21e-06	0.0418	biological_process	c126177_g1;c129642_g2;c144570_g1;c160422_g1;c161001_g1;c161020_g1;c163683_g3;c169070_g1;c172652_g2;c173218_g1;c176390_g3;c178510_g3;c178772_g1;c180158_g3;c25090_g1;c48087_g1;c51261_g1;c51261_g2;c9588_g1
GO:0071363	e	cellular response to growth factor stimulus	12/3880	100/152923	9.32e-06	0.0423	biological_process	c139351_g2;c150903_g1;c152594_g2;c155316_g1;c160309_g2;c164503_g1;c171276_g1;c176002_g5;c176438_g9;c179201_g1;c51261_g1;c51261_g2
GO:0022857	e	transmembrane transporter activity	35/3880	599/152923	9.84e-06	0.0447	molecular_function	c110011_g1;c113162_g1;c125330_g2;c142376_g1;c145195_g1;c145195_g2;c148032_g1;c152897_g1;c153702_g1;c157578_g1;c159790_g1;c160469_g2;c161478_g1;c162174_g1;c164033_g1;c164112_g1;c167505_g1;c168480_g7;c169360_g1;c171106_g1;c171776_g1;c172009_g1;c173678_g1;c175700_g1;c175700_g3;c176824_g8;c177228_g1;c178414_g5;c178961_g1;c179025_g3;c228384_g1;c249314_g1;c251510_g1;c90053_g1;c98942_g1
GO:0016757	e	transferase activity, transferring glycosyl groups	16/3880	173/152923	1.01e-05	0.0459	molecular_function	c138424_g3;c139351_g1;c139351_g2;c164503_g1;c169560_g1;c171287_g1;c171425_g1;c173950_g6;c173981_g2;c177284_g5;c179131_g5;c180149_g1;c181845_g1;c182122_g2;c183001_g1;c232875_g1
GO:0020037	e	heme binding	12/3880	101/152923	1.03e-05	0.0469	molecular_function	c110207_g1;c114750_g2;c132391_g1;c140103_g1;c157750_g2;c172016_g1;c174793_g2;c175887_g5;c177302_g3;c177586_g9;c36078_g1;c89156_g1
GO:0016903	e	oxidoreductase activity, acting on the aldehyde or oxo group of donors	7/3880	31/152923	1.04e-05	0.047	molecular_function	c115563_g1;c154346_g1;c157442_g2;c179539_g15;c179539_g9;c22026_g1;c92776_g1
GO:0005794	e	Golgi apparatus	18/3880	214/152923	1.09e-05	0.0494	cellular_component	c138424_g3;c142376_g1;c142686_g2;c145563_g2;c145563_g3;c149964_g1;c155181_g1;c160309_g2;c162029_g1;c162029_g2;c168480_g7;c169560_g1;c170041_g3;c171886_g1;c173678_g1;c181590_g1;c181845_g1;c273314_g1
GO:0070160	e	occluding junction	8/3880	43/152923	1.12e-05	0.0508	cellular_component	c145273_g1;c145273_g2;c156421_g1;c160840_g1;c162846_g1;c171094_g1;c173196_g1;c44609_g1
GO:0005923	e	tight junction	8/3880	43/152923	1.12e-05	0.0508	cellular_component	c145273_g1;c145273_g2;c156421_g1;c160840_g1;c162846_g1;c171094_g1;c173196_g1;c44609_g1
GO:0006641	e	triglyceride metabolic process	5/3880	13/152923	1.14e-05	0.0517	biological_process	c105404_g2;c165822_g1;c167451_g1;c173218_g1;c181821_g5
GO:0046777	e	protein autophosphorylation	10/3880	71/152923	1.23e-05	0.0559	biological_process	c145563_g2;c156982_g1;c162029_g1;c163409_g1;c166779_g2;c167573_g2;c177991_g1;c179193_g3;c180158_g3;c96687_g2
GO:1903053	e	regulation of extracellular matrix organization	4/3880	7/152923	1.36e-05	0.0618	biological_process	c161001_g1;c178510_g3;c249019_g1;c58226_g1
GO:0070848	e	response to growth factor	12/3880	104/152923	1.4e-05	0.0634	biological_process	c139351_g2;c150903_g1;c152594_g2;c155316_g1;c160309_g2;c164503_g1;c171276_g1;c176002_g5;c176438_g9;c179201_g1;c51261_g1;c51261_g2
GO:0017111	e	nucleoside-triphosphatase activity	35/3880	620/152923	1.55e-05	0.0703	molecular_function	c114372_g1;c124357_g2;c127539_g1;c133323_g1;c138307_g1;c144635_g2;c145215_g2;c145532_g1;c145608_g1;c148538_g1;c152290_g1;c153448_g1;c155046_g2;c156004_g1;c156734_g1;c160608_g1;c168836_g1;c175700_g1;c175700_g11;c175700_g3;c179025_g3;c179049_g1;c179150_g2;c181182_g1;c181182_g3;c181182_g4;c181182_g7;c181188_g1;c181188_g3;c181777_g2;c251510_g1;c5765_g1;c93509_g1;c93509_g2;c98942_g1
GO:0001667	e	ameboidal cell migration	8/3880	45/152923	1.59e-05	0.0722	biological_process	c142696_g1;c144570_g1;c168823_g1;c171276_g1;c174295_g3;c176002_g5;c180536_g3;c58226_g1
GO:0008283	e	cell proliferation	14/3880	141/152923	1.59e-05	0.0724	biological_process	c1361_g1;c142696_g1;c156982_g1;c161020_g1;c161161_g2;c163409_g1;c163683_g3;c166692_g2;c167045_g1;c167573_g2;c170041_g3;c226889_g1;c273314_g1;c96687_g2
GO:0005887	e	integral component of plasma membrane	13/3880	123/152923	1.62e-05	0.0737	cellular_component	c127307_g1;c139351_g1;c139351_g2;c162523_g1;c163657_g1;c166779_g2;c171106_g1;c173218_g1;c175389_g1;c178510_g3;c3615_g1;c92269_g1;c97821_g1
GO:0003273	e	cell migration involved in endocardial cushion formation	3/3880	3/152923	1.63e-05	0.0741	biological_process	c178510_g3;c51261_g1;c51261_g2
GO:0010712	e	regulation of collagen metabolic process	3/3880	3/152923	1.63e-05	0.0741	biological_process	c161001_g1;c176438_g9;c96181_g2
GO:0060644	e	mammary gland epithelial cell differentiation	3/3880	3/152923	1.63e-05	0.0741	biological_process	c159915_g1;c171276_g1;c48087_g1
GO:0000904	e	cell morphogenesis involved in differentiation	9/3880	59/152923	1.73e-05	0.0783	biological_process	c131811_g1;c139351_g2;c147788_g1;c153116_g1;c162344_g3;c178510_g3;c179836_g2;c51261_g1;c51261_g2
GO:0071479	e	cellular response to ionizing radiation	5/3880	14/152923	1.73e-05	0.0787	biological_process	c126387_g1;c156421_g1;c250049_g1;c51261_g1;c51261_g2
GO:0019439	e	aromatic compound catabolic process	30/3880	497/152923	1.83e-05	0.0831	biological_process	c110207_g1;c114372_g1;c124357_g2;c127539_g1;c133323_g1;c139208_g1;c140151_g2;c144635_g2;c145196_g1;c145608_g1;c149964_g1;c151476_g1;c153448_g1;c158706_g1;c163217_g6;c174826_g1;c175700_g1;c175700_g3;c179150_g2;c181182_g1;c181182_g3;c181182_g4;c181182_g7;c181188_g3;c183001_g1;c204671_g1;c256296_g1;c73225_g1;c93509_g1;c93509_g2
GO:0001568	e	blood vessel development	6/3880	23/152923	1.85e-05	0.084	biological_process	c158512_g2;c161478_g1;c177356_g6;c179841_g1;c22026_g1;c67785_g2
GO:1901362	e	organic cyclic compound biosynthetic process	29/3880	467/152923	1.87e-05	0.0847	biological_process	c106629_g1;c126690_g1;c140480_g1;c141203_g1;c141203_g2;c149214_g1;c156584_g1;c157442_g2;c158662_g2;c161161_g2;c162168_g1;c169888_g1;c171276_g1;c174919_g3;c175311_g1;c175887_g5;c177836_g8;c178775_g1;c179131_g5;c179890_g2;c179942_g20;c180695_g1;c183001_g1;c205232_g1;c249797_g1;c256484_g1;c32363_g1;c47216_g1;c67102_g1
GO:0046906	e	tetrapyrrole binding	12/3880	107/152923	1.87e-05	0.0848	molecular_function	c110207_g1;c114750_g2;c132391_g1;c140103_g1;c157750_g2;c172016_g1;c174793_g2;c175887_g5;c177302_g3;c177586_g9;c36078_g1;c89156_g1
GO:0051704	e	multi-organism process	14/3880	143/152923	1.87e-05	0.0849	biological_process	c139208_g1;c145608_g1;c161478_g1;c162079_g1;c175415_g11;c175531_g1;c177284_g5;c179890_g2;c181051_g1;c181782_g4;c227211_g1;c249019_g1;c25090_g1;c292849_g1
GO:0006206	e	pyrimidine nucleobase metabolic process	10/3880	75/152923	2.02e-05	0.0915	biological_process	c144914_g1;c156584_g1;c163217_g6;c163404_g1;c173950_g6;c174919_g3;c178775_g1;c183001_g1;c205232_g1;c32363_g1
GO:0003924	e	GTPase activity	13/3880	126/152923	2.1e-05	0.0955	molecular_function	c114372_g1;c124357_g2;c127539_g1;c133323_g1;c144635_g2;c153448_g1;c179150_g2;c181182_g1;c181182_g3;c181182_g4;c181182_g7;c93509_g1;c93509_g2
GO:0001664	e	G-protein coupled receptor binding	8/3880	47/152923	2.22e-05	0.101	molecular_function	c124357_g2;c144635_g2;c149964_g1;c162523_g1;c164073_g1;c174295_g3;c176786_g1;c190083_g1
GO:0009259	e	ribonucleotide metabolic process	29/3880	475/152923	2.22e-05	0.101	biological_process	c110542_g1;c114372_g1;c124357_g2;c127539_g1;c133323_g1;c140151_g2;c142376_g1;c144635_g2;c145608_g1;c149214_g1;c151476_g1;c153448_g1;c156584_g1;c158706_g1;c174919_g3;c175700_g1;c175700_g3;c178775_g1;c179150_g2;c181182_g1;c181182_g3;c181182_g4;c181182_g7;c181188_g3;c183001_g1;c256296_g1;c73225_g1;c93509_g1;c93509_g2
GO:0009952	e	anterior/posterior pattern specification	9/3880	61/152923	2.28e-05	0.103	biological_process	c168823_g1;c178510_g3;c180183_g1;c22026_g1;c26660_g1;c44601_g1;c46051_g2;c48087_g1;c92456_g2
GO:0060688	e	regulation of morphogenesis of a branching structure	6/3880	24/152923	2.41e-05	0.11	biological_process	c160740_g1;c163683_g3;c171622_g1;c51261_g1;c51261_g2;c96687_g2
GO:0009820	e	alkaloid metabolic process	6/3880	24/152923	2.41e-05	0.11	biological_process	c106629_g1;c145044_g1;c173950_g6;c179131_g5;c179397_g6;c70154_g1
GO:0043603	e	cellular amide metabolic process	12/3880	110/152923	2.47e-05	0.112	biological_process	c111819_g1;c140480_g1;c145044_g1;c173950_g6;c175311_g1;c179131_g5;c179397_g6;c181134_g6;c271240_g1;c31004_g1;c70154_g1;c97821_g1
GO:0003779	e	actin binding	16/3880	186/152923	2.49e-05	0.113	molecular_function	c126359_g1;c138307_g1;c142652_g1;c145078_g1;c147788_g1;c155517_g2;c162280_g1;c164635_g2;c164635_g3;c166389_g1;c172329_g1;c181188_g3;c181777_g2;c4388_g1;c73777_g1;c99225_g1
GO:0031347	e	regulation of defense response	11/3880	93/152923	2.5e-05	0.113	biological_process	c111819_g1;c160422_g1;c162079_g1;c165045_g1;c175777_g1;c179193_g3;c181051_g1;c181530_g2;c25090_g1;c8584_g1;c92123_g1
GO:0001755	e	neural crest cell migration	5/3880	15/152923	2.55e-05	0.116	biological_process	c142696_g1;c144570_g1;c168823_g1;c176002_g5;c180536_g3
GO:0044724	e	single-organism carbohydrate catabolic process	10/3880	77/152923	2.55e-05	0.116	biological_process	c115563_g1;c141203_g1;c141203_g2;c157442_g2;c175311_g1;c176494_g2;c183245_g1;c21984_g2;c249797_g1;c73327_g1
GO:0044271	e	cellular nitrogen compound biosynthetic process	28/3880	450/152923	2.64e-05	0.12	biological_process	c106629_g1;c111819_g1;c140480_g1;c141203_g1;c141203_g2;c149214_g1;c156584_g1;c157750_g2;c158662_g2;c161161_g2;c162168_g1;c169888_g1;c174919_g3;c178775_g1;c179131_g5;c179942_g20;c180695_g1;c183001_g1;c205232_g1;c22380_g1;c249797_g1;c256484_g1;c271240_g1;c31004_g1;c32363_g1;c47216_g1;c67102_g1;c97821_g1
GO:0042574	e	retinal metabolic process	4/3880	8/152923	2.67e-05	0.121	biological_process	c154346_g1;c157442_g2;c170852_g1;c22026_g1
GO:0016411	e	acylglycerol O-acyltransferase activity	4/3880	8/152923	2.67e-05	0.121	molecular_function	c156445_g1;c165822_g1;c167451_g1;c181821_g5
GO:0005506	e	iron ion binding	13/3880	129/152923	2.7e-05	0.123	molecular_function	c110207_g1;c132391_g1;c140103_g1;c157750_g2;c163026_g1;c170812_g1;c171774_g1;c174793_g2;c175887_g5;c177302_g3;c177586_g9;c36078_g1;c89156_g1
GO:0005829	e	cytosol	25/3880	389/152923	2.76e-05	0.125	cellular_component	c105404_g2;c110207_g1;c115563_g1;c126359_g1;c137683_g1;c138307_g1;c140151_g2;c142376_g1;c142652_g1;c145044_g1;c145078_g1;c151797_g1;c160422_g1;c162029_g2;c163026_g1;c170853_g3;c171276_g1;c178533_g3;c179193_g3;c179995_g2;c181782_g4;c250049_g1;c31004_g1;c92123_g1;c96181_g2
GO:0006812	e	cation transport	28/3880	454/152923	2.84e-05	0.129	biological_process	c110011_g1;c113162_g1;c125330_g2;c142376_g1;c148032_g1;c153702_g1;c157578_g1;c159790_g1;c161478_g1;c167505_g1;c168480_g7;c171276_g1;c172009_g1;c173678_g1;c175887_g5;c176824_g8;c177228_g1;c178533_g3;c178961_g1;c179025_g3;c179193_g3;c179836_g2;c227211_g1;c228384_g1;c249314_g1;c251510_g1;c90053_g1;c98942_g1
GO:0070201	e	regulation of establishment of protein localization	13/3880	130/152923	2.94e-05	0.133	biological_process	c126359_g1;c152594_g2;c156421_g1;c160422_g1;c162344_g3;c176438_g9;c181051_g1;c181530_g2;c226889_g1;c250049_g1;c292849_g1;c51261_g1;c51261_g2
GO:0070161	e	anchoring junction	9/3880	63/152923	2.97e-05	0.135	cellular_component	c106330_g1;c142652_g1;c145563_g2;c147788_g1;c152594_g2;c162344_g3;c175048_g1;c177663_g2;c181188_g3
GO:0030203	e	glycosaminoglycan metabolic process	8/3880	49/152923	3.04e-05	0.138	biological_process	c139351_g1;c139351_g2;c152332_g1;c164503_g1;c166904_g2;c167573_g2;c171276_g1;c232875_g1
GO:0016324	e	apical plasma membrane	8/3880	49/152923	3.04e-05	0.138	cellular_component	c138307_g1;c142652_g1;c161168_g1;c161478_g1;c170041_g3;c173218_g1;c251510_g1;c273314_g1
GO:0008219	e	cell death	11/3880	95/152923	3.05e-05	0.139	biological_process	c126387_g1;c145563_g2;c148762_g1;c149923_g1;c170232_g6;c175415_g11;c178510_g3;c178533_g3;c178772_g1;c54301_g1;c89554_g1
GO:0072521	e	purine-containing compound metabolic process	32/3880	556/152923	3.06e-05	0.139	biological_process	c110542_g1;c114372_g1;c124357_g2;c127539_g1;c133323_g1;c140151_g2;c142376_g1;c144635_g2;c144914_g1;c145608_g1;c149214_g1;c149964_g1;c151476_g1;c153448_g1;c156452_g1;c158706_g1;c169888_g1;c173950_g6;c174919_g3;c175700_g1;c175700_g3;c179150_g2;c181182_g1;c181182_g3;c181182_g4;c181182_g7;c181188_g3;c205232_g1;c256296_g1;c73225_g1;c93509_g1;c93509_g2
GO:0046128	e	purine ribonucleoside metabolic process	28/3880	459/152923	3.17e-05	0.144	biological_process	c110542_g1;c114372_g1;c124357_g2;c127539_g1;c133323_g1;c142376_g1;c144635_g2;c145608_g1;c149214_g1;c149964_g1;c151476_g1;c153448_g1;c156452_g1;c158706_g1;c169888_g1;c174919_g3;c175700_g1;c175700_g3;c179150_g2;c181182_g1;c181182_g3;c181182_g4;c181182_g7;c181188_g3;c256296_g1;c73225_g1;c93509_g1;c93509_g2
GO:0016052	e	carbohydrate catabolic process	10/3880	79/152923	3.2e-05	0.145	biological_process	c115563_g1;c141203_g1;c141203_g2;c157442_g2;c175311_g1;c176494_g2;c183245_g1;c21984_g2;c249797_g1;c73327_g1
GO:0051223	e	regulation of protein transport	12/3880	113/152923	3.24e-05	0.147	biological_process	c126359_g1;c156421_g1;c160422_g1;c162344_g3;c176438_g9;c181051_g1;c181530_g2;c226889_g1;c250049_g1;c292849_g1;c51261_g1;c51261_g2
GO:0005198	e	structural molecule activity	20/3880	277/152923	3.39e-05	0.154	molecular_function	c114372_g1;c127539_g1;c133323_g1;c151040_g1;c153448_g1;c156734_g1;c157960_g1;c157960_g2;c160840_g1;c169173_g2;c169173_g3;c169173_g4;c171094_g1;c173196_g1;c173218_g1;c179150_g2;c181652_g4;c226877_g1;c271841_g1;c44609_g1
GO:0042278	e	purine nucleoside metabolic process	28/3880	462/152923	3.41e-05	0.155	biological_process	c110542_g1;c114372_g1;c124357_g2;c127539_g1;c133323_g1;c142376_g1;c144635_g2;c145608_g1;c149214_g1;c149964_g1;c151476_g1;c153448_g1;c156452_g1;c158706_g1;c169888_g1;c174919_g3;c175700_g1;c175700_g3;c179150_g2;c181182_g1;c181182_g3;c181182_g4;c181182_g7;c181188_g3;c256296_g1;c73225_g1;c93509_g1;c93509_g2
GO:0021700	e	developmental maturation	8/3880	50/152923	3.54e-05	0.161	biological_process	c110606_g2;c154921_g1;c171622_g1;c175311_g1;c179193_g3;c22026_g1;c48087_g1;c92123_g1
GO:0004866	e	endopeptidase inhibitor activity	7/3880	37/152923	3.55e-05	0.161	molecular_function	c161001_g1;c167688_g3;c171551_g1;c177412_g1;c25090_g1;c62105_g1;c96181_g2
GO:0006558	e	L-phenylalanine metabolic process	7/3880	37/152923	3.55e-05	0.161	biological_process	c106629_g1;c115563_g1;c141203_g1;c141203_g2;c157442_g2;c174826_g1;c249797_g1
GO:1902221	e	erythrose 4-phosphate/phosphoenolpyruvate family amino acid metabolic process	7/3880	37/152923	3.55e-05	0.161	biological_process	c106629_g1;c115563_g1;c141203_g1;c141203_g2;c157442_g2;c174826_g1;c249797_g1
GO:0046700	e	heterocycle catabolic process	29/3880	492/152923	3.59e-05	0.163	biological_process	c110207_g1;c114372_g1;c124357_g2;c127539_g1;c133323_g1;c139208_g1;c140151_g2;c140480_g1;c144635_g2;c145608_g1;c149964_g1;c151476_g1;c153448_g1;c158706_g1;c163217_g6;c175700_g1;c175700_g3;c179150_g2;c181182_g1;c181182_g3;c181182_g4;c181182_g7;c181188_g3;c183001_g1;c204671_g1;c256296_g1;c73225_g1;c93509_g1;c93509_g2
GO:0030374	e	ligand-dependent nuclear receptor transcription coactivator activity	5/3880	16/152923	3.63e-05	0.165	molecular_function	c139208_g1;c168204_g1;c171276_g1;c178533_g3;c92123_g1
GO:0033993	e	response to lipid	14/3880	152/152923	3.7e-05	0.168	biological_process	c129642_g2;c140151_g2;c160422_g1;c163683_g3;c173218_g1;c175887_g5;c176438_g9;c177836_g8;c178772_g1;c22026_g1;c227211_g1;c249019_g1;c25090_g1;c92123_g1
GO:0044270	e	cellular nitrogen compound catabolic process	29/3880	493/152923	3.71e-05	0.168	biological_process	c110207_g1;c114372_g1;c124357_g2;c127539_g1;c133323_g1;c139208_g1;c140151_g2;c140480_g1;c144635_g2;c145608_g1;c149964_g1;c151476_g1;c153448_g1;c158706_g1;c163217_g6;c175700_g1;c175700_g3;c179150_g2;c181182_g1;c181182_g3;c181182_g4;c181182_g7;c181188_g3;c183001_g1;c204671_g1;c256296_g1;c73225_g1;c93509_g1;c93509_g2
GO:0016265	e	death	11/3880	97/152923	3.71e-05	0.169	biological_process	c126387_g1;c145563_g2;c148762_g1;c149923_g1;c170232_g6;c175415_g11;c178510_g3;c178533_g3;c178772_g1;c54301_g1;c89554_g1
GO:0043406	e	positive regulation of MAP kinase activity	9/3880	65/152923	3.83e-05	0.174	biological_process	c145069_g1;c145563_g2;c145563_g3;c160740_g1;c166684_g2;c170867_g1;c171276_g1;c292849_g1;c96687_g2
GO:0035295	e	tube development	9/3880	65/152923	3.83e-05	0.174	biological_process	c129642_g2;c155316_g1;c161478_g1;c163683_g3;c168823_g1;c173818_g1;c178510_g3;c22026_g1;c48087_g1
GO:0009141	e	nucleoside triphosphate metabolic process	27/3880	435/152923	3.86e-05	0.175	biological_process	c110542_g1;c114372_g1;c124357_g2;c127539_g1;c133323_g1;c142376_g1;c144635_g2;c145608_g1;c149214_g1;c151476_g1;c153448_g1;c156584_g1;c158706_g1;c174919_g3;c175700_g1;c175700_g3;c179150_g2;c181182_g1;c181182_g3;c181182_g4;c181182_g7;c181188_g3;c256296_g1;c32363_g1;c73225_g1;c93509_g1;c93509_g2
GO:0060326	e	cell chemotaxis	6/3880	26/152923	3.95e-05	0.179	biological_process	c140151_g2;c147788_g1;c164073_g1;c174497_g1;c227211_g1;c92456_g2
GO:0051240	e	positive regulation of multicellular organismal process	13/3880	134/152923	4.04e-05	0.183	biological_process	c140151_g2;c156445_g1;c163683_g3;c168204_g1;c171276_g1;c173218_g1;c175531_g1;c176438_g9;c178510_g3;c227211_g1;c25090_g1;c292849_g1;c96181_g2
GO:0048562	e	embryonic organ morphogenesis	8/3880	51/152923	4.11e-05	0.186	biological_process	c129642_g2;c142696_g1;c163683_g3;c169070_g1;c173818_g1;c227095_g1;c26660_g1;c48087_g1
GO:0034599	e	cellular response to oxidative stress	8/3880	51/152923	4.11e-05	0.186	biological_process	c115563_g1;c126387_g1;c156421_g1;c168204_g1;c175311_g1;c226889_g1;c249019_g1;c96181_g2
GO:0061134	e	peptidase regulator activity	8/3880	51/152923	4.11e-05	0.186	molecular_function	c161001_g1;c167688_g3;c171551_g1;c173218_g1;c177412_g1;c25090_g1;c62105_g1;c96181_g2
GO:0060560	e	developmental growth involved in morphogenesis	7/3880	38/152923	4.26e-05	0.193	biological_process	c144570_g1;c152594_g2;c170852_g1;c176002_g5;c178510_g3;c178772_g1;c180158_g3
GO:0050778	e	positive regulation of immune response	10/3880	82/152923	4.43e-05	0.201	biological_process	c140151_g2;c145078_g1;c147501_g1;c160422_g1;c162079_g1;c164001_g1;c175531_g1;c179193_g3;c181051_g1;c181530_g2
GO:0042454	e	ribonucleoside catabolic process	23/3880	353/152923	4.59e-05	0.208	biological_process	c114372_g1;c124357_g2;c127539_g1;c133323_g1;c144635_g2;c145608_g1;c149964_g1;c151476_g1;c153448_g1;c158706_g1;c163217_g6;c175700_g1;c175700_g3;c179150_g2;c181182_g1;c181182_g3;c181182_g4;c181182_g7;c181188_g3;c256296_g1;c73225_g1;c93509_g1;c93509_g2
GO:0022891	e	substrate-specific transmembrane transporter activity	31/3880	544/152923	4.65e-05	0.211	molecular_function	c110011_g1;c113162_g1;c125330_g2;c145195_g1;c145195_g2;c148032_g1;c152897_g1;c153702_g1;c157578_g1;c159790_g1;c160469_g2;c161478_g1;c164033_g1;c164112_g1;c167505_g1;c168480_g7;c169360_g1;c171106_g1;c171776_g1;c172009_g1;c173678_g1;c176824_g8;c177228_g1;c178414_g5;c178961_g1;c179025_g3;c228384_g1;c249314_g1;c251510_g1;c90053_g1;c98942_g1
GO:0016114	e	terpenoid biosynthetic process	4/3880	9/152923	4.71e-05	0.214	biological_process	c154346_g1;c157442_g2;c170852_g1;c22026_g1
GO:0014032	e	neural crest cell development	4/3880	9/152923	4.71e-05	0.214	biological_process	c170852_g1;c22026_g1;c51261_g1;c51261_g2
GO:0014031	e	mesenchymal cell development	4/3880	9/152923	4.71e-05	0.214	biological_process	c170852_g1;c22026_g1;c51261_g1;c51261_g2
GO:0042592	e	homeostatic process	19/3880	261/152923	4.71e-05	0.214	biological_process	c126743_g1;c139420_g1;c140151_g2;c159790_g1;c163404_g1;c164073_g1;c167451_g1;c170812_g1;c171276_g1;c173218_g1;c174582_g1;c175887_g5;c178533_g3;c226889_g1;c227211_g1;c31004_g1;c92123_g1;c96687_g2;c98942_g1
GO:0030278	e	regulation of ossification	8/3880	52/152923	4.74e-05	0.215	biological_process	c163683_g3;c166812_g4;c171276_g1;c175887_g5;c176438_g9;c178510_g3;c51261_g1;c51261_g2
GO:0001666	e	response to hypoxia	8/3880	52/152923	4.74e-05	0.215	biological_process	c106330_g1;c173196_g1;c173218_g1;c176438_g9;c178510_g3;c181652_g4;c182376_g3;c249019_g1
GO:0036293	e	response to decreased oxygen levels	8/3880	52/152923	4.74e-05	0.215	biological_process	c106330_g1;c173196_g1;c173218_g1;c176438_g9;c178510_g3;c181652_g4;c182376_g3;c249019_g1
GO:0002253	e	activation of immune response	9/3880	67/152923	4.9e-05	0.222	biological_process	c140151_g2;c145078_g1;c160422_g1;c162079_g1;c164001_g1;c175531_g1;c179193_g3;c181051_g1;c181530_g2
GO:0019319	e	hexose biosynthetic process	9/3880	67/152923	4.9e-05	0.222	biological_process	c115563_g1;c141203_g1;c141203_g2;c157442_g2;c180695_g1;c20463_g1;c21984_g2;c249797_g1;c73327_g1
GO:0042995	e	cell projection	23/3880	355/152923	5e-05	0.227	cellular_component	c126359_g1;c126743_g1;c131975_g1;c137683_g1;c138307_g1;c140191_g3;c142376_g1;c142652_g1;c145078_g1;c145563_g2;c145563_g3;c147788_g1;c150925_g1;c151040_g1;c160740_g1;c161478_g1;c162344_g3;c164377_g3;c172329_g1;c173218_g1;c176002_g5;c30332_g1;c58226_g1
GO:0007264	e	small GTPase mediated signal transduction	16/3880	197/152923	5.01e-05	0.227	biological_process	c126387_g1;c151476_g1;c152579_g1;c156069_g1;c157419_g1;c158706_g1;c163532_g1;c164073_g1;c171276_g1;c172329_g1;c176556_g5;c23609_g1;c250049_g1;c256296_g1;c4831_g1;c73225_g1
GO:0006694	e	steroid biosynthetic process	7/3880	39/152923	5.08e-05	0.23	biological_process	c126690_g1;c157442_g2;c171276_g1;c175311_g1;c175887_g5;c177836_g8;c179890_g2
GO:0042802	e	identical protein binding	22/3880	332/152923	5.17e-05	0.235	molecular_function	c126359_g1;c142696_g1;c149964_g1;c156421_g1;c157442_g2;c160422_g1;c160740_g1;c162523_g1;c163217_g6;c170853_g3;c171106_g1;c172652_g2;c173196_g1;c175311_g1;c176438_g9;c178775_g1;c179193_g3;c180094_g1;c181182_g7;c20463_g1;c226889_g1;c89554_g1
GO:0009164	e	nucleoside catabolic process	23/3880	356/152923	5.22e-05	0.237	biological_process	c114372_g1;c124357_g2;c127539_g1;c133323_g1;c144635_g2;c145608_g1;c149964_g1;c151476_g1;c153448_g1;c158706_g1;c163217_g6;c175700_g1;c175700_g3;c179150_g2;c181182_g1;c181182_g3;c181182_g4;c181182_g7;c181188_g3;c256296_g1;c73225_g1;c93509_g1;c93509_g2
GO:0034655	e	nucleobase-containing compound catabolic process	28/3880	478/152923	5.39e-05	0.245	biological_process	c110207_g1;c114372_g1;c124357_g2;c127539_g1;c133323_g1;c139208_g1;c140151_g2;c144635_g2;c145608_g1;c149964_g1;c151476_g1;c153448_g1;c158706_g1;c163217_g6;c175700_g1;c175700_g3;c179150_g2;c181182_g1;c181182_g3;c181182_g4;c181182_g7;c181188_g3;c183001_g1;c204671_g1;c256296_g1;c73225_g1;c93509_g1;c93509_g2
GO:1901658	e	glycosyl compound catabolic process	23/3880	357/152923	5.45e-05	0.247	biological_process	c114372_g1;c124357_g2;c127539_g1;c133323_g1;c144635_g2;c145608_g1;c149964_g1;c151476_g1;c153448_g1;c158706_g1;c163217_g6;c175700_g1;c175700_g3;c179150_g2;c181182_g1;c181182_g3;c181182_g4;c181182_g7;c181188_g3;c256296_g1;c73225_g1;c93509_g1;c93509_g2
GO:0071345	e	cellular response to cytokine stimulus	10/3880	84/152923	5.46e-05	0.248	biological_process	c139351_g2;c152897_g1;c157008_g3;c160995_g1;c173818_g1;c174569_g4;c179597_g2;c181182_g7;c20463_g1;c96738_g1
GO:0070482	e	response to oxygen levels	8/3880	53/152923	5.46e-05	0.248	biological_process	c106330_g1;c173196_g1;c173218_g1;c176438_g9;c178510_g3;c181652_g4;c182376_g3;c249019_g1
GO:0031253	e	cell projection membrane	9/3880	68/152923	5.52e-05	0.25	cellular_component	c131975_g1;c145563_g2;c150925_g1;c152594_g2;c170041_g3;c172329_g1;c178533_g3;c178542_g2;c273314_g1
GO:0004222	e	metalloendopeptidase activity	9/3880	68/152923	5.52e-05	0.25	molecular_function	c137050_g1;c139541_g1;c142390_g1;c161955_g1;c162969_g1;c165480_g1;c171551_g1;c175110_g1;c3615_g1
GO:0010243	e	response to organonitrogen compound	12/3880	120/152923	5.88e-05	0.267	biological_process	c112805_g1;c131975_g1;c140151_g2;c160422_g1;c169070_g1;c169703_g1;c171276_g1;c178510_g3;c20463_g1;c8584_g1;c92123_g1;c96789_g1
GO:0043408	e	regulation of MAPK cascade	15/3880	179/152923	5.95e-05	0.27	biological_process	c145069_g1;c145563_g2;c145563_g3;c160740_g1;c162967_g1;c163683_g3;c166684_g2;c170867_g1;c171276_g1;c173218_g1;c177991_g1;c226889_g1;c292849_g1;c83697_g1;c96687_g2
GO:0030414	e	peptidase inhibitor activity	7/3880	40/152923	6.02e-05	0.273	molecular_function	c161001_g1;c167688_g3;c171551_g1;c177412_g1;c25090_g1;c62105_g1;c96181_g2
GO:0009166	e	nucleotide catabolic process	23/3880	360/152923	6.18e-05	0.281	biological_process	c114372_g1;c124357_g2;c127539_g1;c133323_g1;c140151_g2;c144635_g2;c145608_g1;c151476_g1;c153448_g1;c158706_g1;c175700_g1;c175700_g3;c179150_g2;c181182_g1;c181182_g3;c181182_g4;c181182_g7;c181188_g3;c183001_g1;c256296_g1;c73225_g1;c93509_g1;c93509_g2
GO:0072523	e	purine-containing compound catabolic process	23/3880	360/152923	6.18e-05	0.281	biological_process	c114372_g1;c124357_g2;c127539_g1;c133323_g1;c140151_g2;c144635_g2;c145608_g1;c149964_g1;c151476_g1;c153448_g1;c158706_g1;c175700_g1;c175700_g3;c179150_g2;c181182_g1;c181182_g3;c181182_g4;c181182_g7;c181188_g3;c256296_g1;c73225_g1;c93509_g1;c93509_g2
GO:0048037	e	cofactor binding	17/3880	222/152923	6.19e-05	0.281	molecular_function	c106629_g1;c118602_g1;c145114_g1;c157442_g2;c157674_g2;c157750_g2;c159267_g2;c163404_g1;c164716_g1;c171774_g1;c175311_g1;c177836_g8;c182106_g4;c183245_g1;c20463_g1;c25016_g1;c31004_g1
GO:0051707	e	response to other organism	9/3880	69/152923	6.2e-05	0.282	biological_process	c139208_g1;c145608_g1;c162079_g1;c175415_g11;c175531_g1;c177284_g5;c179890_g2;c181051_g1;c25090_g1
GO:0046649	e	lymphocyte activation	9/3880	69/152923	6.2e-05	0.282	biological_process	c126359_g1;c127071_g2;c131811_g1;c153116_g1;c172652_g2;c173818_g1;c175531_g1;c178533_g3;c179597_g2
GO:0030162	e	regulation of proteolysis	13/3880	140/152923	6.38e-05	0.289	biological_process	c110606_g2;c161001_g1;c162672_g1;c167688_g3;c171551_g1;c173218_g1;c177412_g1;c25090_g1;c31004_g1;c4593_g1;c62105_g1;c92123_g1;c96181_g2
GO:0050501	e	hyaluronan synthase activity	3/3880	4/152923	6.4e-05	0.291	molecular_function	c139351_g1;c139351_g2;c164503_g1
GO:0070986	e	left/right axis specification	3/3880	4/152923	6.4e-05	0.291	biological_process	c142696_g1;c152594_g2;c178510_g3
GO:0010715	e	regulation of extracellular matrix disassembly	3/3880	4/152923	6.4e-05	0.291	biological_process	c161001_g1;c249019_g1;c58226_g1
GO:0030213	e	hyaluronan biosynthetic process	3/3880	4/152923	6.4e-05	0.291	biological_process	c139351_g1;c139351_g2;c164503_g1
GO:0009199	e	ribonucleoside triphosphate metabolic process	26/3880	427/152923	6.47e-05	0.294	biological_process	c110542_g1;c114372_g1;c124357_g2;c127539_g1;c133323_g1;c142376_g1;c144635_g2;c145608_g1;c149214_g1;c151476_g1;c153448_g1;c156584_g1;c158706_g1;c174919_g3;c175700_g1;c175700_g3;c179150_g2;c181182_g1;c181182_g3;c181182_g4;c181182_g7;c181188_g3;c256296_g1;c73225_g1;c93509_g1;c93509_g2
GO:0050817	e	coagulation	5/3880	18/152923	6.82e-05	0.309	biological_process	c132237_g1;c144461_g2;c161168_g1;c6198_g1;c62105_g1
GO:0050900	e	leukocyte migration	5/3880	18/152923	6.82e-05	0.309	biological_process	c140151_g2;c172329_g1;c174497_g1;c176533_g3;c227211_g1
GO:0007596	e	blood coagulation	5/3880	18/152923	6.82e-05	0.309	biological_process	c132237_g1;c144461_g2;c161168_g1;c6198_g1;c62105_g1
GO:0044427	e	chromosomal part	23/3880	363/152923	7e-05	0.318	cellular_component	c105404_g2;c110606_g2;c121309_g1;c139208_g1;c142696_g1;c145608_g1;c148538_g1;c151797_g1;c156004_g1;c159351_g4;c166812_g4;c168204_g1;c169070_g1;c172652_g2;c178510_g3;c178533_g3;c179201_g1;c179836_g2;c51261_g1;c51261_g2;c67102_g1;c69057_g1;c92123_g1
GO:0006022	e	aminoglycan metabolic process	8/3880	55/152923	7.18e-05	0.326	biological_process	c139351_g1;c139351_g2;c152332_g1;c164503_g1;c166904_g2;c167573_g2;c171276_g1;c232875_g1
GO:1901292	e	nucleoside phosphate catabolic process	23/3880	364/152923	7.3e-05	0.331	biological_process	c114372_g1;c124357_g2;c127539_g1;c133323_g1;c140151_g2;c144635_g2;c145608_g1;c151476_g1;c153448_g1;c158706_g1;c175700_g1;c175700_g3;c179150_g2;c181182_g1;c181182_g3;c181182_g4;c181182_g7;c181188_g3;c183001_g1;c256296_g1;c73225_g1;c93509_g1;c93509_g2
GO:0051336	e	regulation of hydrolase activity	26/3880	433/152923	7.46e-05	0.338	biological_process	c130976_g1;c138169_g2;c15480_g1;c156421_g1;c161001_g1;c161628_g1;c164073_g1;c167688_g3;c168916_g1;c169886_g1;c170823_g1;c171276_g1;c171551_g1;c172032_g1;c173218_g1;c176824_g8;c177311_g7;c177412_g1;c178829_g1;c25090_g1;c29828_g1;c4831_g1;c62105_g1;c92123_g1;c96181_g2;c96850_g1
GO:0000122	e	negative regulation of transcription from RNA polymerase II promoter	15/3880	183/152923	7.65e-05	0.347	biological_process	c106800_g2;c110606_g2;c129642_g2;c142696_g1;c161020_g1;c162672_g1;c169070_g1;c170524_g1;c173213_g5;c173218_g1;c178510_g3;c179995_g2;c51261_g1;c51261_g2;c92123_g1
GO:0001816	e	cytokine production	4/3880	10/152923	7.69e-05	0.349	biological_process	c127071_g2;c162079_g1;c173213_g5;c175311_g1
GO:0061135	e	endopeptidase regulator activity	7/3880	42/152923	8.33e-05	0.378	molecular_function	c161001_g1;c167688_g3;c171551_g1;c177412_g1;c25090_g1;c62105_g1;c96181_g2
GO:0010564	e	regulation of cell cycle process	12/3880	125/152923	8.74e-05	0.397	biological_process	c106330_g1;c110606_g2;c152655_g1;c156421_g1;c156734_g1;c159351_g4;c162523_g1;c163683_g3;c181782_g4;c250049_g1;c271368_g1;c96252_g1
GO:1901615	e	organic hydroxy compound metabolic process	12/3880	125/152923	8.74e-05	0.397	biological_process	c115563_g1;c145563_g3;c154346_g1;c170852_g1;c171276_g1;c175311_g1;c175887_g5;c179890_g2;c181821_g5;c22026_g1;c73327_g1;c97821_g1
GO:0006006	e	glucose metabolic process	10/3880	89/152923	8.97e-05	0.407	biological_process	c115563_g1;c141203_g1;c141203_g2;c157442_g2;c175311_g1;c183245_g1;c20463_g1;c21984_g2;c249797_g1;c73327_g1
GO:0045766	e	positive regulation of angiogenesis	5/3880	19/152923	9.06e-05	0.411	biological_process	c126387_g1;c171276_g1;c178533_g3;c249019_g1;c25090_g1
GO:0046425	e	regulation of JAK-STAT cascade	5/3880	19/152923	9.06e-05	0.411	biological_process	c146592_g1;c173218_g1;c178510_g3;c271368_g1;c8584_g1
GO:0022892	e	substrate-specific transporter activity	33/3880	621/152923	9.16e-05	0.416	molecular_function	c110011_g1;c113162_g1;c125330_g2;c126690_g1;c132391_g1;c145195_g1;c145195_g2;c148032_g1;c152897_g1;c153702_g1;c157578_g1;c159790_g1;c160469_g2;c161478_g1;c164033_g1;c164112_g1;c167505_g1;c168480_g7;c169360_g1;c171106_g1;c171776_g1;c172009_g1;c173678_g1;c176824_g8;c177228_g1;c178414_g5;c178961_g1;c179025_g3;c228384_g1;c249314_g1;c251510_g1;c90053_g1;c98942_g1
GO:2000027	e	regulation of organ morphogenesis	8/3880	57/152923	9.31e-05	0.423	biological_process	c160740_g1;c163683_g3;c171276_g1;c171622_g1;c178510_g3;c51261_g1;c51261_g2;c96687_g2
GO:0000096	e	sulfur amino acid metabolic process	7/3880	43/152923	9.73e-05	0.442	biological_process	c106629_g1;c111819_g1;c169888_g1;c170960_g1;c31004_g1;c89227_g1;c92466_g2
GO:0055001	e	muscle cell development	7/3880	43/152923	9.73e-05	0.442	biological_process	c138169_g2;c142696_g1;c162280_g1;c162523_g1;c166616_g1;c178510_g3;c181652_g4
GO:0060341	e	regulation of cellular localization	18/3880	253/152923	9.84e-05	0.447	biological_process	c105404_g2;c126359_g1;c156421_g1;c160422_g1;c162344_g3;c173218_g1;c176438_g9;c176556_g5;c178510_g3;c178533_g3;c181051_g1;c181217_g1;c181530_g2;c226889_g1;c250049_g1;c292849_g1;c51261_g1;c51261_g2
GO:0010035	e	response to inorganic substance	10/3880	90/152923	9.87e-05	0.448	biological_process	c126387_g1;c144248_g1;c156421_g1;c173218_g1;c175700_g1;c175700_g11;c226889_g1;c249019_g1;c92123_g1;c96181_g2
GO:1903047	e	mitotic cell cycle process	14/3880	167/152923	0.000103	0.468	biological_process	c110606_g2;c121309_g1;c151797_g1;c156734_g1;c159351_g4;c162672_g1;c172329_g1;c179836_g2;c181782_g4;c250049_g1;c271368_g1;c67433_g1;c69057_g1;c96252_g1
GO:0050877	e	neurological system process	14/3880	168/152923	0.00011	0.498	biological_process	c1361_g1;c138307_g1;c145273_g1;c152897_g1;c157442_g2;c160309_g2;c161478_g1;c170852_g1;c176533_g3;c179995_g2;c227095_g1;c51261_g1;c51261_g2;c96252_g1
GO:0008237	e	metallopeptidase activity	12/3880	128/152923	0.00011	0.499	molecular_function	c126359_g1;c137050_g1;c139541_g1;c142390_g1;c161955_g1;c162969_g1;c165480_g1;c165480_g2;c171551_g1;c175110_g1;c179298_g1;c3615_g1
GO:0032101	e	regulation of response to external stimulus	12/3880	128/152923	0.00011	0.499	biological_process	c111819_g1;c144570_g1;c160740_g1;c165045_g1;c171276_g1;c173218_g1;c175887_g5;c227211_g1;c25090_g1;c51261_g1;c51261_g2;c96687_g2
GO:0014706	e	striated muscle tissue development	7/3880	44/152923	0.000113	0.514	biological_process	c142696_g1;c168823_g1;c172652_g2;c173218_g1;c178510_g3;c22026_g1;c96687_g2
GO:0022407	e	regulation of cell-cell adhesion	6/3880	31/152923	0.000113	0.515	biological_process	c139351_g2;c152594_g2;c161020_g1;c163683_g3;c51261_g1;c51261_g2
GO:0050878	e	regulation of body fluid levels	6/3880	31/152923	0.000113	0.515	biological_process	c132237_g1;c144461_g2;c161168_g1;c173218_g1;c6198_g1;c62105_g1
GO:0009897	e	external side of plasma membrane	6/3880	31/152923	0.000113	0.515	cellular_component	c126195_g1;c144248_g1;c152897_g1;c169703_g1;c181568_g3;c30332_g1
GO:0046165	e	alcohol biosynthetic process	6/3880	31/152923	0.000113	0.515	biological_process	c171276_g1;c175311_g1;c175887_g5;c179890_g2;c73327_g1;c97821_g1
GO:0046130	e	purine ribonucleoside catabolic process	22/3880	351/152923	0.000116	0.527	biological_process	c114372_g1;c124357_g2;c127539_g1;c133323_g1;c144635_g2;c145608_g1;c149964_g1;c151476_g1;c153448_g1;c158706_g1;c175700_g1;c175700_g3;c179150_g2;c181182_g1;c181182_g3;c181182_g4;c181182_g7;c181188_g3;c256296_g1;c73225_g1;c93509_g1;c93509_g2
GO:0006152	e	purine nucleoside catabolic process	22/3880	351/152923	0.000116	0.527	biological_process	c114372_g1;c124357_g2;c127539_g1;c133323_g1;c144635_g2;c145608_g1;c149964_g1;c151476_g1;c153448_g1;c158706_g1;c175700_g1;c175700_g3;c179150_g2;c181182_g1;c181182_g3;c181182_g4;c181182_g7;c181188_g3;c256296_g1;c73225_g1;c93509_g1;c93509_g2
GO:0009205	e	purine ribonucleoside triphosphate metabolic process	25/3880	421/152923	0.000118	0.534	biological_process	c110542_g1;c114372_g1;c124357_g2;c127539_g1;c133323_g1;c142376_g1;c144635_g2;c145608_g1;c149214_g1;c151476_g1;c153448_g1;c158706_g1;c174919_g3;c175700_g1;c175700_g3;c179150_g2;c181182_g1;c181182_g3;c181182_g4;c181182_g7;c181188_g3;c256296_g1;c73225_g1;c93509_g1;c93509_g2
GO:0007017	e	microtubule-based process	17/3880	234/152923	0.000118	0.535	biological_process	c110606_g2;c114372_g1;c121309_g1;c125956_g2;c127539_g1;c133323_g1;c145078_g1;c153448_g1;c156734_g1;c160608_g1;c168836_g1;c171886_g1;c179150_g2;c181652_g4;c5765_g1;c69057_g1;c96252_g1
GO:0031532	e	actin cytoskeleton reorganization	5/3880	20/152923	0.000118	0.537	biological_process	c145563_g2;c145563_g3;c147788_g1;c172329_g1;c177991_g1
GO:0007599	e	hemostasis	5/3880	20/152923	0.000118	0.537	biological_process	c132237_g1;c144461_g2;c161168_g1;c6198_g1;c62105_g1
GO:0070301	e	cellular response to hydrogen peroxide	5/3880	20/152923	0.000118	0.537	biological_process	c126387_g1;c156421_g1;c226889_g1;c249019_g1;c96181_g2
GO:0048048	e	embryonic eye morphogenesis	4/3880	11/152923	0.000118	0.537	biological_process	c129642_g2;c163683_g3;c169070_g1;c227095_g1
GO:0070098	e	chemokine-mediated signaling pathway	4/3880	11/152923	0.000118	0.537	biological_process	c157008_g3;c160995_g1;c174569_g4;c96738_g1
GO:0051260	e	protein homooligomerization	10/3880	92/152923	0.000119	0.539	biological_process	c125330_g2;c153702_g1;c156421_g1;c157578_g1;c163217_g6;c173218_g1;c173678_g1;c176501_g4;c178775_g1;c73777_g1
GO:0008202	e	steroid metabolic process	8/3880	59/152923	0.000119	0.542	biological_process	c126690_g1;c157442_g2;c171276_g1;c175311_g1;c175887_g5;c177836_g8;c179890_g2;c251510_g1
GO:0009144	e	purine nucleoside triphosphate metabolic process	25/3880	423/152923	0.000124	0.564	biological_process	c110542_g1;c114372_g1;c124357_g2;c127539_g1;c133323_g1;c142376_g1;c144635_g2;c145608_g1;c149214_g1;c151476_g1;c153448_g1;c158706_g1;c174919_g3;c175700_g1;c175700_g3;c179150_g2;c181182_g1;c181182_g3;c181182_g4;c181182_g7;c181188_g3;c256296_g1;c73225_g1;c93509_g1;c93509_g2
GO:1901698	e	response to nitrogen compound	12/3880	130/152923	0.000127	0.578	biological_process	c112805_g1;c131975_g1;c140151_g2;c160422_g1;c169070_g1;c169703_g1;c171276_g1;c178510_g3;c20463_g1;c8584_g1;c92123_g1;c96789_g1
GO:0051259	e	protein oligomerization	12/3880	130/152923	0.000127	0.578	biological_process	c125330_g2;c153702_g1;c156421_g1;c157578_g1;c162523_g1;c163217_g6;c173218_g1;c173678_g1;c176501_g4;c178775_g1;c205232_g1;c73777_g1
GO:0016705	e	oxidoreductase activity, acting on paired donors, with incorporation or reduction of molecular oxygen	11/3880	111/152923	0.000128	0.581	molecular_function	c140103_g1;c155826_g1;c157750_g2;c170812_g1;c174793_g2;c175887_g5;c177302_g2;c177302_g3;c177586_g9;c36078_g1;c89156_g1
GO:0032880	e	regulation of protein localization	14/3880	171/152923	0.000132	0.601	biological_process	c126359_g1;c152594_g2;c156421_g1;c160422_g1;c162344_g3;c176438_g9;c181051_g1;c181530_g2;c226889_g1;c250049_g1;c292849_g1;c4546_g1;c51261_g1;c51261_g2
GO:0002521	e	leukocyte differentiation	8/3880	60/152923	0.000135	0.612	biological_process	c127071_g2;c131811_g1;c143800_g1;c153116_g1;c172652_g2;c173818_g1;c179836_g2;c92123_g1
GO:0006096	e	glycolytic process	8/3880	60/152923	0.000135	0.612	biological_process	c115563_g1;c141203_g1;c141203_g2;c157442_g2;c176494_g2;c21984_g2;c249797_g1;c73327_g1
GO:0009261	e	ribonucleotide catabolic process	22/3880	355/152923	0.000136	0.619	biological_process	c114372_g1;c124357_g2;c127539_g1;c133323_g1;c140151_g2;c144635_g2;c145608_g1;c151476_g1;c153448_g1;c158706_g1;c175700_g1;c175700_g3;c179150_g2;c181182_g1;c181182_g3;c181182_g4;c181182_g7;c181188_g3;c256296_g1;c73225_g1;c93509_g1;c93509_g2
GO:0009154	e	purine ribonucleotide catabolic process	22/3880	355/152923	0.000136	0.619	biological_process	c114372_g1;c124357_g2;c127539_g1;c133323_g1;c140151_g2;c144635_g2;c145608_g1;c151476_g1;c153448_g1;c158706_g1;c175700_g1;c175700_g3;c179150_g2;c181182_g1;c181182_g3;c181182_g4;c181182_g7;c181188_g3;c256296_g1;c73225_g1;c93509_g1;c93509_g2
GO:0006195	e	purine nucleotide catabolic process	22/3880	355/152923	0.000136	0.619	biological_process	c114372_g1;c124357_g2;c127539_g1;c133323_g1;c140151_g2;c144635_g2;c145608_g1;c151476_g1;c153448_g1;c158706_g1;c175700_g1;c175700_g3;c179150_g2;c181182_g1;c181182_g3;c181182_g4;c181182_g7;c181188_g3;c256296_g1;c73225_g1;c93509_g1;c93509_g2
GO:2001237	e	negative regulation of extrinsic apoptotic signaling pathway	6/3880	32/152923	0.000137	0.62	biological_process	c181568_g3;c181652_g4;c25090_g1;c31004_g1;c51261_g1;c51261_g2
GO:0000302	e	response to reactive oxygen species	7/3880	46/152923	0.000151	0.687	biological_process	c126387_g1;c156421_g1;c162672_g1;c179193_g3;c226889_g1;c249019_g1;c96181_g2
GO:0090092	e	regulation of transmembrane receptor protein serine/threonine kinase signaling pathway	8/3880	61/152923	0.000152	0.689	biological_process	c105404_g2;c162523_g1;c163683_g3;c169070_g1;c173218_g1;c176438_g9;c178510_g3;c179201_g1
GO:0048592	e	eye morphogenesis	5/3880	21/152923	0.000152	0.69	biological_process	c129642_g2;c161478_g1;c163683_g3;c169070_g1;c227095_g1
GO:0006769	e	nicotinamide metabolic process	5/3880	21/152923	0.000152	0.69	biological_process	c145044_g1;c173950_g6;c179131_g5;c179397_g6;c70154_g1
GO:0005179	e	hormone activity	5/3880	21/152923	0.000152	0.69	molecular_function	c150377_g2;c166692_g2;c171669_g1;c190083_g1;c67709_g1
GO:0019432	e	triglyceride biosynthetic process	3/3880	5/152923	0.000157	0.713	biological_process	c165822_g1;c167451_g1;c181821_g5
GO:0070562	e	regulation of vitamin D receptor signaling pathway	3/3880	5/152923	0.000157	0.713	biological_process	c175887_g5;c51261_g1;c51261_g2
GO:0030656	e	regulation of vitamin metabolic process	3/3880	5/152923	0.000157	0.713	biological_process	c175887_g5;c51261_g1;c51261_g2
GO:0046463	e	acylglycerol biosynthetic process	3/3880	5/152923	0.000157	0.713	biological_process	c165822_g1;c167451_g1;c181821_g5
GO:0046460	e	neutral lipid biosynthetic process	3/3880	5/152923	0.000157	0.713	biological_process	c165822_g1;c167451_g1;c181821_g5
GO:0060556	e	regulation of vitamin D biosynthetic process	3/3880	5/152923	0.000157	0.713	biological_process	c175887_g5;c51261_g1;c51261_g2
GO:0045576	e	mast cell activation	3/3880	5/152923	0.000157	0.713	biological_process	c106330_g1;c161431_g1;c170853_g3
GO:0019725	e	cellular homeostasis	12/3880	133/152923	0.000158	0.718	biological_process	c126743_g1;c139420_g1;c159790_g1;c163404_g1;c164073_g1;c170812_g1;c171276_g1;c174582_g1;c178533_g3;c227211_g1;c31004_g1;c98942_g1
GO:0031400	e	negative regulation of protein modification process	11/3880	114/152923	0.000162	0.737	biological_process	c162344_g3;c162967_g1;c163683_g3;c170524_g1;c173218_g1;c175311_g1;c179841_g1;c181782_g4;c250049_g1;c31004_g1;c83697_g1
GO:0043232	e	intracellular non-membrane-bounded organelle	42/3880	893/152923	0.000165	0.748	cellular_component	c105404_g2;c106330_g1;c110606_g2;c118501_g1;c121309_g1;c126503_g1;c131975_g1;c142652_g1;c143800_g1;c146592_g1;c147788_g1;c151040_g1;c152594_g2;c156734_g1;c159351_g4;c160262_g1;c162280_g1;c162344_g3;c162672_g1;c164998_g2;c168836_g2;c168862_g2;c171106_g1;c171589_g1;c175311_g1;c177150_g1;c177991_g1;c178533_g3;c178542_g2;c180168_g2;c204671_g1;c249019_g1;c31611_g1;c32363_g1;c4388_g1;c69057_g1;c69099_g…
GO:0009725	e	response to hormone	13/3880	154/152923	0.000168	0.761	biological_process	c112805_g1;c129642_g2;c163683_g3;c171276_g1;c173218_g1;c175887_g5;c176438_g9;c177836_g8;c178772_g1;c249019_g1;c31004_g1;c92123_g1;c96789_g1
GO:0097485	e	neuron projection guidance	10/3880	96/152923	0.00017	0.77	biological_process	c131811_g1;c144570_g1;c162395_g2;c163683_g3;c164635_g3;c168823_g1;c172652_g2;c176002_g5;c180149_g1;c30332_g1
GO:0043228	e	non-membrane-bounded organelle	42/3880	895/152923	0.00017	0.772	cellular_component	c105404_g2;c106330_g1;c110606_g2;c118501_g1;c121309_g1;c126503_g1;c131975_g1;c142652_g1;c143800_g1;c146592_g1;c147788_g1;c151040_g1;c152594_g2;c156734_g1;c159351_g4;c160262_g1;c162280_g1;c162344_g3;c162672_g1;c164998_g2;c168836_g2;c168862_g2;c171106_g1;c171589_g1;c175311_g1;c177150_g1;c177991_g1;c178533_g3;c178542_g2;c180168_g2;c204671_g1;c249019_g1;c31611_g1;c32363_g1;c4388_g1;c69057_g1;c69099_g…
GO:0072330	e	monocarboxylic acid biosynthetic process	8/3880	62/152923	0.00017	0.773	biological_process	c140480_g1;c154346_g1;c157442_g2;c163026_g1;c163773_g1;c170852_g1;c22026_g1;c36078_g1
GO:0035914	e	skeletal muscle cell differentiation	4/3880	12/152923	0.000174	0.79	biological_process	c170524_g1;c172770_g1;c178510_g3;c96789_g1
GO:0016331	e	morphogenesis of embryonic epithelium	4/3880	12/152923	0.000174	0.79	biological_process	c152594_g2;c157442_g2;c170852_g1;c22026_g1
GO:0050662	e	coenzyme binding	13/3880	155/152923	0.000179	0.811	molecular_function	c118602_g1;c157442_g2;c157750_g2;c159267_g2;c163404_g1;c164716_g1;c171774_g1;c175311_g1;c177836_g8;c182106_g4;c183245_g1;c20463_g1;c31004_g1
GO:0043623	e	cellular protein complex assembly	10/3880	97/152923	0.000185	0.839	biological_process	c102725_g1;c114372_g1;c127539_g1;c133323_g1;c144248_g1;c153448_g1;c156734_g1;c156793_g1;c179150_g2;c67433_g1
GO:0019362	e	pyridine nucleotide metabolic process	8/3880	63/152923	0.000191	0.866	biological_process	c145044_g1;c173950_g6;c175311_g1;c179131_g5;c179397_g6;c183245_g1;c70154_g1;c96181_g2
GO:0015370	e	solute:sodium symporter activity	5/3880	22/152923	0.000193	0.874	molecular_function	c113162_g1;c157578_g1;c168480_g7;c178961_g1;c90053_g1
GO:0045017	e	glycerolipid biosynthetic process	6/3880	34/152923	0.000194	0.881	biological_process	c156445_g1;c161877_g1;c165822_g1;c167451_g1;c171276_g1;c181821_g5
GO:0098552	e	side of membrane	7/3880	48/152923	0.000199	0.904	cellular_component	c126195_g1;c144248_g1;c152897_g1;c169703_g1;c175311_g1;c181568_g3;c30332_g1
GO:0034330	e	cell junction organization	7/3880	48/152923	0.000199	0.904	biological_process	c145273_g1;c156421_g1;c162846_g1;c173691_g3;c176438_g9;c51261_g1;c51261_g2
GO:1902589	e	single-organism organelle organization	27/3880	484/152923	0.000201	0.912	biological_process	c110606_g2;c121309_g1;c125956_g2;c145078_g1;c145563_g1;c145563_g2;c145563_g3;c147788_g1;c151797_g1;c152594_g2;c159351_g4;c160740_g1;c162280_g1;c162523_g1;c162672_g1;c171886_g1;c172329_g1;c172652_g2;c173758_g9;c175914_g1;c177991_g1;c178533_g3;c181652_g4;c30989_g1;c69057_g1;c96252_g1;c99225_g1
GO:0071702	e	organic substance transport	33/3880	645/152923	0.000209	0.949	biological_process	c126690_g1;c138307_g1;c148032_g1;c152579_g1;c154607_g1;c157419_g1;c157578_g1;c160422_g1;c161478_g1;c162029_g1;c162029_g2;c162174_g1;c164112_g1;c166255_g1;c168480_g7;c168593_g2;c170853_g3;c171106_g1;c171276_g1;c171776_g1;c175700_g1;c176556_g5;c177113_g4;c178510_g3;c178961_g1;c179025_g3;c179193_g3;c181652_g4;c23609_g1;c251510_g1;c89227_g1;c90053_g1;c92123_g1
GO:0048589	e	developmental growth	8/3880	64/152923	0.000213	0.968	biological_process	c144570_g1;c152594_g2;c170852_g1;c176002_g5;c176638_g1;c178510_g3;c178772_g1;c180158_g3
GO:0030855	e	epithelial cell differentiation	9/3880	81/152923	0.000218	0.987	biological_process	c159915_g1;c163683_g3;c171276_g1;c173213_g5;c178510_g3;c44601_g1;c48087_g1;c67785_g1;c92123_g1
GO:0009790	e	embryo development	10/3880	99/152923	0.000219	0.993	biological_process	c126743_g1;c140643_g1;c142696_g1;c152594_g2;c170852_g1;c172652_g2;c176438_g9;c178510_g3;c181188_g3;c51261_g2
GO:0003002	e	regionalization	10/3880	99/152923	0.000219	0.993	biological_process	c142696_g1;c168823_g1;c178510_g3;c180183_g1;c22026_g1;c26660_g1;c44601_g1;c46051_g2;c48087_g1;c92456_g2
GO:0005543	e	phospholipid binding	10/3880	99/152923	0.000219	0.993	molecular_function	c143800_g1;c145044_g1;c1560_g1;c162330_g1;c166347_g2;c173582_g3;c178829_g1;c179193_g3;c181188_g3;c96628_g1
GO:0031349	e	positive regulation of defense response	7/3880	49/152923	0.000227	1	biological_process	c160422_g1;c162079_g1;c175777_g1;c179193_g3;c181051_g1;c181530_g2;c25090_g1
GO:2001236	e	regulation of extrinsic apoptotic signaling pathway	7/3880	49/152923	0.000227	1	biological_process	c173218_g1;c181568_g3;c181652_g4;c25090_g1;c31004_g1;c51261_g1;c51261_g2
GO:0042306	e	regulation of protein import into nucleus	7/3880	49/152923	0.000227	1	biological_process	c156421_g1;c160422_g1;c176438_g9;c226889_g1;c250049_g1;c51261_g1;c51261_g2
GO:0002764	e	immune response-regulating signaling pathway	8/3880	65/152923	0.000238	1	biological_process	c140151_g2;c145078_g1;c160422_g1;c171276_g1;c175531_g1;c179193_g3;c181051_g1;c181530_g2
GO:0006094	e	gluconeogenesis	8/3880	65/152923	0.000238	1	biological_process	c115563_g1;c141203_g1;c141203_g2;c157442_g2;c20463_g1;c21984_g2;c249797_g1;c73327_g1
GO:0071478	e	cellular response to radiation	5/3880	23/152923	0.000241	1	biological_process	c126387_g1;c156421_g1;c250049_g1;c51261_g1;c51261_g2
GO:0008299	e	isoprenoid biosynthetic process	4/3880	13/152923	0.000246	1	biological_process	c154346_g1;c157442_g2;c170852_g1;c22026_g1
GO:0021915	e	neural tube development	4/3880	13/152923	0.000246	1	biological_process	c168823_g1;c173818_g1;c178510_g3;c22026_g1
GO:0090407	e	organophosphate biosynthetic process	15/3880	204/152923	0.000254	1	biological_process	c149214_g1;c156445_g1;c156584_g1;c161877_g1;c165822_g1;c171276_g1;c174919_g3;c175311_g1;c178775_g1;c179131_g5;c180695_g1;c183001_g1;c205232_g1;c32363_g1;c97821_g1
GO:1901342	e	regulation of vasculature development	7/3880	50/152923	0.000259	1	biological_process	c126387_g1;c163683_g3;c171276_g1;c178533_g3;c249019_g1;c25090_g1;c48087_g1
GO:0045088	e	regulation of innate immune response	7/3880	50/152923	0.000259	1	biological_process	c160422_g1;c162079_g1;c179193_g3;c181051_g1;c181530_g2;c8584_g1;c92123_g1
GO:0060537	e	muscle tissue development	7/3880	50/152923	0.000259	1	biological_process	c142696_g1;c168823_g1;c172652_g2;c173218_g1;c178510_g3;c22026_g1;c96687_g2
GO:0009150	e	purine ribonucleotide metabolic process	26/3880	463/152923	0.000262	1	biological_process	c110542_g1;c114372_g1;c124357_g2;c127539_g1;c133323_g1;c140151_g2;c142376_g1;c144635_g2;c145608_g1;c149214_g1;c151476_g1;c153448_g1;c158706_g1;c174919_g3;c175700_g1;c175700_g3;c179150_g2;c181182_g1;c181182_g3;c181182_g4;c181182_g7;c181188_g3;c256296_g1;c73225_g1;c93509_g1;c93509_g2
GO:0006525	e	arginine metabolic process	6/3880	36/152923	0.000269	1	biological_process	c106629_g1;c145196_g1;c157442_g2;c22380_g1;c271240_g1;c45628_g1
GO:0006163	e	purine nucleotide metabolic process	26/3880	465/152923	0.000271	1	biological_process	c110542_g1;c114372_g1;c124357_g2;c127539_g1;c133323_g1;c140151_g2;c142376_g1;c144635_g2;c145608_g1;c149214_g1;c151476_g1;c153448_g1;c158706_g1;c174919_g3;c175700_g1;c175700_g3;c179150_g2;c181182_g1;c181182_g3;c181182_g4;c181182_g7;c181188_g3;c256296_g1;c73225_g1;c93509_g1;c93509_g2
GO:0051046	e	regulation of secretion	11/3880	121/152923	0.000274	1	biological_process	c160262_g1;c161431_g1;c162344_g3;c176438_g9;c176556_g5;c178510_g3;c178533_g3;c181051_g1;c181217_g1;c181530_g2;c292849_g1
GO:0031410	e	cytoplasmic vesicle	14/3880	184/152923	0.000284	1	cellular_component	c138307_g1;c144248_g1;c162523_g1;c166684_g2;c170041_g3;c176556_g5;c179193_g3;c181182_g7;c181188_g3;c209076_g1;c273314_g1;c88543_g1;c90702_g1;c96181_g2
GO:0046873	e	metal ion transmembrane transporter activity	16/3880	229/152923	0.000286	1	molecular_function	c110011_g1;c113162_g1;c125330_g2;c153702_g1;c157578_g1;c159790_g1;c161478_g1;c167505_g1;c168480_g7;c172009_g1;c173678_g1;c176824_g8;c178961_g1;c249314_g1;c90053_g1;c98942_g1
GO:0007610	e	behavior	12/3880	142/152923	0.000291	1	biological_process	c1361_g1;c146239_g1;c154921_g1;c157442_g2;c160309_g2;c172329_g1;c174246_g10;c177150_g1;c179995_g2;c227211_g1;c96252_g1;c96687_g2
GO:0010951	e	negative regulation of endopeptidase activity	7/3880	51/152923	0.000293	1	biological_process	c161001_g1;c167688_g3;c171551_g1;c177412_g1;c25090_g1;c62105_g1;c96181_g2
GO:0043009	e	chordate embryonic development	8/3880	67/152923	0.000294	1	biological_process	c140643_g1;c142696_g1;c152594_g2;c170852_g1;c172652_g2;c176438_g9;c178510_g3;c181188_g3
GO:0010817	e	regulation of hormone levels	8/3880	67/152923	0.000294	1	biological_process	c154346_g1;c157442_g2;c161478_g1;c170852_g1;c171276_g1;c177836_g8;c179193_g3;c22026_g1
GO:0044848	e	biological phase	5/3880	24/152923	0.000298	1	biological_process	c105404_g2;c176438_g9;c178510_g3;c181782_g4;c249019_g1
GO:0046497	e	nicotinate nucleotide metabolic process	5/3880	24/152923	0.000298	1	biological_process	c145044_g1;c173950_g6;c179131_g5;c179397_g6;c70154_g1
GO:0006213	e	pyrimidine nucleoside metabolic process	5/3880	24/152923	0.000298	1	biological_process	c156584_g1;c163217_g6;c174919_g3;c183001_g1;c32363_g1
GO:0001936	e	regulation of endothelial cell proliferation	5/3880	24/152923	0.000298	1	biological_process	c161020_g1;c162523_g1;c171276_g1;c173218_g1;c22026_g1
GO:0033151	e	V(D)J recombination	3/3880	6/152923	0.000308	1	biological_process	c131811_g1;c172652_g2;c173818_g1
GO:0050872	e	white fat cell differentiation	3/3880	6/152923	0.000308	1	biological_process	c51261_g1;c51261_g2;c92123_g1
GO:1901419	e	regulation of response to alcohol	3/3880	6/152923	0.000308	1	biological_process	c175887_g5;c51261_g1;c51261_g2
GO:0005540	e	hyaluronic acid binding	3/3880	6/152923	0.000308	1	molecular_function	c143514_g1;c146798_g1;c166084_g1
GO:0044246	e	regulation of multicellular organismal metabolic process	3/3880	6/152923	0.000308	1	biological_process	c161001_g1;c176438_g9;c96181_g2
GO:0048545	e	response to steroid hormone	9/3880	85/152923	0.000314	1	biological_process	c129642_g2;c163683_g3;c173218_g1;c175887_g5;c176438_g9;c177836_g8;c178772_g1;c249019_g1;c92123_g1
GO:0060429	e	epithelium development	9/3880	85/152923	0.000314	1	biological_process	c129642_g2;c155316_g1;c160740_g1;c161478_g1;c163683_g3;c168823_g1;c173818_g1;c178510_g3;c22026_g1
GO:0034754	e	cellular hormone metabolic process	6/3880	37/152923	0.000314	1	biological_process	c154346_g1;c157442_g2;c170852_g1;c171276_g1;c177836_g8;c22026_g1
GO:0046903	e	secretion	11/3880	123/152923	0.000316	1	biological_process	c145563_g2;c161431_g1;c161478_g1;c162344_g3;c170853_g3;c173218_g1;c178510_g3;c179193_g3;c227211_g1;c281193_g1;c292849_g1
GO:0070062	e	extracellular vesicular exosome	14/3880	186/152923	0.000317	1	cellular_component	c115563_g1;c145078_g1;c151040_g1;c161001_g1;c161478_g1;c170853_g3;c172329_g1;c178533_g3;c180094_g1;c181782_g4;c271841_g1;c30332_g1;c32363_g1;c96181_g2
GO:0065010	e	extracellular membrane-bounded organelle	14/3880	186/152923	0.000317	1	cellular_component	c115563_g1;c145078_g1;c151040_g1;c161001_g1;c161478_g1;c170853_g3;c172329_g1;c178533_g3;c180094_g1;c181782_g4;c271841_g1;c30332_g1;c32363_g1;c96181_g2
GO:0043230	e	extracellular organelle	14/3880	186/152923	0.000317	1	cellular_component	c115563_g1;c145078_g1;c151040_g1;c161001_g1;c161478_g1;c170853_g3;c172329_g1;c178533_g3;c180094_g1;c181782_g4;c271841_g1;c30332_g1;c32363_g1;c96181_g2
GO:0006118	e	electron transport	10/3880	104/152923	0.000327	1	biological_process	c110207_g1;c139420_g1;c163404_g1;c171774_g1;c174793_g2;c177302_g3;c179890_g2;c182106_g4;c20463_g1;c5722_g2
GO:0032940	e	secretion by cell	10/3880	104/152923	0.000327	1	biological_process	c145563_g2;c161431_g1;c161478_g1;c162344_g3;c170853_g3;c178510_g3;c179193_g3;c227211_g1;c281193_g1;c292849_g1
GO:1900180	e	regulation of protein localization to nucleus	7/3880	52/152923	0.000331	1	biological_process	c156421_g1;c160422_g1;c176438_g9;c226889_g1;c250049_g1;c51261_g1;c51261_g2
GO:0044770	e	cell cycle phase transition	7/3880	52/152923	0.000331	1	biological_process	c110606_g2;c162672_g1;c179836_g2;c250049_g1;c271368_g1;c96252_g1;c97240_g1
GO:0055085	e	transmembrane transport	32/3880	638/152923	0.000334	1	biological_process	c113162_g1;c125330_g2;c142376_g1;c145195_g1;c145195_g2;c148032_g1;c153702_g1;c159790_g1;c160469_g2;c161478_g1;c162174_g1;c164033_g1;c164112_g1;c167505_g1;c169360_g1;c170428_g9;c171106_g1;c171776_g1;c172009_g1;c173678_g1;c175700_g1;c175700_g11;c175700_g3;c176824_g8;c177228_g1;c178414_g5;c178961_g1;c228384_g1;c249314_g1;c87376_g1;c90053_g1;c98942_g1
GO:0000777	e	condensed chromosome kinetochore	4/3880	14/152923	0.000338	1	cellular_component	c105404_g2;c121309_g1;c159351_g4;c69057_g1
GO:0016942	e	insulin-like growth factor binding protein complex	4/3880	14/152923	0.000338	1	cellular_component	c126883_g1;c154988_g1;c157372_g4;c158205_g1
GO:0005520	e	insulin-like growth factor binding	4/3880	14/152923	0.000338	1	molecular_function	c126883_g1;c154988_g1;c157372_g4;c158205_g1
GO:0032330	e	regulation of chondrocyte differentiation	4/3880	14/152923	0.000338	1	biological_process	c129642_g2;c173213_g5;c51261_g1;c51261_g2
GO:0036454	e	growth factor complex	4/3880	14/152923	0.000338	1	cellular_component	c126883_g1;c154988_g1;c157372_g4;c158205_g1
GO:0071417	e	cellular response to organonitrogen compound	9/3880	86/152923	0.000343	1	biological_process	c112805_g1;c131975_g1;c140151_g2;c169070_g1;c171276_g1;c20463_g1;c8584_g1;c92123_g1;c96789_g1
GO:0072524	e	pyridine-containing compound metabolic process	8/3880	69/152923	0.00036	1	biological_process	c145044_g1;c173950_g6;c175311_g1;c179131_g5;c179397_g6;c183245_g1;c70154_g1;c96181_g2
GO:0046822	e	regulation of nucleocytoplasmic transport	8/3880	69/152923	0.00036	1	biological_process	c105404_g2;c156421_g1;c160422_g1;c176438_g9;c226889_g1;c250049_g1;c51261_g1;c51261_g2
GO:0009792	e	embryo development ending in birth or egg hatching	8/3880	69/152923	0.00036	1	biological_process	c140643_g1;c142696_g1;c152594_g2;c170852_g1;c172652_g2;c176438_g9;c178510_g3;c181188_g3
GO:0019722	e	calcium-mediated signaling	5/3880	25/152923	0.000365	1	biological_process	c131975_g1;c138169_g2;c164073_g1;c179193_g3;c227211_g1
GO:0006804	e	peroxidase reaction	5/3880	25/152923	0.000365	1	biological_process	c114750_g2;c172016_g1;c181134_g6;c226889_g1;c96181_g2
GO:0005902	e	microvillus	5/3880	25/152923	0.000365	1	cellular_component	c138307_g1;c142376_g1;c142652_g1;c160740_g1;c172329_g1
GO:0004601	e	peroxidase activity	5/3880	25/152923	0.000365	1	molecular_function	c114750_g2;c172016_g1;c181134_g6;c226889_g1;c96181_g2
GO:0009611	e	response to wounding	6/3880	38/152923	0.000365	1	biological_process	c1361_g1;c145563_g2;c145563_g3;c161478_g1;c171276_g1;c173691_g3
GO:0008284	e	positive regulation of cell proliferation	13/3880	167/152923	0.00037	1	biological_process	c139351_g2;c142696_g1;c160740_g1;c161020_g1;c162523_g1;c171276_g1;c172652_g2;c176390_g3;c178510_g3;c22026_g1;c249019_g1;c250049_g1;c97240_g1
GO:0007154	e	cell communication	14/3880	189/152923	0.000373	1	biological_process	c125447_g1;c160740_g1;c164033_g1;c171106_g1;c171276_g1;c171622_g1;c173218_g1;c174156_g6;c177150_g1;c178414_g5;c250049_g1;c44601_g1;c48087_g1;c96687_g2
GO:0090068	e	positive regulation of cell cycle process	7/3880	53/152923	0.000373	1	biological_process	c106330_g1;c110606_g2;c156421_g1;c156734_g1;c181782_g4;c250049_g1;c271368_g1
GO:0009314	e	response to radiation	9/3880	87/152923	0.000374	1	biological_process	c105404_g2;c126387_g1;c156421_g1;c162672_g1;c170867_g1;c250049_g1;c51261_g1;c51261_g2;c67102_g1
GO:0005856	e	cytoskeleton	16/3880	235/152923	0.000381	1	cellular_component	c118501_g1;c126503_g1;c131975_g1;c147788_g1;c151040_g1;c152594_g2;c162280_g1;c162344_g3;c168836_g2;c168862_g2;c171106_g1;c177991_g1;c31611_g1;c4388_g1;c73777_g1;c99225_g1
GO:0018193	e	peptidyl-amino acid modification	18/3880	283/152923	0.000389	1	biological_process	c115884_g1;c127071_g2;c160309_g1;c160309_g2;c162029_g1;c162029_g2;c163409_g1;c163657_g1;c166779_g2;c170812_g1;c176556_g5;c178533_g3;c179193_g3;c181543_g1;c46051_g2;c64683_g1;c92269_g1;c96687_g2
GO:0031090	e	organelle membrane	28/3880	530/152923	0.000406	1	cellular_component	c105404_g2;c106330_g1;c114007_g1;c126387_g1;c138307_g1;c142376_g1;c145101_g1;c148032_g1;c150925_g1;c160309_g2;c162079_g1;c162523_g1;c163026_g1;c165822_g1;c170041_g3;c170852_g1;c171824_g1;c173218_g1;c177836_g8;c180154_g1;c180158_g3;c181652_g4;c181821_g5;c273314_g1;c36078_g1;c45628_g1;c92159_g1;c98942_g1
GO:1901699	e	cellular response to nitrogen compound	9/3880	88/152923	0.000407	1	biological_process	c112805_g1;c131975_g1;c140151_g2;c169070_g1;c171276_g1;c20463_g1;c8584_g1;c92123_g1;c96789_g1
GO:0009203	e	ribonucleoside triphosphate catabolic process	21/3880	349/152923	0.00041	1	biological_process	c114372_g1;c124357_g2;c127539_g1;c133323_g1;c144635_g2;c145608_g1;c151476_g1;c153448_g1;c158706_g1;c175700_g1;c175700_g3;c179150_g2;c181182_g1;c181182_g3;c181182_g4;c181182_g7;c181188_g3;c256296_g1;c73225_g1;c93509_g1;c93509_g2
GO:0009207	e	purine ribonucleoside triphosphate catabolic process	21/3880	349/152923	0.00041	1	biological_process	c114372_g1;c124357_g2;c127539_g1;c133323_g1;c144635_g2;c145608_g1;c151476_g1;c153448_g1;c158706_g1;c175700_g1;c175700_g3;c179150_g2;c181182_g1;c181182_g3;c181182_g4;c181182_g7;c181188_g3;c256296_g1;c73225_g1;c93509_g1;c93509_g2
GO:0015631	e	tubulin binding	10/3880	107/152923	0.000411	1	molecular_function	c106330_g1;c110606_g2;c125956_g2;c156734_g1;c160608_g1;c166347_g2;c168836_g1;c169362_g1;c178597_g2;c5765_g1
GO:0051248	e	negative regulation of protein metabolic process	13/3880	169/152923	0.000415	1	biological_process	c161001_g1;c162344_g3;c162967_g1;c163683_g3;c170524_g1;c173218_g1;c175311_g1;c179841_g1;c181782_g4;c250049_g1;c25090_g1;c31004_g1;c83697_g1
GO:0009146	e	purine nucleoside triphosphate catabolic process	21/3880	350/152923	0.000418	1	biological_process	c114372_g1;c124357_g2;c127539_g1;c133323_g1;c144635_g2;c145608_g1;c151476_g1;c153448_g1;c158706_g1;c175700_g1;c175700_g3;c179150_g2;c181182_g1;c181182_g3;c181182_g4;c181182_g7;c181188_g3;c256296_g1;c73225_g1;c93509_g1;c93509_g2
GO:0048534	e	hematopoietic or lymphoid organ development	7/3880	54/152923	0.00042	1	biological_process	c126992_g1;c131811_g1;c142696_g1;c163409_g1;c175415_g11;c181188_g3;c44601_g1
GO:0010466	e	negative regulation of peptidase activity	7/3880	54/152923	0.00042	1	biological_process	c161001_g1;c167688_g3;c171551_g1;c177412_g1;c25090_g1;c62105_g1;c96181_g2
GO:0022411	e	cellular component disassembly	6/3880	39/152923	0.000423	1	biological_process	c162672_g1;c249019_g1;c30989_g1;c4388_g1;c51261_g1;c51261_g2
GO:0009143	e	nucleoside triphosphate catabolic process	21/3880	352/152923	0.000435	1	biological_process	c114372_g1;c124357_g2;c127539_g1;c133323_g1;c144635_g2;c145608_g1;c151476_g1;c153448_g1;c158706_g1;c175700_g1;c175700_g3;c179150_g2;c181182_g1;c181182_g3;c181182_g4;c181182_g7;c181188_g3;c256296_g1;c73225_g1;c93509_g1;c93509_g2
GO:0042542	e	response to hydrogen peroxide	5/3880	26/152923	0.000442	1	biological_process	c126387_g1;c156421_g1;c226889_g1;c249019_g1;c96181_g2
GO:0009798	e	axis specification	5/3880	26/152923	0.000442	1	biological_process	c142696_g1;c152594_g2;c161020_g1;c174295_g3;c178510_g3
GO:0009880	e	embryonic pattern specification	5/3880	26/152923	0.000442	1	biological_process	c144040_g1;c152594_g2;c161020_g1;c163683_g3;c174295_g3
GO:0001837	e	epithelial to mesenchymal transition	5/3880	26/152923	0.000442	1	biological_process	c139351_g2;c178510_g3;c179836_g2;c51261_g1;c51261_g2
GO:0006534	e	cysteine metabolic process	4/3880	15/152923	0.000451	1	biological_process	c106629_g1;c111819_g1;c31004_g1;c89227_g1
GO:0034308	e	primary alcohol metabolic process	4/3880	15/152923	0.000451	1	biological_process	c115563_g1;c154346_g1;c170852_g1;c22026_g1
GO:0032587	e	ruffle membrane	4/3880	15/152923	0.000451	1	cellular_component	c131975_g1;c145563_g2;c152594_g2;c172329_g1
GO:0080135	e	regulation of cellular response to stress	11/3880	129/152923	0.000476	1	biological_process	c139208_g1;c145563_g2;c145563_g3;c170867_g1;c172958_g2;c177991_g1;c226889_g1;c51261_g1;c51261_g2;c83697_g1;c96687_g2
GO:0008134	e	transcription factor binding	12/3880	150/152923	0.00048	1	molecular_function	c106800_g2;c139208_g1;c142696_g1;c156982_g1;c161161_g2;c162395_g2;c167573_g2;c168204_g1;c169070_g1;c27638_g1;c51261_g1;c92123_g1
GO:0044106	e	cellular amine metabolic process	8/3880	72/152923	0.000482	1	biological_process	c106629_g1;c140480_g1;c141203_g1;c141203_g2;c157442_g2;c22380_g1;c249797_g1;c97821_g1
GO:0055002	e	striated muscle cell development	6/3880	40/152923	0.000486	1	biological_process	c138169_g2;c142696_g1;c162280_g1;c162523_g1;c166616_g1;c181652_g4
GO:0051015	e	actin filament binding	6/3880	40/152923	0.000486	1	molecular_function	c126359_g1;c138307_g1;c142652_g1;c181188_g3;c181777_g2;c99225_g1
GO:0048469	e	cell maturation	6/3880	40/152923	0.000486	1	biological_process	c110606_g2;c171622_g1;c175311_g1;c179193_g3;c48087_g1;c92123_g1
GO:0045216	e	cell-cell junction organization	6/3880	40/152923	0.000486	1	biological_process	c145273_g1;c156421_g1;c162846_g1;c176438_g9;c51261_g1;c51261_g2
GO:1901681	e	sulfur compound binding	7/3880	56/152923	0.000526	1	molecular_function	c126195_g1;c127307_g1;c1361_g1;c171276_g1;c176390_g3;c4628_g1;c90702_g1
GO:0008083	e	growth factor activity	7/3880	56/152923	0.000526	1	molecular_function	c1361_g1;c160740_g1;c163683_g3;c166692_g2;c167045_g1;c171276_g1;c176438_g9
GO:0048703	e	embryonic viscerocranium morphogenesis	3/3880	7/152923	0.000529	1	biological_process	c142696_g1;c145563_g1;c170852_g1
GO:0009263	e	deoxyribonucleotide biosynthetic process	3/3880	7/152923	0.000529	1	biological_process	c178775_g1;c205232_g1;c32363_g1
GO:0003198	e	epithelial to mesenchymal transition involved in endocardial cushion formation	3/3880	7/152923	0.000529	1	biological_process	c178510_g3;c51261_g1;c51261_g2
GO:0032331	e	negative regulation of chondrocyte differentiation	3/3880	7/152923	0.000529	1	biological_process	c129642_g2;c51261_g1;c51261_g2
GO:0042178	e	xenobiotic catabolic process	3/3880	7/152923	0.000529	1	biological_process	c145196_g1;c157442_g2;c174826_g1
GO:0071364	e	cellular response to epidermal growth factor stimulus	3/3880	7/152923	0.000529	1	biological_process	c160309_g2;c51261_g1;c51261_g2
GO:0002474	e	antigen processing and presentation of peptide antigen via MHC class I	3/3880	7/152923	0.000529	1	biological_process	c175700_g1;c175700_g11;c181782_g4
GO:0048596	e	embryonic camera-type eye morphogenesis	3/3880	7/152923	0.000529	1	biological_process	c163683_g3;c169070_g1;c227095_g1
GO:0000015	e	phosphopyruvate hydratase complex	3/3880	7/152923	0.000529	1	cellular_component	c141203_g1;c141203_g2;c249797_g1
GO:0004634	e	phosphopyruvate hydratase activity	3/3880	7/152923	0.000529	1	molecular_function	c141203_g1;c141203_g2;c249797_g1
GO:0060536	e	cartilage morphogenesis	3/3880	7/152923	0.000529	1	biological_process	c48087_g1;c51261_g1;c51261_g2
GO:0045600	e	positive regulation of fat cell differentiation	3/3880	7/152923	0.000529	1	biological_process	c51261_g1;c51261_g2;c92123_g1
GO:0002040	e	sprouting angiogenesis	3/3880	7/152923	0.000529	1	biological_process	c147788_g1;c160854_g1;c178510_g3
GO:0032147	e	activation of protein kinase activity	8/3880	73/152923	0.00053	1	biological_process	c145069_g1;c156421_g1;c166684_g2;c170867_g1;c171276_g1;c177991_g1;c83697_g1;c96687_g2
GO:0016769	e	transferase activity, transferring nitrogenous groups	5/3880	27/152923	0.000531	1	molecular_function	c106629_g1;c148930_g2;c157674_g2;c25016_g1;c45628_g1
GO:0006220	e	pyrimidine nucleotide metabolic process	5/3880	27/152923	0.000531	1	biological_process	c156584_g1;c174919_g3;c178775_g1;c183001_g1;c32363_g1
GO:0022604	e	regulation of cell morphogenesis	12/3880	152/152923	0.000541	1	biological_process	c144570_g1;c150925_g1;c151040_g1;c152594_g2;c162344_g3;c172032_g1;c172329_g1;c176438_g9;c177991_g1;c178510_g3;c178772_g1;c180158_g3
GO:0031329	e	regulation of cellular catabolic process	22/3880	390/152923	0.000541	1	biological_process	c110606_g2;c126743_g1;c130976_g1;c15480_g1;c156421_g1;c161001_g1;c161628_g1;c162672_g1;c168916_g1;c169886_g1;c170823_g1;c172032_g1;c176824_g8;c177311_g7;c177836_g8;c178829_g1;c180158_g3;c29828_g1;c31004_g1;c4593_g1;c4831_g1;c96850_g1
GO:0045298	e	tubulin complex	10/3880	111/152923	0.000551	1	cellular_component	c106330_g1;c110606_g2;c125956_g2;c156734_g1;c160608_g1;c166347_g2;c168836_g1;c169362_g1;c178597_g2;c5765_g1
GO:0030326	e	embryonic limb morphogenesis	6/3880	41/152923	0.000558	1	biological_process	c129642_g2;c142696_g1;c163683_g3;c170852_g1;c178510_g3;c22026_g1
GO:0098588	e	bounding membrane of organelle	21/3880	363/152923	0.000564	1	cellular_component	c105404_g2;c106330_g1;c114007_g1;c126387_g1;c138307_g1;c142376_g1;c148032_g1;c150925_g1;c160309_g2;c162079_g1;c162523_g1;c165822_g1;c170041_g3;c170852_g1;c173218_g1;c180158_g3;c181821_g5;c273314_g1;c36078_g1;c92159_g1;c98942_g1
GO:0006091	e	generation of precursor metabolites and energy	12/3880	153/152923	0.000573	1	biological_process	c105404_g2;c110542_g1;c115563_g1;c141203_g1;c141203_g2;c157442_g2;c168204_g1;c176494_g2;c21984_g2;c228384_g1;c249797_g1;c73327_g1
GO:0033157	e	regulation of intracellular protein transport	8/3880	74/152923	0.000581	1	biological_process	c126359_g1;c156421_g1;c160422_g1;c176438_g9;c226889_g1;c250049_g1;c51261_g1;c51261_g2
GO:0009308	e	amine metabolic process	8/3880	74/152923	0.000581	1	biological_process	c106629_g1;c140480_g1;c141203_g1;c141203_g2;c157442_g2;c22380_g1;c249797_g1;c97821_g1
GO:0030424	e	axon	8/3880	74/152923	0.000581	1	cellular_component	c145563_g2;c145563_g3;c150925_g1;c161478_g1;c162344_g3;c164377_g3;c176002_g5;c30332_g1
GO:0015075	e	ion transmembrane transporter activity	27/3880	516/152923	0.000583	1	molecular_function	c110011_g1;c113162_g1;c125330_g2;c145195_g1;c145195_g2;c148032_g1;c153702_g1;c157578_g1;c159790_g1;c160469_g2;c161478_g1;c164033_g1;c164112_g1;c167505_g1;c168480_g7;c172009_g1;c173678_g1;c176824_g8;c177228_g1;c178414_g5;c178961_g1;c179025_g3;c228384_g1;c249314_g1;c251510_g1;c90053_g1;c98942_g1
GO:0002757	e	immune response-activating signal transduction	7/3880	57/152923	0.000587	1	biological_process	c140151_g2;c145078_g1;c160422_g1;c175531_g1;c179193_g3;c181051_g1;c181530_g2
GO:0016101	e	diterpenoid metabolic process	4/3880	16/152923	0.00059	1	biological_process	c154346_g1;c157442_g2;c170852_g1;c22026_g1
GO:0030173	e	integral component of Golgi membrane	4/3880	16/152923	0.00059	1	cellular_component	c171287_g1;c171425_g1;c180149_g1;c97821_g1
GO:0001523	e	retinoid metabolic process	4/3880	16/152923	0.00059	1	biological_process	c154346_g1;c157442_g2;c170852_g1;c22026_g1
GO:0060317	e	cardiac epithelial to mesenchymal transition	4/3880	16/152923	0.00059	1	biological_process	c139351_g2;c178510_g3;c51261_g1;c51261_g2
GO:0008374	e	O-acyltransferase activity	4/3880	16/152923	0.00059	1	molecular_function	c156445_g1;c165822_g1;c167451_g1;c181821_g5
GO:0043410	e	positive regulation of MAPK cascade	10/3880	112/152923	0.000591	1	biological_process	c145069_g1;c145563_g2;c145563_g3;c160740_g1;c166684_g2;c170867_g1;c171276_g1;c292849_g1;c83697_g1;c96687_g2
GO:0044212	e	transcription regulatory region DNA binding	12/3880	154/152923	0.000607	1	molecular_function	c131811_g1;c142696_g1;c158512_g2;c169070_g1;c173818_g1;c178510_g3;c179201_g1;c179836_g2;c44601_g1;c67785_g1;c92123_g1;c96181_g2
GO:0008270	e	zinc ion binding	32/3880	654/152923	0.000625	1	molecular_function	c126359_g1;c126503_g1;c129642_g2;c137050_g1;c139541_g1;c142390_g1;c146319_g1;c147226_g1;c149964_g1;c152655_g1;c153840_g1;c156266_g2;c156818_g1;c161955_g1;c162969_g1;c163217_g6;c165480_g1;c170369_g2;c170853_g3;c171551_g1;c171574_g3;c175110_g1;c178533_g3;c178775_g1;c179298_g1;c180221_g1;c256484_g1;c29828_g1;c3615_g1;c69454_g1;c92123_g1;c92466_g2
GO:0050661	e	NADP binding	5/3880	28/152923	0.000633	1	molecular_function	c157750_g2;c163404_g1;c175311_g1;c177836_g8;c183245_g1
GO:0010212	e	response to ionizing radiation	5/3880	28/152923	0.000633	1	biological_process	c126387_g1;c156421_g1;c250049_g1;c51261_g1;c51261_g2
GO:0006897	e	endocytosis	8/3880	75/152923	0.000636	1	biological_process	c140191_g3;c142652_g1;c151040_g1;c151944_g1;c170041_g3;c173218_g1;c181188_g3;c273314_g1
GO:0006767	e	water-soluble vitamin metabolic process	8/3880	75/152923	0.000636	1	biological_process	c145044_g1;c157442_g2;c162168_g1;c173950_g6;c179131_g5;c179397_g6;c31004_g1;c70154_g1
GO:0031076	e	embryonic camera-type eye development	2/3880	2/152923	0.000644	1	biological_process	c170852_g1;c22026_g1
GO:0003097	e	renal water transport	2/3880	2/152923	0.000644	1	biological_process	c152897_g1;c161478_g1
GO:0032965	e	regulation of collagen biosynthetic process	2/3880	2/152923	0.000644	1	biological_process	c176438_g9;c96181_g2
GO:0036119	e	response to platelet-derived growth factor	2/3880	2/152923	0.000644	1	biological_process	c139351_g2;c164503_g1
GO:0070563	e	negative regulation of vitamin D receptor signaling pathway	2/3880	2/152923	0.000644	1	biological_process	c51261_g1;c51261_g2
GO:1903054	e	negative regulation of extracellular matrix organization	2/3880	2/152923	0.000644	1	biological_process	c161001_g1;c58226_g1
GO:0097149	e	centralspindlin complex	2/3880	2/152923	0.000644	1	cellular_component	c156421_g1;c156734_g1
GO:0060244	e	negative regulation of cell proliferation involved in contact inhibition	2/3880	2/152923	0.000644	1	biological_process	c145563_g2;c145563_g3
GO:0006833	e	water transport	2/3880	2/152923	0.000644	1	biological_process	c152897_g1;c161478_g1
GO:0001758	e	retinal dehydrogenase activity	2/3880	2/152923	0.000644	1	molecular_function	c154346_g1;c22026_g1
GO:0002483	e	antigen processing and presentation of endogenous peptide antigen	2/3880	2/152923	0.000644	1	biological_process	c175700_g1;c175700_g11
GO:0070295	e	renal water absorption	2/3880	2/152923	0.000644	1	biological_process	c152897_g1;c161478_g1
GO:0042905	e	9-cis-retinoic acid metabolic process	2/3880	2/152923	0.000644	1	biological_process	c154346_g1;c22026_g1
GO:0042904	e	9-cis-retinoic acid biosynthetic process	2/3880	2/152923	0.000644	1	biological_process	c154346_g1;c22026_g1
GO:0010716	e	negative regulation of extracellular matrix disassembly	2/3880	2/152923	0.000644	1	biological_process	c161001_g1;c58226_g1
GO:0010714	e	positive regulation of collagen metabolic process	2/3880	2/152923	0.000644	1	biological_process	c176438_g9;c96181_g2
GO:0033629	e	negative regulation of cell adhesion mediated by integrin	2/3880	2/152923	0.000644	1	biological_process	c25090_g1;c51261_g2
GO:0005415	e	nucleoside:sodium symporter activity	2/3880	2/152923	0.000644	1	molecular_function	c178961_g1;c90053_g1
GO:0002428	e	antigen processing and presentation of peptide antigen via MHC class Ib	2/3880	2/152923	0.000644	1	biological_process	c175700_g1;c175700_g11
GO:0005537	e	mannose binding	2/3880	2/152923	0.000644	1	molecular_function	c161346_g1;c179548_g9
GO:0036120	e	cellular response to platelet-derived growth factor stimulus	2/3880	2/152923	0.000644	1	biological_process	c139351_g2;c164503_g1
GO:0001891	e	phagocytic cup	2/3880	2/152923	0.000644	1	cellular_component	c126359_g1;c151040_g1
GO:1900387	e	negative regulation of cell-cell adhesion by negative regulation of transcription from RNA polymerase II promoter	2/3880	2/152923	0.000644	1	biological_process	c51261_g1;c51261_g2
GO:0005372	e	water transmembrane transporter activity	2/3880	2/152923	0.000644	1	molecular_function	c152897_g1;c161478_g1
GO:0019915	e	lipid storage	2/3880	2/152923	0.000644	1	biological_process	c167451_g1;c173218_g1
GO:0003350	e	pulmonary myocardium development	2/3880	2/152923	0.000644	1	biological_process	c142696_g1;c168823_g1
GO:0045226	e	extracellular polysaccharide biosynthetic process	2/3880	2/152923	0.000644	1	biological_process	c139351_g2;c164503_g1
GO:0046379	e	extracellular polysaccharide metabolic process	2/3880	2/152923	0.000644	1	biological_process	c139351_g2;c164503_g1
GO:0014807	e	regulation of somitogenesis	2/3880	2/152923	0.000644	1	biological_process	c161020_g1;c178510_g3
GO:0035921	e	desmosome disassembly	2/3880	2/152923	0.000644	1	biological_process	c51261_g1;c51261_g2
GO:0032967	e	positive regulation of collagen biosynthetic process	2/3880	2/152923	0.000644	1	biological_process	c176438_g9;c96181_g2
GO:0019883	e	antigen processing and presentation of endogenous antigen	2/3880	2/152923	0.000644	1	biological_process	c175700_g1;c175700_g11
GO:0052547	e	regulation of peptidase activity	9/3880	94/152923	0.000661	1	biological_process	c161001_g1;c167688_g3;c171551_g1;c173218_g1;c177412_g1;c25090_g1;c62105_g1;c92123_g1;c96181_g2
GO:0000785	e	chromatin	15/3880	224/152923	0.000678	1	cellular_component	c139208_g1;c142696_g1;c145608_g1;c166812_g4;c168204_g1;c169070_g1;c172652_g2;c178510_g3;c178533_g3;c179201_g1;c179836_g2;c51261_g1;c51261_g2;c67102_g1;c92123_g1
GO:0001067	e	regulatory region nucleic acid binding	12/3880	157/152923	0.000721	1	molecular_function	c131811_g1;c142696_g1;c158512_g2;c169070_g1;c173818_g1;c178510_g3;c179201_g1;c179836_g2;c44601_g1;c67785_g1;c92123_g1;c96181_g2
GO:0009112	e	nucleobase metabolic process	12/3880	157/152923	0.000721	1	biological_process	c144914_g1;c149214_g1;c149964_g1;c156584_g1;c163217_g6;c163404_g1;c173950_g6;c174919_g3;c178775_g1;c183001_g1;c205232_g1;c32363_g1
GO:0000975	e	regulatory region DNA binding	12/3880	157/152923	0.000721	1	molecular_function	c131811_g1;c142696_g1;c158512_g2;c169070_g1;c173818_g1;c178510_g3;c179201_g1;c179836_g2;c44601_g1;c67785_g1;c92123_g1;c96181_g2
GO:0035113	e	embryonic appendage morphogenesis	6/3880	43/152923	0.000724	1	biological_process	c129642_g2;c142696_g1;c163683_g3;c170852_g1;c178510_g3;c22026_g1
GO:0042110	e	T cell activation	6/3880	43/152923	0.000724	1	biological_process	c126359_g1;c127071_g2;c131811_g1;c153116_g1;c173818_g1;c175531_g1
GO:0055074	e	calcium ion homeostasis	7/3880	59/152923	0.000724	1	biological_process	c159790_g1;c164073_g1;c171276_g1;c175887_g5;c178533_g3;c227211_g1;c98942_g1
GO:0016763	e	transferase activity, transferring pentosyl groups	5/3880	29/152923	0.000749	1	molecular_function	c173950_g6;c177284_g5;c179131_g5;c182122_g2;c183001_g1
GO:0015294	e	solute:cation symporter activity	5/3880	29/152923	0.000749	1	molecular_function	c113162_g1;c157578_g1;c168480_g7;c178961_g1;c90053_g1
GO:0055006	e	cardiac cell development	4/3880	17/152923	0.000756	1	biological_process	c142696_g1;c166616_g1;c178510_g3;c181652_g4
GO:0004715	e	non-membrane spanning protein tyrosine kinase activity	4/3880	17/152923	0.000756	1	molecular_function	c127071_g2;c162029_g2;c163409_g1;c179193_g3
GO:0045664	e	regulation of neuron differentiation	12/3880	158/152923	0.000762	1	biological_process	c131811_g1;c144040_g1;c144570_g1;c156421_g1;c162344_g3;c163683_g3;c169070_g1;c177991_g1;c178510_g3;c178772_g1;c180158_g3;c9588_g1
GO:0009894	e	regulation of catabolic process	23/3880	418/152923	0.000783	1	biological_process	c110606_g2;c126743_g1;c130976_g1;c15480_g1;c156421_g1;c161001_g1;c161628_g1;c162672_g1;c168916_g1;c169886_g1;c170812_g1;c170823_g1;c172032_g1;c176824_g8;c177311_g7;c177836_g8;c178829_g1;c180158_g3;c29828_g1;c31004_g1;c4593_g1;c4831_g1;c96850_g1
GO:0008652	e	cellular amino acid biosynthetic process	11/3880	137/152923	0.000788	1	biological_process	c106629_g1;c111819_g1;c141203_g1;c141203_g2;c161877_g1;c166904_g2;c169888_g1;c249797_g1;c31004_g1;c45628_g1;c92466_g2
GO:0032269	e	negative regulation of cellular protein metabolic process	12/3880	159/152923	0.000806	1	biological_process	c161001_g1;c162344_g3;c162967_g1;c163683_g3;c170524_g1;c173218_g1;c175311_g1;c179841_g1;c181782_g4;c250049_g1;c31004_g1;c83697_g1
GO:0045765	e	regulation of angiogenesis	6/3880	44/152923	0.000821	1	biological_process	c126387_g1;c171276_g1;c178533_g3;c249019_g1;c25090_g1;c48087_g1
GO:0016209	e	antioxidant activity	6/3880	44/152923	0.000821	1	molecular_function	c114750_g2;c163404_g1;c172016_g1;c181134_g6;c226889_g1;c96181_g2
GO:0016049	e	cell growth	6/3880	44/152923	0.000821	1	biological_process	c144570_g1;c152594_g2;c176002_g5;c176438_g9;c178772_g1;c180158_g3
GO:0042445	e	hormone metabolic process	6/3880	44/152923	0.000821	1	biological_process	c154346_g1;c157442_g2;c170852_g1;c171276_g1;c177836_g8;c22026_g1
GO:0031589	e	cell-substrate adhesion	6/3880	44/152923	0.000821	1	biological_process	c147788_g1;c152594_g2;c162344_g3;c168355_g1;c173691_g3;c179201_g1
GO:0030879	e	mammary gland development	3/3880	8/152923	0.000831	1	biological_process	c129233_g1;c176438_g9;c92456_g2
GO:0043551	e	regulation of phosphatidylinositol 3-kinase activity	3/3880	8/152923	0.000831	1	biological_process	c144807_g1;c170823_g1;c171276_g1
GO:0045746	e	negative regulation of Notch signaling pathway	3/3880	8/152923	0.000831	1	biological_process	c160422_g1;c161020_g1;c163683_g3
GO:0016725	e	oxidoreductase activity, acting on CH or CH2 groups	3/3880	8/152923	0.000831	1	molecular_function	c144914_g1;c171774_g1;c205232_g1
GO:0051354	e	negative regulation of oxidoreductase activity	3/3880	8/152923	0.000831	1	biological_process	c173218_g1;c175887_g5;c96181_g2
GO:0034341	e	response to interferon-gamma	3/3880	8/152923	0.000831	1	biological_process	c152897_g1;c175887_g5;c181182_g7
GO:0006023	e	aminoglycan biosynthetic process	5/3880	30/152923	0.00088	1	biological_process	c139351_g1;c139351_g2;c164503_g1;c166904_g2;c232875_g1
GO:0006024	e	glycosaminoglycan biosynthetic process	5/3880	30/152923	0.00088	1	biological_process	c139351_g1;c139351_g2;c164503_g1;c166904_g2;c232875_g1
GO:0016684	e	oxidoreductase activity, acting on peroxide as acceptor	5/3880	30/152923	0.00088	1	molecular_function	c114750_g2;c172016_g1;c181134_g6;c226889_g1;c96181_g2
GO:0005912	e	adherens junction	7/3880	61/152923	0.000887	1	cellular_component	c106330_g1;c142652_g1;c145563_g2;c147788_g1;c152594_g2;c162344_g3;c181188_g3
GO:0071705	e	nitrogen compound transport	12/3880	161/152923	0.000899	1	biological_process	c148032_g1;c157578_g1;c161478_g1;c164112_g1;c168480_g7;c171776_g1;c175700_g1;c178961_g1;c179025_g3;c179193_g3;c251510_g1;c90053_g1
GO:0004497	e	monooxygenase activity	8/3880	79/152923	0.000899	1	molecular_function	c140103_g1;c157750_g2;c174793_g2;c175887_g5;c177302_g2;c177302_g3;c177586_g9;c89156_g1
GO:0016192	e	vesicle-mediated transport	16/3880	255/152923	0.000919	1	biological_process	c140191_g3;c142652_g1;c145563_g2;c151040_g1;c151944_g1;c154864_g1;c161431_g1;c162344_g3;c170041_g3;c170853_g3;c171886_g1;c173218_g1;c180755_g2;c181188_g3;c227211_g1;c273314_g1
GO:0007015	e	actin filament organization	6/3880	45/152923	0.000927	1	biological_process	c126359_g1;c131975_g1;c142652_g1;c172329_g1;c4388_g1;c73777_g1
GO:0001819	e	positive regulation of cytokine production	6/3880	45/152923	0.000927	1	biological_process	c140151_g2;c156445_g1;c175531_g1;c227211_g1;c25090_g1;c292849_g1
GO:0009066	e	aspartate family amino acid metabolic process	10/3880	119/152923	0.000948	1	biological_process	c106629_g1;c118501_g1;c118602_g1;c157442_g2;c166904_g2;c169888_g1;c170960_g1;c175914_g1;c45628_g1;c92466_g2
GO:0005901	e	caveola	4/3880	18/152923	0.000952	1	cellular_component	c114007_g1;c158662_g2;c162523_g1;c173218_g1
GO:0061035	e	regulation of cartilage development	4/3880	18/152923	0.000952	1	biological_process	c129642_g2;c173213_g5;c51261_g1;c51261_g2
GO:0043010	e	camera-type eye development	4/3880	18/152923	0.000952	1	biological_process	c131811_g1;c170852_g1;c174246_g10;c22026_g1
GO:0071407	e	cellular response to organic cyclic compound	9/3880	99/152923	0.000962	1	biological_process	c129642_g2;c131975_g1;c140151_g2;c155316_g1;c163683_g3;c177836_g8;c20463_g1;c92123_g1;c96789_g1
GO:0060284	e	regulation of cell development	15/3880	232/152923	0.000968	1	biological_process	c131811_g1;c144040_g1;c144570_g1;c152594_g2;c156421_g1;c162344_g3;c163683_g3;c169070_g1;c171276_g1;c176438_g9;c177991_g1;c178510_g3;c178772_g1;c180158_g3;c9588_g1
GO:0006733	e	oxidoreduction coenzyme metabolic process	8/3880	80/152923	0.000977	1	biological_process	c145044_g1;c173950_g6;c175311_g1;c179131_g5;c179397_g6;c183245_g1;c70154_g1;c96181_g2
GO:0001701	e	in utero embryonic development	7/3880	62/152923	0.000978	1	biological_process	c142696_g1;c152594_g2;c170852_g1;c172652_g2;c176438_g9;c178510_g3;c181188_g3
GO:0042401	e	cellular biogenic amine biosynthetic process	5/3880	31/152923	0.00103	1	biological_process	c106629_g1;c141203_g1;c141203_g2;c22380_g1;c249797_g1
GO:0009309	e	amine biosynthetic process	5/3880	31/152923	0.00103	1	biological_process	c106629_g1;c141203_g1;c141203_g2;c22380_g1;c249797_g1
GO:2000736	e	regulation of stem cell differentiation	5/3880	31/152923	0.00103	1	biological_process	c152594_g2;c163683_g3;c176390_g3;c176438_g9;c178510_g3
GO:0006575	e	cellular modified amino acid metabolic process	9/3880	100/152923	0.00103	1	biological_process	c111819_g1;c156452_g1;c161877_g1;c169888_g1;c170812_g1;c175311_g1;c181134_g6;c31004_g1;c45628_g1
GO:0007346	e	regulation of mitotic cell cycle	9/3880	101/152923	0.00111	1	biological_process	c110606_g2;c152655_g1;c159351_g4;c162523_g1;c163683_g3;c181217_g1;c181782_g4;c250049_g1;c96252_g1
GO:0007600	e	sensory perception	9/3880	101/152923	0.00111	1	biological_process	c138307_g1;c145273_g1;c152897_g1;c161478_g1;c170852_g1;c179995_g2;c227095_g1;c51261_g1;c51261_g2
GO:0051051	e	negative regulation of transport	8/3880	82/152923	0.00115	1	biological_process	c160262_g1;c160422_g1;c162344_g3;c178510_g3;c178533_g3;c181217_g1;c51261_g1;c51261_g2
GO:0015629	e	actin cytoskeleton	6/3880	47/152923	0.00117	1	cellular_component	c118501_g1;c147788_g1;c162280_g1;c162344_g3;c4388_g1;c99225_g1
GO:0051302	e	regulation of cell division	7/3880	64/152923	0.00118	1	biological_process	c110606_g2;c156421_g1;c156734_g1;c160740_g1;c162523_g1;c163683_g3;c171276_g1
GO:0072507	e	divalent inorganic cation homeostasis	7/3880	64/152923	0.00118	1	biological_process	c159790_g1;c164073_g1;c171276_g1;c175887_g5;c178533_g3;c227211_g1;c98942_g1
GO:0031301	e	integral component of organelle membrane	7/3880	64/152923	0.00118	1	cellular_component	c156793_g1;c162174_g1;c171287_g1;c171425_g1;c172718_g4;c180149_g1;c97821_g1
GO:0044282	e	small molecule catabolic process	9/3880	102/152923	0.00119	1	biological_process	c115563_g1;c118602_g1;c145196_g1;c157442_g2;c158703_g1;c174826_g1;c175887_g5;c175914_g1;c271240_g1
GO:0030155	e	regulation of cell adhesion	9/3880	102/152923	0.00119	1	biological_process	c139351_g2;c152594_g2;c161020_g1;c162344_g3;c163683_g3;c178510_g3;c25090_g1;c51261_g1;c51261_g2
GO:0042555	e	MCM complex	3/3880	9/152923	0.00122	1	cellular_component	c145608_g1;c148538_g1;c156004_g1
GO:0048384	e	retinoic acid receptor signaling pathway	3/3880	9/152923	0.00122	1	biological_process	c129642_g2;c142696_g1;c22026_g1
GO:2000811	e	negative regulation of anoikis	3/3880	9/152923	0.00122	1	biological_process	c173218_g1;c51261_g1;c51261_g2
GO:0043394	e	proteoglycan binding	3/3880	9/152923	0.00122	1	molecular_function	c126195_g1;c149964_g1;c176390_g3
GO:0052646	e	alditol phosphate metabolic process	3/3880	9/152923	0.00122	1	biological_process	c161877_g1;c168835_g2;c20463_g1
GO:0017134	e	fibroblast growth factor binding	3/3880	9/152923	0.00122	1	molecular_function	c170853_g3;c171276_g1;c176390_g3
GO:0010837	e	regulation of keratinocyte proliferation	3/3880	9/152923	0.00122	1	biological_process	c131811_g1;c51261_g1;c51261_g2
GO:0016055	e	Wnt signaling pathway	8/3880	83/152923	0.00124	1	biological_process	c142696_g1;c163882_g1;c169731_g6;c173818_g1;c174295_g3;c179841_g1;c254280_g1;c92456_g2
GO:0030001	e	metal ion transport	18/3880	302/152923	0.00125	1	biological_process	c110011_g1;c125330_g2;c153702_g1;c157578_g1;c159790_g1;c161478_g1;c167505_g1;c171276_g1;c172009_g1;c173678_g1;c175887_g5;c176824_g8;c177228_g1;c178533_g3;c179836_g2;c227211_g1;c249314_g1;c98942_g1
GO:0006644	e	phospholipid metabolic process	11/3880	145/152923	0.00125	1	biological_process	c145044_g1;c145563_g3;c156445_g1;c161877_g1;c165822_g1;c171276_g1;c172857_g4;c179397_g6;c179841_g1;c70154_g1;c97821_g1
GO:0044708	e	single-organism behavior	9/3880	103/152923	0.00127	1	biological_process	c1361_g1;c146239_g1;c154921_g1;c160309_g2;c172329_g1;c174246_g10;c179995_g2;c96252_g1;c96687_g2
GO:0030496	e	midbody	6/3880	48/152923	0.00131	1	cellular_component	c105404_g2;c110606_g2;c146592_g1;c156421_g1;c156734_g1;c171106_g1
GO:0045121	e	membrane raft	6/3880	48/152923	0.00131	1	cellular_component	c114007_g1;c158662_g2;c162523_g1;c173218_g1;c176390_g3;c179193_g3
GO:0035108	e	limb morphogenesis	6/3880	48/152923	0.00131	1	biological_process	c129642_g2;c142696_g1;c163683_g3;c170852_g1;c178510_g3;c22026_g1
GO:0017171	e	serine hydrolase activity	9/3880	104/152923	0.00136	1	molecular_function	c127451_g1;c142833_g1;c161564_g1;c162542_g1;c172531_g1;c174659_g4;c206046_g1;c58226_g1;c92129_g1
GO:0008236	e	serine-type peptidase activity	9/3880	104/152923	0.00136	1	molecular_function	c127451_g1;c142833_g1;c161564_g1;c162542_g1;c172531_g1;c174659_g4;c206046_g1;c58226_g1;c92129_g1
GO:0030856	e	regulation of epithelial cell differentiation	5/3880	33/152923	0.00138	1	biological_process	c169070_g1;c172652_g2;c173218_g1;c175887_g5;c178510_g3
GO:0045667	e	regulation of osteoblast differentiation	5/3880	33/152923	0.00138	1	biological_process	c163683_g3;c171276_g1;c178510_g3;c51261_g1;c51261_g2
GO:0015293	e	symporter activity	5/3880	33/152923	0.00138	1	molecular_function	c113162_g1;c157578_g1;c168480_g7;c178961_g1;c90053_g1
GO:0016323	e	basolateral plasma membrane	5/3880	33/152923	0.00138	1	cellular_component	c150925_g1;c152897_g1;c161478_g1;c171106_g1;c173218_g1
GO:0034614	e	cellular response to reactive oxygen species	5/3880	33/152923	0.00138	1	biological_process	c126387_g1;c156421_g1;c226889_g1;c249019_g1;c96181_g2
GO:0006570	e	tyrosine metabolic process	10/3880	125/152923	0.00138	1	biological_process	c106629_g1;c115563_g1;c126743_g1;c141203_g1;c141203_g2;c145196_g1;c157442_g2;c162967_g1;c174826_g1;c249797_g1
GO:1990138	e	neuron projection extension	4/3880	20/152923	0.00145	1	biological_process	c144570_g1;c176002_g5;c178772_g1;c180158_g3
GO:0009218	e	pyrimidine ribonucleotide metabolic process	4/3880	20/152923	0.00145	1	biological_process	c156584_g1;c174919_g3;c178775_g1;c183001_g1
GO:0002274	e	myeloid leukocyte activation	4/3880	20/152923	0.00145	1	biological_process	c106330_g1;c161431_g1;c170853_g3;c174569_g4
GO:0071214	e	cellular response to abiotic stimulus	6/3880	49/152923	0.00146	1	biological_process	c126387_g1;c156421_g1;c166779_g2;c250049_g1;c51261_g1;c51261_g2
GO:1901617	e	organic hydroxy compound biosynthetic process	6/3880	49/152923	0.00146	1	biological_process	c171276_g1;c175311_g1;c175887_g5;c179890_g2;c73327_g1;c97821_g1
GO:2001234	e	negative regulation of apoptotic signaling pathway	6/3880	49/152923	0.00146	1	biological_process	c181568_g3;c181652_g4;c25090_g1;c31004_g1;c51261_g1;c51261_g2
GO:0044772	e	mitotic cell cycle phase transition	6/3880	49/152923	0.00146	1	biological_process	c110606_g2;c162672_g1;c179836_g2;c250049_g1;c271368_g1;c96252_g1
GO:0050768	e	negative regulation of neurogenesis	6/3880	49/152923	0.00146	1	biological_process	c144570_g1;c163683_g3;c178510_g3;c178772_g1;c180158_g3;c9588_g1
GO:0019899	e	enzyme binding	24/3880	463/152923	0.0015	1	molecular_function	c105404_g2;c106330_g1;c110606_g2;c139208_g1;c143800_g1;c145069_g1;c156421_g1;c160422_g1;c161001_g1;c162029_g1;c162029_g2;c162344_g3;c166255_g1;c172329_g1;c173218_g1;c178510_g3;c178533_g3;c178597_g2;c249019_g1;c25090_g1;c58226_g1;c92123_g1;c96687_g2;c98942_g1
GO:0018130	e	heterocycle biosynthetic process	22/3880	419/152923	0.00151	1	biological_process	c106629_g1;c140480_g1;c141203_g1;c141203_g2;c149214_g1;c156584_g1;c158662_g2;c161161_g2;c162168_g1;c169888_g1;c174919_g3;c178775_g1;c179131_g5;c179942_g20;c180695_g1;c183001_g1;c205232_g1;c249797_g1;c256484_g1;c32363_g1;c47216_g1;c67102_g1
GO:0098602	e	single organism cell adhesion	7/3880	67/152923	0.00155	1	biological_process	c142652_g1;c147788_g1;c162344_g3;c163683_g3;c175048_g1;c177663_g2;c179841_g1
GO:0052548	e	regulation of endopeptidase activity	8/3880	86/152923	0.00157	1	biological_process	c161001_g1;c167688_g3;c171551_g1;c177412_g1;c25090_g1;c62105_g1;c92123_g1;c96181_g2
GO:0006090	e	pyruvate metabolic process	8/3880	86/152923	0.00157	1	biological_process	c115563_g1;c141203_g1;c141203_g2;c157442_g2;c176494_g2;c21984_g2;c249797_g1;c73327_g1
GO:0008017	e	microtubule binding	8/3880	86/152923	0.00157	1	molecular_function	c106330_g1;c110606_g2;c156734_g1;c160608_g1;c166347_g2;c168836_g1;c178597_g2;c5765_g1
GO:0006560	e	proline metabolic process	5/3880	34/152923	0.00158	1	biological_process	c106629_g1;c157442_g2;c22380_g1;c271240_g1;c45628_g1
GO:0032102	e	negative regulation of response to external stimulus	6/3880	50/152923	0.00162	1	biological_process	c144570_g1;c165045_g1;c171276_g1;c25090_g1;c51261_g1;c51261_g2
GO:0030055	e	cell-substrate junction	6/3880	50/152923	0.00162	1	cellular_component	c142652_g1;c145563_g2;c147788_g1;c152594_g2;c162344_g3;c173691_g3
GO:0035107	e	appendage morphogenesis	6/3880	50/152923	0.00162	1	biological_process	c129642_g2;c142696_g1;c163683_g3;c170852_g1;c178510_g3;c22026_g1
GO:0003682	e	chromatin binding	13/3880	196/152923	0.00163	1	molecular_function	c142696_g1;c145608_g1;c166812_g4;c168204_g1;c169070_g1;c172652_g2;c178510_g3;c178533_g3;c179201_g1;c51261_g1;c51261_g2;c67102_g1;c92123_g1
GO:0048471	e	perinuclear region of cytoplasm	10/3880	128/152923	0.00165	1	cellular_component	c106330_g1;c126743_g1;c140151_g2;c162523_g1;c170853_g3;c173218_g1;c179193_g3;c181652_g4;c67102_g1;c96181_g2
GO:0032386	e	regulation of intracellular transport	10/3880	128/152923	0.00165	1	biological_process	c105404_g2;c126359_g1;c156421_g1;c160422_g1;c173218_g1;c176438_g9;c226889_g1;c250049_g1;c51261_g1;c51261_g2
GO:0016758	e	transferase activity, transferring hexosyl groups	8/3880	87/152923	0.00169	1	molecular_function	c138424_g3;c139351_g1;c139351_g2;c164503_g1;c169560_g1;c171287_g1;c173981_g2;c232875_g1
GO:0050865	e	regulation of cell activation	7/3880	68/152923	0.00169	1	biological_process	c160740_g1;c161020_g1;c169070_g1;c173218_g1;c179193_g3;c250049_g1;c99260_g1
GO:0030857	e	negative regulation of epithelial cell differentiation	3/3880	10/152923	0.00171	1	biological_process	c169070_g1;c172652_g2;c173218_g1
GO:0009130	e	pyrimidine nucleoside monophosphate biosynthetic process	3/3880	10/152923	0.00171	1	biological_process	c178775_g1;c183001_g1;c32363_g1
GO:0060043	e	regulation of cardiac muscle cell proliferation	3/3880	10/152923	0.00171	1	biological_process	c171276_g1;c172652_g2;c178510_g3
GO:0043550	e	regulation of lipid kinase activity	3/3880	10/152923	0.00171	1	biological_process	c144807_g1;c170823_g1;c171276_g1
GO:0071158	e	positive regulation of cell cycle arrest	3/3880	10/152923	0.00171	1	biological_process	c181782_g4;c250049_g1;c271368_g1
GO:0030902	e	hindbrain development	3/3880	10/152923	0.00171	1	biological_process	c148818_g1;c155316_g1;c22026_g1
GO:0001540	e	beta-amyloid binding	3/3880	10/152923	0.00171	1	molecular_function	c127307_g1;c137683_g1;c161001_g1
GO:0003014	e	renal system process	3/3880	10/152923	0.00171	1	biological_process	c152897_g1;c161478_g1;c181188_g3
GO:0015758	e	glucose transport	3/3880	10/152923	0.00171	1	biological_process	c162029_g1;c162029_g2;c171106_g1
GO:0008645	e	hexose transport	3/3880	10/152923	0.00171	1	biological_process	c162029_g1;c162029_g2;c171106_g1
GO:0070849	e	response to epidermal growth factor	3/3880	10/152923	0.00171	1	biological_process	c160309_g2;c51261_g1;c51261_g2
GO:0046427	e	positive regulation of JAK-STAT cascade	3/3880	10/152923	0.00171	1	biological_process	c146592_g1;c178510_g3;c271368_g1
GO:0000186	e	activation of MAPKK activity	4/3880	21/152923	0.00175	1	biological_process	c170867_g1;c171276_g1;c177991_g1;c83697_g1
GO:0070167	e	regulation of biomineral tissue development	4/3880	21/152923	0.00175	1	biological_process	c163683_g3;c166812_g4;c175887_g5;c176438_g9
GO:0001948	e	glycoprotein binding	4/3880	21/152923	0.00175	1	molecular_function	c126195_g1;c137683_g1;c149964_g1;c176390_g3
GO:0050919	e	negative chemotaxis	4/3880	21/152923	0.00175	1	biological_process	c144570_g1;c160740_g1;c176002_g5;c178772_g1
GO:0046131	e	pyrimidine ribonucleoside metabolic process	4/3880	21/152923	0.00175	1	biological_process	c156584_g1;c163217_g6;c174919_g3;c183001_g1
GO:0001959	e	regulation of cytokine-mediated signaling pathway	4/3880	21/152923	0.00175	1	biological_process	c173218_g1;c178772_g1;c8584_g1;c92123_g1
GO:0006721	e	terpenoid metabolic process	4/3880	21/152923	0.00175	1	biological_process	c154346_g1;c157442_g2;c170852_g1;c22026_g1
GO:0071453	e	cellular response to oxygen levels	4/3880	21/152923	0.00175	1	biological_process	c106330_g1;c173218_g1;c178510_g3;c181652_g4
GO:0030500	e	regulation of bone mineralization	4/3880	21/152923	0.00175	1	biological_process	c163683_g3;c166812_g4;c175887_g5;c176438_g9
GO:0010948	e	negative regulation of cell cycle process	6/3880	51/152923	0.0018	1	biological_process	c152655_g1;c159351_g4;c163683_g3;c181782_g4;c250049_g1;c96252_g1
GO:0007162	e	negative regulation of cell adhesion	5/3880	35/152923	0.00181	1	biological_process	c152594_g2;c162344_g3;c25090_g1;c51261_g1;c51261_g2
GO:0008201	e	heparin binding	5/3880	35/152923	0.00181	1	molecular_function	c127307_g1;c1361_g1;c171276_g1;c4628_g1;c90702_g1
GO:0002218	e	activation of innate immune response	5/3880	35/152923	0.00181	1	biological_process	c160422_g1;c162079_g1;c179193_g3;c181051_g1;c181530_g2
GO:0019932	e	second-messenger-mediated signaling	5/3880	35/152923	0.00181	1	biological_process	c131975_g1;c138169_g2;c164073_g1;c179193_g3;c227211_g1
GO:0090101	e	negative regulation of transmembrane receptor protein serine/threonine kinase signaling pathway	5/3880	35/152923	0.00181	1	biological_process	c105404_g2;c162523_g1;c173218_g1;c178510_g3;c179201_g1
GO:0006732	e	coenzyme metabolic process	11/3880	152/152923	0.00183	1	biological_process	c145044_g1;c156452_g1;c167451_g1;c169888_g1;c173950_g6;c175311_g1;c179131_g5;c179397_g6;c183245_g1;c70154_g1;c96181_g2
GO:0006576	e	cellular biogenic amine metabolic process	7/3880	69/152923	0.00184	1	biological_process	c106629_g1;c141203_g1;c141203_g2;c157442_g2;c22380_g1;c249797_g1;c97821_g1
GO:0004252	e	serine-type endopeptidase activity	7/3880	69/152923	0.00184	1	molecular_function	c127451_g1;c142833_g1;c161564_g1;c162542_g1;c172531_g1;c58226_g1;c92129_g1
GO:0005000	e	vasopressin receptor activity	2/3880	3/152923	0.0019	1	molecular_function	c174561_g1;c47936_g1
GO:0003094	e	glomerular filtration	2/3880	3/152923	0.0019	1	biological_process	c161478_g1;c181188_g3
GO:0097491	e	sympathetic neuron projection guidance	2/3880	3/152923	0.0019	1	biological_process	c144570_g1;c176002_g5
GO:0097490	e	sympathetic neuron projection extension	2/3880	3/152923	0.0019	1	biological_process	c144570_g1;c176002_g5
GO:1990111	e	spermatoproteasome complex	2/3880	3/152923	0.0019	1	cellular_component	c181782_g4;c90782_g1
GO:0060638	e	mesenchymal-epithelial cell signaling	2/3880	3/152923	0.0019	1	biological_process	c48087_g1;c96687_g2
GO:0060324	e	face development	2/3880	3/152923	0.0019	1	biological_process	c157442_g2;c22026_g1
GO:0009177	e	pyrimidine deoxyribonucleoside monophosphate biosynthetic process	2/3880	3/152923	0.0019	1	biological_process	c178775_g1;c32363_g1
GO:0002934	e	desmosome organization	2/3880	3/152923	0.0019	1	biological_process	c51261_g1;c51261_g2
GO:0042629	e	mast cell granule	2/3880	3/152923	0.0019	1	cellular_component	c170853_g3;c179193_g3
GO:0048382	e	mesendoderm development	2/3880	3/152923	0.0019	1	biological_process	c142696_g1;c73225_g1
GO:0046137	e	negative regulation of vitamin metabolic process	2/3880	3/152923	0.0019	1	biological_process	c51261_g1;c51261_g2
GO:0002568	e	somatic diversification of T cell receptor genes	2/3880	3/152923	0.0019	1	biological_process	c131811_g1;c173818_g1
GO:0033153	e	T cell receptor V(D)J recombination	2/3880	3/152923	0.0019	1	biological_process	c131811_g1;c173818_g1
GO:0061548	e	ganglion development	2/3880	3/152923	0.0019	1	biological_process	c144570_g1;c176002_g5
GO:0061549	e	sympathetic ganglion development	2/3880	3/152923	0.0019	1	biological_process	c144570_g1;c176002_g5
GO:0002681	e	somatic recombination of T cell receptor gene segments	2/3880	3/152923	0.0019	1	biological_process	c131811_g1;c173818_g1
GO:1902285	e	semaphorin-plexin signaling pathway involved in neuron projection guidance	2/3880	3/152923	0.0019	1	biological_process	c144570_g1;c176002_g5
GO:0004748	e	ribonucleoside-diphosphate reductase activity, thioredoxin disulfide as acceptor	2/3880	3/152923	0.0019	1	molecular_function	c144914_g1;c205232_g1
GO:0003846	e	2-acylglycerol O-acyltransferase activity	2/3880	3/152923	0.0019	1	molecular_function	c167451_g1;c181821_g5
GO:0043303	e	mast cell degranulation	2/3880	3/152923	0.0019	1	biological_process	c161431_g1;c170853_g3
GO:0070836	e	caveola assembly	2/3880	3/152923	0.0019	1	biological_process	c162523_g1;c173218_g1
GO:0005577	e	fibrinogen complex	2/3880	3/152923	0.0019	1	cellular_component	c102725_g1;c144248_g1
GO:0002080	e	acrosomal membrane	2/3880	3/152923	0.0019	1	cellular_component	c162523_g1;c173218_g1
GO:0010957	e	negative regulation of vitamin D biosynthetic process	2/3880	3/152923	0.0019	1	biological_process	c51261_g1;c51261_g2
GO:0002262	e	myeloid cell homeostasis	2/3880	3/152923	0.0019	1	biological_process	c140151_g2;c226889_g1
GO:0010764	e	negative regulation of fibroblast migration	2/3880	3/152923	0.0019	1	biological_process	c164503_g1;c171276_g1
GO:1901420	e	negative regulation of response to alcohol	2/3880	3/152923	0.0019	1	biological_process	c51261_g1;c51261_g2
GO:0005971	e	ribonucleoside-diphosphate reductase complex	2/3880	3/152923	0.0019	1	cellular_component	c144914_g1;c205232_g1
GO:0030057	e	desmosome	2/3880	3/152923	0.0019	1	cellular_component	c175048_g1;c177663_g2
GO:0002279	e	mast cell activation involved in immune response	2/3880	3/152923	0.0019	1	biological_process	c161431_g1;c170853_g3
GO:0002475	e	antigen processing and presentation via MHC class Ib	2/3880	3/152923	0.0019	1	biological_process	c175700_g1;c175700_g11
GO:0015057	e	thrombin receptor activity	2/3880	3/152923	0.0019	1	molecular_function	c132237_g1;c161168_g1
GO:0044700	e	single organism signaling	11/3880	153/152923	0.00193	1	biological_process	c160740_g1;c164033_g1;c171276_g1;c171622_g1;c176533_g3;c177150_g1;c178414_g5;c271593_g1;c44601_g1;c48087_g1;c96687_g2
GO:0023052	e	signaling	11/3880	153/152923	0.00193	1	biological_process	c160740_g1;c164033_g1;c171276_g1;c171622_g1;c176533_g3;c177150_g1;c178414_g5;c271593_g1;c44601_g1;c48087_g1;c96687_g2
GO:0000776	e	kinetochore	5/3880	36/152923	0.00205	1	cellular_component	c105404_g2;c110606_g2;c121309_g1;c159351_g4;c69057_g1
GO:0042277	e	peptide binding	5/3880	36/152923	0.00205	1	molecular_function	c127307_g1;c137683_g1;c160422_g1;c161001_g1;c168593_g2
GO:0006898	e	receptor-mediated endocytosis	5/3880	36/152923	0.00205	1	biological_process	c142652_g1;c151944_g1;c170041_g3;c173218_g1;c273314_g1
GO:0072331	e	signal transduction by p53 class mediator	4/3880	22/152923	0.0021	1	biological_process	c106330_g1;c181782_g4;c250049_g1;c96628_g1
GO:0004867	e	serine-type endopeptidase inhibitor activity	4/3880	22/152923	0.0021	1	molecular_function	c171551_g1;c177412_g1;c25090_g1;c62105_g1
GO:0006874	e	cellular calcium ion homeostasis	6/3880	53/152923	0.0022	1	biological_process	c159790_g1;c164073_g1;c171276_g1;c178533_g3;c227211_g1;c98942_g1
GO:0051249	e	regulation of lymphocyte activation	6/3880	53/152923	0.0022	1	biological_process	c161020_g1;c169070_g1;c173218_g1;c179193_g3;c250049_g1;c99260_g1
GO:0008324	e	cation transmembrane transporter activity	20/3880	369/152923	0.00221	1	molecular_function	c110011_g1;c113162_g1;c125330_g2;c148032_g1;c153702_g1;c157578_g1;c159790_g1;c161478_g1;c167505_g1;c168480_g7;c172009_g1;c173678_g1;c176824_g8;c178961_g1;c179025_g3;c228384_g1;c249314_g1;c251510_g1;c90053_g1;c98942_g1
GO:0032989	e	cellular component morphogenesis	12/3880	179/152923	0.00221	1	biological_process	c131811_g1;c139351_g2;c145563_g1;c147788_g1;c152594_g2;c153116_g1;c156421_g1;c162344_g3;c178510_g3;c179836_g2;c51261_g1;c51261_g2
GO:0022890	e	inorganic cation transmembrane transporter activity	17/3880	297/152923	0.00223	1	molecular_function	c110011_g1;c113162_g1;c125330_g2;c153702_g1;c157578_g1;c159790_g1;c161478_g1;c167505_g1;c168480_g7;c172009_g1;c173678_g1;c176824_g8;c178961_g1;c228384_g1;c249314_g1;c90053_g1;c98942_g1
GO:0006631	e	fatty acid metabolic process	8/3880	91/152923	0.00225	1	biological_process	c111819_g1;c157442_g2;c158703_g1;c160262_g1;c160395_g1;c163026_g1;c163773_g1;c36078_g1
GO:0002700	e	regulation of production of molecular mediator of immune response	3/3880	11/152923	0.00231	1	biological_process	c172652_g2;c176438_g9;c179193_g3
GO:0005839	e	proteasome core complex	3/3880	11/152923	0.00231	1	cellular_component	c165045_g1;c181782_g4;c90782_g1
GO:0009262	e	deoxyribonucleotide metabolic process	3/3880	11/152923	0.00231	1	biological_process	c178775_g1;c205232_g1;c32363_g1
GO:0046847	e	filopodium assembly	3/3880	11/152923	0.00231	1	biological_process	c131975_g1;c166389_g1;c173691_g3
GO:0048286	e	lung alveolus development	3/3880	11/152923	0.00231	1	biological_process	c160740_g1;c176438_g9;c48087_g1
GO:2000209	e	regulation of anoikis	3/3880	11/152923	0.00231	1	biological_process	c173218_g1;c51261_g1;c51261_g2
GO:0015749	e	monosaccharide transport	3/3880	11/152923	0.00231	1	biological_process	c162029_g1;c162029_g2;c171106_g1
GO:0019825	e	oxygen binding	3/3880	11/152923	0.00231	1	molecular_function	c132391_g1;c170812_g1;c177586_g9
GO:0016444	e	somatic cell DNA recombination	3/3880	11/152923	0.00231	1	biological_process	c131811_g1;c172652_g2;c173818_g1
GO:0055021	e	regulation of cardiac muscle tissue growth	3/3880	11/152923	0.00231	1	biological_process	c171276_g1;c172652_g2;c178510_g3
GO:0009129	e	pyrimidine nucleoside monophosphate metabolic process	3/3880	11/152923	0.00231	1	biological_process	c178775_g1;c183001_g1;c32363_g1
GO:0002562	e	somatic diversification of immune receptors via germline recombination within a single locus	3/3880	11/152923	0.00231	1	biological_process	c131811_g1;c172652_g2;c173818_g1
GO:0032320	e	positive regulation of Ras GTPase activity	10/3880	134/152923	0.00231	1	biological_process	c130976_g1;c15480_g1;c156421_g1;c161628_g1;c168916_g1;c169886_g1;c170823_g1;c172032_g1;c176824_g8;c96850_g1
GO:0008194	e	UDP-glycosyltransferase activity	5/3880	37/152923	0.00233	1	molecular_function	c139351_g1;c139351_g2;c164503_g1;c171287_g1;c232875_g1
GO:0072091	e	regulation of stem cell proliferation	5/3880	37/152923	0.00233	1	biological_process	c160740_g1;c169070_g1;c172652_g2;c51261_g1;c51261_g2
GO:0003013	e	circulatory system process	5/3880	37/152923	0.00233	1	biological_process	c142696_g1;c175389_g1;c181652_g4;c31004_g1;c67709_g1
GO:1901988	e	negative regulation of cell cycle phase transition	5/3880	37/152923	0.00233	1	biological_process	c152655_g1;c159351_g4;c181782_g4;c250049_g1;c96252_g1
GO:0006081	e	cellular aldehyde metabolic process	5/3880	37/152923	0.00233	1	biological_process	c115563_g1;c154346_g1;c157442_g2;c170852_g1;c22026_g1
GO:1901991	e	negative regulation of mitotic cell cycle phase transition	5/3880	37/152923	0.00233	1	biological_process	c152655_g1;c159351_g4;c181782_g4;c250049_g1;c96252_g1
GO:0045087	e	innate immune response	5/3880	37/152923	0.00233	1	biological_process	c145078_g1;c164001_g1;c171276_g1;c175777_g1;c226889_g1
GO:0007605	e	sensory perception of sound	5/3880	37/152923	0.00233	1	biological_process	c138307_g1;c145273_g1;c152897_g1;c51261_g1;c51261_g2
GO:0010721	e	negative regulation of cell development	6/3880	54/152923	0.00242	1	biological_process	c144570_g1;c163683_g3;c178510_g3;c178772_g1;c180158_g3;c9588_g1
GO:0032318	e	regulation of Ras GTPase activity	12/3880	181/152923	0.00243	1	biological_process	c130976_g1;c15480_g1;c156421_g1;c161628_g1;c168916_g1;c169886_g1;c170823_g1;c172032_g1;c176824_g8;c177311_g7;c29828_g1;c96850_g1
GO:0051781	e	positive regulation of cell division	4/3880	23/152923	0.00249	1	biological_process	c156421_g1;c156734_g1;c160740_g1;c171276_g1
GO:0060759	e	regulation of response to cytokine stimulus	4/3880	23/152923	0.00249	1	biological_process	c173218_g1;c178772_g1;c8584_g1;c92123_g1
GO:0048588	e	developmental cell growth	4/3880	23/152923	0.00249	1	biological_process	c144570_g1;c176002_g5;c178772_g1;c180158_g3
GO:0042803	e	protein homodimerization activity	12/3880	182/152923	0.00254	1	molecular_function	c142696_g1;c149964_g1;c156421_g1;c157442_g2;c160740_g1;c162523_g1;c163217_g6;c170853_g3;c172652_g2;c175311_g1;c180094_g1;c20463_g1
GO:0032844	e	regulation of homeostatic process	8/3880	93/152923	0.00257	1	biological_process	c152655_g1;c168204_g1;c171276_g1;c173218_g1;c181217_g1;c249019_g1;c31004_g1;c48087_g1
GO:0007411	e	axon guidance	8/3880	93/152923	0.00257	1	biological_process	c131811_g1;c162395_g2;c163683_g3;c164635_g3;c168823_g1;c172652_g2;c180149_g1;c30332_g1
GO:0048878	e	chemical homeostasis	11/3880	159/152923	0.0026	1	biological_process	c159790_g1;c164073_g1;c167451_g1;c171276_g1;c173218_g1;c175887_g5;c178533_g3;c227211_g1;c92123_g1;c96687_g2;c98942_g1
GO:0048568	e	embryonic organ development	5/3880	38/152923	0.00262	1	biological_process	c113235_g1;c129642_g2;c157372_g4;c170852_g1;c22026_g1
GO:0050679	e	positive regulation of epithelial cell proliferation	5/3880	38/152923	0.00262	1	biological_process	c161020_g1;c162523_g1;c171276_g1;c172652_g2;c178510_g3
GO:0002768	e	immune response-regulating cell surface receptor signaling pathway	5/3880	38/152923	0.00262	1	biological_process	c140151_g2;c145078_g1;c171276_g1;c175531_g1;c179193_g3
GO:0051186	e	cofactor metabolic process	12/3880	183/152923	0.00266	1	biological_process	c145044_g1;c155826_g1;c156452_g1;c167451_g1;c169888_g1;c173950_g6;c175311_g1;c179131_g5;c179397_g6;c183245_g1;c70154_g1;c96181_g2
GO:0072503	e	cellular divalent inorganic cation homeostasis	6/3880	55/152923	0.00266	1	biological_process	c159790_g1;c164073_g1;c171276_g1;c178533_g3;c227211_g1;c98942_g1
GO:0010038	e	response to metal ion	6/3880	55/152923	0.00266	1	biological_process	c144248_g1;c156421_g1;c173218_g1;c175700_g1;c175700_g11;c92123_g1
GO:0016023	e	cytoplasmic membrane-bounded vesicle	11/3880	160/152923	0.00273	1	cellular_component	c138307_g1;c144248_g1;c162523_g1;c166684_g2;c170041_g3;c176556_g5;c181188_g3;c209076_g1;c273314_g1;c88543_g1;c90702_g1
GO:0051960	e	regulation of nervous system development	13/3880	208/152923	0.00274	1	biological_process	c131811_g1;c144040_g1;c144570_g1;c156421_g1;c162344_g3;c163683_g3;c169070_g1;c171276_g1;c177991_g1;c178510_g3;c178772_g1;c180158_g3;c9588_g1
GO:0050767	e	regulation of neurogenesis	12/3880	184/152923	0.00278	1	biological_process	c131811_g1;c144040_g1;c144570_g1;c156421_g1;c162344_g3;c163683_g3;c169070_g1;c177991_g1;c178510_g3;c178772_g1;c180158_g3;c9588_g1
GO:0005815	e	microtubule organizing center	10/3880	138/152923	0.00287	1	cellular_component	c106330_g1;c110606_g2;c143800_g1;c146592_g1;c156734_g1;c162029_g2;c162672_g1;c175311_g1;c178533_g3;c69099_g1
GO:0045936	e	negative regulation of phosphate metabolic process	9/3880	116/152923	0.00289	1	biological_process	c160740_g1;c162344_g3;c162967_g1;c163217_g6;c163683_g3;c173218_g1;c179841_g1;c250049_g1;c83697_g1
GO:0010563	e	negative regulation of phosphorus metabolic process	9/3880	116/152923	0.00289	1	biological_process	c160740_g1;c162344_g3;c162967_g1;c163217_g6;c163683_g3;c173218_g1;c179841_g1;c250049_g1;c83697_g1
GO:0044272	e	sulfur compound biosynthetic process	6/3880	56/152923	0.00292	1	biological_process	c111819_g1;c140480_g1;c169888_g1;c232875_g1;c31004_g1;c92466_g2
GO:0005938	e	cell cortex	4/3880	24/152923	0.00293	1	cellular_component	c144248_g1;c163409_g1;c172329_g1;c173218_g1
GO:0000082	e	G1/S transition of mitotic cell cycle	4/3880	24/152923	0.00293	1	biological_process	c162672_g1;c179836_g2;c271368_g1;c96252_g1
GO:0003018	e	vascular process in circulatory system	4/3880	24/152923	0.00293	1	biological_process	c142696_g1;c175389_g1;c31004_g1;c67709_g1
GO:0044843	e	cell cycle G1/S phase transition	4/3880	24/152923	0.00293	1	biological_process	c162672_g1;c179836_g2;c271368_g1;c96252_g1
GO:0006221	e	pyrimidine nucleotide biosynthetic process	4/3880	24/152923	0.00293	1	biological_process	c156584_g1;c178775_g1;c183001_g1;c32363_g1
GO:0008483	e	transaminase activity	4/3880	24/152923	0.00293	1	molecular_function	c106629_g1;c148930_g2;c157674_g2;c25016_g1
GO:0010632	e	regulation of epithelial cell migration	5/3880	39/152923	0.00295	1	biological_process	c152594_g2;c171276_g1;c178510_g3;c249019_g1;c96687_g2
GO:0000982	e	RNA polymerase II core promoter proximal region sequence-specific DNA binding transcription factor activity	5/3880	39/152923	0.00295	1	molecular_function	c131811_g1;c142696_g1;c166812_g4;c51261_g1;c51261_g2
GO:0033218	e	amide binding	5/3880	39/152923	0.00295	1	molecular_function	c127307_g1;c137683_g1;c160422_g1;c161001_g1;c168593_g2
GO:0045454	e	cell redox homeostasis	5/3880	39/152923	0.00295	1	biological_process	c139420_g1;c163404_g1;c170812_g1;c174582_g1;c31004_g1
GO:0005088	e	Ras guanyl-nucleotide exchange factor activity	7/3880	75/152923	0.00297	1	molecular_function	c130976_g1;c156421_g1;c161628_g1;c168916_g1;c169886_g1;c170823_g1;c96850_g1
GO:0030330	e	DNA damage response, signal transduction by p53 class mediator	3/3880	12/152923	0.00302	1	biological_process	c106330_g1;c181782_g4;c250049_g1
GO:0000578	e	embryonic axis specification	3/3880	12/152923	0.00302	1	biological_process	c152594_g2;c161020_g1;c174295_g3
GO:0008593	e	regulation of Notch signaling pathway	3/3880	12/152923	0.00302	1	biological_process	c160422_g1;c161020_g1;c163683_g3
GO:0048857	e	neural nucleus development	3/3880	12/152923	0.00302	1	biological_process	c142696_g1;c157442_g2;c171276_g1
GO:0002200	e	somatic diversification of immune receptors	3/3880	12/152923	0.00302	1	biological_process	c131811_g1;c172652_g2;c173818_g1
GO:0030595	e	leukocyte chemotaxis	3/3880	12/152923	0.00302	1	biological_process	c140151_g2;c174497_g1;c227211_g1
GO:0005813	e	centrosome	9/3880	117/152923	0.00307	1	cellular_component	c106330_g1;c110606_g2;c143800_g1;c146592_g1;c156734_g1;c162672_g1;c175311_g1;c178533_g3;c69099_g1
GO:0033043	e	regulation of organelle organization	13/3880	211/152923	0.0031	1	biological_process	c110606_g2;c145563_g2;c145563_g3;c156421_g1;c162523_g1;c163683_g3;c168204_g1;c170524_g1;c172329_g1;c181652_g4;c51261_g1;c51261_g2;c96252_g1
GO:0051130	e	positive regulation of cellular component organization	13/3880	211/152923	0.0031	1	biological_process	c110606_g2;c145563_g2;c145563_g3;c152594_g2;c163683_g3;c166347_g2;c168204_g1;c176438_g9;c178510_g3;c25090_g1;c292849_g1;c51261_g1;c51261_g2
GO:2001233	e	regulation of apoptotic signaling pathway	8/3880	96/152923	0.00314	1	biological_process	c173218_g1;c181568_g3;c181652_g4;c25090_g1;c31004_g1;c4593_g1;c51261_g1;c51261_g2
GO:0007178	e	transmembrane receptor protein serine/threonine kinase signaling pathway	7/3880	76/152923	0.0032	1	biological_process	c145563_g1;c155316_g1;c163683_g3;c170867_g1;c173792_g5;c176438_g9;c179201_g1
GO:0003713	e	transcription coactivator activity	7/3880	76/152923	0.0032	1	molecular_function	c139208_g1;c142696_g1;c146592_g1;c168204_g1;c171276_g1;c178533_g3;c92123_g1
GO:0005249	e	voltage-gated potassium channel activity	5/3880	40/152923	0.0033	1	molecular_function	c125330_g2;c153702_g1;c172009_g1;c173678_g1;c249314_g1
GO:0030098	e	lymphocyte differentiation	5/3880	40/152923	0.0033	1	biological_process	c127071_g2;c131811_g1;c153116_g1;c172652_g2;c173818_g1
GO:0009991	e	response to extracellular stimulus	5/3880	40/152923	0.0033	1	biological_process	c171106_g1;c173218_g1;c177836_g8;c180158_g3;c250049_g1
GO:0030111	e	regulation of Wnt signaling pathway	8/3880	97/152923	0.00334	1	biological_process	c161020_g1;c173218_g1;c174295_g3;c178510_g3;c179841_g1;c44601_g1;c51261_g1;c51261_g2
GO:1902532	e	negative regulation of intracellular signal transduction	8/3880	97/152923	0.00334	1	biological_process	c162967_g1;c163683_g3;c173218_g1;c176824_g8;c51261_g1;c51261_g2;c8584_g1;c96628_g1
GO:0006571	e	tyrosine biosynthetic process	4/3880	25/152923	0.00342	1	biological_process	c106629_g1;c141203_g1;c141203_g2;c249797_g1
GO:0045732	e	positive regulation of protein catabolic process	4/3880	25/152923	0.00342	1	biological_process	c110606_g2;c162672_g1;c170812_g1;c31004_g1
GO:0009094	e	L-phenylalanine biosynthetic process	4/3880	25/152923	0.00342	1	biological_process	c106629_g1;c141203_g1;c141203_g2;c249797_g1
GO:0009095	e	aromatic amino acid family biosynthetic process, prephenate pathway	4/3880	25/152923	0.00342	1	biological_process	c106629_g1;c141203_g1;c141203_g2;c249797_g1
GO:0000162	e	tryptophan biosynthetic process	4/3880	25/152923	0.00342	1	biological_process	c106629_g1;c141203_g1;c141203_g2;c249797_g1
GO:0048747	e	muscle fiber development	4/3880	25/152923	0.00342	1	biological_process	c138169_g2;c162280_g1;c162523_g1;c166616_g1
GO:0008643	e	carbohydrate transport	4/3880	25/152923	0.00342	1	biological_process	c154607_g1;c162029_g1;c162029_g2;c171106_g1
GO:1902223	e	erythrose 4-phosphate/phosphoenolpyruvate family amino acid biosynthetic process	4/3880	25/152923	0.00342	1	biological_process	c106629_g1;c141203_g1;c141203_g2;c249797_g1
GO:0046219	e	indolalkylamine biosynthetic process	4/3880	25/152923	0.00342	1	biological_process	c106629_g1;c141203_g1;c141203_g2;c249797_g1
GO:0009073	e	aromatic amino acid family biosynthetic process	4/3880	25/152923	0.00342	1	biological_process	c106629_g1;c141203_g1;c141203_g2;c249797_g1
GO:0051348	e	negative regulation of transferase activity	7/3880	77/152923	0.00345	1	biological_process	c162344_g3;c162967_g1;c163683_g3;c173218_g1;c181782_g4;c250049_g1;c83697_g1
GO:0015077	e	monovalent inorganic cation transmembrane transporter activity	12/3880	189/152923	0.00345	1	molecular_function	c113162_g1;c125330_g2;c153702_g1;c157578_g1;c161478_g1;c168480_g7;c172009_g1;c173678_g1;c178961_g1;c228384_g1;c249314_g1;c90053_g1
GO:0016337	e	single organismal cell-cell adhesion	6/3880	58/152923	0.00348	1	biological_process	c142652_g1;c147788_g1;c163683_g3;c175048_g1;c177663_g2;c179841_g1
GO:0005925	e	focal adhesion	5/3880	41/152923	0.00368	1	cellular_component	c142652_g1;c145563_g2;c147788_g1;c152594_g2;c162344_g3
GO:0043604	e	amide biosynthetic process	5/3880	41/152923	0.00368	1	biological_process	c111819_g1;c140480_g1;c271240_g1;c31004_g1;c97821_g1
GO:0019852	e	L-ascorbic acid metabolic process	2/3880	4/152923	0.00373	1	biological_process	c157442_g2;c31004_g1
GO:0044253	e	positive regulation of multicellular organismal metabolic process	2/3880	4/152923	0.00373	1	biological_process	c176438_g9;c96181_g2
GO:0090343	e	positive regulation of cell aging	2/3880	4/152923	0.00373	1	biological_process	c139208_g1;c181652_g4
GO:0034405	e	response to fluid shear stress	2/3880	4/152923	0.00373	1	biological_process	c139351_g2;c249019_g1
GO:0050918	e	positive chemotaxis	2/3880	4/152923	0.00373	1	biological_process	c171276_g1;c96687_g2
GO:0006933	e	negative regulation of cell adhesion involved in substrate-bound cell migration	2/3880	4/152923	0.00373	1	biological_process	c51261_g1;c51261_g2
GO:0009157	e	deoxyribonucleoside monophosphate biosynthetic process	2/3880	4/152923	0.00373	1	biological_process	c178775_g1;c32363_g1
GO:0070293	e	renal absorption	2/3880	4/152923	0.00373	1	biological_process	c152897_g1;c161478_g1
GO:0032525	e	somite rostral/caudal axis specification	2/3880	4/152923	0.00373	1	biological_process	c152594_g2;c161020_g1
GO:0003841	e	1-acylglycerol-3-phosphate O-acyltransferase activity	2/3880	4/152923	0.00373	1	molecular_function	c156445_g1;c165822_g1
GO:0007586	e	digestion	2/3880	4/152923	0.00373	1	biological_process	c161478_g1;c92129_g1
GO:0006527	e	arginine catabolic process	2/3880	4/152923	0.00373	1	biological_process	c145196_g1;c271240_g1
GO:0048569	e	post-embryonic organ development	2/3880	4/152923	0.00373	1	biological_process	c131811_g1;c181188_g3
GO:0031262	e	Ndc80 complex	2/3880	4/152923	0.00373	1	cellular_component	c121309_g1;c69057_g1
GO:0046965	e	retinoid X receptor binding	2/3880	4/152923	0.00373	1	molecular_function	c139208_g1;c92123_g1
GO:2000810	e	regulation of tight junction assembly	2/3880	4/152923	0.00373	1	biological_process	c51261_g1;c51261_g2
GO:0097205	e	renal filtration	2/3880	4/152923	0.00373	1	biological_process	c161478_g1;c181188_g3
GO:0016728	e	oxidoreductase activity, acting on CH or CH2 groups, disulfide as acceptor	2/3880	4/152923	0.00373	1	molecular_function	c144914_g1;c205232_g1
GO:0009176	e	pyrimidine deoxyribonucleoside monophosphate metabolic process	2/3880	4/152923	0.00373	1	biological_process	c178775_g1;c32363_g1
GO:0060840	e	artery development	2/3880	4/152923	0.00373	1	biological_process	c158512_g2;c67785_g2
GO:0071804	e	cellular potassium ion transport	6/3880	59/152923	0.0038	1	biological_process	c125330_g2;c153702_g1;c161478_g1;c172009_g1;c173678_g1;c249314_g1
GO:0071805	e	potassium ion transmembrane transport	6/3880	59/152923	0.0038	1	biological_process	c125330_g2;c153702_g1;c161478_g1;c172009_g1;c173678_g1;c249314_g1
GO:0016358	e	dendrite development	3/3880	13/152923	0.00386	1	biological_process	c131975_g1;c145563_g2;c145563_g3
GO:0032436	e	positive regulation of proteasomal ubiquitin-dependent protein catabolic process	3/3880	13/152923	0.00386	1	biological_process	c110606_g2;c162672_g1;c31004_g1
GO:0042572	e	retinol metabolic process	3/3880	13/152923	0.00386	1	biological_process	c154346_g1;c170852_g1;c22026_g1
GO:0001960	e	negative regulation of cytokine-mediated signaling pathway	3/3880	13/152923	0.00386	1	biological_process	c173218_g1;c178772_g1;c92123_g1
GO:0046632	e	alpha-beta T cell differentiation	3/3880	13/152923	0.00386	1	biological_process	c127071_g2;c131811_g1;c173818_g1
GO:0051607	e	defense response to virus	3/3880	13/152923	0.00386	1	biological_process	c162079_g1;c177284_g5;c181051_g1
GO:0007052	e	mitotic spindle organization	3/3880	13/152923	0.00386	1	biological_process	c121309_g1;c69057_g1;c96252_g1
GO:0002067	e	glandular epithelial cell differentiation	3/3880	13/152923	0.00386	1	biological_process	c171276_g1;c178510_g3;c48087_g1
GO:0006959	e	humoral immune response	3/3880	13/152923	0.00386	1	biological_process	c158240_g1;c164001_g1;c178510_g3
GO:0030048	e	actin filament-based movement	3/3880	13/152923	0.00386	1	biological_process	c138307_g1;c147788_g1;c152594_g2
GO:0051048	e	negative regulation of secretion	4/3880	26/152923	0.00396	1	biological_process	c160262_g1;c162344_g3;c178510_g3;c181217_g1
GO:0010594	e	regulation of endothelial cell migration	4/3880	26/152923	0.00396	1	biological_process	c171276_g1;c178510_g3;c249019_g1;c96687_g2
GO:0006720	e	isoprenoid metabolic process	4/3880	26/152923	0.00396	1	biological_process	c154346_g1;c157442_g2;c170852_g1;c22026_g1
GO:0061041	e	regulation of wound healing	4/3880	26/152923	0.00396	1	biological_process	c160740_g1;c171276_g1;c173218_g1;c25090_g1
GO:0070838	e	divalent metal ion transport	9/3880	122/152923	0.00405	1	biological_process	c110011_g1;c159790_g1;c171276_g1;c175887_g5;c176824_g8;c178533_g3;c179836_g2;c227211_g1;c98942_g1
GO:0034705	e	potassium channel complex	5/3880	42/152923	0.00409	1	cellular_component	c125330_g2;c153702_g1;c172009_g1;c173678_g1;c249314_g1
GO:0006639	e	acylglycerol metabolic process	5/3880	42/152923	0.00409	1	biological_process	c105404_g2;c165822_g1;c167451_g1;c173218_g1;c181821_g5
GO:0006638	e	neutral lipid metabolic process	5/3880	42/152923	0.00409	1	biological_process	c105404_g2;c165822_g1;c167451_g1;c173218_g1;c181821_g5
GO:0008076	e	voltage-gated potassium channel complex	5/3880	42/152923	0.00409	1	cellular_component	c125330_g2;c153702_g1;c172009_g1;c173678_g1;c249314_g1
GO:0002694	e	regulation of leukocyte activation	6/3880	60/152923	0.00413	1	biological_process	c161020_g1;c169070_g1;c173218_g1;c179193_g3;c250049_g1;c99260_g1
GO:1901990	e	regulation of mitotic cell cycle phase transition	6/3880	60/152923	0.00413	1	biological_process	c110606_g2;c152655_g1;c159351_g4;c181782_g4;c250049_g1;c96252_g1
GO:0051241	e	negative regulation of multicellular organismal process	7/3880	80/152923	0.00426	1	biological_process	c140151_g2;c160740_g1;c161001_g1;c163683_g3;c176438_g9;c178510_g3;c98942_g1
GO:0072511	e	divalent inorganic cation transport	9/3880	123/152923	0.00427	1	biological_process	c110011_g1;c159790_g1;c171276_g1;c175887_g5;c176824_g8;c178533_g3;c179836_g2;c227211_g1;c98942_g1
GO:0006974	e	cellular response to DNA damage stimulus	13/3880	220/152923	0.00441	1	biological_process	c106330_g1;c110606_g2;c139208_g1;c156808_g1;c162672_g1;c170232_g6;c175415_g11;c181782_g4;c204671_g1;c250049_g1;c67102_g1;c96235_g1;c96628_g1
GO:0034220	e	ion transmembrane transport	19/3880	374/152923	0.00442	1	biological_process	c125330_g2;c142376_g1;c145195_g1;c145195_g2;c148032_g1;c153702_g1;c159790_g1;c160469_g2;c161478_g1;c164033_g1;c164112_g1;c167505_g1;c172009_g1;c173678_g1;c176824_g8;c178414_g5;c228384_g1;c249314_g1;c98942_g1
GO:0032872	e	regulation of stress-activated MAPK cascade	6/3880	61/152923	0.00448	1	biological_process	c145563_g2;c145563_g3;c170867_g1;c177991_g1;c226889_g1;c83697_g1
GO:0009986	e	cell surface	6/3880	61/152923	0.00448	1	cellular_component	c142686_g2;c160740_g1;c166684_g2;c173691_g3;c178510_g3;c181590_g1
GO:1901987	e	regulation of cell cycle phase transition	6/3880	61/152923	0.00448	1	biological_process	c110606_g2;c152655_g1;c159351_g4;c181782_g4;c250049_g1;c96252_g1
GO:0009072	e	aromatic amino acid family metabolic process	10/3880	147/152923	0.00449	1	biological_process	c106629_g1;c115563_g1;c126743_g1;c141203_g1;c141203_g2;c145196_g1;c157442_g2;c162967_g1;c174826_g1;c249797_g1
GO:0005924	e	cell-substrate adherens junction	5/3880	43/152923	0.00453	1	cellular_component	c142652_g1;c145563_g2;c147788_g1;c152594_g2;c162344_g3
GO:0005200	e	structural constituent of cytoskeleton	5/3880	43/152923	0.00453	1	molecular_function	c114372_g1;c127539_g1;c133323_g1;c153448_g1;c179150_g2
GO:0090090	e	negative regulation of canonical Wnt signaling pathway	5/3880	43/152923	0.00453	1	biological_process	c173218_g1;c174295_g3;c178510_g3;c51261_g1;c51261_g2
GO:0051235	e	maintenance of location	5/3880	43/152923	0.00453	1	biological_process	c146592_g1;c160422_g1;c167451_g1;c168593_g2;c173218_g1
GO:0050954	e	sensory perception of mechanical stimulus	5/3880	43/152923	0.00453	1	biological_process	c138307_g1;c145273_g1;c152897_g1;c51261_g1;c51261_g2
GO:0045089	e	positive regulation of innate immune response	5/3880	43/152923	0.00453	1	biological_process	c160422_g1;c162079_g1;c179193_g3;c181051_g1;c181530_g2
GO:0019218	e	regulation of steroid metabolic process	4/3880	27/152923	0.00455	1	biological_process	c164073_g1;c175887_g5;c51261_g1;c51261_g2
GO:0001654	e	eye development	4/3880	27/152923	0.00455	1	biological_process	c131811_g1;c170852_g1;c174246_g10;c22026_g1
GO:0030139	e	endocytic vesicle	4/3880	27/152923	0.00455	1	cellular_component	c166684_g2;c170041_g3;c181188_g3;c273314_g1
GO:0050680	e	negative regulation of epithelial cell proliferation	4/3880	27/152923	0.00455	1	biological_process	c162523_g1;c173218_g1;c51261_g1;c51261_g2
GO:0005739	e	mitochondrion	18/3880	343/152923	0.00479	1	cellular_component	c118602_g1;c126432_g1;c158662_g2;c160262_g1;c162168_g1;c166904_g2;c170200_g2;c175887_g5;c176556_g5;c176801_g1;c179890_g2;c20463_g1;c204671_g1;c226889_g1;c228384_g1;c32363_g1;c69099_g1;c92456_g2
GO:0051017	e	actin filament bundle assembly	3/3880	14/152923	0.00482	1	biological_process	c126359_g1;c142652_g1;c172329_g1
GO:0019229	e	regulation of vasoconstriction	3/3880	14/152923	0.00482	1	biological_process	c164073_g1;c173218_g1;c174497_g1
GO:1903052	e	positive regulation of proteolysis involved in cellular protein catabolic process	3/3880	14/152923	0.00482	1	biological_process	c110606_g2;c162672_g1;c31004_g1
GO:1901800	e	positive regulation of proteasomal protein catabolic process	3/3880	14/152923	0.00482	1	biological_process	c110606_g2;c162672_g1;c31004_g1
GO:0042594	e	response to starvation	3/3880	14/152923	0.00482	1	biological_process	c171106_g1;c173218_g1;c180158_g3
GO:0071156	e	regulation of cell cycle arrest	3/3880	14/152923	0.00482	1	biological_process	c181782_g4;c250049_g1;c271368_g1
GO:0061572	e	actin filament bundle organization	3/3880	14/152923	0.00482	1	biological_process	c126359_g1;c142652_g1;c172329_g1
GO:0055024	e	regulation of cardiac muscle tissue development	3/3880	14/152923	0.00482	1	biological_process	c171276_g1;c172652_g2;c178510_g3
GO:0001078	e	RNA polymerase II core promoter proximal region sequence-specific DNA binding transcription factor activity involved in negative regulation of transcription	3/3880	14/152923	0.00482	1	molecular_function	c142696_g1;c51261_g1;c51261_g2
GO:0016614	e	oxidoreductase activity, acting on CH-OH group of donors	8/3880	103/152923	0.00482	1	molecular_function	c118602_g1;c159267_g2;c170852_g1;c171774_g1;c175311_g1;c177836_g8;c183245_g1;c20463_g1
GO:0071396	e	cellular response to lipid	8/3880	103/152923	0.00482	1	biological_process	c129642_g2;c140151_g2;c160422_g1;c163683_g3;c177836_g8;c22026_g1;c25090_g1;c92123_g1
GO:0051090	e	regulation of sequence-specific DNA binding transcription factor activity	8/3880	103/152923	0.00482	1	biological_process	c156982_g1;c160422_g1;c167573_g2;c168204_g1;c178533_g3;c179193_g3;c179841_g1;c92123_g1
GO:0060828	e	regulation of canonical Wnt signaling pathway	6/3880	62/152923	0.00486	1	biological_process	c161020_g1;c173218_g1;c174295_g3;c178510_g3;c51261_g1;c51261_g2
GO:0030178	e	negative regulation of Wnt signaling pathway	6/3880	62/152923	0.00486	1	biological_process	c173218_g1;c174295_g3;c178510_g3;c44601_g1;c51261_g1;c51261_g2
GO:0070302	e	regulation of stress-activated protein kinase signaling cascade	6/3880	62/152923	0.00486	1	biological_process	c145563_g2;c145563_g3;c170867_g1;c177991_g1;c226889_g1;c83697_g1
GO:1903317	e	regulation of protein maturation	5/3880	44/152923	0.00501	1	biological_process	c110606_g2;c161001_g1;c162672_g1;c25090_g1;c31004_g1
GO:0042398	e	cellular modified amino acid biosynthetic process	5/3880	44/152923	0.00501	1	biological_process	c111819_g1;c161877_g1;c169888_g1;c31004_g1;c45628_g1
GO:0070613	e	regulation of protein processing	5/3880	44/152923	0.00501	1	biological_process	c110606_g2;c161001_g1;c162672_g1;c25090_g1;c31004_g1
GO:0007519	e	skeletal muscle tissue development	4/3880	28/152923	0.00521	1	biological_process	c142696_g1;c172652_g2;c173218_g1;c96687_g2
GO:0042435	e	indole-containing compound biosynthetic process	4/3880	28/152923	0.00521	1	biological_process	c106629_g1;c141203_g1;c141203_g2;c249797_g1
GO:0019882	e	antigen processing and presentation	4/3880	28/152923	0.00521	1	biological_process	c175700_g1;c175700_g11;c181782_g4;c90782_g1
GO:0002224	e	toll-like receptor signaling pathway	4/3880	28/152923	0.00521	1	biological_process	c160422_g1;c179193_g3;c181051_g1;c181530_g2
GO:0030217	e	T cell differentiation	4/3880	28/152923	0.00521	1	biological_process	c127071_g2;c131811_g1;c153116_g1;c173818_g1
GO:0072528	e	pyrimidine-containing compound biosynthetic process	4/3880	28/152923	0.00521	1	biological_process	c156584_g1;c178775_g1;c183001_g1;c32363_g1
GO:0000226	e	microtubule cytoskeleton organization	7/3880	83/152923	0.00522	1	biological_process	c110606_g2;c121309_g1;c125956_g2;c171886_g1;c181652_g4;c69057_g1;c96252_g1
GO:1901606	e	alpha-amino acid catabolic process	6/3880	63/152923	0.00526	1	biological_process	c118602_g1;c145196_g1;c157442_g2;c174826_g1;c175914_g1;c271240_g1
GO:0006469	e	negative regulation of protein kinase activity	6/3880	63/152923	0.00526	1	biological_process	c162344_g3;c162967_g1;c163683_g3;c173218_g1;c250049_g1;c83697_g1
GO:0051345	e	positive regulation of hydrolase activity	16/3880	302/152923	0.00538	1	biological_process	c130976_g1;c15480_g1;c156421_g1;c161628_g1;c164073_g1;c168916_g1;c169886_g1;c170823_g1;c171276_g1;c172032_g1;c173218_g1;c176824_g8;c29828_g1;c4831_g1;c92123_g1;c96850_g1
GO:0022414	e	reproductive process	12/3880	200/152923	0.0054	1	biological_process	c110606_g2;c111819_g1;c125447_g1;c170852_g1;c170867_g1;c173218_g1;c173758_g9;c173818_g1;c176533_g3;c178510_g3;c249019_g1;c96687_g2
GO:0048638	e	regulation of developmental growth	6/3880	64/152923	0.00568	1	biological_process	c144570_g1;c171276_g1;c172652_g2;c178510_g3;c178772_g1;c180158_g3
GO:0010718	e	positive regulation of epithelial to mesenchymal transition	3/3880	15/152923	0.00591	1	biological_process	c152594_g2;c176438_g9;c178510_g3
GO:0097610	e	cell surface furrow	3/3880	15/152923	0.00591	1	cellular_component	c105404_g2;c126387_g1;c156421_g1
GO:1901654	e	response to ketone	3/3880	15/152923	0.00591	1	biological_process	c173218_g1;c176438_g9;c178772_g1
GO:0009948	e	anterior/posterior axis specification	3/3880	15/152923	0.00591	1	biological_process	c152594_g2;c161020_g1;c174295_g3
GO:0060761	e	negative regulation of response to cytokine stimulus	3/3880	15/152923	0.00591	1	biological_process	c173218_g1;c178772_g1;c92123_g1
GO:0032154	e	cleavage furrow	3/3880	15/152923	0.00591	1	cellular_component	c105404_g2;c126387_g1;c156421_g1
GO:0005544	e	calcium-dependent phospholipid binding	3/3880	15/152923	0.00591	1	molecular_function	c1560_g1;c162330_g1;c173582_g3
GO:0048002	e	antigen processing and presentation of peptide antigen	3/3880	15/152923	0.00591	1	biological_process	c175700_g1;c175700_g11;c181782_g4
GO:0004143	e	diacylglycerol kinase activity	3/3880	15/152923	0.00591	1	molecular_function	c145044_g1;c179397_g6;c70154_g1
GO:0010634	e	positive regulation of epithelial cell migration	4/3880	29/152923	0.00592	1	biological_process	c152594_g2;c171276_g1;c249019_g1;c96687_g2
GO:0030900	e	forebrain development	4/3880	29/152923	0.00592	1	biological_process	c170041_g3;c178510_g3;c22026_g1;c273314_g1
GO:1901861	e	regulation of muscle tissue development	5/3880	46/152923	0.00606	1	biological_process	c168204_g1;c171276_g1;c172652_g2;c176390_g3;c178510_g3
GO:0008654	e	phospholipid biosynthetic process	5/3880	46/152923	0.00606	1	biological_process	c156445_g1;c161877_g1;c165822_g1;c171276_g1;c97821_g1
GO:0031659	e	positive regulation of cyclin-dependent protein serine/threonine kinase activity involved in G1/S transition of mitotic cell cycle	2/3880	5/152923	0.00612	1	biological_process	c156982_g1;c167573_g2
GO:0018966	e	styrene metabolic process	2/3880	5/152923	0.00612	1	biological_process	c145196_g1;c174826_g1
GO:1902042	e	negative regulation of extrinsic apoptotic signaling pathway via death domain receptors	2/3880	5/152923	0.00612	1	biological_process	c181568_g3;c25090_g1
GO:0043024	e	ribosomal small subunit binding	2/3880	5/152923	0.00612	1	molecular_function	c156982_g1;c167573_g2
GO:0001917	e	photoreceptor inner segment	2/3880	5/152923	0.00612	1	cellular_component	c138307_g1;c141203_g2
GO:0060441	e	epithelial tube branching involved in lung morphogenesis	2/3880	5/152923	0.00612	1	biological_process	c170852_g1;c48087_g1
GO:0032105	e	negative regulation of response to extracellular stimulus	2/3880	5/152923	0.00612	1	biological_process	c51261_g1;c51261_g2
GO:0043552	e	positive regulation of phosphatidylinositol 3-kinase activity	2/3880	5/152923	0.00612	1	biological_process	c170823_g1;c171276_g1
GO:0048762	e	mesenchymal cell differentiation	2/3880	5/152923	0.00612	1	biological_process	c160854_g1;c163683_g3
GO:0070493	e	thrombin receptor signaling pathway	2/3880	5/152923	0.00612	1	biological_process	c132237_g1;c161168_g1
GO:0009221	e	pyrimidine deoxyribonucleotide biosynthetic process	2/3880	5/152923	0.00612	1	biological_process	c178775_g1;c32363_g1
GO:0001765	e	membrane raft assembly	2/3880	5/152923	0.00612	1	biological_process	c162523_g1;c173218_g1
GO:0051180	e	vitamin transport	2/3880	5/152923	0.00612	1	biological_process	c171106_g1;c171776_g1
GO:0010458	e	exit from mitosis	2/3880	5/152923	0.00612	1	biological_process	c172329_g1;c67433_g1
GO:0006072	e	glycerol-3-phosphate metabolic process	2/3880	5/152923	0.00612	1	biological_process	c168835_g2;c20463_g1
GO:0045117	e	azole transport	2/3880	5/152923	0.00612	1	biological_process	c171776_g1;c179193_g3
GO:0051437	e	positive regulation of ubiquitin-protein ligase activity involved in mitotic cell cycle	2/3880	5/152923	0.00612	1	biological_process	c110606_g2;c181782_g4
GO:1900673	e	olefin metabolic process	2/3880	5/152923	0.00612	1	biological_process	c145196_g1;c174826_g1
GO:0048557	e	embryonic digestive tract morphogenesis	2/3880	5/152923	0.00612	1	biological_process	c142696_g1;c173818_g1
GO:0045171	e	intercellular bridge	2/3880	5/152923	0.00612	1	cellular_component	c156734_g1;c249019_g1
GO:0071617	e	lysophospholipid acyltransferase activity	2/3880	5/152923	0.00612	1	molecular_function	c156445_g1;c165822_g1
GO:0032570	e	response to progesterone	2/3880	5/152923	0.00612	1	biological_process	c173218_g1;c176438_g9
GO:0001878	e	response to yeast	2/3880	5/152923	0.00612	1	biological_process	c145608_g1;c179890_g2
GO:0042171	e	lysophosphatidic acid acyltransferase activity	2/3880	5/152923	0.00612	1	molecular_function	c156445_g1;c165822_g1
GO:0032495	e	response to muramyl dipeptide	2/3880	5/152923	0.00612	1	biological_process	c160422_g1;c178510_g3
GO:0010839	e	negative regulation of keratinocyte proliferation	2/3880	5/152923	0.00612	1	biological_process	c51261_g1;c51261_g2
GO:0042207	e	styrene catabolic process	2/3880	5/152923	0.00612	1	biological_process	c145196_g1;c174826_g1
GO:0016494	e	C-X-C chemokine receptor activity	2/3880	5/152923	0.00612	1	molecular_function	c174569_g4;c96738_g1
GO:0061045	e	negative regulation of wound healing	2/3880	5/152923	0.00612	1	biological_process	c171276_g1;c25090_g1
GO:0046686	e	response to cadmium ion	2/3880	5/152923	0.00612	1	biological_process	c175700_g1;c175700_g11
GO:0005547	e	phosphatidylinositol-3,4,5-trisphosphate binding	2/3880	5/152923	0.00612	1	molecular_function	c179193_g3;c96628_g1
GO:0004030	e	aldehyde dehydrogenase [NAD(P)+] activity	2/3880	5/152923	0.00612	1	molecular_function	c115563_g1;c157442_g2
GO:0032769	e	negative regulation of monooxygenase activity	2/3880	5/152923	0.00612	1	biological_process	c173218_g1;c175887_g5
GO:0032108	e	negative regulation of response to nutrient levels	2/3880	5/152923	0.00612	1	biological_process	c51261_g1;c51261_g2
GO:0042044	e	fluid transport	2/3880	5/152923	0.00612	1	biological_process	c152897_g1;c161478_g1
GO:0045618	e	positive regulation of keratinocyte differentiation	2/3880	5/152923	0.00612	1	biological_process	c175887_g5;c178510_g3
GO:0051301	e	cell division	6/3880	65/152923	0.00613	1	biological_process	c105404_g2;c121309_g1;c145078_g1;c152290_g1;c178510_g3;c69057_g1
GO:0051129	e	negative regulation of cellular component organization	9/3880	131/152923	0.00642	1	biological_process	c144570_g1;c161001_g1;c163683_g3;c170524_g1;c172329_g1;c178772_g1;c180158_g3;c181652_g4;c58226_g1
GO:0019438	e	aromatic compound biosynthetic process	20/3880	412/152923	0.00661	1	biological_process	c106629_g1;c141203_g1;c141203_g2;c149214_g1;c156584_g1;c158662_g2;c161161_g2;c169888_g1;c174919_g3;c178775_g1;c179131_g5;c179942_g20;c180695_g1;c183001_g1;c205232_g1;c249797_g1;c256484_g1;c32363_g1;c47216_g1;c67102_g1
GO:0031396	e	regulation of protein ubiquitination	5/3880	47/152923	0.00664	1	biological_process	c110606_g2;c137683_g1;c173218_g1;c181782_g4;c31004_g1
GO:0007507	e	heart development	5/3880	47/152923	0.00664	1	biological_process	c143514_g1;c158512_g2;c175389_g1;c176002_g5;c179836_g2
GO:0050730	e	regulation of peptidyl-tyrosine phosphorylation	5/3880	47/152923	0.00664	1	biological_process	c146592_g1;c160740_g1;c162344_g3;c173218_g1;c179841_g1
GO:0050839	e	cell adhesion molecule binding	4/3880	30/152923	0.0067	1	molecular_function	c106330_g1;c142652_g1;c169703_g1;c179841_g1
GO:0007219	e	Notch signaling pathway	4/3880	30/152923	0.0067	1	biological_process	c144040_g1;c178510_g3;c51261_g1;c51261_g2
GO:0001726	e	ruffle	4/3880	30/152923	0.0067	1	cellular_component	c126359_g1;c126743_g1;c142652_g1;c145563_g3
GO:0002429	e	immune response-activating cell surface receptor signaling pathway	4/3880	30/152923	0.0067	1	biological_process	c140151_g2;c145078_g1;c175531_g1;c179193_g3
GO:0098542	e	defense response to other organism	4/3880	30/152923	0.0067	1	biological_process	c162079_g1;c177284_g5;c181051_g1;c25090_g1
GO:0046474	e	glycerophospholipid biosynthetic process	4/3880	30/152923	0.0067	1	biological_process	c156445_g1;c161877_g1;c165822_g1;c171276_g1
GO:0055065	e	metal ion homeostasis	7/3880	87/152923	0.00674	1	biological_process	c159790_g1;c164073_g1;c171276_g1;c175887_g5;c178533_g3;c227211_g1;c98942_g1
GO:0051346	e	negative regulation of hydrolase activity	7/3880	87/152923	0.00674	1	biological_process	c161001_g1;c167688_g3;c171551_g1;c177412_g1;c25090_g1;c62105_g1;c96181_g2
GO:0001933	e	negative regulation of protein phosphorylation	7/3880	87/152923	0.00674	1	biological_process	c162344_g3;c162967_g1;c163683_g3;c173218_g1;c179841_g1;c250049_g1;c83697_g1
GO:0010769	e	regulation of cell morphogenesis involved in differentiation	8/3880	109/152923	0.00675	1	biological_process	c144570_g1;c152594_g2;c162344_g3;c176438_g9;c177991_g1;c178510_g3;c178772_g1;c180158_g3
GO:0006816	e	calcium ion transport	8/3880	110/152923	0.00712	1	biological_process	c159790_g1;c171276_g1;c175887_g5;c176824_g8;c178533_g3;c179836_g2;c227211_g1;c98942_g1
GO:0022408	e	negative regulation of cell-cell adhesion	3/3880	16/152923	0.00714	1	biological_process	c152594_g2;c51261_g1;c51261_g2
GO:0055013	e	cardiac muscle cell development	3/3880	16/152923	0.00714	1	biological_process	c142696_g1;c166616_g1;c181652_g4
GO:2000134	e	negative regulation of G1/S transition of mitotic cell cycle	3/3880	16/152923	0.00714	1	biological_process	c152655_g1;c181782_g4;c250049_g1
GO:0031526	e	brush border membrane	3/3880	16/152923	0.00714	1	cellular_component	c170041_g3;c178533_g3;c273314_g1
GO:0030133	e	transport vesicle	3/3880	16/152923	0.00714	1	cellular_component	c162523_g1;c88543_g1;c90702_g1
GO:1902807	e	negative regulation of cell cycle G1/S phase transition	3/3880	16/152923	0.00714	1	biological_process	c152655_g1;c181782_g4;c250049_g1
GO:0046631	e	alpha-beta T cell activation	3/3880	16/152923	0.00714	1	biological_process	c127071_g2;c131811_g1;c173818_g1
GO:0001227	e	RNA polymerase II transcription regulatory region sequence-specific DNA binding transcription factor activity involved in negative regulation of transcription	3/3880	16/152923	0.00714	1	molecular_function	c142696_g1;c51261_g1;c51261_g2
GO:1900046	e	regulation of hemostasis	3/3880	16/152923	0.00714	1	biological_process	c160740_g1;c173218_g1;c25090_g1
GO:0002755	e	MyD88-dependent toll-like receptor signaling pathway	3/3880	16/152923	0.00714	1	biological_process	c179193_g3;c181051_g1;c181530_g2
GO:0015179	e	L-amino acid transmembrane transporter activity	3/3880	16/152923	0.00714	1	molecular_function	c148032_g1;c157578_g1;c164112_g1
GO:0008484	e	sulfuric ester hydrolase activity	3/3880	16/152923	0.00714	1	molecular_function	c142686_g2;c160125_g1;c181590_g1
GO:0007205	e	protein kinase C-activating G-protein coupled receptor signaling pathway	3/3880	16/152923	0.00714	1	biological_process	c145044_g1;c179397_g6;c70154_g1
GO:0030193	e	regulation of blood coagulation	3/3880	16/152923	0.00714	1	biological_process	c160740_g1;c173218_g1;c25090_g1
GO:0097458	e	neuron part	15/3880	284/152923	0.00722	1	cellular_component	c137683_g1;c138307_g1;c140191_g3;c141203_g2;c145563_g2;c145563_g3;c150925_g1;c154921_g1;c161478_g1;c162344_g3;c164377_g3;c176002_g5;c178414_g5;c180695_g1;c30332_g1
GO:0005622	e	intracellular	15/3880	284/152923	0.00722	1	cellular_component	c130976_g1;c146319_g1;c154346_g1;c156069_g1;c159257_g1;c159790_g1;c163532_g1;c169886_g1;c169946_g2;c170369_g2;c172032_g1;c177563_g1;c178829_g1;c25529_g1;c25796_g1
GO:0006568	e	tryptophan metabolic process	5/3880	48/152923	0.00726	1	biological_process	c106629_g1;c141203_g1;c141203_g2;c157442_g2;c249797_g1
GO:0006586	e	indolalkylamine metabolic process	5/3880	48/152923	0.00726	1	biological_process	c106629_g1;c141203_g1;c141203_g2;c157442_g2;c249797_g1
GO:0006140	e	regulation of nucleotide metabolic process	17/3880	333/152923	0.0074	1	biological_process	c130976_g1;c15480_g1;c156421_g1;c161628_g1;c163217_g6;c168204_g1;c168916_g1;c169886_g1;c170823_g1;c172032_g1;c176824_g8;c177311_g7;c177836_g8;c178829_g1;c29828_g1;c4831_g1;c96850_g1
GO:0034702	e	ion channel complex	9/3880	134/152923	0.00741	1	cellular_component	c109738_g1;c125330_g2;c140151_g2;c153702_g1;c172009_g1;c172329_g1;c173678_g1;c178414_g5;c249314_g1
GO:0044087	e	regulation of cellular component biogenesis	9/3880	134/152923	0.00741	1	biological_process	c145563_g2;c145563_g3;c152594_g2;c163683_g3;c172329_g1;c176438_g9;c178510_g3;c51261_g1;c51261_g2
GO:0043627	e	response to estrogen	4/3880	31/152923	0.00754	1	biological_process	c173218_g1;c175887_g5;c177836_g8;c249019_g1
GO:0072073	e	kidney epithelium development	4/3880	31/152923	0.00754	1	biological_process	c129642_g2;c155316_g1;c161478_g1;c163683_g3
GO:0008360	e	regulation of cell shape	4/3880	31/152923	0.00754	1	biological_process	c150925_g1;c151040_g1;c172032_g1;c172329_g1
GO:0071560	e	cellular response to transforming growth factor beta stimulus	4/3880	31/152923	0.00754	1	biological_process	c152594_g2;c155316_g1;c176438_g9;c179201_g1
GO:0071559	e	response to transforming growth factor beta	4/3880	31/152923	0.00754	1	biological_process	c152594_g2;c155316_g1;c176438_g9;c179201_g1
GO:0002221	e	pattern recognition receptor signaling pathway	4/3880	31/152923	0.00754	1	biological_process	c160422_g1;c179193_g3;c181051_g1;c181530_g2
GO:0042176	e	regulation of protein catabolic process	6/3880	68/152923	0.00761	1	biological_process	c110606_g2;c161001_g1;c162672_g1;c170812_g1;c31004_g1;c4593_g1
GO:0006875	e	cellular metal ion homeostasis	6/3880	68/152923	0.00761	1	biological_process	c159790_g1;c164073_g1;c171276_g1;c178533_g3;c227211_g1;c98942_g1
GO:0022803	e	passive transmembrane transporter activity	14/3880	257/152923	0.00785	1	molecular_function	c125330_g2;c145195_g1;c145195_g2;c152897_g1;c153702_g1;c159790_g1;c160469_g2;c162174_g1;c164033_g1;c172009_g1;c173678_g1;c176824_g8;c178414_g5;c249314_g1
GO:0015267	e	channel activity	14/3880	257/152923	0.00785	1	molecular_function	c125330_g2;c145195_g1;c145195_g2;c152897_g1;c153702_g1;c159790_g1;c160469_g2;c162174_g1;c164033_g1;c172009_g1;c173678_g1;c176824_g8;c178414_g5;c249314_g1
GO:0050801	e	ion homeostasis	8/3880	112/152923	0.00791	1	biological_process	c159790_g1;c164073_g1;c167451_g1;c171276_g1;c175887_g5;c178533_g3;c227211_g1;c98942_g1
GO:0042430	e	indole-containing compound metabolic process	5/3880	49/152923	0.00792	1	biological_process	c106629_g1;c141203_g1;c141203_g2;c157442_g2;c249797_g1
GO:0050795	e	regulation of behavior	5/3880	49/152923	0.00792	1	biological_process	c1361_g1;c144570_g1;c175389_g1;c25090_g1;c96687_g2
GO:0019221	e	cytokine-mediated signaling pathway	5/3880	49/152923	0.00792	1	biological_process	c157008_g3;c160995_g1;c174569_g4;c179597_g2;c96738_g1
GO:0016835	e	carbon-oxygen lyase activity	5/3880	49/152923	0.00792	1	molecular_function	c139208_g1;c141203_g1;c141203_g2;c158703_g1;c249797_g1
GO:0002237	e	response to molecule of bacterial origin	5/3880	49/152923	0.00792	1	biological_process	c140151_g2;c160422_g1;c175887_g5;c181530_g2;c25090_g1
GO:0019751	e	polyol metabolic process	5/3880	49/152923	0.00792	1	biological_process	c145563_g3;c171276_g1;c175887_g5;c181821_g5;c73327_g1
GO:1901607	e	alpha-amino acid biosynthetic process	8/3880	113/152923	0.00832	1	biological_process	c106629_g1;c111819_g1;c141203_g1;c141203_g2;c166904_g2;c249797_g1;c45628_g1;c92466_g2
GO:0044802	e	single-organism membrane organization	8/3880	113/152923	0.00832	1	biological_process	c106330_g1;c145563_g2;c145563_g3;c162523_g1;c173218_g1;c179025_g3;c181652_g4;c251510_g1
GO:0006566	e	threonine metabolic process	4/3880	32/152923	0.00844	1	biological_process	c118501_g1;c118602_g1;c45628_g1;c92466_g2
GO:0048704	e	embryonic skeletal system morphogenesis	4/3880	32/152923	0.00844	1	biological_process	c163683_g3;c169070_g1;c26660_g1;c48087_g1
GO:0051251	e	positive regulation of lymphocyte activation	4/3880	32/152923	0.00844	1	biological_process	c173218_g1;c179193_g3;c250049_g1;c99260_g1
GO:0002696	e	positive regulation of leukocyte activation	4/3880	32/152923	0.00844	1	biological_process	c173218_g1;c179193_g3;c250049_g1;c99260_g1
GO:0002758	e	innate immune response-activating signal transduction	4/3880	32/152923	0.00844	1	biological_process	c160422_g1;c179193_g3;c181051_g1;c181530_g2
GO:0032107	e	regulation of response to nutrient levels	3/3880	17/152923	0.0085	1	biological_process	c175887_g5;c51261_g1;c51261_g2
GO:0031397	e	negative regulation of protein ubiquitination	3/3880	17/152923	0.0085	1	biological_process	c173218_g1;c181782_g4;c31004_g1
GO:1903046	e	meiotic cell cycle process	3/3880	17/152923	0.0085	1	biological_process	c145078_g1;c171886_g1;c173758_g9
GO:0051055	e	negative regulation of lipid biosynthetic process	3/3880	17/152923	0.0085	1	biological_process	c160740_g1;c51261_g1;c51261_g2
GO:0009147	e	pyrimidine nucleoside triphosphate metabolic process	3/3880	17/152923	0.0085	1	biological_process	c156584_g1;c174919_g3;c32363_g1
GO:0003951	e	NAD+ kinase activity	3/3880	17/152923	0.0085	1	molecular_function	c145044_g1;c179397_g6;c70154_g1
GO:0002020	e	protease binding	3/3880	17/152923	0.0085	1	molecular_function	c161001_g1;c25090_g1;c58226_g1
GO:0051341	e	regulation of oxidoreductase activity	3/3880	17/152923	0.0085	1	biological_process	c173218_g1;c175887_g5;c96181_g2
GO:0032155	e	cell division site part	3/3880	17/152923	0.0085	1	cellular_component	c105404_g2;c126387_g1;c156421_g1
GO:0071526	e	semaphorin-plexin signaling pathway	3/3880	17/152923	0.0085	1	biological_process	c144570_g1;c176002_g5;c96687_g2
GO:0038093	e	Fc receptor signaling pathway	3/3880	17/152923	0.0085	1	biological_process	c145078_g1;c171276_g1;c179193_g3
GO:0060420	e	regulation of heart growth	3/3880	17/152923	0.0085	1	biological_process	c171276_g1;c172652_g2;c178510_g3
GO:0015807	e	L-amino acid transport	3/3880	17/152923	0.0085	1	biological_process	c148032_g1;c157578_g1;c164112_g1
GO:0032104	e	regulation of response to extracellular stimulus	3/3880	17/152923	0.0085	1	biological_process	c175887_g5;c51261_g1;c51261_g2
GO:0035116	e	embryonic hindlimb morphogenesis	3/3880	17/152923	0.0085	1	biological_process	c129642_g2;c142696_g1;c178510_g3
GO:1902930	e	regulation of alcohol biosynthetic process	3/3880	17/152923	0.0085	1	biological_process	c175887_g5;c51261_g1;c51261_g2
GO:0046173	e	polyol biosynthetic process	3/3880	17/152923	0.0085	1	biological_process	c171276_g1;c175887_g5;c73327_g1
GO:0001938	e	positive regulation of endothelial cell proliferation	3/3880	17/152923	0.0085	1	biological_process	c161020_g1;c162523_g1;c171276_g1
GO:0016616	e	oxidoreductase activity, acting on the CH-OH group of donors, NAD or NADP as acceptor	7/3880	91/152923	0.00856	1	molecular_function	c118602_g1;c170852_g1;c171774_g1;c175311_g1;c177836_g8;c183245_g1;c20463_g1
GO:0040013	e	negative regulation of locomotion	5/3880	50/152923	0.00862	1	biological_process	c144570_g1;c164503_g1;c171276_g1;c178510_g3;c25090_g1
GO:1903320	e	regulation of protein modification by small protein conjugation or removal	5/3880	50/152923	0.00862	1	biological_process	c110606_g2;c137683_g1;c173218_g1;c181782_g4;c31004_g1
GO:0033673	e	negative regulation of kinase activity	6/3880	70/152923	0.00874	1	biological_process	c162344_g3;c162967_g1;c163683_g3;c173218_g1;c250049_g1;c83697_g1
GO:1903034	e	regulation of response to wounding	6/3880	70/152923	0.00874	1	biological_process	c111819_g1;c160740_g1;c165045_g1;c171276_g1;c173218_g1;c25090_g1
GO:0009063	e	cellular amino acid catabolic process	6/3880	70/152923	0.00874	1	biological_process	c118602_g1;c145196_g1;c157442_g2;c174826_g1;c175914_g1;c271240_g1
GO:0000287	e	magnesium ion binding	8/3880	114/152923	0.00876	1	molecular_function	c110542_g1;c141203_g1;c141203_g2;c179025_g3;c204671_g1;c249797_g1;c251510_g1;c31004_g1
GO:0030695	e	GTPase regulator activity	9/3880	138/152923	0.00891	1	molecular_function	c15480_g1;c156421_g1;c172032_g1;c176824_g8;c177991_g1;c178829_g1;c181033_g6;c29828_g1;c4546_g1
GO:0048566	e	embryonic digestive tract development	2/3880	6/152923	0.00902	1	biological_process	c129642_g2;c22026_g1
GO:0031657	e	regulation of cyclin-dependent protein serine/threonine kinase activity involved in G1/S transition of mitotic cell cycle	2/3880	6/152923	0.00902	1	biological_process	c156982_g1;c167573_g2
GO:0060334	e	regulation of interferon-gamma-mediated signaling pathway	2/3880	6/152923	0.00902	1	biological_process	c8584_g1;c92123_g1
GO:0035414	e	negative regulation of catenin import into nucleus	2/3880	6/152923	0.00902	1	biological_process	c51261_g1;c51261_g2
GO:0055015	e	ventricular cardiac muscle cell development	2/3880	6/152923	0.00902	1	biological_process	c142696_g1;c181652_g4
GO:0042974	e	retinoic acid receptor binding	2/3880	6/152923	0.00902	1	molecular_function	c139208_g1;c92123_g1
GO:1900745	e	positive regulation of p38MAPK cascade	2/3880	6/152923	0.00902	1	biological_process	c170867_g1;c83697_g1
GO:1900744	e	regulation of p38MAPK cascade	2/3880	6/152923	0.00902	1	biological_process	c170867_g1;c83697_g1
GO:0009265	e	2'-deoxyribonucleotide biosynthetic process	2/3880	6/152923	0.00902	1	biological_process	c178775_g1;c32363_g1
GO:0046385	e	deoxyribose phosphate biosynthetic process	2/3880	6/152923	0.00902	1	biological_process	c178775_g1;c32363_g1
GO:0004869	e	cysteine-type endopeptidase inhibitor activity	2/3880	6/152923	0.00902	1	molecular_function	c161001_g1;c96181_g2
GO:0032642	e	regulation of chemokine production	2/3880	6/152923	0.00902	1	biological_process	c51261_g1;c51261_g2
GO:0042771	e	intrinsic apoptotic signaling pathway in response to DNA damage by p53 class mediator	2/3880	6/152923	0.00902	1	biological_process	c250049_g1;c96628_g1
GO:0009162	e	deoxyribonucleoside monophosphate metabolic process	2/3880	6/152923	0.00902	1	biological_process	c178775_g1;c32363_g1
GO:0030316	e	osteoclast differentiation	2/3880	6/152923	0.00902	1	biological_process	c143800_g1;c179836_g2
GO:1901985	e	positive regulation of protein acetylation	2/3880	6/152923	0.00902	1	biological_process	c51261_g1;c51261_g2
GO:0009219	e	pyrimidine deoxyribonucleotide metabolic process	2/3880	6/152923	0.00902	1	biological_process	c178775_g1;c32363_g1
GO:0031579	e	membrane raft organization	2/3880	6/152923	0.00902	1	biological_process	c162523_g1;c173218_g1
GO:0045606	e	positive regulation of epidermal cell differentiation	2/3880	6/152923	0.00902	1	biological_process	c175887_g5;c178510_g3
GO:0035066	e	positive regulation of histone acetylation	2/3880	6/152923	0.00902	1	biological_process	c51261_g1;c51261_g2
GO:0015645	e	fatty acid ligase activity	2/3880	6/152923	0.00902	1	molecular_function	c160262_g1;c160395_g1
GO:0033148	e	positive regulation of intracellular estrogen receptor signaling pathway	2/3880	6/152923	0.00902	1	biological_process	c145563_g2;c145563_g3
GO:0090218	e	positive regulation of lipid kinase activity	2/3880	6/152923	0.00902	1	biological_process	c170823_g1;c171276_g1
GO:0009186	e	deoxyribonucleoside diphosphate metabolic process	2/3880	6/152923	0.00902	1	biological_process	c144914_g1;c205232_g1
GO:0060045	e	positive regulation of cardiac muscle cell proliferation	2/3880	6/152923	0.00902	1	biological_process	c171276_g1;c178510_g3
GO:0060330	e	regulation of response to interferon-gamma	2/3880	6/152923	0.00902	1	biological_process	c8584_g1;c92123_g1
GO:2000758	e	positive regulation of peptidyl-lysine acetylation	2/3880	6/152923	0.00902	1	biological_process	c51261_g1;c51261_g2
GO:0007159	e	leukocyte cell-cell adhesion	2/3880	6/152923	0.00902	1	biological_process	c142652_g1;c163683_g3
GO:0043518	e	negative regulation of DNA damage response, signal transduction by p53 class mediator	2/3880	6/152923	0.00902	1	biological_process	c51261_g1;c51261_g2
GO:0014910	e	regulation of smooth muscle cell migration	2/3880	6/152923	0.00902	1	biological_process	c160740_g1;c25090_g1
GO:0046395	e	carboxylic acid catabolic process	7/3880	92/152923	0.00907	1	biological_process	c118602_g1;c145196_g1;c157442_g2;c158703_g1;c174826_g1;c175914_g1;c271240_g1
GO:0016054	e	organic acid catabolic process	7/3880	92/152923	0.00907	1	biological_process	c118602_g1;c145196_g1;c157442_g2;c158703_g1;c174826_g1;c175914_g1;c271240_g1
GO:0007049	e	cell cycle	6/3880	71/152923	0.00935	1	biological_process	c105404_g2;c145563_g1;c145608_g1;c148538_g1;c163409_g1;c172557_g3
GO:0043566	e	structure-specific DNA binding	6/3880	71/152923	0.00935	1	molecular_function	c142696_g1;c161161_g2;c168204_g1;c178510_g3;c96235_g1;c97783_g1
GO:0015079	e	potassium ion transmembrane transporter activity	6/3880	71/152923	0.00935	1	molecular_function	c125330_g2;c153702_g1;c161478_g1;c172009_g1;c173678_g1;c249314_g1
GO:0009055	e	electron carrier activity	5/3880	51/152923	0.00937	1	molecular_function	c110207_g1;c163404_g1;c171774_g1;c228384_g1;c5722_g2
GO:0030099	e	myeloid cell differentiation	5/3880	51/152923	0.00937	1	biological_process	c113235_g1;c143800_g1;c160854_g1;c179836_g2;c92123_g1
GO:0030522	e	intracellular receptor signaling pathway	5/3880	51/152923	0.00937	1	biological_process	c129642_g2;c142696_g1;c160422_g1;c22026_g1;c92123_g1
GO:0016874	e	ligase activity	13/3880	232/152923	0.00937	1	molecular_function	c118501_g1;c127024_g1;c146319_g1;c156584_g1;c160262_g1;c160395_g1;c166904_g2;c170960_g1;c185623_g1;c279659_g1;c31004_g1;c67433_g1;c89227_g1
GO:0006749	e	glutathione metabolic process	4/3880	33/152923	0.00942	1	biological_process	c111819_g1;c175311_g1;c181134_g6;c31004_g1
GO:0046890	e	regulation of lipid biosynthetic process	4/3880	33/152923	0.00942	1	biological_process	c160740_g1;c175887_g5;c51261_g1;c51261_g2
GO:0048514	e	blood vessel morphogenesis	4/3880	33/152923	0.00942	1	biological_process	c140643_g1;c142696_g1;c178510_g3;c67785_g1
GO:0006040	e	amino sugar metabolic process	4/3880	33/152923	0.00942	1	biological_process	c148930_g2;c171774_g1;c179890_g2;c73327_g1
GO:0050708	e	regulation of protein secretion	4/3880	33/152923	0.00942	1	biological_process	c162344_g3;c176438_g9;c181051_g1;c181530_g2
GO:0008146	e	sulfotransferase activity	4/3880	33/152923	0.00942	1	molecular_function	c115884_g1;c143972_g1;c164212_g1;c92159_g1
GO:2001242	e	regulation of intrinsic apoptotic signaling pathway	4/3880	33/152923	0.00942	1	biological_process	c173218_g1;c4593_g1;c51261_g1;c51261_g2
GO:0000910	e	cytokinesis	4/3880	33/152923	0.00942	1	biological_process	c110606_g2;c126387_g1;c145078_g1;c145563_g1
GO:0031667	e	response to nutrient levels	4/3880	33/152923	0.00942	1	biological_process	c171106_g1;c173218_g1;c177836_g8;c180158_g3
GO:0030003	e	cellular cation homeostasis	6/3880	72/152923	0.00999	1	biological_process	c159790_g1;c164073_g1;c171276_g1;c178533_g3;c227211_g1;c98942_g1
GO:0045786	e	negative regulation of cell cycle	6/3880	72/152923	0.00999	1	biological_process	c126387_g1;c152655_g1;c162395_g2;c163683_g3;c249019_g1;c250049_g1
GO:0050818	e	regulation of coagulation	3/3880	18/152923	0.01	1	biological_process	c160740_g1;c173218_g1;c25090_g1
GO:0042060	e	wound healing	3/3880	18/152923	0.01	1	biological_process	c145563_g2;c145563_g3;c161478_g1
GO:0048675	e	axon extension	3/3880	18/152923	0.01	1	biological_process	c176002_g5;c178772_g1;c180158_g3
GO:0031970	e	organelle envelope lumen	3/3880	18/152923	0.01	1	cellular_component	c110207_g1;c146592_g1;c163026_g1
GO:0010464	e	regulation of mesenchymal cell proliferation	3/3880	18/152923	0.01	1	biological_process	c160740_g1;c169070_g1;c172652_g2
GO:1901888	e	regulation of cell junction assembly	3/3880	18/152923	0.01	1	biological_process	c152594_g2;c51261_g1;c51261_g2
GO:0005874	e	microtubule	11/3880	191/152923	0.0101	1	cellular_component	c106330_g1;c114372_g1;c127539_g1;c133323_g1;c153448_g1;c156734_g1;c160608_g1;c168836_g1;c169362_g1;c179150_g2;c5765_g1
GO:0044242	e	cellular lipid catabolic process	7/3880	94/152923	0.0101	1	biological_process	c105404_g2;c145044_g1;c145563_g3;c157442_g2;c158703_g1;c179397_g6;c70154_g1
GO:0051649	e	establishment of localization in cell	23/3880	514/152923	0.0104	1	biological_process	c126387_g1;c138307_g1;c145078_g1;c145563_g2;c160422_g1;c161431_g1;c161478_g1;c162174_g1;c162344_g3;c166255_g1;c168862_g2;c170853_g3;c171276_g1;c171824_g1;c171886_g1;c177113_g4;c178510_g3;c178542_g2;c179193_g3;c181652_g4;c227211_g1;c281193_g1;c292849_g1
GO:0006563	e	L-serine metabolic process	4/3880	34/152923	0.0105	1	biological_process	c118501_g1;c118602_g1;c45628_g1;c92466_g2
GO:0050867	e	positive regulation of cell activation	4/3880	34/152923	0.0105	1	biological_process	c173218_g1;c179193_g3;c250049_g1;c99260_g1
GO:0007265	e	Ras protein signal transduction	4/3880	34/152923	0.0105	1	biological_process	c164073_g1;c171276_g1;c172329_g1;c250049_g1
GO:0098655	e	cation transmembrane transport	13/3880	238/152923	0.0105	1	biological_process	c125330_g2;c142376_g1;c148032_g1;c153702_g1;c159790_g1;c161478_g1;c167505_g1;c172009_g1;c173678_g1;c176824_g8;c228384_g1;c249314_g1;c98942_g1
GO:0016810	e	hydrolase activity, acting on carbon-nitrogen (but not peptide) bonds	6/3880	73/152923	0.0107	1	molecular_function	c140480_g1;c149964_g1;c163217_g6;c178903_g8;c271240_g1;c45628_g1
GO:0006873	e	cellular ion homeostasis	6/3880	73/152923	0.0107	1	biological_process	c159790_g1;c164073_g1;c171276_g1;c178533_g3;c227211_g1;c98942_g1
GO:0015711	e	organic anion transport	8/3880	118/152923	0.0107	1	biological_process	c148032_g1;c157578_g1;c164112_g1;c168480_g7;c171106_g1;c179025_g3;c251510_g1;c92123_g1
GO:0051050	e	positive regulation of transport	10/3880	167/152923	0.0107	1	biological_process	c152655_g1;c156421_g1;c160422_g1;c161431_g1;c166347_g2;c173218_g1;c176438_g9;c227211_g1;c25090_g1;c96687_g2
GO:0006887	e	exocytosis	5/3880	53/152923	0.011	1	biological_process	c145563_g2;c161431_g1;c162344_g3;c170853_g3;c227211_g1
GO:0090287	e	regulation of cellular response to growth factor stimulus	5/3880	53/152923	0.011	1	biological_process	c105404_g2;c162523_g1;c169070_g1;c176390_g3;c178533_g3
GO:0032870	e	cellular response to hormone stimulus	8/3880	119/152923	0.0112	1	biological_process	c112805_g1;c129642_g2;c163683_g3;c171276_g1;c177836_g8;c178772_g1;c92123_g1;c96789_g1
GO:0032321	e	positive regulation of Rho GTPase activity	6/3880	74/152923	0.0113	1	biological_process	c130976_g1;c156421_g1;c168916_g1;c170823_g1;c172032_g1;c96850_g1
GO:0019898	e	extrinsic component of membrane	4/3880	35/152923	0.0116	1	cellular_component	c142652_g1;c143800_g1;c152594_g2;c162523_g1
GO:0009615	e	response to virus	4/3880	35/152923	0.0116	1	biological_process	c139208_g1;c162079_g1;c177284_g5;c181051_g1
GO:0051262	e	protein tetramerization	4/3880	35/152923	0.0116	1	biological_process	c163217_g6;c178775_g1;c205232_g1;c73777_g1
GO:0010595	e	positive regulation of endothelial cell migration	3/3880	19/152923	0.0117	1	biological_process	c171276_g1;c249019_g1;c96687_g2
GO:0035150	e	regulation of tube size	3/3880	19/152923	0.0117	1	biological_process	c175389_g1;c31004_g1;c67709_g1
GO:0042770	e	signal transduction in response to DNA damage	3/3880	19/152923	0.0117	1	biological_process	c106330_g1;c181782_g4;c250049_g1
GO:0009220	e	pyrimidine ribonucleotide biosynthetic process	3/3880	19/152923	0.0117	1	biological_process	c156584_g1;c178775_g1;c183001_g1
GO:1903321	e	negative regulation of protein modification by small protein conjugation or removal	3/3880	19/152923	0.0117	1	biological_process	c173218_g1;c181782_g4;c31004_g1
GO:0010770	e	positive regulation of cell morphogenesis involved in differentiation	3/3880	19/152923	0.0117	1	biological_process	c152594_g2;c176438_g9;c178510_g3
GO:0042308	e	negative regulation of protein import into nucleus	3/3880	19/152923	0.0117	1	biological_process	c160422_g1;c51261_g1;c51261_g2
GO:0050880	e	regulation of blood vessel size	3/3880	19/152923	0.0117	1	biological_process	c175389_g1;c31004_g1;c67709_g1
GO:0052803	e	imidazole-containing compound metabolic process	3/3880	19/152923	0.0117	1	biological_process	c115563_g1;c157442_g2;c179462_g3
GO:0006547	e	histidine metabolic process	3/3880	19/152923	0.0117	1	biological_process	c115563_g1;c157442_g2;c179462_g3
GO:0043523	e	regulation of neuron apoptotic process	5/3880	54/152923	0.0119	1	biological_process	c1361_g1;c168204_g1;c170812_g1;c176438_g9;c179995_g2
GO:0046328	e	regulation of JNK cascade	5/3880	54/152923	0.0119	1	biological_process	c145563_g2;c145563_g3;c170867_g1;c177991_g1;c83697_g1
GO:0060589	e	nucleoside-triphosphatase regulator activity	9/3880	145/152923	0.0121	1	molecular_function	c15480_g1;c156421_g1;c172032_g1;c176824_g8;c177991_g1;c178829_g1;c181033_g6;c29828_g1;c4546_g1
GO:0009165	e	nucleotide biosynthetic process	9/3880	145/152923	0.0121	1	biological_process	c149214_g1;c156584_g1;c174919_g3;c178775_g1;c179131_g5;c180695_g1;c183001_g1;c205232_g1;c32363_g1
GO:1902495	e	transmembrane transporter complex	9/3880	145/152923	0.0121	1	cellular_component	c109738_g1;c125330_g2;c140151_g2;c153702_g1;c172009_g1;c172329_g1;c173678_g1;c178414_g5;c249314_g1
GO:0072422	e	signal transduction involved in DNA damage checkpoint	2/3880	7/152923	0.0124	1	biological_process	c181782_g4;c250049_g1
GO:1902403	e	signal transduction involved in mitotic DNA integrity checkpoint	2/3880	7/152923	0.0124	1	biological_process	c181782_g4;c250049_g1
GO:0010596	e	negative regulation of endothelial cell migration	2/3880	7/152923	0.0124	1	biological_process	c171276_g1;c178510_g3
GO:1901797	e	negative regulation of signal transduction by p53 class mediator	2/3880	7/152923	0.0124	1	biological_process	c51261_g1;c51261_g2
GO:0004859	e	phospholipase inhibitor activity	2/3880	7/152923	0.0124	1	molecular_function	c1560_g1;c162330_g1
GO:0030667	e	secretory granule membrane	2/3880	7/152923	0.0124	1	cellular_component	c162523_g1;c173218_g1
GO:0002026	e	regulation of the force of heart contraction	2/3880	7/152923	0.0124	1	biological_process	c173218_g1;c98942_g1
GO:1902402	e	signal transduction involved in mitotic DNA damage checkpoint	2/3880	7/152923	0.0124	1	biological_process	c181782_g4;c250049_g1
GO:0017153	e	sodium:dicarboxylate symporter activity	2/3880	7/152923	0.0124	1	molecular_function	c157578_g1;c168480_g7
GO:0043395	e	heparan sulfate proteoglycan binding	2/3880	7/152923	0.0124	1	molecular_function	c126195_g1;c176390_g3
GO:0050663	e	cytokine secretion	2/3880	7/152923	0.0124	1	biological_process	c170853_g3;c178510_g3
GO:0006977	e	DNA damage response, signal transduction by p53 class mediator resulting in cell cycle arrest	2/3880	7/152923	0.0124	1	biological_process	c181782_g4;c250049_g1
GO:0045446	e	endothelial cell differentiation	2/3880	7/152923	0.0124	1	biological_process	c178510_g3;c67785_g1
GO:0016126	e	sterol biosynthetic process	2/3880	7/152923	0.0124	1	biological_process	c175311_g1;c179890_g2
GO:0009065	e	glutamine family amino acid catabolic process	2/3880	7/152923	0.0124	1	biological_process	c145196_g1;c271240_g1
GO:0000090	e	mitotic anaphase	2/3880	7/152923	0.0124	1	biological_process	c105404_g2;c181782_g4
GO:0007259	e	JAK-STAT cascade	2/3880	7/152923	0.0124	1	biological_process	c151127_g1;c168751_g3
GO:1902742	e	apoptotic process involved in development	2/3880	7/152923	0.0124	1	biological_process	c178510_g3;c178772_g1
GO:1901642	e	nucleoside transmembrane transport	2/3880	7/152923	0.0124	1	biological_process	c178961_g1;c90053_g1
GO:0006270	e	DNA replication initiation	2/3880	7/152923	0.0124	1	biological_process	c148538_g1;c156004_g1
GO:0033145	e	positive regulation of intracellular steroid hormone receptor signaling pathway	2/3880	7/152923	0.0124	1	biological_process	c145563_g2;c145563_g3
GO:0072413	e	signal transduction involved in mitotic cell cycle checkpoint	2/3880	7/152923	0.0124	1	biological_process	c181782_g4;c250049_g1
GO:0043236	e	laminin binding	2/3880	7/152923	0.0124	1	molecular_function	c171622_g1;c176390_g3
GO:0006750	e	glutathione biosynthetic process	2/3880	7/152923	0.0124	1	biological_process	c111819_g1;c31004_g1
GO:0006516	e	glycoprotein catabolic process	2/3880	7/152923	0.0124	1	biological_process	c137683_g1;c176390_g3
GO:0072395	e	signal transduction involved in cell cycle checkpoint	2/3880	7/152923	0.0124	1	biological_process	c181782_g4;c250049_g1
GO:0009620	e	response to fungus	2/3880	7/152923	0.0124	1	biological_process	c145608_g1;c179890_g2
GO:0072401	e	signal transduction involved in DNA integrity checkpoint	2/3880	7/152923	0.0124	1	biological_process	c181782_g4;c250049_g1
GO:0021983	e	pituitary gland development	2/3880	7/152923	0.0124	1	biological_process	c142696_g1;c249019_g1
GO:0071346	e	cellular response to interferon-gamma	2/3880	7/152923	0.0124	1	biological_process	c152897_g1;c181182_g7
GO:1902400	e	intracellular signal transduction involved in G1 DNA damage checkpoint	2/3880	7/152923	0.0124	1	biological_process	c181782_g4;c250049_g1
GO:0019530	e	taurine metabolic process	2/3880	7/152923	0.0124	1	biological_process	c111819_g1;c166904_g2
GO:0006706	e	steroid catabolic process	2/3880	7/152923	0.0124	1	biological_process	c175887_g5;c177836_g8
GO:0010762	e	regulation of fibroblast migration	2/3880	7/152923	0.0124	1	biological_process	c164503_g1;c171276_g1
GO:0072431	e	signal transduction involved in mitotic G1 DNA damage checkpoint	2/3880	7/152923	0.0124	1	biological_process	c181782_g4;c250049_g1
GO:0051920	e	peroxiredoxin activity	2/3880	7/152923	0.0124	1	molecular_function	c226889_g1;c96181_g2
GO:0001708	e	cell fate specification	2/3880	7/152923	0.0124	1	biological_process	c162280_g1;c178510_g3
GO:0002718	e	regulation of cytokine production involved in immune response	2/3880	7/152923	0.0124	1	biological_process	c176438_g9;c179193_g3
GO:0010518	e	positive regulation of phospholipase activity	2/3880	7/152923	0.0124	1	biological_process	c164073_g1;c171276_g1
GO:0070252	e	actin-mediated cell contraction	2/3880	7/152923	0.0124	1	biological_process	c147788_g1;c152594_g2
GO:0007398	e	ectoderm development	2/3880	7/152923	0.0124	1	biological_process	c152594_g2;c159915_g1
GO:0010517	e	regulation of phospholipase activity	2/3880	7/152923	0.0124	1	biological_process	c164073_g1;c171276_g1
GO:1990351	e	transporter complex	9/3880	146/152923	0.0126	1	cellular_component	c109738_g1;c125330_g2;c140151_g2;c153702_g1;c172009_g1;c172329_g1;c173678_g1;c178414_g5;c249314_g1
GO:0051091	e	positive regulation of sequence-specific DNA binding transcription factor activity	5/3880	55/152923	0.0128	1	biological_process	c168204_g1;c178533_g3;c179193_g3;c179841_g1;c92123_g1
GO:0015171	e	amino acid transmembrane transporter activity	4/3880	36/152923	0.0128	1	molecular_function	c148032_g1;c157578_g1;c164112_g1;c168480_g7
GO:0005882	e	intermediate filament	4/3880	36/152923	0.0128	1	cellular_component	c157960_g1;c157960_g2;c181652_g4;c226877_g1
GO:0031974	e	membrane-enclosed lumen	6/3880	76/152923	0.0128	1	cellular_component	c110207_g1;c146592_g1;c163026_g1;c174582_g1;c174919_g3;c96181_g2
GO:0030030	e	cell projection organization	13/3880	248/152923	0.0132	1	biological_process	c131975_g1;c138307_g1;c143800_g1;c145078_g1;c145563_g1;c145563_g2;c145563_g3;c147788_g1;c160740_g1;c166389_g1;c170823_g1;c173691_g3;c178510_g3
GO:0042326	e	negative regulation of phosphorylation	7/3880	99/152923	0.0132	1	biological_process	c162344_g3;c162967_g1;c163683_g3;c173218_g1;c179841_g1;c250049_g1;c83697_g1
GO:0044262	e	cellular carbohydrate metabolic process	7/3880	99/152923	0.0132	1	biological_process	c105404_g2;c139351_g2;c145563_g3;c164503_g1;c181821_g5;c183245_g1;c73327_g1
GO:0045665	e	negative regulation of neuron differentiation	3/3880	20/152923	0.0135	1	biological_process	c163683_g3;c178510_g3;c9588_g1
GO:0001657	e	ureteric bud development	3/3880	20/152923	0.0135	1	biological_process	c129642_g2;c155316_g1;c163683_g3
GO:0071456	e	cellular response to hypoxia	3/3880	20/152923	0.0135	1	biological_process	c106330_g1;c178510_g3;c181652_g4
GO:0046134	e	pyrimidine nucleoside biosynthetic process	3/3880	20/152923	0.0135	1	biological_process	c156584_g1;c183001_g1;c32363_g1
GO:0005884	e	actin filament	3/3880	20/152923	0.0135	1	cellular_component	c126359_g1;c138307_g1;c142652_g1
GO:0002573	e	myeloid leukocyte differentiation	3/3880	20/152923	0.0135	1	biological_process	c143800_g1;c179836_g2;c92123_g1
GO:0033559	e	unsaturated fatty acid metabolic process	3/3880	20/152923	0.0135	1	biological_process	c111819_g1;c163026_g1;c36078_g1
GO:0006536	e	glutamate metabolic process	3/3880	20/152923	0.0135	1	biological_process	c106629_g1;c160741_g1;c31004_g1
GO:0043112	e	receptor metabolic process	3/3880	20/152923	0.0135	1	biological_process	c142652_g1;c173218_g1;c92123_g1
GO:0036294	e	cellular response to decreased oxygen levels	3/3880	20/152923	0.0135	1	biological_process	c106330_g1;c178510_g3;c181652_g4
GO:0006813	e	potassium ion transport	6/3880	77/152923	0.0136	1	biological_process	c125330_g2;c153702_g1;c161478_g1;c172009_g1;c173678_g1;c249314_g1
GO:1901293	e	nucleoside phosphate biosynthetic process	9/3880	148/152923	0.0137	1	biological_process	c149214_g1;c156584_g1;c174919_g3;c178775_g1;c179131_g5;c180695_g1;c183001_g1;c205232_g1;c32363_g1
GO:0015081	e	sodium ion transmembrane transporter activity	5/3880	56/152923	0.0137	1	molecular_function	c113162_g1;c157578_g1;c168480_g7;c178961_g1;c90053_g1
GO:1901652	e	response to peptide	5/3880	56/152923	0.0137	1	biological_process	c112805_g1;c160422_g1;c171276_g1;c178510_g3;c92123_g1
GO:0043122	e	regulation of I-kappaB kinase/NF-kappaB signaling	5/3880	56/152923	0.0137	1	biological_process	c156421_g1;c170853_g3;c178533_g3;c226889_g1;c96252_g1
GO:0044702	e	single organism reproductive process	10/3880	174/152923	0.0139	1	biological_process	c110606_g2;c111819_g1;c125447_g1;c170852_g1;c173218_g1;c173758_g9;c173818_g1;c176533_g3;c178510_g3;c96687_g2
GO:0031256	e	leading edge membrane	4/3880	37/152923	0.014	1	cellular_component	c131975_g1;c145563_g2;c152594_g2;c172329_g1
GO:0000165	e	MAPK cascade	4/3880	37/152923	0.014	1	biological_process	c173792_g5;c181950_g5;c227211_g1;c292849_g1
GO:0005516	e	calmodulin binding	4/3880	37/152923	0.014	1	molecular_function	c138307_g1;c157750_g2;c181188_g3;c89554_g1
GO:0034654	e	nucleobase-containing compound biosynthetic process	16/3880	335/152923	0.0144	1	biological_process	c149214_g1;c156584_g1;c158662_g2;c161161_g2;c169888_g1;c174919_g3;c178775_g1;c179131_g5;c179942_g20;c180695_g1;c183001_g1;c205232_g1;c256484_g1;c32363_g1;c47216_g1;c67102_g1
GO:0022804	e	active transmembrane transporter activity	10/3880	175/152923	0.0144	1	molecular_function	c113162_g1;c157578_g1;c168480_g7;c175700_g1;c175700_g3;c178961_g1;c179025_g3;c251510_g1;c90053_g1;c98942_g1
GO:0022838	e	substrate-specific channel activity	13/3880	252/152923	0.0145	1	molecular_function	c125330_g2;c145195_g1;c145195_g2;c152897_g1;c153702_g1;c159790_g1;c160469_g2;c164033_g1;c172009_g1;c173678_g1;c176824_g8;c178414_g5;c249314_g1
GO:0009118	e	regulation of nucleoside metabolic process	15/3880	301/152923	0.0147	1	biological_process	c130976_g1;c15480_g1;c156421_g1;c161628_g1;c168204_g1;c168916_g1;c169886_g1;c170823_g1;c172032_g1;c176824_g8;c177311_g7;c178829_g1;c29828_g1;c4831_g1;c96850_g1
GO:0022834	e	ligand-gated channel activity	7/3880	101/152923	0.0147	1	molecular_function	c145195_g1;c145195_g2;c159790_g1;c164033_g1;c176824_g8;c178414_g5;c249314_g1
GO:0015276	e	ligand-gated ion channel activity	7/3880	101/152923	0.0147	1	molecular_function	c145195_g1;c145195_g2;c159790_g1;c164033_g1;c176824_g8;c178414_g5;c249314_g1
GO:1901214	e	regulation of neuron death	5/3880	57/152923	0.0147	1	biological_process	c1361_g1;c168204_g1;c170812_g1;c176438_g9;c179995_g2
GO:0061024	e	membrane organization	8/3880	126/152923	0.0154	1	biological_process	c106330_g1;c145563_g2;c145563_g3;c162523_g1;c173218_g1;c179025_g3;c181652_g4;c251510_g1
GO:1903050	e	regulation of proteolysis involved in cellular protein catabolic process	4/3880	38/152923	0.0154	1	biological_process	c110606_g2;c162672_g1;c31004_g1;c4593_g1
GO:0043123	e	positive regulation of I-kappaB kinase/NF-kappaB signaling	4/3880	38/152923	0.0154	1	biological_process	c156421_g1;c170853_g3;c178533_g3;c96252_g1
GO:0030336	e	negative regulation of cell migration	4/3880	38/152923	0.0154	1	biological_process	c164503_g1;c171276_g1;c178510_g3;c25090_g1
GO:0006544	e	glycine metabolic process	4/3880	38/152923	0.0154	1	biological_process	c118501_g1;c118602_g1;c45628_g1;c92466_g2
GO:0055080	e	cation homeostasis	7/3880	102/152923	0.0154	1	biological_process	c159790_g1;c164073_g1;c171276_g1;c175887_g5;c178533_g3;c227211_g1;c98942_g1
GO:0050810	e	regulation of steroid biosynthetic process	3/3880	21/152923	0.0154	1	biological_process	c175887_g5;c51261_g1;c51261_g2
GO:0010717	e	regulation of epithelial to mesenchymal transition	3/3880	21/152923	0.0154	1	biological_process	c152594_g2;c176438_g9;c178510_g3
GO:0033138	e	positive regulation of peptidyl-serine phosphorylation	3/3880	21/152923	0.0154	1	biological_process	c145563_g2;c145563_g3;c173218_g1
GO:0043507	e	positive regulation of JUN kinase activity	3/3880	21/152923	0.0154	1	biological_process	c145563_g2;c145563_g3;c170867_g1
GO:0045833	e	negative regulation of lipid metabolic process	3/3880	21/152923	0.0154	1	biological_process	c160740_g1;c51261_g1;c51261_g2
GO:0051289	e	protein homotetramerization	3/3880	21/152923	0.0154	1	biological_process	c163217_g6;c178775_g1;c73777_g1
GO:0042537	e	benzene-containing compound metabolic process	3/3880	21/152923	0.0154	1	biological_process	c145196_g1;c174826_g1;c177836_g8
GO:0060411	e	cardiac septum morphogenesis	3/3880	21/152923	0.0154	1	biological_process	c142696_g1;c147788_g1;c178510_g3
GO:0005125	e	cytokine activity	3/3880	21/152923	0.0154	1	molecular_function	c171276_g1;c176786_g1;c227211_g1
GO:0005089	e	Rho guanyl-nucleotide exchange factor activity	5/3880	58/152923	0.0158	1	molecular_function	c130976_g1;c156421_g1;c168916_g1;c170823_g1;c96850_g1
GO:0005085	e	guanyl-nucleotide exchange factor activity	8/3880	127/152923	0.0161	1	molecular_function	c130976_g1;c156421_g1;c161628_g1;c168916_g1;c169886_g1;c170823_g1;c4831_g1;c96850_g1
GO:0051496	e	positive regulation of stress fiber assembly	2/3880	8/152923	0.0163	1	biological_process	c145563_g2;c145563_g3
GO:0046500	e	S-adenosylmethionine metabolic process	2/3880	8/152923	0.0163	1	biological_process	c156452_g1;c169888_g1
GO:0004993	e	serotonin receptor activity	2/3880	8/152923	0.0163	1	molecular_function	c164024_g1;c175389_g1
GO:0007210	e	serotonin receptor signaling pathway	2/3880	8/152923	0.0163	1	biological_process	c164024_g1;c175389_g1
GO:0010888	e	negative regulation of lipid storage	2/3880	8/152923	0.0163	1	biological_process	c160422_g1;c92123_g1
GO:0090342	e	regulation of cell aging	2/3880	8/152923	0.0163	1	biological_process	c139208_g1;c181652_g4
GO:2001240	e	negative regulation of extrinsic apoptotic signaling pathway in absence of ligand	2/3880	8/152923	0.0163	1	biological_process	c51261_g1;c51261_g2
GO:0046627	e	negative regulation of insulin receptor signaling pathway	2/3880	8/152923	0.0163	1	biological_process	c151127_g1;c178533_g3
GO:0001871	e	pattern binding	2/3880	8/152923	0.0163	1	molecular_function	c151944_g1;c164801_g1
GO:0003208	e	cardiac ventricle morphogenesis	2/3880	8/152923	0.0163	1	biological_process	c168823_g1;c178510_g3
GO:0019400	e	alditol metabolic process	2/3880	8/152923	0.0163	1	biological_process	c145563_g3;c181821_g5
GO:0006071	e	glycerol metabolic process	2/3880	8/152923	0.0163	1	biological_process	c145563_g3;c181821_g5
GO:0009174	e	pyrimidine ribonucleoside monophosphate biosynthetic process	2/3880	8/152923	0.0163	1	biological_process	c178775_g1;c183001_g1
GO:0009173	e	pyrimidine ribonucleoside monophosphate metabolic process	2/3880	8/152923	0.0163	1	biological_process	c178775_g1;c183001_g1
GO:1902230	e	negative regulation of intrinsic apoptotic signaling pathway in response to DNA damage	2/3880	8/152923	0.0163	1	biological_process	c51261_g1;c51261_g2
GO:0021675	e	nerve development	2/3880	8/152923	0.0163	1	biological_process	c144570_g1;c176002_g5
GO:0030247	e	polysaccharide binding	2/3880	8/152923	0.0163	1	molecular_function	c151944_g1;c164801_g1
GO:0031145	e	anaphase-promoting complex-dependent proteasomal ubiquitin-dependent protein catabolic process	2/3880	8/152923	0.0163	1	biological_process	c181782_g4;c67433_g1
GO:0048845	e	venous blood vessel morphogenesis	2/3880	8/152923	0.0163	1	biological_process	c142696_g1;c178510_g3
GO:0005337	e	nucleoside transmembrane transporter activity	2/3880	8/152923	0.0163	1	molecular_function	c178961_g1;c90053_g1
GO:0045684	e	positive regulation of epidermis development	2/3880	8/152923	0.0163	1	biological_process	c175887_g5;c178510_g3
GO:1901099	e	negative regulation of signal transduction in absence of ligand	2/3880	8/152923	0.0163	1	biological_process	c51261_g1;c51261_g2
GO:1900077	e	negative regulation of cellular response to insulin stimulus	2/3880	8/152923	0.0163	1	biological_process	c151127_g1;c178533_g3
GO:0060193	e	positive regulation of lipase activity	2/3880	8/152923	0.0163	1	biological_process	c164073_g1;c171276_g1
GO:0019482	e	beta-alanine metabolic process	2/3880	8/152923	0.0163	1	biological_process	c157442_g2;c166904_g2
GO:0055102	e	lipase inhibitor activity	2/3880	8/152923	0.0163	1	molecular_function	c1560_g1;c162330_g1
GO:1902931	e	negative regulation of alcohol biosynthetic process	2/3880	8/152923	0.0163	1	biological_process	c51261_g1;c51261_g2
GO:0014812	e	muscle cell migration	2/3880	8/152923	0.0163	1	biological_process	c147788_g1;c96687_g2
GO:0085029	e	extracellular matrix assembly	2/3880	8/152923	0.0163	1	biological_process	c139351_g2;c164503_g1
GO:0051322	e	anaphase	2/3880	8/152923	0.0163	1	biological_process	c105404_g2;c181782_g4
GO:0001937	e	negative regulation of endothelial cell proliferation	2/3880	8/152923	0.0163	1	biological_process	c162523_g1;c173218_g1
GO:0016746	e	transferase activity, transferring acyl groups	9/3880	153/152923	0.0166	1	molecular_function	c111819_g1;c120555_g1;c149491_g1;c156445_g1;c158803_g1;c160741_g1;c165822_g1;c167451_g1;c181821_g5
GO:0008047	e	enzyme activator activity	9/3880	153/152923	0.0166	1	molecular_function	c15480_g1;c156421_g1;c164073_g1;c172032_g1;c173218_g1;c176824_g8;c178829_g1;c250049_g1;c29828_g1
GO:1903362	e	regulation of cellular protein catabolic process	4/3880	39/152923	0.0168	1	biological_process	c110606_g2;c162672_g1;c31004_g1;c4593_g1
GO:0055082	e	cellular chemical homeostasis	6/3880	81/152923	0.0171	1	biological_process	c159790_g1;c164073_g1;c171276_g1;c178533_g3;c227211_g1;c98942_g1
GO:0005654	e	nucleoplasm	6/3880	81/152923	0.0171	1	cellular_component	c131975_g1;c144461_g2;c157960_g2;c181782_g4;c204671_g1;c32363_g1
GO:0007569	e	cell aging	3/3880	22/152923	0.0175	1	biological_process	c139208_g1;c250049_g1;c25090_g1
GO:0045862	e	positive regulation of proteolysis	3/3880	22/152923	0.0175	1	biological_process	c110606_g2;c162672_g1;c31004_g1
GO:0046823	e	negative regulation of nucleocytoplasmic transport	3/3880	22/152923	0.0175	1	biological_process	c160422_g1;c51261_g1;c51261_g2
GO:0035137	e	hindlimb morphogenesis	3/3880	22/152923	0.0175	1	biological_process	c129642_g2;c142696_g1;c178510_g3
GO:0048640	e	negative regulation of developmental growth	3/3880	22/152923	0.0175	1	biological_process	c144570_g1;c178772_g1;c180158_g3
GO:0050851	e	antigen receptor-mediated signaling pathway	3/3880	22/152923	0.0175	1	biological_process	c140151_g2;c175531_g1;c179193_g3
GO:0042476	e	odontogenesis	3/3880	22/152923	0.0175	1	biological_process	c131811_g1;c142696_g1;c163683_g3
GO:0002065	e	columnar/cuboidal epithelial cell differentiation	3/3880	22/152923	0.0175	1	biological_process	c171276_g1;c178510_g3;c48087_g1
GO:0031668	e	cellular response to extracellular stimulus	3/3880	22/152923	0.0175	1	biological_process	c171106_g1;c173218_g1;c250049_g1
GO:0045619	e	regulation of lymphocyte differentiation	3/3880	22/152923	0.0175	1	biological_process	c161020_g1;c169070_g1;c179193_g3
GO:0003705	e	RNA polymerase II distal enhancer sequence-specific DNA binding transcription factor activity	3/3880	22/152923	0.0175	1	molecular_function	c172652_g2;c51261_g1;c51261_g2
GO:0030031	e	cell projection assembly	7/3880	105/152923	0.0178	1	biological_process	c131975_g1;c143800_g1;c145078_g1;c160740_g1;c166389_g1;c170823_g1;c173691_g3
GO:0007267	e	cell-cell signaling	8/3880	130/152923	0.0182	1	biological_process	c160740_g1;c164033_g1;c171276_g1;c177150_g1;c178414_g5;c44601_g1;c48087_g1;c96687_g2
GO:0048705	e	skeletal system morphogenesis	4/3880	40/152923	0.0183	1	biological_process	c163683_g3;c169070_g1;c26660_g1;c48087_g1
GO:0000187	e	activation of MAPK activity	4/3880	40/152923	0.0183	1	biological_process	c145069_g1;c166684_g2;c171276_g1;c96687_g2
GO:0030027	e	lamellipodium	4/3880	40/152923	0.0183	1	cellular_component	c131975_g1;c147788_g1;c162344_g3;c58226_g1
GO:0000075	e	cell cycle checkpoint	4/3880	40/152923	0.0183	1	biological_process	c110606_g2;c159351_g4;c163741_g1;c96252_g1
GO:0032496	e	response to lipopolysaccharide	4/3880	40/152923	0.0183	1	biological_process	c140151_g2;c160422_g1;c175887_g5;c25090_g1
GO:0032103	e	positive regulation of response to external stimulus	4/3880	40/152923	0.0183	1	biological_process	c175887_g5;c227211_g1;c25090_g1;c96687_g2
GO:0043547	e	positive regulation of GTPase activity	12/3880	231/152923	0.0184	1	biological_process	c130976_g1;c15480_g1;c156421_g1;c161628_g1;c168916_g1;c169886_g1;c170823_g1;c172032_g1;c176824_g8;c29828_g1;c4831_g1;c96850_g1
GO:0043087	e	regulation of GTPase activity	14/3880	276/152923	0.0185	1	biological_process	c130976_g1;c15480_g1;c156421_g1;c161628_g1;c168916_g1;c169886_g1;c170823_g1;c172032_g1;c176824_g8;c177311_g7;c178829_g1;c29828_g1;c4831_g1;c96850_g1
GO:0022836	e	gated channel activity	11/3880	197/152923	0.0188	1	molecular_function	c125330_g2;c145195_g1;c145195_g2;c153702_g1;c159790_g1;c164033_g1;c172009_g1;c173678_g1;c176824_g8;c178414_g5;c249314_g1
GO:0033124	e	regulation of GTP catabolic process	14/3880	278/152923	0.0189	1	biological_process	c130976_g1;c15480_g1;c156421_g1;c161628_g1;c168916_g1;c169886_g1;c170823_g1;c172032_g1;c176824_g8;c177311_g7;c178829_g1;c29828_g1;c4831_g1;c96850_g1
GO:0005267	e	potassium channel activity	5/3880	61/152923	0.0193	1	molecular_function	c125330_g2;c153702_g1;c172009_g1;c173678_g1;c249314_g1
GO:0044463	e	cell projection part	11/3880	199/152923	0.0194	1	cellular_component	c131975_g1;c137683_g1;c145563_g2;c145563_g3;c150925_g1;c152594_g2;c170041_g3;c172329_g1;c178533_g3;c178542_g2;c273314_g1
GO:1902806	e	regulation of cell cycle G1/S phase transition	3/3880	23/152923	0.0198	1	biological_process	c152655_g1;c181782_g4;c250049_g1
GO:0045666	e	positive regulation of neuron differentiation	3/3880	23/152923	0.0198	1	biological_process	c156421_g1;c163683_g3;c169070_g1
GO:2000045	e	regulation of G1/S transition of mitotic cell cycle	3/3880	23/152923	0.0198	1	biological_process	c152655_g1;c181782_g4;c250049_g1
GO:0030175	e	filopodium	3/3880	23/152923	0.0198	1	cellular_component	c131975_g1;c142652_g1;c162344_g3
GO:0008045	e	motor neuron axon guidance	3/3880	23/152923	0.0198	1	biological_process	c164635_g3;c172652_g2;c30332_g1
GO:0007051	e	spindle organization	3/3880	23/152923	0.0198	1	biological_process	c121309_g1;c69057_g1;c96252_g1
GO:0048029	e	monosaccharide binding	3/3880	23/152923	0.0198	1	molecular_function	c161346_g1;c170812_g1;c179548_g9
GO:0045834	e	positive regulation of lipid metabolic process	3/3880	23/152923	0.0198	1	biological_process	c164073_g1;c170823_g1;c171276_g1
GO:0050863	e	regulation of T cell activation	4/3880	41/152923	0.0199	1	biological_process	c161020_g1;c169070_g1;c173218_g1;c99260_g1
GO:0044325	e	ion channel binding	4/3880	41/152923	0.0199	1	molecular_function	c140151_g2;c152655_g1;c162029_g1;c162029_g2
GO:2000146	e	negative regulation of cell motility	4/3880	41/152923	0.0199	1	biological_process	c164503_g1;c171276_g1;c178510_g3;c25090_g1
GO:0007423	e	sensory organ development	4/3880	41/152923	0.0199	1	biological_process	c131811_g1;c170852_g1;c174246_g10;c22026_g1
GO:0016836	e	hydro-lyase activity	4/3880	41/152923	0.0199	1	molecular_function	c141203_g1;c141203_g2;c158703_g1;c249797_g1
GO:0005765	e	lysosomal membrane	5/3880	62/152923	0.0206	1	cellular_component	c138307_g1;c142376_g1;c148032_g1;c170041_g3;c273314_g1
GO:0006027	e	glycosaminoglycan catabolic process	2/3880	9/152923	0.0206	1	biological_process	c152332_g1;c171276_g1
GO:0009394	e	2'-deoxyribonucleotide metabolic process	2/3880	9/152923	0.0206	1	biological_process	c178775_g1;c32363_g1
GO:0015858	e	nucleoside transport	2/3880	9/152923	0.0206	1	biological_process	c178961_g1;c90053_g1
GO:0016709	e	oxidoreductase activity, acting on paired donors, with incorporation or reduction of molecular oxygen, NAD(P)H as one donor, and incorporation of one atom of oxygen	2/3880	9/152923	0.0206	1	molecular_function	c157750_g2;c175887_g5
GO:0031623	e	receptor internalization	2/3880	9/152923	0.0206	1	biological_process	c142652_g1;c173218_g1
GO:0097530	e	granulocyte migration	2/3880	9/152923	0.0206	1	biological_process	c140151_g2;c227211_g1
GO:0033628	e	regulation of cell adhesion mediated by integrin	2/3880	9/152923	0.0206	1	biological_process	c25090_g1;c51261_g2
GO:0019233	e	sensory perception of pain	2/3880	9/152923	0.0206	1	biological_process	c161478_g1;c179995_g2
GO:0031225	e	anchored component of membrane	2/3880	9/152923	0.0206	1	cellular_component	c126195_g1;c176390_g3
GO:0051443	e	positive regulation of ubiquitin-protein transferase activity	2/3880	9/152923	0.0206	1	biological_process	c110606_g2;c181782_g4
GO:1902284	e	neuron projection extension involved in neuron projection guidance	2/3880	9/152923	0.0206	1	biological_process	c176002_g5;c178772_g1
GO:0048846	e	axon extension involved in axon guidance	2/3880	9/152923	0.0206	1	biological_process	c176002_g5;c178772_g1
GO:0048536	e	spleen development	2/3880	9/152923	0.0206	1	biological_process	c142696_g1;c44601_g1
GO:0010633	e	negative regulation of epithelial cell migration	2/3880	9/152923	0.0206	1	biological_process	c171276_g1;c178510_g3
GO:0016813	e	hydrolase activity, acting on carbon-nitrogen (but not peptide) bonds, in linear amidines	2/3880	9/152923	0.0206	1	molecular_function	c271240_g1;c45628_g1
GO:0015175	e	neutral amino acid transmembrane transporter activity	2/3880	9/152923	0.0206	1	molecular_function	c148032_g1;c168480_g7
GO:0071621	e	granulocyte chemotaxis	2/3880	9/152923	0.0206	1	biological_process	c140151_g2;c227211_g1
GO:0051439	e	regulation of ubiquitin-protein ligase activity involved in mitotic cell cycle	2/3880	9/152923	0.0206	1	biological_process	c110606_g2;c181782_g4
GO:0008154	e	actin polymerization or depolymerization	2/3880	9/152923	0.0206	1	biological_process	c4388_g1;c73777_g1
GO:0032467	e	positive regulation of cytokinesis	2/3880	9/152923	0.0206	1	biological_process	c156421_g1;c156734_g1
GO:0034109	e	homotypic cell-cell adhesion	2/3880	9/152923	0.0206	1	biological_process	c163683_g3;c179841_g1
GO:0043516	e	regulation of DNA damage response, signal transduction by p53 class mediator	2/3880	9/152923	0.0206	1	biological_process	c51261_g1;c51261_g2
GO:0046164	e	alcohol catabolic process	2/3880	9/152923	0.0206	1	biological_process	c115563_g1;c175887_g5
GO:0045095	e	keratin filament	2/3880	9/152923	0.0206	1	cellular_component	c157960_g1;c157960_g2
GO:0003156	e	regulation of organ formation	2/3880	9/152923	0.0206	1	biological_process	c163683_g3;c171276_g1
GO:0032768	e	regulation of monooxygenase activity	2/3880	9/152923	0.0206	1	biological_process	c173218_g1;c175887_g5
GO:0046426	e	negative regulation of JAK-STAT cascade	2/3880	9/152923	0.0206	1	biological_process	c173218_g1;c8584_g1
GO:0030016	e	myofibril	2/3880	9/152923	0.0206	1	cellular_component	c162280_g1;c178542_g2
GO:0072595	e	maintenance of protein localization in organelle	2/3880	9/152923	0.0206	1	biological_process	c146592_g1;c168593_g2
GO:0098662	e	inorganic cation transmembrane transport	12/3880	236/152923	0.0206	1	biological_process	c125330_g2;c142376_g1;c153702_g1;c159790_g1;c161478_g1;c167505_g1;c172009_g1;c173678_g1;c176824_g8;c228384_g1;c249314_g1;c98942_g1
GO:0044429	e	mitochondrial part	12/3880	236/152923	0.0206	1	cellular_component	c105404_g2;c110207_g1;c145101_g1;c146592_g1;c156793_g1;c162174_g1;c171824_g1;c174919_g3;c180154_g1;c183334_g1;c45628_g1;c96181_g2
GO:0005083	e	small GTPase regulator activity	6/3880	85/152923	0.0212	1	molecular_function	c15480_g1;c172032_g1;c176824_g8;c177991_g1;c29828_g1;c4546_g1
GO:0023014	e	signal transduction by phosphorylation	6/3880	85/152923	0.0212	1	biological_process	c145563_g1;c160309_g1;c173792_g5;c181950_g5;c227211_g1;c292849_g1
GO:0051271	e	negative regulation of cellular component movement	4/3880	42/152923	0.0215	1	biological_process	c164503_g1;c171276_g1;c178510_g3;c25090_g1
GO:0050660	e	flavin adenine dinucleotide binding	5/3880	63/152923	0.0219	1	molecular_function	c157750_g2;c159267_g2;c163404_g1;c171774_g1;c182106_g4
GO:1903319	e	positive regulation of protein maturation	3/3880	24/152923	0.0222	1	biological_process	c110606_g2;c162672_g1;c31004_g1
GO:0003678	e	DNA helicase activity	3/3880	24/152923	0.0222	1	molecular_function	c145608_g1;c148538_g1;c156004_g1
GO:0006555	e	methionine metabolic process	3/3880	24/152923	0.0222	1	biological_process	c169888_g1;c170960_g1;c92466_g2
GO:0002366	e	leukocyte activation involved in immune response	3/3880	24/152923	0.0222	1	biological_process	c126359_g1;c161431_g1;c170853_g3
GO:0010954	e	positive regulation of protein processing	3/3880	24/152923	0.0222	1	biological_process	c110606_g2;c162672_g1;c31004_g1
GO:0046683	e	response to organophosphorus	3/3880	24/152923	0.0222	1	biological_process	c169703_g1;c20463_g1;c96789_g1
GO:0002263	e	cell activation involved in immune response	3/3880	24/152923	0.0222	1	biological_process	c126359_g1;c161431_g1;c170853_g3
GO:0051052	e	regulation of DNA metabolic process	5/3880	64/152923	0.0233	1	biological_process	c145608_g1;c160740_g1;c168204_g1;c176438_g9;c250049_g1
GO:0044420	e	extracellular matrix part	4/3880	43/152923	0.0233	1	cellular_component	c168355_g1;c173691_g3;c174235_g2;c227095_g1
GO:0016782	e	transferase activity, transferring sulfur-containing groups	4/3880	43/152923	0.0233	1	molecular_function	c115884_g1;c143972_g1;c164212_g1;c92159_g1
GO:0003774	e	motor activity	8/3880	137/152923	0.0241	1	molecular_function	c138307_g1;c156734_g1;c160608_g1;c168836_g1;c181188_g1;c181188_g3;c181777_g2;c5765_g1
GO:0030811	e	regulation of nucleotide catabolic process	14/3880	296/152923	0.0245	1	biological_process	c130976_g1;c15480_g1;c156421_g1;c161628_g1;c168916_g1;c169886_g1;c170823_g1;c172032_g1;c176824_g8;c177311_g7;c178829_g1;c29828_g1;c4831_g1;c96850_g1
GO:0033121	e	regulation of purine nucleotide catabolic process	14/3880	296/152923	0.0245	1	biological_process	c130976_g1;c15480_g1;c156421_g1;c161628_g1;c168916_g1;c169886_g1;c170823_g1;c172032_g1;c176824_g8;c177311_g7;c178829_g1;c29828_g1;c4831_g1;c96850_g1
GO:0006650	e	glycerophospholipid metabolic process	5/3880	65/152923	0.0247	1	biological_process	c156445_g1;c161877_g1;c165822_g1;c171276_g1;c172857_g4
GO:0031490	e	chromatin DNA binding	3/3880	25/152923	0.0248	1	molecular_function	c142696_g1;c168204_g1;c178510_g3
GO:0009132	e	nucleoside diphosphate metabolic process	3/3880	25/152923	0.0248	1	biological_process	c144914_g1;c174919_g3;c205232_g1
GO:0007179	e	transforming growth factor beta receptor signaling pathway	3/3880	25/152923	0.0248	1	biological_process	c155316_g1;c176438_g9;c179201_g1
GO:0032392	e	DNA geometric change	3/3880	25/152923	0.0248	1	biological_process	c145608_g1;c148538_g1;c156004_g1
GO:0032508	e	DNA duplex unwinding	3/3880	25/152923	0.0248	1	biological_process	c145608_g1;c148538_g1;c156004_g1
GO:0072164	e	mesonephric tubule development	3/3880	25/152923	0.0248	1	biological_process	c129642_g2;c155316_g1;c163683_g3
GO:0045598	e	regulation of fat cell differentiation	3/3880	25/152923	0.0248	1	biological_process	c51261_g1;c51261_g2;c92123_g1
GO:0072163	e	mesonephric epithelium development	3/3880	25/152923	0.0248	1	biological_process	c129642_g2;c155316_g1;c163683_g3
GO:0007163	e	establishment or maintenance of cell polarity	4/3880	44/152923	0.0251	1	biological_process	c142652_g1;c145078_g1;c147788_g1;c181652_g4
GO:0051224	e	negative regulation of protein transport	4/3880	44/152923	0.0251	1	biological_process	c160422_g1;c162344_g3;c51261_g1;c51261_g2
GO:0046496	e	nicotinamide nucleotide metabolic process	4/3880	44/152923	0.0251	1	biological_process	c175311_g1;c179131_g5;c183245_g1;c96181_g2
GO:0051492	e	regulation of stress fiber assembly	2/3880	10/152923	0.0253	1	biological_process	c145563_g2;c145563_g3
GO:0030858	e	positive regulation of epithelial cell differentiation	2/3880	10/152923	0.0253	1	biological_process	c175887_g5;c178510_g3
GO:0019184	e	nonribosomal peptide biosynthetic process	2/3880	10/152923	0.0253	1	biological_process	c111819_g1;c31004_g1
GO:0022409	e	positive regulation of cell-cell adhesion	2/3880	10/152923	0.0253	1	biological_process	c139351_g2;c163683_g3
GO:0019692	e	deoxyribose phosphate metabolic process	2/3880	10/152923	0.0253	1	biological_process	c178775_g1;c32363_g1
GO:0008206	e	bile acid metabolic process	2/3880	10/152923	0.0253	1	biological_process	c157442_g2;c251510_g1
GO:0032233	e	positive regulation of actin filament bundle assembly	2/3880	10/152923	0.0253	1	biological_process	c145563_g2;c145563_g3
GO:0010869	e	regulation of receptor biosynthetic process	2/3880	10/152923	0.0253	1	biological_process	c48087_g1;c92123_g1
GO:0071320	e	cellular response to cAMP	2/3880	10/152923	0.0253	1	biological_process	c20463_g1;c96789_g1
GO:0033146	e	regulation of intracellular estrogen receptor signaling pathway	2/3880	10/152923	0.0253	1	biological_process	c145563_g2;c145563_g3
GO:1901616	e	organic hydroxy compound catabolic process	2/3880	10/152923	0.0253	1	biological_process	c115563_g1;c175887_g5
GO:0007492	e	endoderm development	2/3880	10/152923	0.0253	1	biological_process	c152594_g2;c178510_g3
GO:2000647	e	negative regulation of stem cell proliferation	2/3880	10/152923	0.0253	1	biological_process	c51261_g1;c51261_g2
GO:0030864	e	cortical actin cytoskeleton	2/3880	10/152923	0.0253	1	cellular_component	c131975_g1;c171106_g1
GO:0048260	e	positive regulation of receptor-mediated endocytosis	2/3880	10/152923	0.0253	1	biological_process	c166347_g2;c25090_g1
GO:0003206	e	cardiac chamber morphogenesis	2/3880	10/152923	0.0253	1	biological_process	c168823_g1;c178510_g3
GO:0003007	e	heart morphogenesis	2/3880	10/152923	0.0253	1	biological_process	c160854_g1;c22026_g1
GO:0045740	e	positive regulation of DNA replication	2/3880	10/152923	0.0253	1	biological_process	c160740_g1;c176438_g9
GO:0000087	e	mitotic M phase	2/3880	10/152923	0.0253	1	biological_process	c105404_g2;c181782_g4
GO:0060325	e	face morphogenesis	2/3880	10/152923	0.0253	1	biological_process	c142696_g1;c176438_g9
GO:0006693	e	prostaglandin metabolic process	2/3880	10/152923	0.0253	1	biological_process	c111819_g1;c163026_g1
GO:0006692	e	prostanoid metabolic process	2/3880	10/152923	0.0253	1	biological_process	c111819_g1;c163026_g1
GO:0009925	e	basal plasma membrane	2/3880	10/152923	0.0253	1	cellular_component	c173691_g3;c96687_g2
GO:0050840	e	extracellular matrix binding	2/3880	10/152923	0.0253	1	molecular_function	c171622_g1;c176390_g3
GO:0030514	e	negative regulation of BMP signaling pathway	2/3880	10/152923	0.0253	1	biological_process	c173218_g1;c178510_g3
GO:0051591	e	response to cAMP	2/3880	10/152923	0.0253	1	biological_process	c20463_g1;c96789_g1
GO:0051351	e	positive regulation of ligase activity	2/3880	10/152923	0.0253	1	biological_process	c110606_g2;c181782_g4
GO:0015804	e	neutral amino acid transport	2/3880	10/152923	0.0253	1	biological_process	c148032_g1;c168480_g7
GO:0016868	e	intramolecular transferase activity, phosphotransferases	2/3880	10/152923	0.0253	1	molecular_function	c180695_g1;c21984_g2
GO:0051297	e	centrosome organization	2/3880	10/152923	0.0253	1	biological_process	c110606_g2;c67102_g1
GO:0000279	e	M phase	2/3880	10/152923	0.0253	1	biological_process	c105404_g2;c181782_g4
GO:0002460	e	adaptive immune response based on somatic recombination of immune receptors built from immunoglobulin superfamily domains	2/3880	10/152923	0.0253	1	biological_process	c175415_g11;c181530_g2
GO:0045616	e	regulation of keratinocyte differentiation	2/3880	10/152923	0.0253	1	biological_process	c175887_g5;c178510_g3
GO:0043299	e	leukocyte degranulation	2/3880	10/152923	0.0253	1	biological_process	c161431_g1;c170853_g3
GO:0001190	e	RNA polymerase II transcription factor binding transcription factor activity involved in positive regulation of transcription	2/3880	10/152923	0.0253	1	molecular_function	c142696_g1;c178510_g3
GO:1902229	e	regulation of intrinsic apoptotic signaling pathway in response to DNA damage	2/3880	10/152923	0.0253	1	biological_process	c51261_g1;c51261_g2
GO:0002478	e	antigen processing and presentation of exogenous peptide antigen	2/3880	10/152923	0.0253	1	biological_process	c175700_g1;c181782_g4
GO:0004144	e	diacylglycerol O-acyltransferase activity	1/3880	1/152923	0.0254	1	molecular_function	c167451_g1
GO:0033655	e	host cell cytoplasm part	1/3880	1/152923	0.0254	1	cellular_component	c161478_g1
GO:0035779	e	angioblast cell differentiation	1/3880	1/152923	0.0254	1	biological_process	c160854_g1
GO:0050786	e	RAGE receptor binding	1/3880	1/152923	0.0254	1	molecular_function	c170853_g3
GO:0035491	e	positive regulation of leukotriene production involved in inflammatory response	1/3880	1/152923	0.0254	1	biological_process	c25090_g1
GO:0015193	e	L-proline transmembrane transporter activity	1/3880	1/152923	0.0254	1	molecular_function	c148032_g1
GO:0072020	e	proximal straight tubule development	1/3880	1/152923	0.0254	1	biological_process	c161478_g1
GO:0072022	e	descending thin limb development	1/3880	1/152923	0.0254	1	biological_process	c161478_g1
GO:0004990	e	oxytocin receptor activity	1/3880	1/152923	0.0254	1	molecular_function	c174561_g1
GO:0055098	e	response to low-density lipoprotein particle	1/3880	1/152923	0.0254	1	biological_process	c92123_g1
GO:0003253	e	cardiac neural crest cell migration involved in outflow tract morphogenesis	1/3880	1/152923	0.0254	1	biological_process	c142696_g1
GO:0003270	e	Notch signaling pathway involved in regulation of secondary heart field cardioblast proliferation	1/3880	1/152923	0.0254	1	biological_process	c178510_g3
GO:0014859	e	negative regulation of skeletal muscle cell proliferation	1/3880	1/152923	0.0254	1	biological_process	c176390_g3
GO:0004465	e	lipoprotein lipase activity	1/3880	1/152923	0.0254	1	molecular_function	c155400_g2
GO:0046539	e	histamine N-methyltransferase activity	1/3880	1/152923	0.0254	1	molecular_function	c179462_g3
GO:0045713	e	low-density lipoprotein particle receptor biosynthetic process	1/3880	1/152923	0.0254	1	biological_process	c92123_g1
GO:0046247	e	terpene catabolic process	1/3880	1/152923	0.0254	1	biological_process	c157442_g2
GO:0050820	e	positive regulation of coagulation	1/3880	1/152923	0.0254	1	biological_process	c25090_g1
GO:0046080	e	dUTP metabolic process	1/3880	1/152923	0.0254	1	biological_process	c32363_g1
GO:0006567	e	threonine catabolic process	1/3880	1/152923	0.0254	1	biological_process	c118602_g1
GO:0061072	e	iris morphogenesis	1/3880	1/152923	0.0254	1	biological_process	c142696_g1
GO:0031711	e	bradykinin receptor binding	1/3880	1/152923	0.0254	1	molecular_function	c164073_g1
GO:0004850	e	uridine phosphorylase activity	1/3880	1/152923	0.0254	1	molecular_function	c183001_g1
GO:0072012	e	glomerulus vasculature development	1/3880	1/152923	0.0254	1	biological_process	c161478_g1
GO:0007565	e	female pregnancy	1/3880	1/152923	0.0254	1	biological_process	c249019_g1
GO:0043932	e	ossification involved in bone remodeling	1/3880	1/152923	0.0254	1	biological_process	c176438_g9
GO:0002591	e	positive regulation of antigen processing and presentation of peptide antigen via MHC class I	1/3880	1/152923	0.0254	1	biological_process	c175700_g1
GO:0060166	e	olfactory pit development	1/3880	1/152923	0.0254	1	biological_process	c157442_g2
GO:0021681	e	cerebellar granular layer development	1/3880	1/152923	0.0254	1	biological_process	c1361_g1
GO:0033691	e	sialic acid binding	1/3880	1/152923	0.0254	1	molecular_function	c180149_g1
GO:0034379	e	very-low-density lipoprotein particle assembly	1/3880	1/152923	0.0254	1	biological_process	c167451_g1
GO:0071678	e	olfactory bulb axon guidance	1/3880	1/152923	0.0254	1	biological_process	c131811_g1
GO:1900623	e	regulation of monocyte aggregation	1/3880	1/152923	0.0254	1	biological_process	c139351_g2
GO:0046251	e	limonene catabolic process	1/3880	1/152923	0.0254	1	biological_process	c157442_g2
GO:0020003	e	symbiont-containing vacuole	1/3880	1/152923	0.0254	1	cellular_component	c161478_g1
GO:0002329	e	pre-B cell differentiation	1/3880	1/152923	0.0254	1	biological_process	c172652_g2
GO:0002585	e	positive regulation of antigen processing and presentation of peptide antigen	1/3880	1/152923	0.0254	1	biological_process	c175700_g1
GO:0005008	e	hepatocyte growth factor-activated receptor activity	1/3880	1/152923	0.0254	1	molecular_function	c96687_g2
GO:0021773	e	striatal medium spiny neuron differentiation	1/3880	1/152923	0.0254	1	biological_process	c131811_g1
GO:0030167	e	proteoglycan catabolic process	1/3880	1/152923	0.0254	1	biological_process	c176390_g3
GO:0008379	e	thioredoxin peroxidase activity	1/3880	1/152923	0.0254	1	molecular_function	c226889_g1
GO:0034377	e	plasma lipoprotein particle assembly	1/3880	1/152923	0.0254	1	biological_process	c167451_g1
GO:0070640	e	vitamin D3 metabolic process	1/3880	1/152923	0.0254	1	biological_process	c175887_g5
GO:0002589	e	regulation of antigen processing and presentation of peptide antigen via MHC class I	1/3880	1/152923	0.0254	1	biological_process	c175700_g1
GO:0032429	e	regulation of phospholipase A2 activity	1/3880	1/152923	0.0254	1	biological_process	c164073_g1
GO:0002583	e	regulation of antigen processing and presentation of peptide antigen	1/3880	1/152923	0.0254	1	biological_process	c175700_g1
GO:0010511	e	regulation of phosphatidylinositol biosynthetic process	1/3880	1/152923	0.0254	1	biological_process	c160740_g1
GO:0003213	e	cardiac right atrium morphogenesis	1/3880	1/152923	0.0254	1	biological_process	c178510_g3
GO:0003219	e	cardiac right ventricle formation	1/3880	1/152923	0.0254	1	biological_process	c178510_g3
GO:0010734	e	negative regulation of protein glutathionylation	1/3880	1/152923	0.0254	1	biological_process	c175311_g1
GO:0019344	e	cysteine biosynthetic process	1/3880	1/152923	0.0254	1	biological_process	c111819_g1
GO:0010732	e	regulation of protein glutathionylation	1/3880	1/152923	0.0254	1	biological_process	c175311_g1
GO:0018125	e	peptidyl-cysteine methylation	1/3880	1/152923	0.0254	1	biological_process	c176556_g5
GO:0032307	e	negative regulation of prostaglandin secretion	1/3880	1/152923	0.0254	1	biological_process	c160262_g1
GO:0006068	e	ethanol catabolic process	1/3880	1/152923	0.0254	1	biological_process	c115563_g1
GO:0042369	e	vitamin D catabolic process	1/3880	1/152923	0.0254	1	biological_process	c175887_g5
GO:0042368	e	vitamin D biosynthetic process	1/3880	1/152923	0.0254	1	biological_process	c175887_g5
GO:0043176	e	amine binding	1/3880	1/152923	0.0254	1	molecular_function	c145195_g2
GO:1901187	e	regulation of ephrin receptor signaling pathway	1/3880	1/152923	0.0254	1	biological_process	c178510_g3
GO:0009341	e	beta-galactosidase complex	1/3880	1/152923	0.0254	1	cellular_component	c152332_g1
GO:0008743	e	L-threonine 3-dehydrogenase activity	1/3880	1/152923	0.0254	1	molecular_function	c118602_g1
GO:0060713	e	labyrinthine layer morphogenesis	1/3880	1/152923	0.0254	1	biological_process	c125447_g1
GO:0036378	e	calcitriol biosynthetic process from calciol	1/3880	1/152923	0.0254	1	biological_process	c175887_g5
GO:1901032	e	negative regulation of response to reactive oxygen species	1/3880	1/152923	0.0254	1	biological_process	c96687_g2
GO:0035993	e	deltoid tuberosity development	1/3880	1/152923	0.0254	1	biological_process	c142696_g1
GO:0003209	e	cardiac atrium morphogenesis	1/3880	1/152923	0.0254	1	biological_process	c178510_g3
GO:0019885	e	antigen processing and presentation of endogenous peptide antigen via MHC class I	1/3880	1/152923	0.0254	1	biological_process	c175700_g1
GO:0002485	e	antigen processing and presentation of endogenous peptide antigen via MHC class I via ER pathway, TAP-dependent	1/3880	1/152923	0.0254	1	biological_process	c175700_g1
GO:0032891	e	negative regulation of organic acid transport	1/3880	1/152923	0.0254	1	biological_process	c160262_g1
GO:0002488	e	antigen processing and presentation of endogenous peptide antigen via MHC class Ib via ER pathway	1/3880	1/152923	0.0254	1	biological_process	c175700_g1
GO:0002489	e	antigen processing and presentation of endogenous peptide antigen via MHC class Ib via ER pathway, TAP-dependent	1/3880	1/152923	0.0254	1	biological_process	c175700_g1
GO:0007355	e	anterior region determination	1/3880	1/152923	0.0254	1	biological_process	c46051_g2
GO:0070564	e	positive regulation of vitamin D receptor signaling pathway	1/3880	1/152923	0.0254	1	biological_process	c175887_g5
GO:1901299	e	negative regulation of hydrogen peroxide-mediated programmed cell death	1/3880	1/152923	0.0254	1	biological_process	c96687_g2
GO:0033615	e	mitochondrial proton-transporting ATP synthase complex assembly	1/3880	1/152923	0.0254	1	biological_process	c156793_g1
GO:0034158	e	toll-like receptor 8 signaling pathway	1/3880	1/152923	0.0254	1	biological_process	c181051_g1
GO:0072584	e	caveolin-mediated endocytosis	1/3880	1/152923	0.0254	1	biological_process	c173218_g1
GO:0051450	e	myoblast proliferation	1/3880	1/152923	0.0254	1	biological_process	c96687_g2
GO:0002639	e	positive regulation of immunoglobulin production	1/3880	1/152923	0.0254	1	biological_process	c172652_g2
GO:1900238	e	regulation of metanephric mesenchymal cell migration by platelet-derived growth factor receptor-beta signaling pathway	1/3880	1/152923	0.0254	1	biological_process	c160740_g1
GO:0030200	e	heparan sulfate proteoglycan catabolic process	1/3880	1/152923	0.0254	1	biological_process	c176390_g3
GO:0061044	e	negative regulation of vascular wound healing	1/3880	1/152923	0.0254	1	biological_process	c25090_g1
GO:0042359	e	vitamin D metabolic process	1/3880	1/152923	0.0254	1	biological_process	c175887_g5
GO:0046108	e	uridine metabolic process	1/3880	1/152923	0.0254	1	biological_process	c183001_g1
GO:0048014	e	Tie signaling pathway	1/3880	1/152923	0.0254	1	biological_process	c154401_g1
GO:0001207	e	histone displacement	1/3880	1/152923	0.0254	1	biological_process	c173758_g9
GO:0009912	e	auditory receptor cell fate commitment	1/3880	1/152923	0.0254	1	biological_process	c178510_g3
GO:0042134	e	rRNA primary transcript binding	1/3880	1/152923	0.0254	1	molecular_function	c158662_g2
GO:0004797	e	thymidine kinase activity	1/3880	1/152923	0.0254	1	molecular_function	c178775_g1
GO:0006931	e	substrate-dependent cell migration, cell attachment to substrate	1/3880	1/152923	0.0254	1	biological_process	c152594_g2
GO:0004415	e	hyalurononglucosaminidase activity	1/3880	1/152923	0.0254	1	molecular_function	c161118_g2
GO:0018923	e	limonene metabolic process	1/3880	1/152923	0.0254	1	biological_process	c157442_g2
GO:0004829	e	threonine-tRNA ligase activity	1/3880	1/152923	0.0254	1	molecular_function	c118501_g1
GO:0007221	e	positive regulation of transcription of Notch receptor target	1/3880	1/152923	0.0254	1	biological_process	c178510_g3
GO:0010713	e	negative regulation of collagen metabolic process	1/3880	1/152923	0.0254	1	biological_process	c161001_g1
GO:0010711	e	negative regulation of collagen catabolic process	1/3880	1/152923	0.0254	1	biological_process	c161001_g1
GO:0010710	e	regulation of collagen catabolic process	1/3880	1/152923	0.0254	1	biological_process	c161001_g1
GO:0006927	e	transformed cell apoptotic process	1/3880	1/152923	0.0254	1	biological_process	c126387_g1
GO:0001780	e	neutrophil homeostasis	1/3880	1/152923	0.0254	1	biological_process	c140151_g2
GO:0061323	e	cell proliferation involved in heart morphogenesis	1/3880	1/152923	0.0254	1	biological_process	c142696_g1
GO:0061325	e	cell proliferation involved in outflow tract morphogenesis	1/3880	1/152923	0.0254	1	biological_process	c142696_g1
GO:0046044	e	TMP metabolic process	1/3880	1/152923	0.0254	1	biological_process	c178775_g1
GO:2001015	e	negative regulation of skeletal muscle cell differentiation	1/3880	1/152923	0.0254	1	biological_process	c176390_g3
GO:0014858	e	positive regulation of skeletal muscle cell proliferation	1/3880	1/152923	0.0254	1	biological_process	c176390_g3
GO:0010698	e	acetyltransferase activator activity	1/3880	1/152923	0.0254	1	molecular_function	c164073_g1
GO:0004366	e	glycerol-3-phosphate O-acyltransferase activity	1/3880	1/152923	0.0254	1	molecular_function	c165822_g1
GO:0010757	e	negative regulation of plasminogen activation	1/3880	1/152923	0.0254	1	biological_process	c25090_g1
GO:0042588	e	zymogen granule	1/3880	1/152923	0.0254	1	cellular_component	c176556_g5
GO:0035524	e	proline transmembrane transport	1/3880	1/152923	0.0254	1	biological_process	c148032_g1
GO:0033829	e	O-fucosylpeptide 3-beta-N-acetylglucosaminyltransferase activity	1/3880	1/152923	0.0254	1	molecular_function	c171287_g1
GO:0006788	e	heme oxidation	1/3880	1/152923	0.0254	1	biological_process	c155826_g1
GO:0001300	e	chronological cell aging	1/3880	1/152923	0.0254	1	biological_process	c25090_g1
GO:0004411	e	homogentisate 1,2-dioxygenase activity	1/3880	1/152923	0.0254	1	molecular_function	c174826_g1
GO:0047280	e	nicotinamide phosphoribosyltransferase activity	1/3880	1/152923	0.0254	1	molecular_function	c179131_g5
GO:0042362	e	fat-soluble vitamin biosynthetic process	1/3880	1/152923	0.0254	1	biological_process	c175887_g5
GO:2001016	e	positive regulation of skeletal muscle cell differentiation	1/3880	1/152923	0.0254	1	biological_process	c176390_g3
GO:0048247	e	lymphocyte chemotaxis	1/3880	1/152923	0.0254	1	biological_process	c227211_g1
GO:0004128	e	cytochrome-b5 reductase activity, acting on NAD(P)H	1/3880	1/152923	0.0254	1	molecular_function	c179890_g2
GO:0048012	e	hepatocyte growth factor receptor signaling pathway	1/3880	1/152923	0.0254	1	biological_process	c96687_g2
GO:0000189	e	MAPK import into nucleus	1/3880	1/152923	0.0254	1	biological_process	c171276_g1
GO:0016717	e	oxidoreductase activity, acting on paired donors, with oxidation of a pair of donors resulting in the reduction of molecular oxygen to two molecules of water	1/3880	1/152923	0.0254	1	molecular_function	c36078_g1
GO:0071498	e	cellular response to fluid shear stress	1/3880	1/152923	0.0254	1	biological_process	c139351_g2
GO:0002577	e	regulation of antigen processing and presentation	1/3880	1/152923	0.0254	1	biological_process	c175700_g1
GO:0045569	e	TRAIL binding	1/3880	1/152923	0.0254	1	molecular_function	c181568_g3
GO:0010512	e	negative regulation of phosphatidylinositol biosynthetic process	1/3880	1/152923	0.0254	1	biological_process	c160740_g1
GO:2000474	e	regulation of opioid receptor signaling pathway	1/3880	1/152923	0.0254	1	biological_process	c131975_g1
GO:0072541	e	peroxynitrite reductase activity	1/3880	1/152923	0.0254	1	molecular_function	c96181_g2
GO:0061043	e	regulation of vascular wound healing	1/3880	1/152923	0.0254	1	biological_process	c25090_g1
GO:1903019	e	negative regulation of glycoprotein metabolic process	1/3880	1/152923	0.0254	1	biological_process	c161001_g1
GO:0060310	e	regulation of elastin catabolic process	1/3880	1/152923	0.0254	1	biological_process	c161001_g1
GO:0060311	e	negative regulation of elastin catabolic process	1/3880	1/152923	0.0254	1	biological_process	c161001_g1
GO:0060312	e	regulation of blood vessel remodeling	1/3880	1/152923	0.0254	1	biological_process	c161001_g1
GO:0060313	e	negative regulation of blood vessel remodeling	1/3880	1/152923	0.0254	1	biological_process	c161001_g1
GO:0010873	e	positive regulation of cholesterol esterification	1/3880	1/152923	0.0254	1	biological_process	c164073_g1
GO:0002484	e	antigen processing and presentation of endogenous peptide antigen via MHC class I via ER pathway	1/3880	1/152923	0.0254	1	biological_process	c175700_g1
GO:0050701	e	interleukin-1 secretion	1/3880	1/152923	0.0254	1	biological_process	c170853_g3
GO:0050703	e	interleukin-1 alpha secretion	1/3880	1/152923	0.0254	1	biological_process	c170853_g3
GO:0005173	e	stem cell factor receptor binding	1/3880	1/152923	0.0254	1	molecular_function	c142858_g1
GO:0060120	e	inner ear receptor cell fate commitment	1/3880	1/152923	0.0254	1	biological_process	c178510_g3
GO:0043694	e	monoterpene catabolic process	1/3880	1/152923	0.0254	1	biological_process	c157442_g2
GO:0043692	e	monoterpene metabolic process	1/3880	1/152923	0.0254	1	biological_process	c157442_g2
GO:0002481	e	antigen processing and presentation of exogenous protein antigen via MHC class Ib, TAP-dependent	1/3880	1/152923	0.0254	1	biological_process	c175700_g1
GO:2000191	e	regulation of fatty acid transport	1/3880	1/152923	0.0254	1	biological_process	c160262_g1
GO:2000192	e	negative regulation of fatty acid transport	1/3880	1/152923	0.0254	1	biological_process	c160262_g1
GO:0035793	e	positive regulation of metanephric mesenchymal cell migration by platelet-derived growth factor receptor-beta signaling pathway	1/3880	1/152923	0.0254	1	biological_process	c160740_g1
GO:0050829	e	defense response to Gram-negative bacterium	1/3880	1/152923	0.0254	1	biological_process	c25090_g1
GO:0033484	e	nitric oxide homeostasis	1/3880	1/152923	0.0254	1	biological_process	c173218_g1
GO:0021763	e	subthalamic nucleus development	1/3880	1/152923	0.0254	1	biological_process	c142696_g1
GO:0060460	e	left lung morphogenesis	1/3880	1/152923	0.0254	1	biological_process	c142696_g1
GO:0006309	e	apoptotic DNA fragmentation	1/3880	1/152923	0.0254	1	biological_process	c110207_g1
GO:0004392	e	heme oxygenase (decyclizing) activity	1/3880	1/152923	0.0254	1	molecular_function	c155826_g1
GO:0061099	e	negative regulation of protein tyrosine kinase activity	1/3880	1/152923	0.0254	1	biological_process	c162344_g3
GO:0048319	e	axial mesoderm morphogenesis	1/3880	1/152923	0.0254	1	biological_process	c152594_g2
GO:0060764	e	cell-cell signaling involved in mammary gland development	1/3880	1/152923	0.0254	1	biological_process	c48087_g1
GO:0030578	e	PML body organization	1/3880	1/152923	0.0254	1	biological_process	c249019_g1
GO:0030575	e	nuclear body organization	1/3880	1/152923	0.0254	1	biological_process	c249019_g1
GO:0051378	e	serotonin binding	1/3880	1/152923	0.0254	1	molecular_function	c145195_g2
GO:0032606	e	type I interferon production	1/3880	1/152923	0.0254	1	biological_process	c162079_g1
GO:0036336	e	dendritic cell migration	1/3880	1/152923	0.0254	1	biological_process	c172329_g1
GO:0002579	e	positive regulation of antigen processing and presentation	1/3880	1/152923	0.0254	1	biological_process	c175700_g1
GO:1901250	e	negative regulation of lung goblet cell differentiation	1/3880	1/152923	0.0254	1	biological_process	c172652_g2
GO:0035490	e	regulation of leukotriene production involved in inflammatory response	1/3880	1/152923	0.0254	1	biological_process	c25090_g1
GO:0008531	e	riboflavin kinase activity	1/3880	1/152923	0.0254	1	molecular_function	c162168_g1
GO:0003847	e	1-alkyl-2-acetylglycerophosphocholine esterase activity	1/3880	1/152923	0.0254	1	molecular_function	c25748_g1
GO:0019912	e	cyclin-dependent protein kinase activating kinase activity	1/3880	1/152923	0.0254	1	molecular_function	c250049_g1
GO:0021501	e	prechordal plate formation	1/3880	1/152923	0.0254	1	biological_process	c142696_g1
GO:0001596	e	angiotensin type I receptor activity	1/3880	1/152923	0.0254	1	molecular_function	c164073_g1
GO:0060206	e	estrous cycle phase	1/3880	1/152923	0.0254	1	biological_process	c249019_g1
GO:0060578	e	superior vena cava morphogenesis	1/3880	1/152923	0.0254	1	biological_process	c142696_g1
GO:0035337	e	fatty-acyl-CoA metabolic process	1/3880	1/152923	0.0254	1	biological_process	c167451_g1
GO:0061314	e	Notch signaling involved in heart development	1/3880	1/152923	0.0254	1	biological_process	c178510_g3
GO:0010980	e	positive regulation of vitamin D 24-hydroxylase activity	1/3880	1/152923	0.0254	1	biological_process	c175887_g5
GO:0035336	e	long-chain fatty-acyl-CoA metabolic process	1/3880	1/152923	0.0254	1	biological_process	c167451_g1
GO:1903039	e	positive regulation of leukocyte cell-cell adhesion	1/3880	1/152923	0.0254	1	biological_process	c139351_g2
GO:0008139	e	nuclear localization sequence binding	1/3880	1/152923	0.0254	1	molecular_function	c160422_g1
GO:0070837	e	dehydroascorbic acid transport	1/3880	1/152923	0.0254	1	biological_process	c171106_g1
GO:0060683	e	regulation of branching involved in salivary gland morphogenesis by epithelial-mesenchymal signaling	1/3880	1/152923	0.0254	1	biological_process	c160740_g1
GO:1902723	e	negative regulation of skeletal muscle satellite cell proliferation	1/3880	1/152923	0.0254	1	biological_process	c176390_g3
GO:1902726	e	positive regulation of skeletal muscle satellite cell differentiation	1/3880	1/152923	0.0254	1	biological_process	c176390_g3
GO:1902724	e	positive regulation of satellite cell proliferation	1/3880	1/152923	0.0254	1	biological_process	c176390_g3
GO:0004170	e	dUTP diphosphatase activity	1/3880	1/152923	0.0254	1	molecular_function	c32363_g1
GO:1902263	e	apoptotic process involved in embryonic digit morphogenesis	1/3880	1/152923	0.0254	1	biological_process	c178510_g3
GO:0001931	e	uropod	1/3880	1/152923	0.0254	1	cellular_component	c142652_g1
GO:0070483	e	detection of hypoxia	1/3880	1/152923	0.0254	1	biological_process	c176438_g9
GO:2000737	e	negative regulation of stem cell differentiation	1/3880	1/152923	0.0254	1	biological_process	c176390_g3
GO:1901249	e	regulation of lung goblet cell differentiation	1/3880	1/152923	0.0254	1	biological_process	c172652_g2
GO:0071285	e	cellular response to lithium ion	1/3880	1/152923	0.0254	1	biological_process	c92123_g1
GO:1901860	e	positive regulation of mitochondrial DNA metabolic process	1/3880	1/152923	0.0254	1	biological_process	c168204_g1
GO:1901863	e	positive regulation of muscle tissue development	1/3880	1/152923	0.0254	1	biological_process	c168204_g1
GO:1900048	e	positive regulation of hemostasis	1/3880	1/152923	0.0254	1	biological_process	c25090_g1
GO:0072220	e	metanephric descending thin limb development	1/3880	1/152923	0.0254	1	biological_process	c161478_g1
GO:1902727	e	negative regulation of growth factor dependent skeletal muscle satellite cell proliferation	1/3880	1/152923	0.0254	1	biological_process	c176390_g3
GO:1902725	e	negative regulation of satellite cell differentiation	1/3880	1/152923	0.0254	1	biological_process	c176390_g3
GO:0006435	e	threonyl-tRNA aminoacylation	1/3880	1/152923	0.0254	1	biological_process	c118501_g1
GO:1902728	e	positive regulation of growth factor dependent skeletal muscle satellite cell proliferation	1/3880	1/152923	0.0254	1	biological_process	c176390_g3
GO:1903206	e	negative regulation of hydrogen peroxide-induced cell death	1/3880	1/152923	0.0254	1	biological_process	c96687_g2
GO:0051917	e	regulation of fibrinolysis	1/3880	1/152923	0.0254	1	biological_process	c25090_g1
GO:0051918	e	negative regulation of fibrinolysis	1/3880	1/152923	0.0254	1	biological_process	c25090_g1
GO:1903202	e	negative regulation of oxidative stress-induced cell death	1/3880	1/152923	0.0254	1	biological_process	c96687_g2
GO:0060217	e	hemangioblast cell differentiation	1/3880	1/152923	0.0254	1	biological_process	c160854_g1
GO:0060749	e	mammary gland alveolus development	1/3880	1/152923	0.0254	1	biological_process	c48087_g1
GO:0086097	e	phospholipase C-activating angiotensin-activated signaling pathway	1/3880	1/152923	0.0254	1	biological_process	c164073_g1
GO:0004051	e	arachidonate 5-lipoxygenase activity	1/3880	1/152923	0.0254	1	molecular_function	c163026_g1
GO:0045155	e	electron transporter, transferring electrons from CoQH2-cytochrome c reductase complex and cytochrome c oxidase complex activity	1/3880	1/152923	0.0254	1	molecular_function	c110207_g1
GO:0004345	e	glucose-6-phosphate dehydrogenase activity	1/3880	1/152923	0.0254	1	molecular_function	c175311_g1
GO:0044330	e	canonical Wnt signaling pathway involved in positive regulation of wound healing	1/3880	1/152923	0.0254	1	biological_process	c179841_g1
GO:0085018	e	maintenance of symbiont-containing vacuole by host	1/3880	1/152923	0.0254	1	biological_process	c161478_g1
GO:2000727	e	positive regulation of cardiac muscle cell differentiation	1/3880	1/152923	0.0254	1	biological_process	c172652_g2
GO:0003160	e	endocardium morphogenesis	1/3880	1/152923	0.0254	1	biological_process	c178510_g3
GO:0032304	e	negative regulation of icosanoid secretion	1/3880	1/152923	0.0254	1	biological_process	c160262_g1
GO:0032306	e	regulation of prostaglandin secretion	1/3880	1/152923	0.0254	1	biological_process	c160262_g1
GO:0032303	e	regulation of icosanoid secretion	1/3880	1/152923	0.0254	1	biological_process	c160262_g1
GO:0003162	e	atrioventricular node development	1/3880	1/152923	0.0254	1	biological_process	c178510_g3
GO:1901189	e	positive regulation of ephrin receptor signaling pathway	1/3880	1/152923	0.0254	1	biological_process	c178510_g3
GO:0015067	e	amidinotransferase activity	1/3880	1/152923	0.0254	1	molecular_function	c45628_g1
GO:0071455	e	cellular response to hyperoxia	1/3880	1/152923	0.0254	1	biological_process	c173218_g1
GO:0015068	e	glycine amidinotransferase activity	1/3880	1/152923	0.0254	1	molecular_function	c45628_g1
[truncated: 262 more rows]
