# Supplementary material for: Divergent transcriptomic responses underlying the ranaviruses-amphibian interaction processes on interspecies infection of Chinese giant salamander
Source: BMC Genomics. 2018 Mar 20;19:211. doi: 10.1186/s12864-018-4596-y (PMC5861657; doi:10.1186/s12864-018-4596-y)
Supplement: Supplementary file 5 — Table S9. Detailed information of all the enriched KEGG pathways in RGV-1d/control. Table S10. Detailed information of all the enriched KEGG pathways in ADRV-1d/control. Table S11. Detailed information of all the enriched KEGG pathways in RGV-7d/control. Table S12. Detailed information of all the enriched KEGG pathways in ADRV-7d/control. List of KEGG pathways include pathway name, number of DEGs and unigene IDs enriched in corresponding pathway, corrected p-value, and hyperlink of the pathway. (ZIP 124 kb) [file 12864_2018_4596_MOESM5_ESM.zip]

Archive with 4 entries (4 files):
- Table S10 ADRV-1d.xls
- Table S11 RGV-7d.xls
- Table S12 ADRV-7d.xls
- Table S9 RGV-1d.xls
