# Supplementary material for: Divergent transcriptomic responses underlying the ranaviruses-amphibian interaction processes on interspecies infection of Chinese giant salamander
Source: BMC Genomics. 2018 Mar 20;19:211. doi: 10.1186/s12864-018-4596-y (PMC5861657; doi:10.1186/s12864-018-4596-y)
Supplement: Supplementary file 5 — Table S9. Detailed information of all the enriched KEGG pathways in RGV-1d/control. Table S10. Detailed information of all the enriched KEGG pathways in ADRV-1d/control. Table S11. Detailed information of all the enriched KEGG pathways in RGV-7d/control. Table S12. Detailed information of all the enriched KEGG pathways in ADRV-7d/control. List of KEGG pathways include pathway name, number of DEGs and unigene IDs enriched in corresponding pathway, corrected p-value, and hyperlink of the pathway. (ZIP 124 kb) [file 12864_2018_4596_MOESM5_ESM.zip › Table S10 ADRV-1d.xls]

## Sheet: Con_vs_ADRV_1d.DE.list.kegg_enr
Table S10 Detailed information of all the enriched KEGG pathways in ADRV-1d/control
KEGG pathway	Database	Id	Sample number	Background number	P-Value	Corrected P-Value	DEGs	Hyperlink	typeII	typeI
Cytokine-cytokine receptor interaction	KEGG PATHWAY	ko04060	26	217	1.41795e-10	3.02023e-08	c167985_g1|c165419_g4|c292849_g1|c174569_g4|c150905_g2|c119826_g1|c176831_g1|c158960_g2|c181088_g1|c100947_g1|c178329_g1|c171669_g1|c227211_g1|c178057_g5|c152516_g3|c10140_g1|c145887_g1|c176786_g1|c141199_g1|c163394_g2|c23652_g1|c171455_g1|c119507_g1|c151442_g1|c159933_g1|c161191_g1	http://www.genome.jp/kegg-bin/show_pathway?ko04060/K05067%09red/K05061%09red/K12964%09red/K10032%09red/K10030%09red/K05443%09red/K05092%09red/K05482%09red/K05424%09red/K05405%09red/K05408%09red/K05423%09red/K03156%09red/K04183%09red/K04721%09red/K05050%09red/K04738%09red/K05140%09red/K05146%09red/K05149%09red/K05081%09red/K04387%09red/K05419%09red/K13376%09red	Signaling molecules and interaction	Environmental Information Processing
Malaria	KEGG PATHWAY	ko05144	11	59	6.47286e-07	6.89359e-05	c119826_g1|c165419_g4|c171455_g1|c292849_g1|c178057_g5|c170576_g1|c181195_g1|c161569_g1|c10140_g1|c176786_g1|c141199_g1	http://www.genome.jp/kegg-bin/show_pathway?ko05144/K03156%09red/K06527%09red/K05443%09red/K05482%09red/K04011%09red/K05405%09red/K05423%09red/K13376%09red/K06494%09red/K10030%09red	Infectious diseases: Parasitic	Human Diseases
Hematopoietic cell lineage	KEGG PATHWAY	ko04640	11	70	2.87359e-06	0.000204025	c181447_g2|c163394_g2|c165419_g4|c50156_g1|c171455_g1|c148919_g1|c176831_g1|c292849_g1|c170576_g1|c161191_g1|c145887_g1	http://www.genome.jp/kegg-bin/show_pathway?ko04640/K05067%09red/K03156%09red/K05061%09red/K06485%09red/K05092%09red/K04011%09red/K04387%09red/K06458%09red/K06459%09red/K05423%09red/K05405%09red	Immune system	Organismal Systems
Transcriptional misregulation in cancer	KEGG PATHWAY	ko05202	19	223	4.85327e-06	0.000258436	c168756_g1|c119826_g1|c126611_g1|c179942_g20|c179095_g2|c89230_g1|c145887_g1|c172366_g1|c98828_g1|c114750_g2|c22019_g1|c161191_g1|c127451_g1|c165480_g2|c165480_g1|c165419_g4|c176786_g1|c205270_g1|c113235_g1	http://www.genome.jp/kegg-bin/show_pathway?ko05202/K01394%09red/K14651%09red/K01403%09red/K10789%09red/K05092%09red/K11253%09red/K09055%09red/K01348%09red/K10048%09red/K04387%09red/K05405%09red/K01327%09red/K09234%09red/K10051%09red/K15626%09red/K10138%09red/K10030%09red	Cancers: Overview	Human Diseases
Jak-STAT signaling pathway	KEGG PATHWAY	ko04630	15	149	7.73903e-06	0.000329683	c163394_g2|c141199_g1|c23652_g1|c167573_g2|c171455_g1|c168901_g2|c176831_g1|c178329_g1|c165419_g4|c151442_g1|c168751_g3|c150905_g2|c151127_g1|c171669_g1|c156982_g1	http://www.genome.jp/kegg-bin/show_pathway?ko04630/K04696%09red/K05067%09red/K05140%09red/K05419%09red/K05061%09red/K05443%09red/K05081%09red/K05405%09red/K05424%09red/K05423%09red/K04702%09red/K04738%09red/K05492%09red	Signal transduction	Environmental Information Processing
TNF signaling pathway	KEGG PATHWAY	ko04668	14	138	1.42411e-05	0.000505559	c172016_g1|c22019_g1|c165419_g4|c292849_g1|c161569_g1|c136199_g1|c168751_g3|c150905_g2|c165480_g2|c165480_g1|c151127_g1|c179942_g20|c181195_g1|c130377_g1	http://www.genome.jp/kegg-bin/show_pathway?ko04668/K01394%09red/K04696%09red/K03156%09red/K06527%09red/K01403%09red/K06494%09red/K04379%09red/K10048%09red/K11987%09red/K05405%09red/K05419%09red/K03173%09red	Signal transduction	Environmental Information Processing
Antigen processing and presentation	KEGG PATHWAY	ko04612	9	60	3.18623e-05	0.000969525	c181447_g2|c50156_g1|c174714_g1|c292849_g1|c99829_g1|c175700_g1|c175700_g3|c175700_g11|c171198_g1	http://www.genome.jp/kegg-bin/show_pathway?ko04612/K06751%09red/K03156%09red/K06458%09red/K06459%09red/K04079%09red/K05654%09red/K05653%09red	Immune system	Organismal Systems
Rheumatoid arthritis	KEGG PATHWAY	ko05323	12	113	3.82241e-05	0.00101772	c10140_g1|c119826_g1|c165419_g4|c292849_g1|c178057_g5|c176786_g1|c180849_g2|c165480_g2|c165480_g1|c130377_g1|c137050_g1|c100947_g1	http://www.genome.jp/kegg-bin/show_pathway?ko05323/K01394%09red/K03156%09red/K05482%09red/K01388%09red/K04379%09red/K02144%09red/K05405%09red/K05408%09red/K13376%09red/K10030%09red	Immune diseases	Human Diseases
AGE-RAGE signaling pathway in diabetic complications	KEGG PATHWAY	ko04933	13	156	0.000181081	0.00428558	c10140_g1|c25090_g1|c156982_g1|c167573_g2|c96789_g1|c292849_g1|c181195_g1|c176786_g1|c161569_g1|c119826_g1|c67050_g1|c6198_g1|c165419_g4	http://www.genome.jp/kegg-bin/show_pathway?ko04933/K03156%09red/K06527%09red/K03901%09red/K09203%09red/K06494%09red/K03982%09red/K05405%09red/K04702%09red/K13376%09red/K06236%09red/K10030%09red	_	_
African trypanosomiasis	KEGG PATHWAY	ko05143	6	41	0.000753152	0.0160421	c141199_g1|c178057_g5|c292849_g1|c161569_g1|c181195_g1|c165419_g4	http://www.genome.jp/kegg-bin/show_pathway?ko05143/K03156%09red/K06527%09red/K05443%09red/K06494%09red/K05405%09red/K05482%09red	Infectious diseases: Parasitic	Human Diseases
Toll-like receptor signaling pathway	KEGG PATHWAY	ko04620	10	126	0.00137777	0.0250408	c141851_g1|c119826_g1|c167985_g1|c165419_g4|c292849_g1|c166559_g1|c227211_g1|c130377_g1|c176786_g1|c100947_g1	http://www.genome.jp/kegg-bin/show_pathway?ko04620/K05398%09red/K03156%09red/K04379%09red/K10168%09red/K12964%09red/K05405%09red/K05408%09red/K10030%09red	Immune system	Organismal Systems
Legionellosis	KEGG PATHWAY	ko05134	8	84	0.00141075	0.0250408	c141851_g1|c119826_g1|c165419_g4|c292849_g1|c178057_g5|c170576_g1|c62459_g1|c176786_g1	http://www.genome.jp/kegg-bin/show_pathway?ko05134/K03990%09red/K03156%09red/K05482%09red/K04011%09red/K10168%09red/K05405%09red/K10030%09red	Infectious diseases: Bacterial	Human Diseases
Leishmaniasis	KEGG PATHWAY	ko05140	8	86	0.00162007	0.0265442	c172016_g1|c141199_g1|c92848_g1|c292849_g1|c170576_g1|c10140_g1|c62459_g1|c130377_g1	http://www.genome.jp/kegg-bin/show_pathway?ko05140/K03990%09red/K03156%09red/K13536%09red/K05443%09red/K04011%09red/K04379%09red/K11987%09red/K13376%09red	Infectious diseases: Parasitic	Human Diseases
Herpes simplex infection	KEGG PATHWAY	ko05168	13	210	0.00239351	0.0364156	c136199_g1|c165419_g4|c174714_g1|c62459_g1|c292849_g1|c175700_g1|c175700_g3|c175700_g11|c168751_g3|c171198_g1|c126992_g1|c151127_g1|c130377_g1	http://www.genome.jp/kegg-bin/show_pathway?ko05168/K06751%09red/K04696%09red/K03156%09red/K16195%09red/K04379%09red/K05405%09red/K03173%09red/K05654%09red/K03990%09red/K05653%09red	Infectious diseases: Viral	Human Diseases
Complement and coagulation cascades	KEGG PATHWAY	ko04610	8	94	0.00271451	0.0385461	c25090_g1|c131872_g1|c6198_g1|c89230_g1|c179272_g1|c171449_g1|c62459_g1|c170576_g1	http://www.genome.jp/kegg-bin/show_pathway?ko04610/K03990%09red/K03901%09red/K04010%09red/K04011%09red/K03982%09red/K01335%09red/K03910%09red/K01348%09red	Immune system	Organismal Systems
NF-kappa B signaling pathway	KEGG PATHWAY	ko04064	9	123	0.00390301	0.0519588	c172016_g1|c119826_g1|c167985_g1|c292849_g1|c89230_g1|c161569_g1|c227211_g1|c136199_g1|c176786_g1	http://www.genome.jp/kegg-bin/show_pathway?ko04064/K03156%09red/K06527%09red/K11987%09red/K12964%09red/K03173%09red/K10030%09red/K01348%09red	Signal transduction	Environmental Information Processing
Inflammatory bowel disease (IBD)	KEGG PATHWAY	ko05321	6	60	0.00438997	0.0550038	c141851_g1|c141199_g1|c178057_g5|c292849_g1|c10140_g1|c165419_g4	http://www.genome.jp/kegg-bin/show_pathway?ko05321/K03156%09red/K05443%09red/K05482%09red/K10168%09red/K05405%09red/K13376%09red	Immune diseases	Human Diseases
Salmonella infection	KEGG PATHWAY	ko05132	9	128	0.00497737	0.0588989	c141851_g1|c119826_g1|c167985_g1|c165419_g4|c178057_g5|c227211_g1|c130377_g1|c176786_g1|c100947_g1	http://www.genome.jp/kegg-bin/show_pathway?ko05132/K05482%09red/K04379%09red/K10168%09red/K12964%09red/K05405%09red/K05408%09red/K10030%09red	Infectious diseases: Bacterial	Human Diseases
Chagas disease (American trypanosomiasis)	KEGG PATHWAY	ko05142	10	159	0.00655942	0.0735345	c25090_g1|c165419_g4|c292849_g1|c119826_g1|c10140_g1|c62459_g1|c141199_g1|c130377_g1|c176786_g1|c100947_g1	http://www.genome.jp/kegg-bin/show_pathway?ko05142/K03990%09red/K03156%09red/K05443%09red/K03982%09red/K04379%09red/K05405%09red/K05408%09red/K13376%09red/K10030%09red	Infectious diseases: Parasitic	Human Diseases
Adipocytokine signaling pathway	KEGG PATHWAY	ko04920	7	92	0.00857677	0.0913426	c136199_g1|c160395_g1|c171669_g1|c292849_g1|c168751_g3|c151127_g1|c171106_g1	http://www.genome.jp/kegg-bin/show_pathway?ko04920/K04696%09red/K03156%09red/K15013%09red/K05424%09red/K07299%09red/K03173%09red	Endocrine system	Organismal Systems
Graft-versus-host disease	KEGG PATHWAY	ko05332	4	32	0.00958144	0.0971832	c169679_g1|c292849_g1|c165419_g4|c171198_g1	http://www.genome.jp/kegg-bin/show_pathway?ko05332/K06751%09red/K07818%09red/K03156%09red/K05405%09red	Immune diseases	Human Diseases
Influenza A	KEGG PATHWAY	ko05164	13	273	0.0176678	0.171056	c119826_g1|c165419_g4|c180024_g2|c292849_g1|c92129_g1|c178057_g5|c180024_g3|c152516_g3|c168751_g3|c126992_g1|c174848_g3|c151127_g1|c176786_g1	http://www.genome.jp/kegg-bin/show_pathway?ko05164/K04696%09red/K03156%09red/K16195%09red/K12800%09red/K05482%09red/K04721%09red/K05405%09red/K14754%09red/K01312%09red/K10030%09red	Infectious diseases: Viral	Human Diseases
Tuberculosis	KEGG PATHWAY	ko05152	11	224	0.0228954	0.212031	c141199_g1|c165419_g4|c178057_g5|c166559_g1|c170576_g1|c180849_g2|c179548_g9|c62459_g1|c292849_g1|c179942_g20|c10140_g1	http://www.genome.jp/kegg-bin/show_pathway?ko05152/K03990%09red/K03156%09red/K05443%09red/K05482%09red/K04011%09red/K05398%09red/K10048%09red/K02144%09red/K05405%09red/K13376%09red/K06563%09red	Infectious diseases: Bacterial	Human Diseases
Phagosome	KEGG PATHWAY	ko04145	10	197	0.0241723	0.214529	c180011_g6|c171198_g1|c174714_g1|c175700_g1|c114750_g2|c175700_g3|c175700_g11|c180849_g2|c179548_g9|c62459_g1	http://www.genome.jp/kegg-bin/show_pathway?ko04145/K06751%09red/K03990%09red/K10789%09red/K10068%09red/K02144%09red/K05654%09red/K06563%09red/K05653%09red	Transport and catabolism	Cellular Processes
Allograft rejection	KEGG PATHWAY	ko05330	4	44	0.0254502	0.216836	c169679_g1|c292849_g1|c141199_g1|c171198_g1	http://www.genome.jp/kegg-bin/show_pathway?ko05330/K06751%09red/K07818%09red/K03156%09red/K05443%09red	Immune diseases	Human Diseases
RIG-I-like receptor signaling pathway	KEGG PATHWAY	ko04622	5	68	0.0279478	0.228957	c180346_g1|c119826_g1|c292849_g1|c176786_g1|c136199_g1	http://www.genome.jp/kegg-bin/show_pathway?ko04622/K03173%09red/K03156%09red/K10030%09red/K12159%09red	Immune system	Organismal Systems
Osteoclast differentiation	KEGG PATHWAY	ko04380	8	149	0.0314689	0.245455	c136199_g1|c292849_g1|c171374_g1|c67188_g1|c10140_g1|c168751_g3|c151127_g1|c130377_g1	http://www.genome.jp/kegg-bin/show_pathway?ko04380/K04696%09red/K03156%09red/K04379%09red/K03173%09red/K04449%09red/K13376%09red/K09030%09red	Development	Organismal Systems
Chemokine signaling pathway	KEGG PATHWAY	ko04062	10	208	0.0328456	0.245455	c119826_g1|c167985_g1|c174569_g4|c170823_g1|c159933_g1|c227211_g1|c181088_g1|c176786_g1|c140191_g3|c100947_g1	http://www.genome.jp/kegg-bin/show_pathway?ko04062/K05730%09red/K04183%09red/K05050%09red/K12964%09red/K05408%09red/K04439%09red/K10032%09red/K10030%09red	Immune system	Organismal Systems
Non-alcoholic fatty liver disease (NAFLD)	KEGG PATHWAY	ko04932	9	181	0.034995	0.245455	c119826_g1|c165419_g4|c171669_g1|c292849_g1|c168751_g3|c136199_g1|c151127_g1|c176786_g1|c113235_g1	http://www.genome.jp/kegg-bin/show_pathway?ko04932/K04696%09red/K03156%09red/K09055%09red/K05424%09red/K05405%09red/K03173%09red/K10030%09red	Endocrine and metabolic diseases	Human Diseases
NOD-like receptor signaling pathway	KEGG PATHWAY	ko04621	7	125	0.0355354	0.245455	c119826_g1|c165419_g4|c178057_g5|c174848_g3|c292849_g1|c99829_g1|c176786_g1	http://www.genome.jp/kegg-bin/show_pathway?ko04621/K03156%09red/K12800%09red/K05482%09red/K05405%09red/K04079%09red/K10030%09red	Immune system	Organismal Systems
Hepatitis C	KEGG PATHWAY	ko05160	8	153	0.0357235	0.245455	c44609_g1|c119826_g1|c292849_g1|c168751_g3|c126992_g1|c151127_g1|c176786_g1|c136199_g1	http://www.genome.jp/kegg-bin/show_pathway?ko05160/K04696%09red/K03156%09red/K16195%09red/K03173%09red/K06087%09red/K10030%09red	Infectious diseases: Viral	Human Diseases
Type II diabetes mellitus	KEGG PATHWAY	ko04930	5	74	0.0374942	0.249571	c176494_g2|c73327_g1|c151127_g1|c292849_g1|c168751_g3	http://www.genome.jp/kegg-bin/show_pathway?ko04930/K04696%09red/K03156%09red/K00844%09red	Endocrine and metabolic diseases	Human Diseases
Amoebiasis	KEGG PATHWAY	ko05146	12	281	0.043616	0.281522	c119826_g1|c165419_g4|c206541_g1|c292849_g1|c181241_g3|c67050_g1|c145887_g1|c271240_g1|c141199_g1|c157873_g1|c176786_g1|c10140_g1	http://www.genome.jp/kegg-bin/show_pathway?ko05146/K03156%09red/K13376%09red/K10030%09red/K05443%09red/K05637%09red/K04387%09red/K01476%09red/K05405%09red/K06244%09red/K06236%09red/K06240%09red	Infectious diseases: Parasitic	Human Diseases
Cytosolic DNA-sensing pathway	KEGG PATHWAY	ko04623	4	54	0.0463614	0.284034	c167985_g1|c178057_g5|c165419_g4|c227211_g1	http://www.genome.jp/kegg-bin/show_pathway?ko04623/K05482%09red/K12964%09red/K05405%09red	Immune system	Organismal Systems
Pertussis	KEGG PATHWAY	ko05133	8	162	0.0466722	0.284034	c119826_g1|c165419_g4|c174848_g3|c292849_g1|c62459_g1|c141199_g1|c176786_g1|c130377_g1	http://www.genome.jp/kegg-bin/show_pathway?ko05133/K03990%09red/K03156%09red/K05443%09red/K12800%09red/K04379%09red/K05405%09red/K10030%09red	Infectious diseases: Bacterial	Human Diseases
p53 signaling pathway	KEGG PATHWAY	ko04115	5	81	0.0508788	0.301033	c83697_g1|c25090_g1|c126611_g1|c157658_g1|c173001_g2	http://www.genome.jp/kegg-bin/show_pathway?ko04115/K04596%09red/K03982%09red/K10138%09red/K04402%09red	Cell growth and death	Cellular Processes
Streptomycin biosynthesis	KEGG PATHWAY	ko00521	2	14	0.0525521	0.30253	c176494_g2|c73327_g1	http://www.genome.jp/kegg-bin/show_pathway?ko00521/K00844%09red	Biosynthesis of other secondary metabolites	Metabolism
Nicotinate and nicotinamide metabolism	KEGG PATHWAY	ko00760	3	35	0.058411	0.319769	c179131_g5|c173950_g5|c173950_g6	http://www.genome.jp/kegg-bin/show_pathway?ko00760/K03783%09red/K03462%09red	Metabolism of cofactors and vitamins	Metabolism
Primary immunodeficiency	KEGG PATHWAY	ko05340	6	112	0.0585493	0.319769	c181447_g2|c50156_g1|c174714_g1|c175700_g1|c175700_g3|c175700_g11	http://www.genome.jp/kegg-bin/show_pathway?ko05340/K05654%09red/K06458%09red/K06459%09red/K05653%09red	Immune diseases	Human Diseases
Natural killer cell mediated cytotoxicity	KEGG PATHWAY	ko04650	6	113	0.0605021	0.322174	c170823_g1|c174602_g5|c292849_g1|c152516_g3|c169679_g1|c171198_g1	http://www.genome.jp/kegg-bin/show_pathway?ko04650/K06751%09red/K05730%09red/K07990%09red/K04721%09red/K03156%09red/K07818%09red	Immune system	Organismal Systems
Measles	KEGG PATHWAY	ko05162	7	147	0.0699272	0.347649	c174602_g5|c165419_g4|c180024_g2|c180024_g3|c152516_g3|c179548_g9|c126992_g1	http://www.genome.jp/kegg-bin/show_pathway?ko05162/K16195%09red/K07990%09red/K04721%09red/K05405%09red/K06563%09red/K14754%09red	Infectious diseases: Viral	Human Diseases
Drug metabolism - other enzymes	KEGG PATHWAY	ko00983	3	38	0.0701827	0.347649	c182122_g2|c163217_g6|c183001_g1	http://www.genome.jp/kegg-bin/show_pathway?ko00983/K00758%09red/K00757%09red/K01489%09red	Xenobiotics biodegradation and metabolism	Metabolism
Prion diseases	KEGG PATHWAY	ko05020	3	38	0.0701827	0.347649	c161917_g1|c96789_g1|c165419_g4	http://www.genome.jp/kegg-bin/show_pathway?ko05020/K09203%09red/K09490%09red/K05405%09red	Neurodegenerative diseases	Human Diseases
Central carbon metabolism in cancer	KEGG PATHWAY	ko05230	5	95	0.0850042	0.405431	c176494_g2|c73327_g1|c175311_g1|c171106_g1|c161191_g1	http://www.genome.jp/kegg-bin/show_pathway?ko05230/K00036%09red/K05092%09red/K07299%09red/K00844%09red	_	_
Pathways in cancer	KEGG PATHWAY	ko05200	31	992	0.0856544	0.405431	c154779_g2|c22019_g1|c165419_g4|c181241_g3|c171106_g1|c113235_g1|c119826_g1|c168921_g1|c176831_g1|c162433_g1|c148919_g1|c161191_g1|c130377_g1|c172016_g1|c171713_g5|c187281_g1|c99829_g1|c10140_g1|c156248_g1|c176786_g1|c162109_g3|c174239_g12|c206541_g1|c121272_g1|c177638_g1|c162055_g1|c157873_g1|c179624_g3|c137050_g1|c136199_g1|c179980_g1	http://www.genome.jp/kegg-bin/show_pathway?ko05200/K01403%09red/K08878%09red/K01388%09red/K09055%09red/K05061%09red/K10030%09red/K06618%09red/K06485%09red/K05092%09red/K09095%09red/K04358%09red/K05637%09red/K08774%09red/K04379%09red/K11987%09red/K05405%09red/K07299%09red/K06244%09red/K04258%09red/K06240%09red/K16061%09red/K12362%09red/K02085%09red/K03173%09red/K04273%09red/K04079%09red/K13376%09r…	Cancers: Overview	Human Diseases
Neuroactive ligand-receptor interaction	KEGG PATHWAY	ko04080	14	389	0.0922395	0.427109	c47936_g1|c174239_g12|c177871_g1|c23652_g1|c145965_g1|c179165_g1|c92129_g1|c187281_g1|c152999_g1|c161431_g1|c126432_g1|c179272_g1|c171669_g1|c162109_g3	http://www.genome.jp/kegg-bin/show_pathway?ko04080/K04226%09red/K04268%09red/K04010%09red/K05081%09red/K04270%09red/K05424%09red/K04273%09red/K04296%09red/K01312%09red/K04258%09red/K04149%09red/K05770%09red	Signaling molecules and interaction	Environmental Information Processing
Staphylococcus aureus infection	KEGG PATHWAY	ko05150	4	72	0.1019	0.461803	c131872_g1|c141199_g1|c179272_g1|c62459_g1	http://www.genome.jp/kegg-bin/show_pathway?ko05150/K03990%09red/K01335%09red/K04010%09red/K05443%09red	Infectious diseases: Bacterial	Human Diseases
MAPK signaling pathway	KEGG PATHWAY	ko04010	13	364	0.106172	0.471138	c136199_g1|c157658_g1|c177638_g1|c170867_g1|c292849_g1|c162967_g1|c10140_g1|c179624_g3|c83697_g1|c145887_g1|c171374_g1|c140191_g3|c130377_g1	http://www.genome.jp/kegg-bin/show_pathway?ko04010/K03156%09red/K13376%09red/K04402%09red/K04358%09red/K04428%09red/K12362%09red/K04379%09red/K04387%09red/K03173%09red/K04449%09red/K04439%09red/K04459%09red	Signal transduction	Environmental Information Processing
Metabolism of xenobiotics by cytochrome P450	KEGG PATHWAY	ko00980	3	47	0.111079	0.482854	c157442_g2|c112036_g2|c113785_g1	http://www.genome.jp/kegg-bin/show_pathway?ko00980/K00129%09red/K07416%09red/K07408%09red	Xenobiotics biodegradation and metabolism	Metabolism
Systemic lupus erythematosus	KEGG PATHWAY	ko05322	5	106	0.118434	0.502733	c292849_g1|c127451_g1|c179095_g2|c141199_g1|c62459_g1	http://www.genome.jp/kegg-bin/show_pathway?ko05322/K03990%09red/K03156%09red/K05443%09red/K01327%09red/K11253%09red	Immune diseases	Human Diseases
Arachidonic acid metabolism	KEGG PATHWAY	ko00590	3	49	0.121177	0.502733	c159939_g1|c172016_g1|c111819_g1	http://www.genome.jp/kegg-bin/show_pathway?ko00590/K01047%09red/K11987%09red/K18592%09red	Lipid metabolism	Metabolism
Pyrimidine metabolism	KEGG PATHWAY	ko00240	6	139	0.124468	0.502733	c182122_g2|c183001_g1|c173950_g6|c147877_g1|c163217_g6|c173950_g5	http://www.genome.jp/kegg-bin/show_pathway?ko00240/K00757%09red/K03783%09red/K00758%09red/K00940%09red/K01489%09red	Nucleotide metabolism	Metabolism
Apoptosis	KEGG PATHWAY	ko04210	5	108	0.125093	0.502733	c292849_g1|c136199_g1|c178329_g1|c152516_g3|c162055_g1	http://www.genome.jp/kegg-bin/show_pathway?ko04210/K04738%09red/K03156%09red/K04721%09red/K03173%09red/K16061%09red	Cell growth and death	Cellular Processes
Asthma	KEGG PATHWAY	ko05310	2	25	0.130278	0.506837	c292849_g1|c141199_g1	http://www.genome.jp/kegg-bin/show_pathway?ko05310/K03156%09red/K05443%09red	Immune diseases	Human Diseases
Autoimmune thyroid disease	KEGG PATHWAY	ko05320	3	51	0.131595	0.506837	c169679_g1|c141199_g1|c171198_g1	http://www.genome.jp/kegg-bin/show_pathway?ko05320/K06751%09red/K07818%09red/K05443%09red	Immune diseases	Human Diseases
Acute myeloid leukemia	KEGG PATHWAY	ko05221	4	80	0.133253	0.506837	c161191_g1|c156982_g1|c167573_g2|c113235_g1	http://www.genome.jp/kegg-bin/show_pathway?ko05221/K05092%09red/K04702%09red/K09055%09red	Cancers: Specific types	Human Diseases
HIF-1 signaling pathway	KEGG PATHWAY	ko04066	6	144	0.139529	0.521398	c25090_g1|c165419_g4|c167688_g3|c176494_g2|c73327_g1|c171106_g1	http://www.genome.jp/kegg-bin/show_pathway?ko04066/K05405%09red/K16451%09red/K03982%09red/K07299%09red/K00844%09red	Signal transduction	Environmental Information Processing
Chemical carcinogenesis	KEGG PATHWAY	ko05204	3	54	0.147779	0.533508	c172016_g1|c157442_g2|c113785_g1	http://www.genome.jp/kegg-bin/show_pathway?ko05204/K00129%09red/K11987%09red/K07408%09red	Cancers: Overview	Human Diseases
Glycine, serine and threonine metabolism	KEGG PATHWAY	ko00260	3	54	0.147779	0.533508	c145114_g1|c180154_g1|c118602_g1	http://www.genome.jp/kegg-bin/show_pathway?ko00260/K00274%09red/K17989%09red/K15789%09red	Amino acid metabolism	Metabolism
Insulin resistance	KEGG PATHWAY	ko04931	6	148	0.152157	0.540159	c48013_g1|c165419_g4|c292849_g1|c168751_g3|c151127_g1|c171106_g1	http://www.genome.jp/kegg-bin/show_pathway?ko04931/K04696%09red/K07189%09red/K03156%09red/K07299%09red/K05405%09red	_	_
Cell adhesion molecules (CAMs)	KEGG PATHWAY	ko04514	8	219	0.163046	0.569324	c44609_g1|c181447_g2|c50156_g1|c148919_g1|c161569_g1|c169703_g1|c171198_g1|c181195_g1	http://www.genome.jp/kegg-bin/show_pathway?ko04514/K06751%09red/K06527%09red/K06485%09red/K06494%09red/K06495%09red/K06458%09red/K06459%09red/K06087%09red	Signaling molecules and interaction	Environmental Information Processing
Phenylalanine metabolism	KEGG PATHWAY	ko00360	2	30	0.170984	0.58182	c180154_g1|c157442_g2	http://www.genome.jp/kegg-bin/show_pathway?ko00360/K00274%09red/K00129%09red	Amino acid metabolism	Metabolism
C5-Branched dibasic acid metabolism	KEGG PATHWAY	ko00660	1	7	0.172088	0.58182	c158703_g1	http://www.genome.jp/kegg-bin/show_pathway?ko00660/K17724%09red	Carbohydrate metabolism	Metabolism
Arginine biosynthesis	KEGG PATHWAY	ko00220	2	32	0.187803	0.625033	c271240_g1|c93517_g1	http://www.genome.jp/kegg-bin/show_pathway?ko00220/K01476%09red/K01940%09red	_	_
Prolactin signaling pathway	KEGG PATHWAY	ko04917	4	94	0.195917	0.642005	c151127_g1|c23652_g1|c168751_g3|c130377_g1	http://www.genome.jp/kegg-bin/show_pathway?ko04917/K04379%09red/K04696%09red/K05081%09red	Endocrine system	Organismal Systems
Isoquinoline alkaloid biosynthesis	KEGG PATHWAY	ko00950	1	9	0.210271	0.678603	c180154_g1	http://www.genome.jp/kegg-bin/show_pathway?ko00950/K00274%09red	Biosynthesis of other secondary metabolites	Metabolism
Histidine metabolism	KEGG PATHWAY	ko00340	2	36	0.222025	0.705841	c180154_g1|c157442_g2	http://www.genome.jp/kegg-bin/show_pathway?ko00340/K00274%09red/K00129%09red	Amino acid metabolism	Metabolism
Epithelial cell signaling in Helicobacter pylori infection	KEGG PATHWAY	ko05120	4	104	0.245185	0.76154	c119826_g1|c181088_g1|c176786_g1|c180849_g2	http://www.genome.jp/kegg-bin/show_pathway?ko05120/K05050%09red/K02144%09red/K10030%09red	Infectious diseases: Bacterial	Human Diseases
Plant-pathogen interaction	KEGG PATHWAY	ko04626	1	11	0.246696	0.76154	c99829_g1	http://www.genome.jp/kegg-bin/show_pathway?ko04626/K04079%09red	Environmental adaptation	Organismal Systems
Protein processing in endoplasmic reticulum	KEGG PATHWAY	ko04141	6	177	0.256448	0.770037	c169362_g1|c137683_g1|c161917_g1|c99829_g1|c126992_g1|c136199_g1	http://www.genome.jp/kegg-bin/show_pathway?ko04141/K09485%09red/K09490%09red/K10099%09red/K16195%09red/K04079%09red/K03173%09red	Folding, sorting and degradation	Genetic Information Processing
Galactose metabolism	KEGG PATHWAY	ko00052	2	40	0.256679	0.770037	c176494_g2|c73327_g1	http://www.genome.jp/kegg-bin/show_pathway?ko00052/K00844%09red	Carbohydrate metabolism	Metabolism
Cyanoamino acid metabolism	KEGG PATHWAY	ko00460	1	12	0.264274	0.771101	c111819_g1	http://www.genome.jp/kegg-bin/show_pathway?ko00460/K18592%09red	Metabolism of other amino acids	Metabolism
Valine, leucine and isoleucine biosynthesis	KEGG PATHWAY	ko00290	1	12	0.264274	0.771101	c145114_g1	http://www.genome.jp/kegg-bin/show_pathway?ko00290/K17989%09red	Amino acid metabolism	Metabolism
Proteasome	KEGG PATHWAY	ko03050	2	43	0.282737	0.813824	c90782_g1|c181782_g4	http://www.genome.jp/kegg-bin/show_pathway?ko03050/K02740%09red/K02741%09red	Folding, sorting and degradation	Genetic Information Processing
Drug metabolism - cytochrome P450	KEGG PATHWAY	ko00982	2	44	0.29141	0.821305	c180154_g1|c157442_g2	http://www.genome.jp/kegg-bin/show_pathway?ko00982/K00274%09red/K00129%09red	Xenobiotics biodegradation and metabolism	Metabolism
Type I diabetes mellitus	KEGG PATHWAY	ko04940	3	78	0.293048	0.821305	c169679_g1|c292849_g1|c171198_g1	http://www.genome.jp/kegg-bin/show_pathway?ko04940/K06751%09red/K07818%09red/K03156%09red	Endocrine and metabolic diseases	Human Diseases
Intestinal immune network for IgA production	KEGG PATHWAY	ko04672	2	47	0.317329	0.860762	c165419_g4|c141199_g1	http://www.genome.jp/kegg-bin/show_pathway?ko04672/K05405%09red/K05443%09red	Immune system	Organismal Systems
MicroRNAs in cancer	KEGG PATHWAY	ko05206	7	230	0.317337	0.860762	c172016_g1|c22019_g1|c156982_g1|c167573_g2|c162433_g1|c89230_g1|c10140_g1	http://www.genome.jp/kegg-bin/show_pathway?ko05206/K01403%09red/K02085%09red/K11987%09red/K04702%09red/K13376%09red/K01348%09red	Cancers: Overview	Human Diseases
Fructose and mannose metabolism	KEGG PATHWAY	ko00051	2	48	0.325923	0.860762	c176494_g2|c73327_g1	http://www.genome.jp/kegg-bin/show_pathway?ko00051/K00844%09red	Carbohydrate metabolism	Metabolism
Tryptophan metabolism	KEGG PATHWAY	ko00380	2	48	0.325923	0.860762	c180154_g1|c113785_g1	http://www.genome.jp/kegg-bin/show_pathway?ko00380/K00274%09red/K07408%09red	Amino acid metabolism	Metabolism
Toxoplasmosis	KEGG PATHWAY	ko05145	8	271	0.327332	0.860762	c181241_g3|c141199_g1|c206541_g1|c148919_g1|c292849_g1|c162055_g1|c157873_g1|c10140_g1	http://www.genome.jp/kegg-bin/show_pathway?ko05145/K03156%09red/K13376%09red/K16061%09red/K06485%09red/K05443%09red/K05637%09red/K06244%09red/K06240%09red	Infectious diseases: Parasitic	Human Diseases
Tyrosine metabolism	KEGG PATHWAY	ko00350	2	50	0.34302	0.891016	c180154_g1|c157442_g2	http://www.genome.jp/kegg-bin/show_pathway?ko00350/K00274%09red/K00129%09red	Amino acid metabolism	Metabolism
Retinol metabolism	KEGG PATHWAY	ko00830	5	163	0.355104	0.911292	c161261_g1|c132839_g1|c170852_g1|c177132_g1|c113785_g1	http://www.genome.jp/kegg-bin/show_pathway?ko00830/K11155%09red/K11154%09red/K11151%09red/K07408%09red	Metabolism of cofactors and vitamins	Metabolism
Glutathione metabolism	KEGG PATHWAY	ko00480	2	52	0.359976	0.912796	c175311_g1|c111819_g1	http://www.genome.jp/kegg-bin/show_pathway?ko00480/K00036%09red/K18592%09red	Metabolism of other amino acids	Metabolism
Insulin signaling pathway	KEGG PATHWAY	ko04910	5	165	0.364343	0.913	c176494_g2|c48013_g1|c151127_g1|c168751_g3|c73327_g1	http://www.genome.jp/kegg-bin/show_pathway?ko04910/K04696%09red/K07189%09red/K00844%09red	Endocrine system	Organismal Systems
Ubiquitin mediated proteolysis	KEGG PATHWAY	ko04120	5	167	0.373586	0.925276	c137683_g1|c151127_g1|c171178_g1|c168751_g3|c162055_g1	http://www.genome.jp/kegg-bin/show_pathway?ko04120/K04696%09red/K10456%09red/K10099%09red/K16061%09red	Folding, sorting and degradation	Genetic Information Processing
T cell receptor signaling pathway	KEGG PATHWAY	ko04660	6	207	0.378457	0.926566	c181447_g2|c170823_g1|c141199_g1|c50156_g1|c292849_g1|c130377_g1	http://www.genome.jp/kegg-bin/show_pathway?ko04660/K05730%09red/K05443%09red/K03156%09red/K04379%09red/K06458%09red/K06459%09red	Immune system	Organismal Systems
Ovarian steroidogenesis	KEGG PATHWAY	ko04913	2	55	0.385093	0.930165	c172016_g1|c113785_g1	http://www.genome.jp/kegg-bin/show_pathway?ko04913/K11987%09red/K07408%09red	Endocrine system	Organismal Systems
Olfactory transduction	KEGG PATHWAY	ko04740	3	93	0.388661	0.930165	c176696_g7|c157317_g2|c140191_g3	http://www.genome.jp/kegg-bin/show_pathway?ko04740/K04257%09red/K04439%09red	Sensory system	Organismal Systems
Colorectal cancer	KEGG PATHWAY	ko05210	3	96	0.407516	0.953857	c162433_g1|c10140_g1|c130377_g1	http://www.genome.jp/kegg-bin/show_pathway?ko05210/K02085%09red/K04379%09red/K13376%09red	Cancers: Specific types	Human Diseases
Glycolysis / Gluconeogenesis	KEGG PATHWAY	ko00010	3	96	0.407516	0.953857	c176494_g2|c73327_g1|c157442_g2	http://www.genome.jp/kegg-bin/show_pathway?ko00010/K00129%09red/K00844%09red	Carbohydrate metabolism	Metabolism
Hypertrophic cardiomyopathy (HCM)	KEGG PATHWAY	ko05410	4	136	0.412892	0.955935	c148919_g1|c292849_g1|c165419_g4|c10140_g1	http://www.genome.jp/kegg-bin/show_pathway?ko05410/K06485%09red/K03156%09red/K13376%09red/K05405%09red	Cardiovascular diseases	Human Diseases
Carbohydrate digestion and absorption	KEGG PATHWAY	ko04973	2	59	0.41789	0.957102	c176494_g2|c73327_g1	http://www.genome.jp/kegg-bin/show_pathway?ko04973/K00844%09red	Digestive system	Organismal Systems
Leukocyte transendothelial migration	KEGG PATHWAY	ko04670	4	139	0.428559	0.971096	c44609_g1|c161569_g1|c22019_g1|c170823_g1	http://www.genome.jp/kegg-bin/show_pathway?ko04670/K05730%09red/K06527%09red/K06087%09red/K01403%09red	Immune system	Organismal Systems
Fatty acid biosynthesis	KEGG PATHWAY	ko00061	1	24	0.445827	0.978814	c160395_g1	http://www.genome.jp/kegg-bin/show_pathway?ko00061/K15013%09red	Lipid metabolism	Metabolism
alpha-Linolenic acid metabolism	KEGG PATHWAY	ko00592	1	24	0.445827	0.978814	c159939_g1	http://www.genome.jp/kegg-bin/show_pathway?ko00592/K01047%09red	Lipid metabolism	Metabolism
Starch and sucrose metabolism	KEGG PATHWAY	ko00500	2	63	0.449775	0.978814	c176494_g2|c73327_g1	http://www.genome.jp/kegg-bin/show_pathway?ko00500/K00844%09red	Carbohydrate metabolism	Metabolism
Arginine and proline metabolism	KEGG PATHWAY	ko00330	2	64	0.457591	0.978814	c271240_g1|c180154_g1	http://www.genome.jp/kegg-bin/show_pathway?ko00330/K00274%09red/K01476%09red	Amino acid metabolism	Metabolism
Linoleic acid metabolism	KEGG PATHWAY	ko00591	1	25	0.458763	0.978814	c159939_g1	http://www.genome.jp/kegg-bin/show_pathway?ko00591/K01047%09red	Lipid metabolism	Metabolism
Circadian entrainment	KEGG PATHWAY	ko04713	4	145	0.459537	0.978814	c256296_g1|c159790_g1|c151476_g1|c130377_g1	http://www.genome.jp/kegg-bin/show_pathway?ko04713/K04379%09red/K04963%09red/K07843%09red	Environmental adaptation	Organismal Systems
Proximal tubule bicarbonate reclamation	KEGG PATHWAY	ko04964	1	26	0.471397	0.984388	c173771_g1	http://www.genome.jp/kegg-bin/show_pathway?ko04964/K18246%09red	Excretory system	Organismal Systems
Protein export	KEGG PATHWAY	ko03060	1	26	0.471397	0.984388	c161917_g1	http://www.genome.jp/kegg-bin/show_pathway?ko03060/K09490%09red	Folding, sorting and degradation	Genetic Information Processing
Fatty acid elongation	KEGG PATHWAY	ko00062	1	27	0.483737	0.987132	c68530_g1	http://www.genome.jp/kegg-bin/show_pathway?ko00062/K10203%09red	Lipid metabolism	Metabolism
Biosynthesis of unsaturated fatty acids	KEGG PATHWAY	ko01040	1	27	0.483737	0.987132	c68530_g1	http://www.genome.jp/kegg-bin/show_pathway?ko01040/K10203%09red	Lipid metabolism	Metabolism
PPAR signaling pathway	KEGG PATHWAY	ko03320	2	68	0.488197	0.987132	c160395_g1|c137050_g1	http://www.genome.jp/kegg-bin/show_pathway?ko03320/K15013%09red/K01388%09red	Endocrine system	Organismal Systems
ABC transporters	KEGG PATHWAY	ko02010	4	153	0.49989	0.987132	c175700_g1|c174714_g1|c175700_g3|c175700_g11	http://www.genome.jp/kegg-bin/show_pathway?ko02010/K05654%09red/K05653%09red	Membrane transport	Environmental Information Processing
Fatty acid metabolism	KEGG PATHWAY	ko01212	2	70	0.503089	0.987132	c160395_g1|c68530_g1	http://www.genome.jp/kegg-bin/show_pathway?ko01212/K15013%09red/K10203%09red	Global and overview maps	Metabolism
Renal cell carcinoma	KEGG PATHWAY	ko05211	4	155	0.509776	0.987132	c171713_g5|c154779_g2|c171106_g1|c10140_g1	http://www.genome.jp/kegg-bin/show_pathway?ko05211/K09095%09red/K13376%09red/K08774%09red/K07299%09red	Cancers: Specific types	Human Diseases
B cell receptor signaling pathway	KEGG PATHWAY	ko04662	3	114	0.515881	0.987132	c177638_g1|c170823_g1|c130377_g1	http://www.genome.jp/kegg-bin/show_pathway?ko04662/K04379%09red/K05730%09red/K12362%09red	Immune system	Organismal Systems
Amino sugar and nucleotide sugar metabolism	KEGG PATHWAY	ko00520	2	72	0.517697	0.987132	c176494_g2|c73327_g1	http://www.genome.jp/kegg-bin/show_pathway?ko00520/K00844%09red	Carbohydrate metabolism	Metabolism
Nitrogen metabolism	KEGG PATHWAY	ko00910	1	30	0.519055	0.987132	c173771_g1	http://www.genome.jp/kegg-bin/show_pathway?ko00910/K18246%09red	Energy metabolism	Metabolism
Glycosaminoglycan biosynthesis - heparan sulfate / heparin	KEGG PATHWAY	ko00534	1	30	0.519055	0.987132	c52760_g1	http://www.genome.jp/kegg-bin/show_pathway?ko00534/K01024%09red	Glycan biosynthesis and metabolism	Metabolism
Phospholipase D signaling pathway	KEGG PATHWAY	ko04072	6	248	0.544488	0.997439	c47936_g1|c174239_g12|c119826_g1|c187281_g1|c181088_g1|c176786_g1	http://www.genome.jp/kegg-bin/show_pathway?ko04072/K05050%09red/K04273%09red/K04226%09red/K10030%09red	_	_
Steroid hormone biosynthesis	KEGG PATHWAY	ko00140	2	78	0.559772	0.997439	c177302_g3|c113785_g1	http://www.genome.jp/kegg-bin/show_pathway?ko00140/K07414%09red/K07408%09red	Lipid metabolism	Metabolism
Primary bile acid biosynthesis	KEGG PATHWAY	ko00120	1	34	0.562421	0.997439	c165920_g1	http://www.genome.jp/kegg-bin/show_pathway?ko00120/K10223%09red	Lipid metabolism	Metabolism
Carbon metabolism	KEGG PATHWAY	ko01200	4	169	0.576271	0.997439	c176494_g2|c73327_g1|c145114_g1|c175311_g1	http://www.genome.jp/kegg-bin/show_pathway?ko01200/K00036%09red/K17989%09red/K00844%09red	Global and overview maps	Metabolism
Biosynthesis of amino acids	KEGG PATHWAY	ko01230	3	128	0.592341	0.997439	c271240_g1|c145114_g1|c93517_g1	http://www.genome.jp/kegg-bin/show_pathway?ko01230/K01476%09red/K01940%09red/K17989%09red	Global and overview maps	Metabolism
Viral myocarditis	KEGG PATHWAY	ko05416	2	86	0.611684	0.997439	c169679_g1|c171198_g1	http://www.genome.jp/kegg-bin/show_pathway?ko05416/K06751%09red/K07818%09red	Cardiovascular diseases	Human Diseases
Bladder cancer	KEGG PATHWAY	ko05219	8	356	0.616445	0.997439	c22019_g1|c182122_g2|c121272_g1|c119826_g1|c156248_g1|c137050_g1|c176786_g1|c179980_g1	http://www.genome.jp/kegg-bin/show_pathway?ko05219/K06618%09red/K00758%09red/K01403%09red/K01388%09red/K10030%09red	Cancers: Specific types	Human Diseases
Estrogen signaling pathway	KEGG PATHWAY	ko04915	3	138	0.641928	0.997439	c22019_g1|c99829_g1|c130377_g1	http://www.genome.jp/kegg-bin/show_pathway?ko04915/K04379%09red/K01403%09red/K04079%09red	Endocrine system	Organismal Systems
Ether lipid metabolism	KEGG PATHWAY	ko00565	1	43	0.646243	0.997439	c159939_g1	http://www.genome.jp/kegg-bin/show_pathway?ko00565/K01047%09red	Lipid metabolism	Metabolism
Fc epsilon RI signaling pathway	KEGG PATHWAY	ko04664	2	92	0.647457	0.997439	c170823_g1|c292849_g1	http://www.genome.jp/kegg-bin/show_pathway?ko04664/K05730%09red/K03156%09red	Immune system	Organismal Systems
HTLV-I infection	KEGG PATHWAY	ko05166	14	633	0.649586	0.997439	c161569_g1|c165419_g4|c121272_g1|c96789_g1|c162433_g1|c292849_g1|c126432_g1|c10140_g1|c156248_g1|c171198_g1|c145887_g1|c171106_g1|c179980_g1|c130377_g1	http://www.genome.jp/kegg-bin/show_pathway?ko05166/K06751%09red/K02085%09red/K03156%09red/K06527%09red/K09203%09red/K04387%09red/K06618%09red/K05405%09red/K07299%09red/K04379%09red/K13376%09red/K05770%09red	Infectious diseases: Viral	Human Diseases
Fat digestion and absorption	KEGG PATHWAY	ko04975	3	140	0.651319	0.997439	c159939_g1|c161261_g1|c132839_g1	http://www.genome.jp/kegg-bin/show_pathway?ko04975/K11155%09red/K01047%09red	Digestive system	Organismal Systems
FoxO signaling pathway	KEGG PATHWAY	ko04068	7	326	0.66115	0.997439	c165419_g4|c157658_g1|c180233_g2|c152516_g3|c10140_g1|c83697_g1|c141199_g1	http://www.genome.jp/kegg-bin/show_pathway?ko04068/K05443%09red/K04721%09red/K04402%09red/K05405%09red/K13376%09red/K11431%09red	Signal transduction	Environmental Information Processing
Pentose phosphate pathway	KEGG PATHWAY	ko00030	1	45	0.662574	0.997439	c175311_g1	http://www.genome.jp/kegg-bin/show_pathway?ko00030/K00036%09red	Carbohydrate metabolism	Metabolism
PI3K-Akt signaling pathway	KEGG PATHWAY	ko04151	13	597	0.667943	0.997439	c174239_g12|c181241_g3|c23652_g1|c171455_g1|c206541_g1|c176831_g1|c187281_g1|c148919_g1|c99829_g1|c157873_g1|c67050_g1|c179624_g3|c165419_g4	http://www.genome.jp/kegg-bin/show_pathway?ko04151/K05061%09red/K06485%09red/K04358%09red/K05637%09red/K05081%09red/K05405%09red/K04273%09red/K05423%09red/K04079%09red/K06244%09red/K06236%09red/K06240%09red	Signal transduction	Environmental Information Processing
Thyroid hormone synthesis	KEGG PATHWAY	ko04918	2	96	0.669821	0.997439	c161917_g1|c150297_g1	http://www.genome.jp/kegg-bin/show_pathway?ko04918/K10064%09red/K09490%09red	Endocrine system	Organismal Systems
Basal transcription factors	KEGG PATHWAY	ko03022	1	46	0.670454	0.997439	c168756_g1	http://www.genome.jp/kegg-bin/show_pathway?ko03022/K14651%09red	Transcription	Genetic Information Processing
Amphetamine addiction	KEGG PATHWAY	ko05031	2	97	0.67523	0.997439	c180154_g1|c130377_g1	http://www.genome.jp/kegg-bin/show_pathway?ko05031/K04379%09red/K00274%09red	Substance dependence	Human Diseases
Taurine and hypotaurine metabolism	KEGG PATHWAY	ko00430	1	47	0.678151	0.997439	c111819_g1	http://www.genome.jp/kegg-bin/show_pathway?ko00430/K18592%09red	Metabolism of other amino acids	Metabolism
Glycosphingolipid biosynthesis - lacto and neolacto series	KEGG PATHWAY	ko00601	1	50	0.70018	0.997439	c173121_g2	http://www.genome.jp/kegg-bin/show_pathway?ko00601/K03766%09red	Glycan biosynthesis and metabolism	Metabolism
Peroxisome	KEGG PATHWAY	ko04146	2	102	0.701196	0.997439	c180024_g4|c96181_g2	http://www.genome.jp/kegg-bin/show_pathway?ko04146/K13356%09red/K11187%09red	Transport and catabolism	Cellular Processes
Hepatitis B	KEGG PATHWAY	ko05161	10	483	0.7157	0.997439	c22019_g1|c165419_g4|c121272_g1|c292849_g1|c119826_g1|c10140_g1|c156248_g1|c176786_g1|c179980_g1|c130377_g1	http://www.genome.jp/kegg-bin/show_pathway?ko05161/K04379%09red/K03156%09red/K01403%09red/K06618%09red/K05405%09red/K13376%09red/K10030%09red	Infectious diseases: Viral	Human Diseases
Hippo signaling pathway	KEGG PATHWAY	ko04390	4	204	0.717576	0.997439	c157372_g4|c25090_g1|c162433_g1|c10140_g1	http://www.genome.jp/kegg-bin/show_pathway?ko04390/K02085%09red/K13376%09red/K06827%09red/K03982%09red	Signal transduction	Environmental Information Processing
Dilated cardiomyopathy	KEGG PATHWAY	ko05414	3	157	0.724	0.997439	c148919_g1|c292849_g1|c10140_g1	http://www.genome.jp/kegg-bin/show_pathway?ko05414/K06485%09red/K03156%09red/K13376%09red	Cardiovascular diseases	Human Diseases
Shigellosis	KEGG PATHWAY	ko05131	2	108	0.730052	0.997439	c119826_g1|c176786_g1	http://www.genome.jp/kegg-bin/show_pathway?ko05131/K10030%09red	Infectious diseases: Bacterial	Human Diseases
Serotonergic synapse	KEGG PATHWAY	ko04726	3	159	0.73172	0.997439	c172016_g1|c177302_g3|c180154_g1	http://www.genome.jp/kegg-bin/show_pathway?ko04726/K00274%09red/K07414%09red/K11987%09red	Nervous system	Organismal Systems
Dorso-ventral axis formation	KEGG PATHWAY	ko04320	1	55	0.733599	0.997439	c171886_g1	http://www.genome.jp/kegg-bin/show_pathway?ko04320/K02098%09red	Development	Organismal Systems
TGF-beta signaling pathway	KEGG PATHWAY	ko04350	2	109	0.734624	0.997439	c292849_g1|c10140_g1	http://www.genome.jp/kegg-bin/show_pathway?ko04350/K03156%09red/K13376%09red	Signal transduction	Environmental Information Processing
ECM-receptor interaction	KEGG PATHWAY	ko04512	5	258	0.736757	0.997439	c206541_g1|c181241_g3|c148919_g1|c67050_g1|c157873_g1	http://www.genome.jp/kegg-bin/show_pathway?ko04512/K06485%09red/K05637%09red/K06244%09red/K06236%09red/K06240%09red	Signaling molecules and interaction	Environmental Information Processing
Cysteine and methionine metabolism	KEGG PATHWAY	ko00270	1	57	0.745901	0.997439	c145114_g1	http://www.genome.jp/kegg-bin/show_pathway?ko00270/K17989%09red	Amino acid metabolism	Metabolism
Fatty acid degradation	KEGG PATHWAY	ko00071	1	58	0.751837	0.997439	c160395_g1	http://www.genome.jp/kegg-bin/show_pathway?ko00071/K15013%09red	Lipid metabolism	Metabolism
Axon guidance	KEGG PATHWAY	ko04360	4	218	0.763319	0.997439	c171748_g1|c148977_g1|c67070_g1|c175711_g2	http://www.genome.jp/kegg-bin/show_pathway?ko04360/K06521%09red/K06755%09red/K05108%09red/K07531%09red	Development	Organismal Systems
Glycerolipid metabolism	KEGG PATHWAY	ko00561	3	170	0.771167	0.997439	c181821_g5|c132839_g1|c161261_g1	http://www.genome.jp/kegg-bin/show_pathway?ko00561/K14458%09red/K11155%09red	Lipid metabolism	Metabolism
Cocaine addiction	KEGG PATHWAY	ko05030	1	64	0.784656	0.997439	c180154_g1	http://www.genome.jp/kegg-bin/show_pathway?ko05030/K00274%09red	Substance dependence	Human Diseases
Regulation of actin cytoskeleton	KEGG PATHWAY	ko04810	5	282	0.801627	0.997439	c148919_g1|c162433_g1|c170823_g1|c179624_g3|c166779_g2	http://www.genome.jp/kegg-bin/show_pathway?ko04810/K02085%09red/K06485%09red/K05086%09red/K04358%09red/K05730%09red	Cell motility	Cellular Processes
Pancreatic secretion	KEGG PATHWAY	ko04972	2	126	0.802743	0.997439	c159939_g1|c92129_g1	http://www.genome.jp/kegg-bin/show_pathway?ko04972/K01047%09red/K01312%09red	Digestive system	Organismal Systems
beta-Alanine metabolism	KEGG PATHWAY	ko00410	1	69	0.808667	0.997439	c157442_g2	http://www.genome.jp/kegg-bin/show_pathway?ko00410/K00129%09red	Metabolism of other amino acids	Metabolism
Mineral absorption	KEGG PATHWAY	ko04978	1	70	0.813139	0.997439	c167505_g1	http://www.genome.jp/kegg-bin/show_pathway?ko04978/K14685%09red	Digestive system	Organismal Systems
Signaling pathways regulating pluripotency of stem cells	KEGG PATHWAY	ko04550	3	186	0.819944	0.997439	c150905_g2|c162433_g1|c165502_g1	http://www.genome.jp/kegg-bin/show_pathway?ko04550/K02085%09red/K17846%09red/K05419%09red	_	_
Purine metabolism	KEGG PATHWAY	ko00230	4	242	0.82803	0.997439	c147877_g1|c173950_g5|c173950_g6|c72494_g1	http://www.genome.jp/kegg-bin/show_pathway?ko00230/K03783%09red/K00940%09red/K00939%09red	Nucleotide metabolism	Metabolism
Oxytocin signaling pathway	KEGG PATHWAY	ko04921	4	242	0.82803	0.997439	c167168_g1|c159790_g1|c172016_g1|c130377_g1	http://www.genome.jp/kegg-bin/show_pathway?ko04921/K04379%09red/K11987%09red/K04963%09red/K08292%09red	Endocrine system	Organismal Systems
Small cell lung cancer	KEGG PATHWAY	ko05222	10	544	0.834066	0.997439	c172016_g1|c181241_g3|c206541_g1|c121272_g1|c148919_g1|c162055_g1|c157873_g1|c156248_g1|c136199_g1|c179980_g1	http://www.genome.jp/kegg-bin/show_pathway?ko05222/K16061%09red/K06485%09red/K05637%09red/K06618%09red/K11987%09red/K03173%09red/K06244%09red/K06240%09red	Cancers: Specific types	Human Diseases
Basal cell carcinoma	KEGG PATHWAY	ko05217	1	76	0.837858	0.997439	c162433_g1	http://www.genome.jp/kegg-bin/show_pathway?ko05217/K02085%09red	Cancers: Specific types	Human Diseases
Bile secretion	KEGG PATHWAY	ko04976	1	76	0.837858	0.997439	c171106_g1	http://www.genome.jp/kegg-bin/show_pathway?ko04976/K07299%09red	Digestive system	Organismal Systems
Amyotrophic lateral sclerosis (ALS)	KEGG PATHWAY	ko05014	1	76	0.837858	0.997439	c292849_g1	http://www.genome.jp/kegg-bin/show_pathway?ko05014/K03156%09red	Neurodegenerative diseases	Human Diseases
Salivary secretion	KEGG PATHWAY	ko04970	2	137	0.838098	0.997439	c159626_g2|c159790_g1	http://www.genome.jp/kegg-bin/show_pathway?ko04970/K04963%09red/K13908%09red	Digestive system	Organismal Systems
Sphingolipid signaling pathway	KEGG PATHWAY	ko04071	3	196	0.845706	0.997439	c136199_g1|c292849_g1|c161431_g1	http://www.genome.jp/kegg-bin/show_pathway?ko04071/K03173%09red/K03156%09red/K04268%09red	_	_
Endometrial cancer	KEGG PATHWAY	ko05213	1	79	0.848964	0.997439	c162433_g1	http://www.genome.jp/kegg-bin/show_pathway?ko05213/K02085%09red	Cancers: Specific types	Human Diseases
Protein digestion and absorption	KEGG PATHWAY	ko04974	2	143	0.85487	0.997439	c92129_g1|c67050_g1	http://www.genome.jp/kegg-bin/show_pathway?ko04974/K06236%09red/K01312%09red	Digestive system	Organismal Systems
Alcoholism	KEGG PATHWAY	ko05034	2	144	0.857506	0.997439	c180154_g1|c179095_g2	http://www.genome.jp/kegg-bin/show_pathway?ko05034/K00274%09red/K11253%09red	Substance dependence	Human Diseases
Vibrio cholerae infection	KEGG PATHWAY	ko05110	1	82	0.85931	0.997439	c180849_g2	http://www.genome.jp/kegg-bin/show_pathway?ko05110/K02144%09red	Infectious diseases: Bacterial	Human Diseases
Regulation of lipolysis in adipocytes	KEGG PATHWAY	ko04923	1	83	0.862599	0.997439	c172016_g1	http://www.genome.jp/kegg-bin/show_pathway?ko04923/K11987%09red	_	_
Gastric acid secretion	KEGG PATHWAY	ko04971	1	86	0.872012	0.997439	c249314_g1	http://www.genome.jp/kegg-bin/show_pathway?ko04971/K05008%09red	Digestive system	Organismal Systems
Alanine, aspartate and glutamate metabolism	KEGG PATHWAY	ko00250	1	86	0.872012	0.997439	c93517_g1	http://www.genome.jp/kegg-bin/show_pathway?ko00250/K01940%09red	Amino acid metabolism	Metabolism
mTOR signaling pathway	KEGG PATHWAY	ko04150	1	86	0.872012	0.997439	c292849_g1	http://www.genome.jp/kegg-bin/show_pathway?ko04150/K03156%09red	Signal transduction	Environmental Information Processing
Pathogenic Escherichia coli infection	KEGG PATHWAY	ko05130	1	90	0.883568	0.997439	c141851_g1	http://www.genome.jp/kegg-bin/show_pathway?ko05130/K10168%09red	Infectious diseases: Bacterial	Human Diseases
VEGF signaling pathway	KEGG PATHWAY	ko04370	1	90	0.883568	0.997439	c172016_g1	http://www.genome.jp/kegg-bin/show_pathway?ko04370/K11987%09red	Signal transduction	Environmental Information Processing
Calcium signaling pathway	KEGG PATHWAY	ko04020	4	273	0.889189	0.997439	c47936_g1|c159790_g1|c179165_g1|c162109_g3	http://www.genome.jp/kegg-bin/show_pathway?ko04020/K04963%09red/K04226%09red/K04258%09red/K04149%09red	Signal transduction	Environmental Information Processing
Synaptic vesicle cycle	KEGG PATHWAY	ko04721	1	93	0.891546	0.997439	c180849_g2	http://www.genome.jp/kegg-bin/show_pathway?ko04721/K02144%09red	Nervous system	Organismal Systems
Vascular smooth muscle contraction	KEGG PATHWAY	ko04270	2	174	0.918781	0.997439	c47936_g1|c159939_g1	http://www.genome.jp/kegg-bin/show_pathway?ko04270/K01047%09red/K04226%09red	Circulatory system	Organismal Systems
Endocytosis	KEGG PATHWAY	ko04144	5	357	0.926434	0.997439	c168585_g3|c181088_g1|c10140_g1|c140191_g3|c171198_g1	http://www.genome.jp/kegg-bin/show_pathway?ko04144/K06751%09red/K04439%09red/K13376%09red/K13712%09red/K05050%09red	Transport and catabolism	Cellular Processes
Inositol phosphate metabolism	KEGG PATHWAY	ko00562	1	113	0.932442	0.997439	c168585_g3	http://www.genome.jp/kegg-bin/show_pathway?ko00562/K13712%09red	Carbohydrate metabolism	Metabolism
Glycerophospholipid metabolism	KEGG PATHWAY	ko00564	1	113	0.932442	0.997439	c159939_g1	http://www.genome.jp/kegg-bin/show_pathway?ko00564/K01047%09red	Lipid metabolism	Metabolism
Prostate cancer	KEGG PATHWAY	ko05215	6	419	0.932898	0.997439	c154779_g2|c166779_g2|c121272_g1|c99829_g1|c156248_g1|c179980_g1	http://www.genome.jp/kegg-bin/show_pathway?ko05215/K06618%09red/K05086%09red/K08774%09red/K04079%09red	Cancers: Specific types	Human Diseases
Viral carcinogenesis	KEGG PATHWAY	ko05203	8	530	0.935452	0.997439	c121272_g1|c62459_g1|c174569_g4|c156248_g1|c171198_g1|c126992_g1|c136199_g1|c179980_g1	http://www.genome.jp/kegg-bin/show_pathway?ko05203/K03990%09red/K06751%09red/K16195%09red/K04183%09red/K06618%09red/K03173%09red	Cancers: Overview	Human Diseases
Progesterone-mediated oocyte maturation	KEGG PATHWAY	ko04914	1	115	0.935566	0.997439	c99829_g1	http://www.genome.jp/kegg-bin/show_pathway?ko04914/K04079%09red	Endocrine system	Organismal Systems
Insulin secretion	KEGG PATHWAY	ko04911	1	120	0.942759	0.997439	c171106_g1	http://www.genome.jp/kegg-bin/show_pathway?ko04911/K07299%09red	Endocrine system	Organismal Systems
Morphine addiction	KEGG PATHWAY	ko05032	1	120	0.942759	0.997439	c140191_g3	http://www.genome.jp/kegg-bin/show_pathway?ko05032/K04439%09red	Substance dependence	Human Diseases
Glucagon signaling pathway	KEGG PATHWAY	ko04922	1	122	0.945407	0.997439	c171106_g1	http://www.genome.jp/kegg-bin/show_pathway?ko04922/K07299%09red	_	_
Inflammatory mediator regulation of TRP channels	KEGG PATHWAY	ko04750	1	123	0.946684	0.997439	c179165_g1	http://www.genome.jp/kegg-bin/show_pathway?ko04750/K04149%09red	Sensory system	Organismal Systems
Tight junction	KEGG PATHWAY	ko04530	2	197	0.947931	0.997439	c44609_g1|c177978_g1	http://www.genome.jp/kegg-bin/show_pathway?ko04530/K18625%09red/K06087%09red	Cell communication	Cellular Processes
AMPK signaling pathway	KEGG PATHWAY	ko04152	2	197	0.947931	0.997439	c167168_g1|c171669_g1	http://www.genome.jp/kegg-bin/show_pathway?ko04152/K05424%09red/K08292%09red	Signal transduction	Environmental Information Processing
Alzheimer's disease	KEGG PATHWAY	ko05010	2	200	0.950901	0.997439	c292849_g1|c159790_g1	http://www.genome.jp/kegg-bin/show_pathway?ko05010/K03156%09red/K04963%09red	Neurodegenerative diseases	Human Diseases
Ribosome	KEGG PATHWAY	ko03010	1	127	0.951503	0.997439	c177246_g9	http://www.genome.jp/kegg-bin/show_pathway?ko03010/K02956%09red	Translation	Genetic Information Processing
Pancreatic cancer	KEGG PATHWAY	ko05212	5	392	0.955772	0.997439	c154779_g2|c121272_g1|c179980_g1|c156248_g1|c10140_g1	http://www.genome.jp/kegg-bin/show_pathway?ko05212/K06618%09red/K13376%09red/K08774%09red	Cancers: Specific types	Human Diseases
Focal adhesion	KEGG PATHWAY	ko04510	6	450	0.95616	0.997439	c181241_g3|c206541_g1|c148919_g1|c170823_g1|c67050_g1|c157873_g1	http://www.genome.jp/kegg-bin/show_pathway?ko04510/K05730%09red/K06485%09red/K05637%09red/K06244%09red/K06236%09red/K06240%09red	Cell communication	Cellular Processes
GnRH signaling pathway	KEGG PATHWAY	ko04912	1	132	0.956919	0.997439	c170867_g1	http://www.genome.jp/kegg-bin/show_pathway?ko04912/K04428%09red	Endocrine system	Organismal Systems
Arrhythmogenic right ventricular cardiomyopathy (ARVC)	KEGG PATHWAY	ko05412	1	132	0.956919	0.997439	c148919_g1	http://www.genome.jp/kegg-bin/show_pathway?ko05412/K06485%09red	Cardiovascular diseases	Human Diseases
Cell cycle	KEGG PATHWAY	ko04110	6	454	0.958559	0.997439	c157658_g1|c121272_g1|c10140_g1|c156248_g1|c83697_g1|c179980_g1	http://www.genome.jp/kegg-bin/show_pathway?ko04110/K06618%09red/K13376%09red/K04402%09red	Cell growth and death	Cellular Processes
Proteoglycans in cancer	KEGG PATHWAY	ko05205	4	341	0.961206	0.997439	c22019_g1|c292849_g1|c89230_g1|c10140_g1	http://www.genome.jp/kegg-bin/show_pathway?ko05205/K03156%09red/K01348%09red/K13376%09red/K01403%09red	Cancers: Overview	Human Diseases
Dopaminergic synapse	KEGG PATHWAY	ko04728	2	212	0.961239	0.997439	c180154_g1|c130377_g1	http://www.genome.jp/kegg-bin/show_pathway?ko04728/K04379%09red/K00274%09red	Nervous system	Organismal Systems
Oxidative phosphorylation	KEGG PATHWAY	ko00190	1	137	0.96173	0.997439	c180849_g2	http://www.genome.jp/kegg-bin/show_pathway?ko00190/K02144%09red	Energy metabolism	Metabolism
Chronic myeloid leukemia	KEGG PATHWAY	ko05220	5	404	0.963062	0.997439	c168921_g1|c10140_g1|c179980_g1|c156248_g1|c121272_g1	http://www.genome.jp/kegg-bin/show_pathway?ko05220/K06618%09red/K08878%09red/K13376%09red	Cancers: Specific types	Human Diseases
Epstein-Barr virus infection	KEGG PATHWAY	ko05169	7	536	0.970797	0.997439	c141199_g1|c121272_g1|c156248_g1|c171198_g1|c126992_g1|c136199_g1|c179980_g1	http://www.genome.jp/kegg-bin/show_pathway?ko05169/K06618%09red/K06751%09red/K16195%09red/K05443%09red/K03173%09red	Infectious diseases: Viral	Human Diseases
Retrograde endocannabinoid signaling	KEGG PATHWAY	ko04723	1	149	0.9712	0.997439	c172016_g1	http://www.genome.jp/kegg-bin/show_pathway?ko04723/K11987%09red	Nervous system	Organismal Systems
Choline metabolism in cancer	KEGG PATHWAY	ko05231	1	149	0.9712	0.997439	c130377_g1	http://www.genome.jp/kegg-bin/show_pathway?ko05231/K04379%09red	_	_
Cholinergic synapse	KEGG PATHWAY	ko04725	1	152	0.973177	0.997439	c130377_g1	http://www.genome.jp/kegg-bin/show_pathway?ko04725/K04379%09red	Nervous system	Organismal Systems
Wnt signaling pathway	KEGG PATHWAY	ko04310	1	161	0.978329	0.997439	c162433_g1	http://www.genome.jp/kegg-bin/show_pathway?ko04310/K02085%09red	Signal transduction	Environmental Information Processing
Non-small cell lung cancer	KEGG PATHWAY	ko05223	4	378	0.978931	0.997439	c154779_g2|c121272_g1|c179980_g1|c156248_g1	http://www.genome.jp/kegg-bin/show_pathway?ko05223/K06618%09red/K08774%09red	Cancers: Specific types	Human Diseases
Lysosome	KEGG PATHWAY	ko04142	1	165	0.980289	0.997439	c180849_g2	http://www.genome.jp/kegg-bin/show_pathway?ko04142/K02144%09red	Transport and catabolism	Cellular Processes
ErbB signaling pathway	KEGG PATHWAY	ko04012	1	166	0.980751	0.997439	c154779_g2	http://www.genome.jp/kegg-bin/show_pathway?ko04012/K08774%09red	Signal transduction	Environmental Information Processing
Glioma	KEGG PATHWAY	ko05214	4	384	0.980959	0.997439	c154779_g2|c121272_g1|c179980_g1|c156248_g1	http://www.genome.jp/kegg-bin/show_pathway?ko05214/K06618%09red/K08774%09red	Cancers: Specific types	Human Diseases
Platelet activation	KEGG PATHWAY	ko04611	2	248	0.981176	0.997439	c67050_g1|c145965_g1	http://www.genome.jp/kegg-bin/show_pathway?ko04611/K04270%09red/K06236%09red	Immune system	Organismal Systems
Thyroid hormone signaling pathway	KEGG PATHWAY	ko04919	1	168	0.981642	0.997439	c171106_g1	http://www.genome.jp/kegg-bin/show_pathway?ko04919/K07299%09red	Endocrine system	Organismal Systems
Melanoma	KEGG PATHWAY	ko05218	4	390	0.982802	0.997439	c121272_g1|c179980_g1|c156248_g1|c179624_g3	http://www.genome.jp/kegg-bin/show_pathway?ko05218/K06618%09red/K04358%09red	Cancers: Specific types	Human Diseases
Fc gamma R-mediated phagocytosis	KEGG PATHWAY	ko04666	2	255	0.983675	0.997439	c170823_g1|c92848_g1	http://www.genome.jp/kegg-bin/show_pathway?ko04666/K05730%09red/K13536%09red	Immune system	Organismal Systems
Ras signaling pathway	KEGG PATHWAY	ko04014	3	334	0.985772	0.997439	c159939_g1|c177638_g1|c179624_g3	http://www.genome.jp/kegg-bin/show_pathway?ko04014/K01047%09red/K04358%09red/K12362%09red	Signal transduction	Environmental Information Processing
Rap1 signaling pathway	KEGG PATHWAY	ko04015	3	373	0.993164	0.997439	c177638_g1|c145965_g1|c179624_g3	http://www.genome.jp/kegg-bin/show_pathway?ko04015/K04270%09red/K04358%09red/K12362%09red	Signal transduction	Environmental Information Processing
cAMP signaling pathway	KEGG PATHWAY	ko04024	2	299	0.993413	0.997439	c170823_g1|c130377_g1	http://www.genome.jp/kegg-bin/show_pathway?ko04024/K04379%09red/K05730%09red	_	_
Lysine degradation	KEGG PATHWAY	ko00310	1	213	0.993687	0.997439	c180233_g2	http://www.genome.jp/kegg-bin/show_pathway?ko00310/K11431%09red	Amino acid metabolism	Metabolism
cGMP-PKG signaling pathway	KEGG PATHWAY	ko04022	1	251	0.997439	0.997439	c161431_g1	http://www.genome.jp/kegg-bin/show_pathway?ko04022/K04268%09red	Signal transduction	Environmental Information Processing
