# Supplementary material for: Divergent transcriptomic responses underlying the ranaviruses-amphibian interaction processes on interspecies infection of Chinese giant salamander
Source: BMC Genomics. 2018 Mar 20;19:211. doi: 10.1186/s12864-018-4596-y (PMC5861657; doi:10.1186/s12864-018-4596-y)
Supplement: Supplementary file 5 — Table S9. Detailed information of all the enriched KEGG pathways in RGV-1d/control. Table S10. Detailed information of all the enriched KEGG pathways in ADRV-1d/control. Table S11. Detailed information of all the enriched KEGG pathways in RGV-7d/control. Table S12. Detailed information of all the enriched KEGG pathways in ADRV-7d/control. List of KEGG pathways include pathway name, number of DEGs and unigene IDs enriched in corresponding pathway, corrected p-value, and hyperlink of the pathway. (ZIP 124 kb) [file 12864_2018_4596_MOESM5_ESM.zip › Table S11 RGV-7d.xls]

## Sheet: Con_vs_RGV_7d.DE.list.kegg_enri
Table S11 Detailed information of all the enriched KEGG pathways in RGV-7d/control
KEGG pathway	Database	Id	Sample number	Background number	P-Value	Corrected P-Value	DEGs	Hyperlink	typeII	typeI
Primary immunodeficiency	KEGG PATHWAY	ko05340	13	112	5.10364e-05	0.00644356	c113030_g1|c50156_g1|c153186_g1|c181447_g2|c177785_g6|c154714_g2|c175700_g1|c175700_g3|c175700_g11|c178769_g7|c175700_g8|c125010_g1|c204796_g1	http://www.genome.jp/kegg-bin/show_pathway?ko05340/K06856%09red/K05072%09red/K10988%09red/K10628%09red/K05856%09red/K06458%09red/K06459%09red/K07360%09red/K05654%09red/K06713%09red	Immune diseases	Human Diseases
Hematopoietic cell lineage	KEGG PATHWAY	ko04640	10	70	7.89558e-05	0.00644356	c181447_g2|c177643_g2|c50156_g1|c166111_g1|c176831_g1|c178880_g3|c177785_g6|c169202_g1|c161191_g1|c204796_g1	http://www.genome.jp/kegg-bin/show_pathway?ko04640/K06856%09red/K06467%09red/K05072%09red/K05092%09red/K06468%09red/K04519%09red/K04011%09red/K06458%09red/K06459%09red/K05061%09red	Immune system	Organismal Systems
Cytokine-cytokine receptor interaction	KEGG PATHWAY	ko04060	18	217	0.000124323	0.00644356	c179597_g2|c119826_g1|c174569_g4|c23652_g1|c160740_g1|c176831_g1|c161191_g1|c165965_g1|c177785_g6|c176063_g7|c158960_g2|c178880_g3|c182329_g1|c151442_g1|c179683_g4|c167649_g1|c96738_g1|c174558_g1	http://www.genome.jp/kegg-bin/show_pathway?ko04060/K05140%09red/K04188%09red/K05142%09red/K05147%09red/K05072%09red/K05149%09red/K05092%09red/K04359%09red/K05061%09red/K04519%09red/K05081%09red/K05078%09red/K04191%09red/K04183%09red/K05163%09red/K05173%09red/K04722%09red/K10030%09red	Signaling molecules and interaction	Environmental Information Processing
Antigen processing and presentation	KEGG PATHWAY	ko04612	9	60	0.00012798	0.00644356	c181447_g2|c50156_g1|c179422_g4|c182132_g9|c175700_g1|c175700_g3|c175700_g11|c175700_g8|c255707_g1	http://www.genome.jp/kegg-bin/show_pathway?ko04612/K06751%09red/K05654%09red/K06458%09red/K06459%09red/K10785%09red	Immune system	Organismal Systems
Cell adhesion molecules (CAMs)	KEGG PATHWAY	ko04514	18	219	0.000138274	0.00644356	c44609_g1|c181447_g2|c177643_g2|c169703_g1|c50156_g1|c255707_g1|c149461_g1|c179750_g2|c179422_g4|c168866_g3|c182132_g9|c173196_g1|c164377_g3|c164377_g2|c141051_g1|c153186_g1|c126831_g1|c160840_g1	http://www.genome.jp/kegg-bin/show_pathway?ko04514/K06751%09red/K05689%09red/K06467%09red/K06771%09red/K06495%09red/K06491%09red/K06089%09red/K06458%09red/K06459%09red/K06713%09red/K10785%09red/K07377%09red/K06456%09red/K06087%09red	Signaling molecules and interaction	Environmental Information Processing
Natural killer cell mediated cytotoxicity	KEGG PATHWAY	ko04650	12	113	0.000210681	0.00818144	c113030_g1|c174602_g5|c145563_g1|c255707_g1|c165965_g1|c174659_g4|c168011_g2|c182132_g9|c169679_g1|c178769_g7|c170408_g1|c204796_g1	http://www.genome.jp/kegg-bin/show_pathway?ko04650/K06856%09red/K06751%09red/K01353%09red/K07990%09red/K04409%09red/K04722%09red/K07360%09red/K05856%09red/K07362%09red/K07818%09red/K06453%09red	Immune system	Organismal Systems
Graft-versus-host disease	KEGG PATHWAY	ko05332	6	32	0.000607564	0.0202232	c179422_g4|c174659_g4|c182132_g9|c169679_g1|c178880_g3|c255707_g1	http://www.genome.jp/kegg-bin/show_pathway?ko05332/K06751%09red/K07818%09red/K01353%09red/K04519%09red/K10785%09red	Immune diseases	Human Diseases
Glutathione metabolism	KEGG PATHWAY	ko00480	7	52	0.00126608	0.0368745	c175311_g1|c183245_g1|c293447_g1|c96068_g2|c96068_g1|c160307_g1|c111819_g1	http://www.genome.jp/kegg-bin/show_pathway?ko00480/K00036%09red/K00682%09red/K18592%09red/K00799%09red/K00033%09red	Metabolism of other amino acids	Metabolism
Rheumatoid arthritis	KEGG PATHWAY	ko05323	10	113	0.00245682	0.061345	c119826_g1|c166943_g1|c179422_g4|c149588_g1|c178880_g3|c180849_g2|c165480_g2|c137050_g1|c204796_g1|c174558_g1	http://www.genome.jp/kegg-bin/show_pathway?ko05323/K06856%09red/K01394%09red/K10785%09red/K05147%09red/K01388%09red/K04519%09red/K01371%09red/K02144%09red/K02154%09red/K10030%09red	Immune diseases	Human Diseases
Allograft rejection	KEGG PATHWAY	ko05330	6	44	0.00263283	0.061345	c204796_g1|c179422_g4|c174659_g4|c182132_g9|c169679_g1|c255707_g1	http://www.genome.jp/kegg-bin/show_pathway?ko05330/K06856%09red/K07818%09red/K01353%09red/K10785%09red/K06751%09red	Immune diseases	Human Diseases
Metabolism of xenobiotics by cytochrome P450	KEGG PATHWAY	ko00980	6	47	0.00354422	0.0750731	c112036_g2|c113785_g1|c293447_g1|c96068_g2|c177586_g9|c96068_g1	http://www.genome.jp/kegg-bin/show_pathway?ko00980/K07416%09red/K07408%09red/K00799%09red	Xenobiotics biodegradation and metabolism	Metabolism
NF-kappa B signaling pathway	KEGG PATHWAY	ko04064	10	123	0.00431295	0.083743	c172016_g1|c113030_g1|c119826_g1|c179422_g4|c178769_g7|c133213_g1|c178880_g3|c170408_g1|c204796_g1|c174558_g1	http://www.genome.jp/kegg-bin/show_pathway?ko04064/K06856%09red/K10785%09red/K05147%09red/K04519%09red/K05856%09red/K11987%09red/K07362%09red/K07360%09red/K07369%09red/K10030%09red	Signal transduction	Environmental Information Processing
Autoimmune thyroid disease	KEGG PATHWAY	ko05320	6	51	0.00509967	0.0914017	c204796_g1|c179422_g4|c174659_g4|c182132_g9|c169679_g1|c255707_g1	http://www.genome.jp/kegg-bin/show_pathway?ko05320/K06856%09red/K07818%09red/K01353%09red/K10785%09red/K06751%09red	Immune diseases	Human Diseases
Chemical carcinogenesis	KEGG PATHWAY	ko05204	6	54	0.00655773	0.109139	c172016_g1|c113785_g1|c176526_g1|c293447_g1|c96068_g2|c96068_g1	http://www.genome.jp/kegg-bin/show_pathway?ko05204/K11987%09red/K07424%09red/K07408%09red/K00799%09red	Cancers: Overview	Human Diseases
Complement and coagulation cascades	KEGG PATHWAY	ko04610	8	94	0.0079545	0.12356	c166515_g1|c131872_g1|c157255_g1|c6198_g1|c171449_g1|c169202_g1|c145756_g1|c169652_g1	http://www.genome.jp/kegg-bin/show_pathway?ko04610/K03901%09red/K04001%09red/K04007%09red/K04011%09red/K04004%09red/K01331%09red/K01335%09red/K03910%09red	Immune system	Organismal Systems
Arachidonic acid metabolism	KEGG PATHWAY	ko00590	5	49	0.0173507	0.239965	c163026_g1|c172016_g1|c164401_g2|c111819_g1|c166637_g1	http://www.genome.jp/kegg-bin/show_pathway?ko00590/K01047%09red/K11987%09red/K00461%09red/K18592%09red	Lipid metabolism	Metabolism
PPAR signaling pathway	KEGG PATHWAY	ko03320	6	68	0.0175082	0.239965	c60499_g1|c168835_g2|c69651_g2|c137050_g1|c140103_g1|c36078_g1	http://www.genome.jp/kegg-bin/show_pathway?ko03320/K01388%09red/K08752%09red/K00488%09red/K08756%09red/K10226%09red/K00864%09red	Endocrine system	Organismal Systems
Pertussis	KEGG PATHWAY	ko05133	10	162	0.0234488	0.303531	c119826_g1|c166515_g1|c172421_g1|c174848_g3|c178275_g3|c178275_g2|c178880_g3|c4388_g1|c177107_g1|c145756_g1	http://www.genome.jp/kegg-bin/show_pathway?ko05133/K12800%09red/K04001%09red/K04519%09red/K01331%09red/K05765%09red/K10030%09red	Infectious diseases: Bacterial	Human Diseases
Type I diabetes mellitus	KEGG PATHWAY	ko04940	6	78	0.0304872	0.358382	c179422_g4|c174659_g4|c182132_g9|c169679_g1|c178880_g3|c255707_g1	http://www.genome.jp/kegg-bin/show_pathway?ko04940/K06751%09red/K07818%09red/K01353%09red/K04519%09red/K10785%09red	Endocrine and metabolic diseases	Human Diseases
Phagosome	KEGG PATHWAY	ko04145	11	197	0.0331005	0.358382	c140748_g2|c166943_g1|c181680_g3|c182132_g9|c175700_g1|c175700_g3|c175700_g11|c180849_g2|c175700_g8|c204796_g1|c255707_g1	http://www.genome.jp/kegg-bin/show_pathway?ko04145/K06856%09red/K06751%09red/K13884%09red/K02144%09red/K05654%09red/K02154%09red/K06560%09red	Transport and catabolism	Cellular Processes
Acute myeloid leukemia	KEGG PATHWAY	ko05221	6	80	0.0336763	0.358382	c167573_g2|c174875_g2|c166912_g1|c173818_g1|c161191_g1|c113235_g1	http://www.genome.jp/kegg-bin/show_pathway?ko05221/K05092%09red/K10055%09red/K04702%09red/K09055%09red/K02620%09red	Cancers: Specific types	Human Diseases
Transcriptional misregulation in cancer	KEGG PATHWAY	ko05202	12	223	0.0338386	0.358382	c119826_g1|c160740_g1|c179422_g4|c174875_g2|c169342_g3|c174659_g4|c98828_g1|c166912_g1|c161191_g1|c165480_g2|c204796_g1|c113235_g1	http://www.genome.jp/kegg-bin/show_pathway?ko05202/K06856%09red/K01394%09red/K10785%09red/K05092%09red/K04359%09red/K01353%09red/K09055%09red/K15379%09red/K10051%09red/K10055%09red/K10030%09red	Cancers: Overview	Human Diseases
Oocyte meiosis	KEGG PATHWAY	ko04114	9	156	0.0431589	0.427164	c174942_g2|c174942_g3|c132900_g1|c174942_g7|c105404_g4|c178137_g2|c182196_g2|c164998_g1|c164998_g2	http://www.genome.jp/kegg-bin/show_pathway?ko04114/K04515%09red/K08836%09red/K06636%09red/K06269%09red/K11584%09red	Cell growth and death	Cellular Processes
T cell receptor signaling pathway	KEGG PATHWAY	ko04660	11	207	0.0439997	0.427164	c113030_g1|c50156_g1|c145563_g1|c179422_g4|c181447_g2|c168011_g2|c133213_g1|c178769_g7|c170408_g1|c127071_g2|c153186_g1	http://www.genome.jp/kegg-bin/show_pathway?ko04660/K10785%09red/K04409%09red/K06459%09red/K05856%09red/K06458%09red/K06713%09red/K07363%09red/K07362%09red/K07360%09red/K06453%09red/K07369%09red	Immune system	Organismal Systems
Mineral absorption	KEGG PATHWAY	ko04978	5	70	0.0591308	0.520259	c1240_g1|c179321_g2|c155623_g3|c151734_g1|c155623_g2	http://www.genome.jp/kegg-bin/show_pathway?ko04978/K14078%09red/K14736%09red/K14737%09red	Digestive system	Organismal Systems
Olfactory transduction	KEGG PATHWAY	ko04740	6	93	0.0596064	0.520259	c157317_g2|c132900_g1|c275300_g1|c163320_g1|c176696_g7|c140191_g3	http://www.genome.jp/kegg-bin/show_pathway?ko04740/K04515%09red/K04257%09red/K04439%09red	Sensory system	Organismal Systems
Bladder cancer	KEGG PATHWAY	ko05219	16	356	0.0608023	0.520259	c119826_g1|c177907_g1|c181880_g2|c229249_g1|c168369_g2|c179750_g2|c179428_g1|c180852_g4|c180682_g5|c182122_g2|c137050_g1|c178217_g4|c178137_g4|c182003_g2|c179980_g1|c146093_g1	http://www.genome.jp/kegg-bin/show_pathway?ko05219/K06618%09red/K00758%09red/K05689%09red/K01388%09red/K10030%09red	Cancers: Specific types	Human Diseases
Nitrogen metabolism	KEGG PATHWAY	ko00910	3	30	0.0640713	0.520259	c173771_g1|c45209_g1|c181321_g12	http://www.genome.jp/kegg-bin/show_pathway?ko00910/K01672%09red/K18246%09red	Energy metabolism	Metabolism
Staphylococcus aureus infection	KEGG PATHWAY	ko05150	5	72	0.0647533	0.520259	c131872_g1|c179422_g4|c204796_g1|c145756_g1|c169652_g1	http://www.genome.jp/kegg-bin/show_pathway?ko05150/K06856%09red/K04004%09red/K01331%09red/K10785%09red/K01335%09red	Infectious diseases: Bacterial	Human Diseases
Arginine biosynthesis	KEGG PATHWAY	ko00220	3	32	0.0738207	0.57334	c271240_g1|c175780_g1|c93517_g1	http://www.genome.jp/kegg-bin/show_pathway?ko00220/K14677%09red/K01476%09red/K01940%09red	_	_
NOD-like receptor signaling pathway	KEGG PATHWAY	ko04621	7	125	0.0780256	0.58645	c119826_g1|c172421_g1|c174848_g3|c178275_g3|c178275_g2|c178880_g3|c177107_g1	http://www.genome.jp/kegg-bin/show_pathway?ko04621/K12800%09red/K04519%09red/K10030%09red	Immune system	Organismal Systems
Ovarian steroidogenesis	KEGG PATHWAY	ko04913	4	55	0.0830614	0.604791	c163026_g1|c172016_g1|c164401_g2|c113785_g1	http://www.genome.jp/kegg-bin/show_pathway?ko04913/K11987%09red/K00461%09red/K07408%09red	Endocrine system	Organismal Systems
Epithelial cell signaling in Helicobacter pylori infection	KEGG PATHWAY	ko05120	6	104	0.0887904	0.626914	c119826_g1|c166943_g1|c145563_g1|c169582_g1|c168866_g3|c180849_g2	http://www.genome.jp/kegg-bin/show_pathway?ko05120/K06786%09red/K04409%09red/K06089%09red/K02144%09red/K02154%09red/K10030%09red	Infectious diseases: Bacterial	Human Diseases
Herpes simplex infection	KEGG PATHWAY	ko05168	10	210	0.091485	0.626941	c178880_g3|c182132_g9|c175700_g1|c185344_g1|c175700_g3|c133755_g2|c175700_g11|c175700_g8|c255707_g1|c105404_g4	http://www.genome.jp/kegg-bin/show_pathway?ko05168/K06751%09red/K04519%09red/K14217%09red/K12896%09red/K05654%09red/K06269%09red	Infectious diseases: Viral	Human Diseases
Malaria	KEGG PATHWAY	ko05144	4	59	0.0998773	0.650376	c169202_g1|c119826_g1|c179422_g4|c178880_g3	http://www.genome.jp/kegg-bin/show_pathway?ko05144/K10785%09red/K04519%09red/K04011%09red/K10030%09red	Infectious diseases: Parasitic	Human Diseases
Drug metabolism - other enzymes	KEGG PATHWAY	ko00983	3	38	0.106617	0.650376	c182122_g2|c183001_g1|c163217_g6	http://www.genome.jp/kegg-bin/show_pathway?ko00983/K00758%09red/K00757%09red/K01489%09red	Xenobiotics biodegradation and metabolism	Metabolism
Prion diseases	KEGG PATHWAY	ko05020	3	38	0.106617	0.650376	c178880_g3|c164377_g3|c164377_g2	http://www.genome.jp/kegg-bin/show_pathway?ko05020/K04519%09red/K06491%09red	Neurodegenerative diseases	Human Diseases
Glycosaminoglycan degradation	KEGG PATHWAY	ko00531	2	18	0.106706	0.650376	c173084_g3|c173060_g8	http://www.genome.jp/kegg-bin/show_pathway?ko00531/K01197%09red/K01205%09red	Glycan biosynthesis and metabolism	Metabolism
Axon guidance	KEGG PATHWAY	ko04360	10	218	0.108861	0.650376	c4388_g1|c178581_g6|c145563_g1|c168823_g1|c178581_g9|c178581_g8|c173599_g1|c171622_g1|c151179_g1|c178333_g5	http://www.genome.jp/kegg-bin/show_pathway?ko04360/K06845%09red/K06840%09red/K04409%09red/K05113%09red/K05765%09red/K07526%09red/K07520%09red/K05102%09red	Development	Organismal Systems
Viral myocarditis	KEGG PATHWAY	ko05416	5	86	0.112005	0.652431	c169679_g1|c255707_g1|c204796_g1|c182132_g9|c179422_g4	http://www.genome.jp/kegg-bin/show_pathway?ko05416/K06856%09red/K07818%09red/K10785%09red/K06751%09red	Cardiovascular diseases	Human Diseases
Hedgehog signaling pathway	KEGG PATHWAY	ko04340	4	63	0.118129	0.671318	c170041_g2|c147728_g1|c170041_g3|c170041_g1	http://www.genome.jp/kegg-bin/show_pathway?ko04340/K06233%09red/K06226%09red	Signal transduction	Environmental Information Processing
Measles	KEGG PATHWAY	ko05162	7	147	0.142006	0.775296	c174602_g5|c165965_g1|c157255_g1|c180024_g2|c178880_g3|c204796_g1|c179422_g4	http://www.genome.jp/kegg-bin/show_pathway?ko05162/K06856%09red/K07990%09red/K04722%09red/K04007%09red/K04519%09red/K10785%09red/K14754%09red	Infectious diseases: Viral	Human Diseases
Drug metabolism - cytochrome P450	KEGG PATHWAY	ko00982	3	44	0.143991	0.775296	c293447_g1|c96068_g2|c96068_g1	http://www.genome.jp/kegg-bin/show_pathway?ko00982/K00799%09red	Xenobiotics biodegradation and metabolism	Metabolism
Glioma	KEGG PATHWAY	ko05214	15	384	0.154013	0.775296	c154779_g2|c178217_g4|c177907_g1|c132900_g1|c160740_g1|c229249_g1|c168369_g2|c179428_g1|c180682_g5|c181880_g2|c180852_g4|c178137_g4|c182003_g2|c179980_g1|c146093_g1	http://www.genome.jp/kegg-bin/show_pathway?ko05214/K04515%09red/K06618%09red/K04359%09red/K08774%09red	Cancers: Specific types	Human Diseases
ABC transporters	KEGG PATHWAY	ko02010	7	153	0.162842	0.775296	c182210_g2|c170572_g1|c175700_g1|c175700_g3|c175700_g11|c175700_g8|c139460_g1	http://www.genome.jp/kegg-bin/show_pathway?ko02010/K05654%09red/K05680%09red/K05681%09red/K05661%09red	Membrane transport	Environmental Information Processing
alpha-Linolenic acid metabolism	KEGG PATHWAY	ko00592	2	24	0.163986	0.775296	c36078_g1|c166637_g1	http://www.genome.jp/kegg-bin/show_pathway?ko00592/K01047%09red/K10226%09red	Lipid metabolism	Metabolism
Intestinal immune network for IgA production	KEGG PATHWAY	ko04672	3	47	0.164083	0.775296	c153186_g1|c204796_g1|c179422_g4	http://www.genome.jp/kegg-bin/show_pathway?ko04672/K06856%09red/K10785%09red/K06713%09red	Immune system	Organismal Systems
Pancreatic secretion	KEGG PATHWAY	ko04972	6	126	0.166	0.775296	c179321_g2|c92129_g1|c175939_g10|c162542_g1|c67093_g1|c166637_g1	http://www.genome.jp/kegg-bin/show_pathway?ko04972/K08780%09red/K08779%09red/K01047%09red/K01312%09red/K14078%09red	Digestive system	Organismal Systems
Melanoma	KEGG PATHWAY	ko05218	15	390	0.167098	0.775296	c180852_g4|c177907_g1|c160740_g1|c229249_g1|c168369_g2|c179750_g2|c179428_g1|c180682_g5|c181880_g2|c151509_g2|c178217_g4|c178137_g4|c182003_g2|c179980_g1|c146093_g1	http://www.genome.jp/kegg-bin/show_pathway?ko05218/K06618%09red/K04359%09red/K05689%09red/K04358%09red	Cancers: Specific types	Human Diseases
Asthma	KEGG PATHWAY	ko05310	2	25	0.174001	0.775296	c179422_g4|c204796_g1	http://www.genome.jp/kegg-bin/show_pathway?ko05310/K06856%09red/K10785%09red	Immune diseases	Human Diseases
Linoleic acid metabolism	KEGG PATHWAY	ko00591	2	25	0.174001	0.775296	c176526_g1|c166637_g1	http://www.genome.jp/kegg-bin/show_pathway?ko00591/K01047%09red/K07424%09red	Lipid metabolism	Metabolism
Influenza A	KEGG PATHWAY	ko05164	11	273	0.175244	0.775296	c119826_g1|c165965_g1|c172421_g1|c180024_g2|c92129_g1|c162542_g1|c178275_g2|c178880_g3|c177107_g1|c178275_g3|c174848_g3	http://www.genome.jp/kegg-bin/show_pathway?ko05164/K12800%09red/K04519%09red/K04722%09red/K01312%09red/K14754%09red/K10030%09red	Infectious diseases: Viral	Human Diseases
Meiosis - yeast	KEGG PATHWAY	ko04113	5	101	0.176355	0.775296	c178137_g2|c182196_g2|c105404_g4|c164998_g2|c164998_g1	http://www.genome.jp/kegg-bin/show_pathway?ko04113/K06636%09red/K11584%09red/K06269%09red	Cell growth and death	Cellular Processes
Fatty acid elongation	KEGG PATHWAY	ko00062	2	27	0.194301	0.802185	c68530_g1|c163773_g1	http://www.genome.jp/kegg-bin/show_pathway?ko00062/K10250%09red/K10203%09red	Lipid metabolism	Metabolism
Biosynthesis of unsaturated fatty acids	KEGG PATHWAY	ko01040	2	27	0.194301	0.802185	c68530_g1|c36078_g1	http://www.genome.jp/kegg-bin/show_pathway?ko01040/K10226%09red/K10203%09red	Lipid metabolism	Metabolism
Steroid hormone biosynthesis	KEGG PATHWAY	ko00140	4	78	0.197309	0.802185	c176526_g1|c175798_g10|c177302_g3|c113785_g1	http://www.genome.jp/kegg-bin/show_pathway?ko00140/K07414%09red/K07424%09red/K07408%09red/K07430%09red	Lipid metabolism	Metabolism
Retinol metabolism	KEGG PATHWAY	ko00830	7	163	0.200345	0.802185	c113785_g1|c161261_g1|c177132_g3|c181115_g1|c176526_g1|c167937_g1|c151747_g1	http://www.genome.jp/kegg-bin/show_pathway?ko00830/K07408%09red/K11146%09red/K11147%09red/K11155%09red/K11154%09red/K07424%09red	Metabolism of cofactors and vitamins	Metabolism
Systemic lupus erythematosus	KEGG PATHWAY	ko05322	5	106	0.200379	0.802185	c78776_g1|c165518_g1|c204796_g1|c145756_g1|c179422_g4	http://www.genome.jp/kegg-bin/show_pathway?ko05322/K06856%09red/K01331%09red/K10785%09red/K11251%09red/K11252%09red	Immune diseases	Human Diseases
C5-Branched dibasic acid metabolism	KEGG PATHWAY	ko00660	1	7	0.203129	0.802185	c158703_g1	http://www.genome.jp/kegg-bin/show_pathway?ko00660/K17724%09red	Carbohydrate metabolism	Metabolism
Salivary secretion	KEGG PATHWAY	ko04970	6	137	0.21254	0.825363	c159626_g2|c96829_g1|c173012_g1|c137201_g1|c165544_g1|c164024_g1	http://www.genome.jp/kegg-bin/show_pathway?ko04970/K13915%09red/K13912%09red/K13908%09red/K04141%09red	Digestive system	Organismal Systems
Leukocyte transendothelial migration	KEGG PATHWAY	ko04670	6	139	0.221453	0.845879	c44609_g1|c168866_g3|c173196_g1|c127071_g2|c160840_g1|c162280_g1	http://www.genome.jp/kegg-bin/show_pathway?ko04670/K06089%09red/K10351%09red/K07363%09red/K06087%09red	Immune system	Organismal Systems
Renin-angiotensin system	KEGG PATHWAY	ko04614	2	30	0.225241	0.846469	c175939_g10|c178354_g4	http://www.genome.jp/kegg-bin/show_pathway?ko04614/K08780%09red/K01283%09red	Endocrine system	Organismal Systems
Prostate cancer	KEGG PATHWAY	ko05215	15	419	0.237711	0.863955	c154779_g2|c180852_g4|c177907_g1|c160740_g1|c229249_g1|c168369_g2|c179428_g1|c180682_g5|c181880_g2|c173818_g1|c178217_g4|c178137_g4|c182003_g2|c179980_g1|c146093_g1	http://www.genome.jp/kegg-bin/show_pathway?ko05215/K06618%09red/K02620%09red/K04359%09red/K08774%09red	Cancers: Specific types	Human Diseases
Neuroactive ligand-receptor interaction	KEGG PATHWAY	ko04080	14	389	0.24165	0.863955	c47936_g1|c174239_g12|c173887_g4|c23652_g1|c162542_g1|c92129_g1|c174497_g1|c174609_g6|c177871_g1|c164024_g1|c190083_g1|c112805_g1|c149586_g2|c157207_g1	http://www.genome.jp/kegg-bin/show_pathway?ko04080/K04226%09red/K05233%09red/K05081%09red/K16367%09red/K04280%09red/K04273%09red/K04296%09red/K04147%09red/K04160%09red/K04322%09red/K01312%09red/K04141%09red	Signaling molecules and interaction	Environmental Information Processing
HIF-1 signaling pathway	KEGG PATHWAY	ko04066	6	144	0.244252	0.863955	c1240_g1|c132900_g1|c167688_g3|c155623_g3|c155623_g2|c176494_g2	http://www.genome.jp/kegg-bin/show_pathway?ko04066/K04515%09red/K16451%09red/K14736%09red/K00844%09red	Signal transduction	Environmental Information Processing
Leishmaniasis	KEGG PATHWAY	ko05140	4	86	0.244725	0.863955	c172016_g1|c169202_g1|c204796_g1|c178880_g3	http://www.genome.jp/kegg-bin/show_pathway?ko05140/K06856%09red/K11987%09red/K04519%09red/K04011%09red	Infectious diseases: Parasitic	Human Diseases
Inflammatory bowel disease (IBD)	KEGG PATHWAY	ko05321	3	60	0.258463	0.89266	c179597_g2|c178880_g3|c179422_g4	http://www.genome.jp/kegg-bin/show_pathway?ko05321/K10785%09red/K04519%09red/K05173%09red	Immune diseases	Human Diseases
Primary bile acid biosynthesis	KEGG PATHWAY	ko00120	2	34	0.266946	0.89266	c175798_g10|c140103_g1	http://www.genome.jp/kegg-bin/show_pathway?ko00120/K00488%09red/K07430%09red	Lipid metabolism	Metabolism
Jak-STAT signaling pathway	KEGG PATHWAY	ko04630	6	149	0.267695	0.89266	c23652_g1|c167573_g2|c176831_g1|c177785_g6|c151442_g1|c179683_g4	http://www.genome.jp/kegg-bin/show_pathway?ko04630/K05140%09red/K05061%09red/K05072%09red/K05078%09red/K05081%09red/K04702%09red	Signal transduction	Environmental Information Processing
beta-Lactam resistance	KEGG PATHWAY	ko01501	1	10	0.268181	0.89266	c140480_g1	http://www.genome.jp/kegg-bin/show_pathway?ko01501/K18698%09red	Drug resistance	Human Diseases
Pathways in cancer	KEGG PATHWAY	ko05200	32	992	0.285468	0.921352	c154779_g2|c160740_g1|c179750_g2|c161543_g2|c179241_g4|c178217_g4|c113235_g1|c119826_g1|c176831_g1|c162433_g1|c180682_g5|c174609_g6|c146093_g1|c151509_g2|c147728_g1|c180852_g4|c174875_g2|c172016_g1|c229249_g1|c179428_g1|c166912_g1|c181011_g2|c178137_g4|c182003_g2|c174239_g12|c181880_g2|c173818_g1|c161191_g1|c137050_g1|c168369_g2|c177907_g1|c179980_g1	http://www.genome.jp/kegg-bin/show_pathway?ko05200/K06618%09red/K05689%09red/K02620%09red/K05092%09red/K04359%09red/K04358%09red/K01388%09red/K08774%09red/K09055%09red/K02085%09red/K11987%09red/K04273%09red/K05061%09red/K06240%09red/K06247%09red/K06226%09red/K10055%09red/K10030%09red	Cancers: Overview	Human Diseases
Sulfur relay system	KEGG PATHWAY	ko04122	1	11	0.288664	0.921352	c162273_g1	http://www.genome.jp/kegg-bin/show_pathway?ko04122/K01011%09red	Folding, sorting and degradation	Genetic Information Processing
Plant-pathogen interaction	KEGG PATHWAY	ko04626	1	11	0.288664	0.921352	c168835_g2	http://www.genome.jp/kegg-bin/show_pathway?ko04626/K00864%09red	Environmental adaptation	Organismal Systems
Amoebiasis	KEGG PATHWAY	ko05146	10	281	0.299238	0.921766	c119826_g1|c112935_g2|c161543_g2|c172210_g1|c178880_g3|c149002_g1|c179241_g4|c271240_g1|c181011_g2|c204796_g1	http://www.genome.jp/kegg-bin/show_pathway?ko05146/K06856%09red/K13963%09red/K10955%09red/K04519%09red/K01476%09red/K19720%09red/K06247%09red/K06240%09red/K10030%09red	Infectious diseases: Parasitic	Human Diseases
Non-small cell lung cancer	KEGG PATHWAY	ko05223	13	378	0.302575	0.921766	c154779_g2|c180852_g4|c177907_g1|c229249_g1|c168369_g2|c179428_g1|c180682_g5|c181880_g2|c178217_g4|c178137_g4|c182003_g2|c179980_g1|c146093_g1	http://www.genome.jp/kegg-bin/show_pathway?ko05223/K06618%09red/K08774%09red	Cancers: Specific types	Human Diseases
Regulation of actin cytoskeleton	KEGG PATHWAY	ko04810	10	282	0.302829	0.921766	c4388_g1|c160740_g1|c145563_g1|c162433_g1|c151509_g2|c162280_g1|c178187_g8|c132289_g1|c105404_g4|c47164_g1	http://www.genome.jp/kegg-bin/show_pathway?ko04810/K04409%09red/K04359%09red/K04358%09red/K02085%09red/K00907%09red/K10351%09red/K05768%09red/K05765%09red/K05753%09red/K06269%09red	Cell motility	Cellular Processes
Thyroid hormone synthesis	KEGG PATHWAY	ko04918	4	96	0.306922	0.921766	c173201_g1|c170041_g2|c170041_g3|c170041_g1	http://www.genome.jp/kegg-bin/show_pathway?ko04918/K06233%09red/K17232%09red	Endocrine system	Organismal Systems
Cyanoamino acid metabolism	KEGG PATHWAY	ko00460	1	12	0.308574	0.921766	c111819_g1	http://www.genome.jp/kegg-bin/show_pathway?ko00460/K18592%09red	Metabolism of other amino acids	Metabolism
Tuberculosis	KEGG PATHWAY	ko05152	8	224	0.324714	0.957702	c132900_g1|c166943_g1|c181680_g3|c178880_g3|c133213_g1|c169202_g1|c180849_g2|c204796_g1	http://www.genome.jp/kegg-bin/show_pathway?ko05152/K04515%09red/K06856%09red/K04519%09red/K04011%09red/K02144%09red/K06560%09red/K02154%09red/K07369%09red	Infectious diseases: Bacterial	Human Diseases
Thyroid cancer	KEGG PATHWAY	ko05216	2	40	0.329312	0.959121	c179750_g2|c173818_g1	http://www.genome.jp/kegg-bin/show_pathway?ko05216/K02620%09red/K05689%09red	Cancers: Specific types	Human Diseases
African trypanosomiasis	KEGG PATHWAY	ko05143	2	41	0.33959	0.961789	c178880_g3|c204796_g1	http://www.genome.jp/kegg-bin/show_pathway?ko05143/K06856%09red/K04519%09red	Infectious diseases: Parasitic	Human Diseases
Lysosome	KEGG PATHWAY	ko04142	6	165	0.345694	0.961789	c166943_g1|c173084_g3|c149588_g1|c168345_g1|c180849_g2|c158027_g1	http://www.genome.jp/kegg-bin/show_pathway?ko04142/K12388%09red/K01371%09red/K02144%09red/K01205%09red/K02154%09red/K12307%09red	Transport and catabolism	Cellular Processes
Pancreatic cancer	KEGG PATHWAY	ko05212	13	392	0.346679	0.961789	c154779_g2|c180852_g4|c177907_g1|c229249_g1|c168369_g2|c179428_g1|c180682_g5|c181880_g2|c178217_g4|c178137_g4|c182003_g2|c179980_g1|c146093_g1	http://www.genome.jp/kegg-bin/show_pathway?ko05212/K06618%09red/K08774%09red	Cancers: Specific types	Human Diseases
Streptomycin biosynthesis	KEGG PATHWAY	ko00521	1	14	0.34674	0.961789	c176494_g2	http://www.genome.jp/kegg-bin/show_pathway?ko00521/K00844%09red	Biosynthesis of other secondary metabolites	Metabolism
Proteasome	KEGG PATHWAY	ko03050	2	43	0.359992	0.969634	c90782_g1|c181782_g4	http://www.genome.jp/kegg-bin/show_pathway?ko03050/K02740%09red/K02741%09red	Folding, sorting and degradation	Genetic Information Processing
Viral carcinogenesis	KEGG PATHWAY	ko05203	17	530	0.364029	0.969634	c180852_g4|c177907_g1|c255707_g1|c229249_g1|c168369_g2|c179428_g1|c180682_g5|c181880_g2|c174569_g4|c132289_g1|c182132_g9|c165518_g1|c178217_g4|c178137_g4|c182003_g2|c179980_g1|c146093_g1	http://www.genome.jp/kegg-bin/show_pathway?ko05203/K06618%09red/K04183%09red/K05768%09red/K11252%09red/K06751%09red	Cancers: Overview	Human Diseases
Oxidative phosphorylation	KEGG PATHWAY	ko00190	5	137	0.365847	0.969634	c164962_g1|c49992_g1|c180849_g2|c130763_g1|c166943_g1	http://www.genome.jp/kegg-bin/show_pathway?ko00190/K02263%09red/K02154%09red/K02144%09red/K00416%09red/K02266%09red	Energy metabolism	Metabolism
Glycerolipid metabolism	KEGG PATHWAY	ko00561	6	170	0.370587	0.969634	c142312_g1|c164474_g1|c161261_g1|c165822_g1|c168835_g2|c181821_g5	http://www.genome.jp/kegg-bin/show_pathway?ko00561/K14457%09red/K13523%09red/K14458%09red/K11155%09red/K13506%09red/K00864%09red	Lipid metabolism	Metabolism
Cardiac muscle contraction	KEGG PATHWAY	ko04260	4	107	0.376832	0.969634	c164962_g1|c49992_g1|c130763_g1|c162280_g1	http://www.genome.jp/kegg-bin/show_pathway?ko04260/K02263%09red/K10351%09red/K00416%09red/K02266%09red	Circulatory system	Organismal Systems
Pentose phosphate pathway	KEGG PATHWAY	ko00030	2	45	0.380155	0.969634	c175311_g1|c183245_g1	http://www.genome.jp/kegg-bin/show_pathway?ko00030/K00036%09red/K00033%09red	Carbohydrate metabolism	Metabolism
Basal cell carcinoma	KEGG PATHWAY	ko05217	3	76	0.380944	0.969634	c162433_g1|c147728_g1|c173818_g1	http://www.genome.jp/kegg-bin/show_pathway?ko05217/K02085%09red/K02620%09red/K06226%09red	Cancers: Specific types	Human Diseases
Vascular smooth muscle contraction	KEGG PATHWAY	ko04270	6	174	0.390549	0.969634	c47936_g1|c174497_g1|c166637_g1|c173393_g2|c178187_g8|c105404_g4	http://www.genome.jp/kegg-bin/show_pathway?ko04270/K04226%09red/K16367%09red/K08447%09red/K00907%09red/K01047%09red/K06269%09red	Circulatory system	Organismal Systems
Calcium signaling pathway	KEGG PATHWAY	ko04020	9	273	0.391904	0.969634	c47936_g1|c173887_g4|c132900_g1|c149586_g2|c179422_g4|c180509_g3|c164024_g1|c178187_g8|c204796_g1	http://www.genome.jp/kegg-bin/show_pathway?ko04020/K04515%09red/K06856%09red/K10785%09red/K04226%09red/K00907%09red/K04322%09red/K09565%09red/K04160%09red/K04141%09red	Signal transduction	Environmental Information Processing
Chemokine signaling pathway	KEGG PATHWAY	ko04062	7	208	0.396282	0.969634	c119826_g1|c174569_g4|c145563_g1|c182329_g1|c127071_g2|c96738_g1|c140191_g3	http://www.genome.jp/kegg-bin/show_pathway?ko04062/K04188%09red/K04409%09red/K04191%09red/K04183%09red/K04439%09red/K07363%09red/K10030%09red	Immune system	Organismal Systems
Protein digestion and absorption	KEGG PATHWAY	ko04974	5	143	0.399154	0.969634	c67093_g1|c172210_g1|c92129_g1|c175939_g10|c162542_g1	http://www.genome.jp/kegg-bin/show_pathway?ko04974/K08780%09red/K08779%09red/K19720%09red/K01312%09red	Digestive system	Organismal Systems
Taurine and hypotaurine metabolism	KEGG PATHWAY	ko00430	2	47	0.400044	0.969634	c52628_g1|c111819_g1	http://www.genome.jp/kegg-bin/show_pathway?ko00430/K00456%09red/K18592%09red	Metabolism of other amino acids	Metabolism
Endometrial cancer	KEGG PATHWAY	ko05213	3	79	0.403667	0.969634	c179750_g2|c162433_g1|c173818_g1	http://www.genome.jp/kegg-bin/show_pathway?ko05213/K02085%09red/K02620%09red/K05689%09red	Cancers: Specific types	Human Diseases
B cell receptor signaling pathway	KEGG PATHWAY	ko04662	4	114	0.421087	0.992911	c133213_g1|c175190_g1|c204796_g1|c177643_g2	http://www.genome.jp/kegg-bin/show_pathway?ko04662/K06856%09red/K06504%09red/K06467%09red/K07369%09red	Immune system	Organismal Systems
Non-alcoholic fatty liver disease (NAFLD)	KEGG PATHWAY	ko04932	6	181	0.425417	0.992911	c119826_g1|c49992_g1|c178880_g3|c130763_g1|c164962_g1|c113235_g1	http://www.genome.jp/kegg-bin/show_pathway?ko04932/K00416%09red/K04519%09red/K09055%09red/K02263%09red/K10030%09red/K02266%09red	Endocrine and metabolic diseases	Human Diseases
Vibrio cholerae infection	KEGG PATHWAY	ko05110	3	82	0.426142	0.992911	c180849_g2|c149002_g1|c166943_g1	http://www.genome.jp/kegg-bin/show_pathway?ko05110/K10955%09red/K02154%09red/K02144%09red	Infectious diseases: Bacterial	Human Diseases
Cell cycle	KEGG PATHWAY	ko04110	14	454	0.437609	0.99901	c180852_g4|c177907_g1|c181880_g2|c229249_g1|c168369_g2|c179428_g1|c180682_g5|c164998_g1|c179980_g1|c178217_g4|c178137_g4|c182003_g2|c164998_g2|c146093_g1	http://www.genome.jp/kegg-bin/show_pathway?ko04110/K06618%09red/K06636%09red	Cell growth and death	Cellular Processes
Legionellosis	KEGG PATHWAY	ko05134	3	84	0.440959	0.99901	c169202_g1|c119826_g1|c178880_g3	http://www.genome.jp/kegg-bin/show_pathway?ko05134/K04519%09red/K04011%09red/K10030%09red	Infectious diseases: Bacterial	Human Diseases
Hepatitis C	KEGG PATHWAY	ko05160	5	153	0.454138	0.99901	c44609_g1|c185344_g1|c119826_g1|c173196_g1|c160840_g1	http://www.genome.jp/kegg-bin/show_pathway?ko05160/K14217%09red/K06087%09red/K10030%09red	Infectious diseases: Viral	Human Diseases
Gastric acid secretion	KEGG PATHWAY	ko04971	3	86	0.455626	0.99901	c188646_g1|c178187_g8|c132900_g1	http://www.genome.jp/kegg-bin/show_pathway?ko04971/K04515%09red/K00907%09red/K04920%09red	Digestive system	Organismal Systems
Sulfur metabolism	KEGG PATHWAY	ko00920	1	21	0.464488	0.99901	c162273_g1	http://www.genome.jp/kegg-bin/show_pathway?ko00920/K01011%09red	Energy metabolism	Metabolism
AGE-RAGE signaling pathway in diabetic complications	KEGG PATHWAY	ko04933	5	156	0.470386	0.99901	c172210_g1|c6198_g1|c119826_g1|c178880_g3|c167573_g2	http://www.genome.jp/kegg-bin/show_pathway?ko04933/K04519%09red/K19720%09red/K04702%09red/K03901%09red/K10030%09red	_	_
Epstein-Barr virus infection	KEGG PATHWAY	ko05169	16	536	0.478406	0.99901	c180852_g4|c177907_g1|c255707_g1|c229249_g1|c166111_g1|c179428_g1|c180682_g5|c181880_g2|c178137_g4|c168369_g2|c182132_g9|c178217_g4|c204796_g1|c182003_g2|c179980_g1|c146093_g1	http://www.genome.jp/kegg-bin/show_pathway?ko05169/K06618%09red/K06856%09red/K06468%09red/K06751%09red	Infectious diseases: Viral	Human Diseases
Serotonergic synapse	KEGG PATHWAY	ko04726	5	159	0.486478	0.99901	c163026_g1|c172016_g1|c177302_g3|c164401_g2|c173887_g4	http://www.genome.jp/kegg-bin/show_pathway?ko04726/K04160%09red/K07414%09red/K11987%09red/K00461%09red	Nervous system	Organismal Systems
Chagas disease (American trypanosomiasis)	KEGG PATHWAY	ko05142	5	159	0.486478	0.99901	c178880_g3|c119826_g1|c179422_g4|c178354_g4|c168011_g2	http://www.genome.jp/kegg-bin/show_pathway?ko05142/K06453%09red/K10785%09red/K04519%09red/K01283%09red/K10030%09red	Infectious diseases: Parasitic	Human Diseases
Cysteine and methionine metabolism	KEGG PATHWAY	ko00270	2	57	0.494427	0.99901	c52628_g1|c162273_g1	http://www.genome.jp/kegg-bin/show_pathway?ko00270/K01011%09red/K00456%09red	Amino acid metabolism	Metabolism
Chronic myeloid leukemia	KEGG PATHWAY	ko05220	12	404	0.498151	0.99901	c180852_g4|c177907_g1|c229249_g1|c168369_g2|c179428_g1|c180682_g5|c181880_g2|c178217_g4|c178137_g4|c182003_g2|c179980_g1|c146093_g1	http://www.genome.jp/kegg-bin/show_pathway?ko05220/K06618%09red	Cancers: Specific types	Human Diseases
Small cell lung cancer	KEGG PATHWAY	ko05222	16	544	0.501587	0.99901	c172016_g1|c180852_g4|c177907_g1|c229249_g1|c178137_g4|c179428_g1|c180682_g5|c181880_g2|c168369_g2|c179241_g4|c181011_g2|c178217_g4|c161543_g2|c182003_g2|c179980_g1|c146093_g1	http://www.genome.jp/kegg-bin/show_pathway?ko05222/K06618%09red/K06247%09red/K11987%09red/K06240%09red	Cancers: Specific types	Human Diseases
Tight junction	KEGG PATHWAY	ko04530	6	197	0.503599	0.99901	c44609_g1|c169582_g1|c168866_g3|c173196_g1|c160840_g1|c162280_g1	http://www.genome.jp/kegg-bin/show_pathway?ko04530/K06089%09red/K06786%09red/K10351%09red/K06087%09red	Cell communication	Cellular Processes
Parkinson's disease	KEGG PATHWAY	ko05012	4	130	0.518584	0.99901	c164962_g1|c180509_g3|c49992_g1|c130763_g1	http://www.genome.jp/kegg-bin/show_pathway?ko05012/K02263%09red/K00416%09red/K09565%09red/K02266%09red	Neurodegenerative diseases	Human Diseases
Central carbon metabolism in cancer	KEGG PATHWAY	ko05230	3	95	0.519417	0.99901	c176494_g2|c175311_g1|c161191_g1	http://www.genome.jp/kegg-bin/show_pathway?ko05230/K00036%09red/K05092%09red/K00844%09red	_	_
Other glycan degradation	KEGG PATHWAY	ko00511	1	25	0.521989	0.99901	c164521_g1	http://www.genome.jp/kegg-bin/show_pathway?ko00511/K14459%09red	Glycan biosynthesis and metabolism	Metabolism
Arrhythmogenic right ventricular cardiomyopathy (ARVC)	KEGG PATHWAY	ko05412	4	132	0.530245	0.99901	c163887_g1|c173818_g1|c12639_g1|c161443_g1	http://www.genome.jp/kegg-bin/show_pathway?ko05412/K12642%09red/K02620%09red/K10381%09red/K07601%09red	Cardiovascular diseases	Human Diseases
Proximal tubule bicarbonate reclamation	KEGG PATHWAY	ko04964	1	26	0.535373	0.99901	c173771_g1	http://www.genome.jp/kegg-bin/show_pathway?ko04964/K18246%09red	Excretory system	Organismal Systems
Starch and sucrose metabolism	KEGG PATHWAY	ko00500	2	63	0.546352	0.99901	c176494_g2|c180823_g4	http://www.genome.jp/kegg-bin/show_pathway?ko00500/K01196%09red/K00844%09red	Carbohydrate metabolism	Metabolism
Adherens junction	KEGG PATHWAY	ko04520	4	136	0.55314	0.99901	c145329_g1|c179750_g2|c173818_g1|c47164_g1	http://www.genome.jp/kegg-bin/show_pathway?ko04520/K02620%09red/K05689%09red/K06084%09red/K05753%09red	Cell communication	Cellular Processes
HTLV-I infection	KEGG PATHWAY	ko05166	18	633	0.553946	0.99901	c180852_g4|c177907_g1|c160740_g1|c255707_g1|c229249_g1|c168369_g2|c162433_g1|c179422_g4|c180682_g5|c181880_g2|c179428_g1|c182132_g9|c178769_g7|c178217_g4|c178137_g4|c182003_g2|c179980_g1|c146093_g1	http://www.genome.jp/kegg-bin/show_pathway?ko05166/K06751%09red/K06618%09red/K10785%09red/K04359%09red/K02085%09red/K05856%09red	Infectious diseases: Viral	Human Diseases
TNF signaling pathway	KEGG PATHWAY	ko04668	4	138	0.564363	0.99901	c172016_g1|c178880_g3|c179597_g2|c165480_g2	http://www.genome.jp/kegg-bin/show_pathway?ko04668/K01394%09red/K11987%09red/K04519%09red/K05173%09red	Signal transduction	Environmental Information Processing
Phospholipase D signaling pathway	KEGG PATHWAY	ko04072	7	248	0.573124	0.99901	c47936_g1|c142312_g1|c119826_g1|c160740_g1|c174239_g12|c174609_g6|c204796_g1	http://www.genome.jp/kegg-bin/show_pathway?ko04072/K06856%09red/K04226%09red/K13523%09red/K04359%09red/K04273%09red/K10030%09red	_	_
Collecting duct acid secretion	KEGG PATHWAY	ko04966	1	29	0.573321	0.99901	c166943_g1	http://www.genome.jp/kegg-bin/show_pathway?ko04966/K02154%09red	Excretory system	Organismal Systems
Glycosaminoglycan biosynthesis - keratan sulfate	KEGG PATHWAY	ko00533	1	31	0.596883	0.99901	c91298_g1	http://www.genome.jp/kegg-bin/show_pathway?ko00533/K09671%09red	Glycan biosynthesis and metabolism	Metabolism
Fatty acid metabolism	KEGG PATHWAY	ko01212	2	70	0.602059	0.99901	c68530_g1|c36078_g1	http://www.genome.jp/kegg-bin/show_pathway?ko01212/K10226%09red/K10203%09red	Global and overview maps	Metabolism
Osteoclast differentiation	KEGG PATHWAY	ko04380	4	149	0.62318	0.99901	c178880_g3|c178769_g7|c174558_g1|c149588_g1	http://www.genome.jp/kegg-bin/show_pathway?ko04380/K05856%09red/K04519%09red/K05147%09red/K01371%09red	Development	Organismal Systems
Hepatitis B	KEGG PATHWAY	ko05161	13	483	0.633365	0.99901	c119826_g1|c177907_g1|c181880_g2|c229249_g1|c168369_g2|c179428_g1|c180852_g4|c180682_g5|c178217_g4|c178137_g4|c182003_g2|c179980_g1|c146093_g1	http://www.genome.jp/kegg-bin/show_pathway?ko05161/K06618%09red/K10030%09red	Infectious diseases: Viral	Human Diseases
Glycerophospholipid metabolism	KEGG PATHWAY	ko00564	3	113	0.633578	0.99901	c142312_g1|c166637_g1|c165822_g1	http://www.genome.jp/kegg-bin/show_pathway?ko00564/K01047%09red/K13506%09red/K13523%09red	Lipid metabolism	Metabolism
Phototransduction - fly	KEGG PATHWAY	ko04745	1	35	0.640178	0.99901	c132900_g1	http://www.genome.jp/kegg-bin/show_pathway?ko04745/K04515%09red	Sensory system	Organismal Systems
MAPK signaling pathway - yeast	KEGG PATHWAY	ko04011	1	35	0.640178	0.99901	c145563_g1	http://www.genome.jp/kegg-bin/show_pathway?ko04011/K04409%09red	Signal transduction	Environmental Information Processing
2-Oxocarboxylic acid metabolism	KEGG PATHWAY	ko01210	1	37	0.660051	0.99901	c175780_g1	http://www.genome.jp/kegg-bin/show_pathway?ko01210/K14677%09red	Global and overview maps	Metabolism
Carbon fixation in photosynthetic organisms	KEGG PATHWAY	ko00710	1	37	0.660051	0.99901	c85606_g1	http://www.genome.jp/kegg-bin/show_pathway?ko00710/K00029%09red	Energy metabolism	Metabolism
Other types of O-glycan biosynthesis	KEGG PATHWAY	ko00514	1	38	0.669572	0.99901	c131669_g1	http://www.genome.jp/kegg-bin/show_pathway?ko00514/K10157%09red	Glycan biosynthesis and metabolism	Metabolism
Vitamin digestion and absorption	KEGG PATHWAY	ko04977	1	39	0.678827	0.99901	c180295_g1	http://www.genome.jp/kegg-bin/show_pathway?ko04977/K14615%09red	Digestive system	Organismal Systems
Wnt signaling pathway	KEGG PATHWAY	ko04310	4	161	0.681309	0.99901	c182359_g1|c162433_g1|c132900_g1|c173818_g1	http://www.genome.jp/kegg-bin/show_pathway?ko04310/K04515%09red/K02085%09red/K02620%09red/K04512%09red	Signal transduction	Environmental Information Processing
Alzheimer's disease	KEGG PATHWAY	ko05010	5	200	0.682321	0.99901	c164962_g1|c178880_g3|c49992_g1|c130763_g1|c135635_g1	http://www.genome.jp/kegg-bin/show_pathway?ko05010/K04519%09red/K02263%09red/K04524%09red/K00416%09red/K02266%09red	Neurodegenerative diseases	Human Diseases
Galactose metabolism	KEGG PATHWAY	ko00052	1	40	0.687823	0.99901	c176494_g2	http://www.genome.jp/kegg-bin/show_pathway?ko00052/K00844%09red	Carbohydrate metabolism	Metabolism
Inflammatory mediator regulation of TRP channels	KEGG PATHWAY	ko04750	3	123	0.68827	0.99901	c178880_g3|c132900_g1|c105404_g4	http://www.genome.jp/kegg-bin/show_pathway?ko04750/K04515%09red/K04519%09red/K06269%09red	Sensory system	Organismal Systems
Regulation of lipolysis in adipocytes	KEGG PATHWAY	ko04923	2	83	0.691459	0.99901	c172016_g1|c164024_g1	http://www.genome.jp/kegg-bin/show_pathway?ko04923/K11987%09red/K04141%09red	_	_
Endocytosis	KEGG PATHWAY	ko04144	9	357	0.698193	0.99901	c151212_g1|c168585_g3|c182132_g9|c93509_g2|c114007_g1|c164024_g1|c162523_g1|c255707_g1|c140191_g3	http://www.genome.jp/kegg-bin/show_pathway?ko04144/K06751%09red/K11247%09red/K12958%09red/K04439%09red/K13712%09red/K04141%09red/K12469%09red	Transport and catabolism	Cellular Processes
Hippo signaling pathway	KEGG PATHWAY	ko04390	5	204	0.69847	0.99901	c179750_g2|c162433_g1|c105404_g4|c173818_g1|c170614_g1	http://www.genome.jp/kegg-bin/show_pathway?ko04390/K02085%09red/K02620%09red/K05689%09red/K06269%09red/K16685%09red	Signal transduction	Environmental Information Processing
Toll-like receptor signaling pathway	KEGG PATHWAY	ko04620	3	126	0.703431	0.99901	c178880_g3|c119826_g1|c149588_g1	http://www.genome.jp/kegg-bin/show_pathway?ko04620/K01371%09red/K04519%09red/K10030%09red	Immune system	Organismal Systems
Salmonella infection	KEGG PATHWAY	ko05132	3	128	0.713222	0.99901	c178880_g3|c119826_g1|c47164_g1	http://www.genome.jp/kegg-bin/show_pathway?ko05132/K05753%09red/K04519%09red/K10030%09red	Infectious diseases: Bacterial	Human Diseases
Biosynthesis of amino acids	KEGG PATHWAY	ko01230	3	128	0.713222	0.99901	c271240_g1|c175780_g1|c93517_g1	http://www.genome.jp/kegg-bin/show_pathway?ko01230/K14677%09red/K01476%09red/K01940%09red	Global and overview maps	Metabolism
Ether lipid metabolism	KEGG PATHWAY	ko00565	1	43	0.713329	0.99901	c166637_g1	http://www.genome.jp/kegg-bin/show_pathway?ko00565/K01047%09red	Lipid metabolism	Metabolism
Carbon metabolism	KEGG PATHWAY	ko01200	4	169	0.716406	0.99901	c176494_g2|c175311_g1|c85606_g1|c183245_g1	http://www.genome.jp/kegg-bin/show_pathway?ko01200/K00036%09red/K00029%09red/K00033%09red/K00844%09red	Global and overview maps	Metabolism
MAPK signaling pathway	KEGG PATHWAY	ko04010	9	364	0.718911	0.99901	c138202_g1|c160740_g1|c138202_g2|c145563_g1|c162947_g2|c151509_g2|c178880_g3|c141260_g1|c140191_g3	http://www.genome.jp/kegg-bin/show_pathway?ko04010/K04409%09red/K04407%09red/K04359%09red/K04358%09red/K04519%09red/K04439%09red/K04459%09red	Signal transduction	Environmental Information Processing
Adrenergic signaling in cardiomyocytes	KEGG PATHWAY	ko04261	6	249	0.720794	0.99901	c132900_g1|c164024_g1|c178137_g2|c182196_g2|c105404_g4|c162280_g1	http://www.genome.jp/kegg-bin/show_pathway?ko04261/K04515%09red/K11584%09red/K10351%09red/K06269%09red/K04141%09red	Circulatory system	Organismal Systems
Dopaminergic synapse	KEGG PATHWAY	ko04728	5	212	0.729039	0.99901	c178137_g2|c182196_g2|c132900_g1|c157207_g1|c105404_g4	http://www.genome.jp/kegg-bin/show_pathway?ko04728/K04515%09red/K11584%09red/K06269%09red/K04147%09red	Nervous system	Organismal Systems
Various types of N-glycan biosynthesis	KEGG PATHWAY	ko00513	1	45	0.729165	0.99901	c164521_g1	http://www.genome.jp/kegg-bin/show_pathway?ko00513/K14459%09red	Glycan biosynthesis and metabolism	Metabolism
Taste transduction	KEGG PATHWAY	ko04742	1	46	0.736752	0.99901	c153702_g1	http://www.genome.jp/kegg-bin/show_pathway?ko04742/K04885%09red	Sensory system	Organismal Systems
Bacterial invasion of epithelial cells	KEGG PATHWAY	ko05100	4	175	0.740804	0.99901	c162523_g1|c179750_g2|c114007_g1|c47164_g1	http://www.genome.jp/kegg-bin/show_pathway?ko05100/K05689%09red/K05753%09red/K12958%09red	Infectious diseases: Bacterial	Human Diseases
Fc gamma R-mediated phagocytosis	KEGG PATHWAY	ko04666	6	255	0.741016	0.99901	c4388_g1|c145563_g1|c170408_g1|c47164_g1|c204796_g1|c132289_g1	http://www.genome.jp/kegg-bin/show_pathway?ko04666/K06856%09red/K04409%09red/K07362%09red/K05765%09red/K05753%09red/K05768%09red	Immune system	Organismal Systems
Fc epsilon RI signaling pathway	KEGG PATHWAY	ko04664	2	92	0.743138	0.99901	c170408_g1|c204796_g1	http://www.genome.jp/kegg-bin/show_pathway?ko04664/K06856%09red/K07362%09red	Immune system	Organismal Systems
mRNA surveillance pathway	KEGG PATHWAY	ko03015	3	135	0.745522	0.99901	c178137_g2|c182196_g2|c105404_g4	http://www.genome.jp/kegg-bin/show_pathway?ko03015/K11584%09red/K06269%09red	Translation	Genetic Information Processing
Synaptic vesicle cycle	KEGG PATHWAY	ko04721	2	93	0.748397	0.99901	c180849_g2|c166943_g1	http://www.genome.jp/kegg-bin/show_pathway?ko04721/K02154%09red/K02144%09red	Nervous system	Organismal Systems
Fructose and mannose metabolism	KEGG PATHWAY	ko00051	1	48	0.751295	0.99901	c176494_g2	http://www.genome.jp/kegg-bin/show_pathway?ko00051/K00844%09red	Carbohydrate metabolism	Metabolism
Tryptophan metabolism	KEGG PATHWAY	ko00380	1	48	0.751295	0.99901	c113785_g1	http://www.genome.jp/kegg-bin/show_pathway?ko00380/K07408%09red	Amino acid metabolism	Metabolism
Long-term potentiation	KEGG PATHWAY	ko04720	2	94	0.753564	0.99901	c132900_g1|c105404_g4	http://www.genome.jp/kegg-bin/show_pathway?ko04720/K04515%09red/K06269%09red	Nervous system	Organismal Systems
Prolactin signaling pathway	KEGG PATHWAY	ko04917	2	94	0.753564	0.99901	c23652_g1|c174558_g1	http://www.genome.jp/kegg-bin/show_pathway?ko04917/K05081%09red/K05147%09red	Endocrine system	Organismal Systems
Pyrimidine metabolism	KEGG PATHWAY	ko00240	3	139	0.762637	0.99901	c182122_g2|c183001_g1|c163217_g6	http://www.genome.jp/kegg-bin/show_pathway?ko00240/K00758%09red/K00757%09red/K01489%09red	Nucleotide metabolism	Metabolism
Colorectal cancer	KEGG PATHWAY	ko05210	2	96	0.763622	0.99901	c162433_g1|c173818_g1	http://www.genome.jp/kegg-bin/show_pathway?ko05210/K02085%09red/K02620%09red	Cancers: Specific types	Human Diseases
Glycosphingolipid biosynthesis - lacto and neolacto series	KEGG PATHWAY	ko00601	1	50	0.765035	0.99901	c169560_g1	http://www.genome.jp/kegg-bin/show_pathway?ko00601/K07971%09red	Glycan biosynthesis and metabolism	Metabolism
Fat digestion and absorption	KEGG PATHWAY	ko04975	3	140	0.766766	0.99901	c161261_g1|c164474_g1|c166637_g1	http://www.genome.jp/kegg-bin/show_pathway?ko04975/K11155%09red/K01047%09red/K14457%09red	Digestive system	Organismal Systems
Amphetamine addiction	KEGG PATHWAY	ko05031	2	97	0.768516	0.99901	c132900_g1|c105404_g4	http://www.genome.jp/kegg-bin/show_pathway?ko05031/K04515%09red/K06269%09red	Substance dependence	Human Diseases
Cell cycle - yeast	KEGG PATHWAY	ko04111	2	99	0.77804	0.99901	c164998_g1|c164998_g2	http://www.genome.jp/kegg-bin/show_pathway?ko04111/K06636%09red	Cell growth and death	Cellular Processes
Alcoholism	KEGG PATHWAY	ko05034	3	144	0.782702	0.99901	c165518_g1|c78776_g1|c105404_g4	http://www.genome.jp/kegg-bin/show_pathway?ko05034/K06269%09red/K11251%09red/K11252%09red	Substance dependence	Human Diseases
MicroRNAs in cancer	KEGG PATHWAY	ko05206	5	230	0.789449	0.99901	c172016_g1|c162433_g1|c169342_g3|c167573_g2|c160740_g1	http://www.genome.jp/kegg-bin/show_pathway?ko05206/K02085%09red/K04359%09red/K11987%09red/K04702%09red/K15379%09red	Cancers: Overview	Human Diseases
Toxoplasmosis	KEGG PATHWAY	ko05145	6	271	0.789732	0.99901	c163026_g1|c164401_g2|c161543_g2|c180509_g3|c179241_g4|c181011_g2	http://www.genome.jp/kegg-bin/show_pathway?ko05145/K06247%09red/K00461%09red/K09565%09red/K06240%09red	Infectious diseases: Parasitic	Human Diseases
Cytosolic DNA-sensing pathway	KEGG PATHWAY	ko04623	1	54	0.790283	0.99901	c178880_g3	http://www.genome.jp/kegg-bin/show_pathway?ko04623/K04519%09red	Immune system	Organismal Systems
Glycine, serine and threonine metabolism	KEGG PATHWAY	ko00260	1	54	0.790283	0.99901	c118602_g1	http://www.genome.jp/kegg-bin/show_pathway?ko00260/K15789%09red	Amino acid metabolism	Metabolism
Peroxisome	KEGG PATHWAY	ko04146	2	102	0.791682	0.99901	c181115_g1|c96181_g2	http://www.genome.jp/kegg-bin/show_pathway?ko04146/K11187%09red/K11147%09red	Transport and catabolism	Cellular Processes
Renin secretion	KEGG PATHWAY	ko04924	2	103	0.796062	0.99901	c164024_g1|c178354_g4	http://www.genome.jp/kegg-bin/show_pathway?ko04924/K01283%09red/K04141%09red	_	_
Choline metabolism in cancer	KEGG PATHWAY	ko05231	3	149	0.801346	0.99901	c161945_g1|c160740_g1|c47164_g1	http://www.genome.jp/kegg-bin/show_pathway?ko05231/K15377%09red/K04359%09red/K05753%09red	_	_
Apoptosis	KEGG PATHWAY	ko04210	2	108	0.816759	0.99901	c178880_g3|c165965_g1	http://www.genome.jp/kegg-bin/show_pathway?ko04210/K04722%09red/K04519%09red	Cell growth and death	Cellular Processes
Shigellosis	KEGG PATHWAY	ko05131	2	108	0.816759	0.99901	c119826_g1|c47164_g1	http://www.genome.jp/kegg-bin/show_pathway?ko05131/K05753%09red/K10030%09red	Infectious diseases: Bacterial	Human Diseases
Carbohydrate digestion and absorption	KEGG PATHWAY	ko04973	1	59	0.818065	0.99901	c176494_g2	http://www.genome.jp/kegg-bin/show_pathway?ko04973/K00844%09red	Digestive system	Organismal Systems
Fanconi anemia pathway	KEGG PATHWAY	ko03460	1	60	0.823163	0.99901	c135953_g1	http://www.genome.jp/kegg-bin/show_pathway?ko03460/K10891%09red	Replication and repair	Genetic Information Processing
Oxytocin signaling pathway	KEGG PATHWAY	ko04921	5	242	0.823527	0.99901	c172016_g1|c178187_g8|c167168_g1|c132900_g1|c105404_g4	http://www.genome.jp/kegg-bin/show_pathway?ko04921/K04515%09red/K08292%09red/K11987%09red/K06269%09red/K00907%09red	Endocrine system	Organismal Systems
Dilated cardiomyopathy	KEGG PATHWAY	ko05414	3	157	0.828371	0.99901	c204796_g1|c164024_g1|c162280_g1	http://www.genome.jp/kegg-bin/show_pathway?ko05414/K06856%09red/K10351%09red/K04141%09red	Cardiovascular diseases	Human Diseases
Focal adhesion	KEGG PATHWAY	ko04510	10	450	0.830835	0.99901	c114007_g1|c160740_g1|c145563_g1|c161543_g2|c179241_g4|c181011_g2|c178187_g8|c162523_g1|c105404_g4|c162280_g1	http://www.genome.jp/kegg-bin/show_pathway?ko04510/K12958%09red/K04409%09red/K04359%09red/K00907%09red/K10351%09red/K06247%09red/K06269%09red/K06240%09red	Cell communication	Cellular Processes
Sphingolipid metabolism	KEGG PATHWAY	ko00600	1	62	0.832936	0.99901	c163084_g1	http://www.genome.jp/kegg-bin/show_pathway?ko00600/K04710%09red	Lipid metabolism	Metabolism
Arginine and proline metabolism	KEGG PATHWAY	ko00330	1	64	0.842169	0.99901	c271240_g1	http://www.genome.jp/kegg-bin/show_pathway?ko00330/K01476%09red	Amino acid metabolism	Metabolism
Ras signaling pathway	KEGG PATHWAY	ko04014	7	334	0.84312	0.99901	c113030_g1|c160740_g1|c145563_g1|c179422_g4|c151509_g2|c170408_g1|c166637_g1	http://www.genome.jp/kegg-bin/show_pathway?ko04014/K10785%09red/K04409%09red/K04359%09red/K04358%09red/K01047%09red/K07362%09red/K07360%09red	Signal transduction	Environmental Information Processing
Melanogenesis	KEGG PATHWAY	ko04916	2	117	0.849317	0.99901	c132900_g1|c173818_g1	http://www.genome.jp/kegg-bin/show_pathway?ko04916/K04515%09red/K02620%09red	Endocrine system	Organismal Systems
Pyruvate metabolism	KEGG PATHWAY	ko00620	1	66	0.850892	0.99901	c85606_g1	http://www.genome.jp/kegg-bin/show_pathway?ko00620/K00029%09red	Carbohydrate metabolism	Metabolism
ErbB signaling pathway	KEGG PATHWAY	ko04012	3	166	0.854946	0.99901	c145563_g1|c154779_g2|c132900_g1	http://www.genome.jp/kegg-bin/show_pathway?ko04012/K04515%09red/K08774%09red/K04409%09red	Signal transduction	Environmental Information Processing
Gap junction	KEGG PATHWAY	ko04540	2	119	0.855798	0.99901	c164024_g1|c160740_g1	http://www.genome.jp/kegg-bin/show_pathway?ko04540/K04359%09red/K04141%09red	Cell communication	Cellular Processes
Proteoglycans in cancer	KEGG PATHWAY	ko05205	7	341	0.857251	0.99901	c132900_g1|c145563_g1|c114007_g1|c147728_g1|c162523_g1|c166692_g2|c105404_g4	http://www.genome.jp/kegg-bin/show_pathway?ko05205/K04515%09red/K04409%09red/K12958%09red/K13769%09red/K06269%09red/K06226%09red	Cancers: Overview	Human Diseases
cAMP signaling pathway	KEGG PATHWAY	ko04024	6	299	0.857671	0.99901	c173887_g4|c132900_g1|c145563_g1|c170361_g4|c164024_g1|c105404_g4	http://www.genome.jp/kegg-bin/show_pathway?ko04024/K04515%09red/K04409%09red/K04160%09red/K10042%09red/K06269%09red/K04141%09red	_	_
RIG-I-like receptor signaling pathway	KEGG PATHWAY	ko04622	1	68	0.859134	0.99901	c119826_g1	http://www.genome.jp/kegg-bin/show_pathway?ko04622/K10030%09red	Immune system	Organismal Systems
Hippo signaling pathway - fly	KEGG PATHWAY	ko04391	2	121	0.862023	0.99901	c161611_g3|c170614_g1	http://www.genome.jp/kegg-bin/show_pathway?ko04391/K16676%09red/K16685%09red	Signal transduction	Environmental Information Processing
PI3K-Akt signaling pathway	KEGG PATHWAY	ko04151	13	597	0.873851	0.99901	c174239_g12|c23652_g1|c160740_g1|c151509_g2|c182196_g2|c176831_g1|c174609_g6|c161543_g2|c177785_g6|c179241_g4|c181011_g2|c178137_g2|c204796_g1	http://www.genome.jp/kegg-bin/show_pathway?ko04151/K06856%09red/K05072%09red/K04359%09red/K04358%09red/K05081%09red/K04273%09red/K05061%09red/K06247%09red/K11584%09red/K06240%09red	Signal transduction	Environmental Information Processing
Amino sugar and nucleotide sugar metabolism	KEGG PATHWAY	ko00520	1	72	0.874277	0.99901	c176494_g2	http://www.genome.jp/kegg-bin/show_pathway?ko00520/K00844%09red	Carbohydrate metabolism	Metabolism
Type II diabetes mellitus	KEGG PATHWAY	ko04930	1	74	0.881227	0.99901	c176494_g2	http://www.genome.jp/kegg-bin/show_pathway?ko04930/K00844%09red	Endocrine and metabolic diseases	Human Diseases
Bile secretion	KEGG PATHWAY	ko04976	1	76	0.887793	0.99901	c139460_g1	http://www.genome.jp/kegg-bin/show_pathway?ko04976/K05681%09red	Digestive system	Organismal Systems
GnRH signaling pathway	KEGG PATHWAY	ko04912	2	132	0.892061	0.99901	c112805_g1|c132900_g1	http://www.genome.jp/kegg-bin/show_pathway?ko04912/K04515%09red/K04280%09red	Endocrine system	Organismal Systems
Huntington's disease	KEGG PATHWAY	ko05016	5	277	0.898077	0.99901	c164962_g1|c180509_g3|c49992_g1|c164323_g1|c130763_g1	http://www.genome.jp/kegg-bin/show_pathway?ko05016/K00416%09red/K02263%09red/K10408%09red/K09565%09red/K02266%09red	Neurodegenerative diseases	Human Diseases
Hypertrophic cardiomyopathy (HCM)	KEGG PATHWAY	ko05410	2	136	0.90139	0.99901	c178354_g4|c162280_g1	http://www.genome.jp/kegg-bin/show_pathway?ko05410/K01283%09red/K10351%09red	Cardiovascular diseases	Human Diseases
p53 signaling pathway	KEGG PATHWAY	ko04115	1	81	0.902665	0.99901	c90074_g3	http://www.genome.jp/kegg-bin/show_pathway?ko04115/K10136%09red	Cell growth and death	Cellular Processes
Alanine, aspartate and glutamate metabolism	KEGG PATHWAY	ko00250	1	86	0.915568	0.99901	c93517_g1	http://www.genome.jp/kegg-bin/show_pathway?ko00250/K01940%09red	Amino acid metabolism	Metabolism
Sphingolipid signaling pathway	KEGG PATHWAY	ko04071	3	196	0.919239	0.99901	c163084_g1|c178137_g2|c182196_g2	http://www.genome.jp/kegg-bin/show_pathway?ko04071/K04710%09red/K11584%09red	_	_
AMPK signaling pathway	KEGG PATHWAY	ko04152	3	197	0.920847	0.99901	c167168_g1|c178137_g2|c182196_g2	http://www.genome.jp/kegg-bin/show_pathway?ko04152/K11584%09red/K08292%09red	Signal transduction	Environmental Information Processing
Pathogenic Escherichia coli infection	KEGG PATHWAY	ko05130	1	90	0.924648	0.99901	c179750_g2	http://www.genome.jp/kegg-bin/show_pathway?ko05130/K05689%09red	Infectious diseases: Bacterial	Human Diseases
VEGF signaling pathway	KEGG PATHWAY	ko04370	1	90	0.924648	0.99901	c172016_g1	http://www.genome.jp/kegg-bin/show_pathway?ko04370/K11987%09red	Signal transduction	Environmental Information Processing
Retrograde endocannabinoid signaling	KEGG PATHWAY	ko04723	2	149	0.926759	0.99901	c172016_g1|c105569_g1	http://www.genome.jp/kegg-bin/show_pathway?ko04723/K15528%09red/K11987%09red	Nervous system	Organismal Systems
cGMP-PKG signaling pathway	KEGG PATHWAY	ko04022	4	251	0.928446	0.99901	c178187_g8|c164024_g1|c180509_g3|c105404_g4	http://www.genome.jp/kegg-bin/show_pathway?ko04022/K00907%09red/K06269%09red/K09565%09red/K04141%09red	Signal transduction	Environmental Information Processing
Renal cell carcinoma	KEGG PATHWAY	ko05211	2	155	0.936265	0.99901	c145563_g1|c154779_g2	http://www.genome.jp/kegg-bin/show_pathway?ko05211/K08774%09red/K04409%09red	Cancers: Specific types	Human Diseases
Glycolysis / Gluconeogenesis	KEGG PATHWAY	ko00010	1	96	0.936472	0.99901	c176494_g2	http://www.genome.jp/kegg-bin/show_pathway?ko00010/K00844%09red	Carbohydrate metabolism	Metabolism
Spliceosome	KEGG PATHWAY	ko03040	2	158	0.940567	0.99901	c87647_g1|c133755_g2	http://www.genome.jp/kegg-bin/show_pathway?ko03040/K12896%09red/K12874%09red	Transcription	Genetic Information Processing
Insulin signaling pathway	KEGG PATHWAY	ko04910	2	165	0.949557	0.99901	c176494_g2|c105404_g4	http://www.genome.jp/kegg-bin/show_pathway?ko04910/K06269%09red/K00844%09red	Endocrine system	Organismal Systems
Ubiquitin mediated proteolysis	KEGG PATHWAY	ko04120	2	167	0.951877	0.99901	c137683_g1|c185623_g1	http://www.genome.jp/kegg-bin/show_pathway?ko04120/K10582%09red/K10099%09red	Folding, sorting and degradation	Genetic Information Processing
Rap1 signaling pathway	KEGG PATHWAY	ko04015	6	373	0.955505	0.99901	c160740_g1|c151509_g2|c179750_g2|c179422_g4|c177385_g2|c170408_g1	http://www.genome.jp/kegg-bin/show_pathway?ko04015/K05689%09red/K10785%09red/K04359%09red/K04358%09red/K17700%09red/K07362%09red	Signal transduction	Environmental Information Processing
TGF-beta signaling pathway	KEGG PATHWAY	ko04350	1	109	0.956116	0.99901	c157132_g1	http://www.genome.jp/kegg-bin/show_pathway?ko04350/K04657%09red	Signal transduction	Environmental Information Processing
Inositol phosphate metabolism	KEGG PATHWAY	ko00562	1	113	0.960838	0.99901	c168585_g3	http://www.genome.jp/kegg-bin/show_pathway?ko00562/K13712%09red	Carbohydrate metabolism	Metabolism
Insulin secretion	KEGG PATHWAY	ko04911	1	120	0.967913	0.99901	c132900_g1	http://www.genome.jp/kegg-bin/show_pathway?ko04911/K04515%09red	Endocrine system	Organismal Systems
Morphine addiction	KEGG PATHWAY	ko05032	1	120	0.967913	0.99901	c140191_g3	http://www.genome.jp/kegg-bin/show_pathway?ko05032/K04439%09red	Substance dependence	Human Diseases
Glucagon signaling pathway	KEGG PATHWAY	ko04922	1	122	0.969689	0.99901	c132900_g1	http://www.genome.jp/kegg-bin/show_pathway?ko04922/K04515%09red	_	_
Aldosterone synthesis and secretion	KEGG PATHWAY	ko04925	1	125	0.972171	0.99901	c132900_g1	http://www.genome.jp/kegg-bin/show_pathway?ko04925/K04515%09red	_	_
Platelet activation	KEGG PATHWAY	ko04611	3	248	0.972754	0.99901	c172210_g1|c178187_g8|c105404_g4	http://www.genome.jp/kegg-bin/show_pathway?ko04611/K19720%09red/K06269%09red/K00907%09red	Immune system	Organismal Systems
ECM-receptor interaction	KEGG PATHWAY	ko04512	3	258	0.978074	0.99901	c181011_g2|c179241_g4|c161543_g2	http://www.genome.jp/kegg-bin/show_pathway?ko04512/K06247%09red/K06240%09red	Signaling molecules and interaction	Environmental Information Processing
Estrogen signaling pathway	KEGG PATHWAY	ko04915	1	138	0.980781	0.99901	c161402_g1	http://www.genome.jp/kegg-bin/show_pathway?ko04915/K09571%09red	Endocrine system	Organismal Systems
FoxO signaling pathway	KEGG PATHWAY	ko04068	4	326	0.983445	0.99901	c180233_g2|c125010_g1|c154714_g2|c177785_g6	http://www.genome.jp/kegg-bin/show_pathway?ko04068/K10988%09red/K11431%09red/K10628%09red/K05072%09red	Signal transduction	Environmental Information Processing
Neurotrophin signaling pathway	KEGG PATHWAY	ko04722	2	212	0.983702	0.99901	c132900_g1|c158027_g1	http://www.genome.jp/kegg-bin/show_pathway?ko04722/K04515%09red/K12388%09red	Nervous system	Organismal Systems
Circadian entrainment	KEGG PATHWAY	ko04713	1	145	0.984255	0.99901	c132900_g1	http://www.genome.jp/kegg-bin/show_pathway?ko04713/K04515%09red	Environmental adaptation	Organismal Systems
Insulin resistance	KEGG PATHWAY	ko04931	1	148	0.985545	0.99901	c105404_g4	http://www.genome.jp/kegg-bin/show_pathway?ko04931/K06269%09red	_	_
Cholinergic synapse	KEGG PATHWAY	ko04725	1	152	0.987102	0.99901	c132900_g1	http://www.genome.jp/kegg-bin/show_pathway?ko04725/K04515%09red	Nervous system	Organismal Systems
Protein processing in endoplasmic reticulum	KEGG PATHWAY	ko04141	1	177	0.993675	0.99901	c137683_g1	http://www.genome.jp/kegg-bin/show_pathway?ko04141/K10099%09red	Folding, sorting and degradation	Genetic Information Processing
Signaling pathways regulating pluripotency of stem cells	KEGG PATHWAY	ko04550	1	186	0.995106	0.99901	c162433_g1	http://www.genome.jp/kegg-bin/show_pathway?ko04550/K02085%09red	_	_
Lysine degradation	KEGG PATHWAY	ko00310	1	213	0.997735	0.99901	c180233_g2	http://www.genome.jp/kegg-bin/show_pathway?ko00310/K11431%09red	Amino acid metabolism	Metabolism
RNA transport	KEGG PATHWAY	ko03013	1	215	0.99786	0.99901	c178190_g1	http://www.genome.jp/kegg-bin/show_pathway?ko03013/K03246%09red	Translation	Genetic Information Processing
Purine metabolism	KEGG PATHWAY	ko00230	1	242	0.99901	0.99901	c118838_g1	http://www.genome.jp/kegg-bin/show_pathway?ko00230/K01477%09red	Nucleotide metabolism	Metabolism
