# Supplementary material for: Divergent transcriptomic responses underlying the ranaviruses-amphibian interaction processes on interspecies infection of Chinese giant salamander
Source: BMC Genomics. 2018 Mar 20;19:211. doi: 10.1186/s12864-018-4596-y (PMC5861657; doi:10.1186/s12864-018-4596-y)
Supplement: Supplementary file 5 — Table S9. Detailed information of all the enriched KEGG pathways in RGV-1d/control. Table S10. Detailed information of all the enriched KEGG pathways in ADRV-1d/control. Table S11. Detailed information of all the enriched KEGG pathways in RGV-7d/control. Table S12. Detailed information of all the enriched KEGG pathways in ADRV-7d/control. List of KEGG pathways include pathway name, number of DEGs and unigene IDs enriched in corresponding pathway, corrected p-value, and hyperlink of the pathway. (ZIP 124 kb) [file 12864_2018_4596_MOESM5_ESM.zip › Table S12 ADRV-7d.xls]

## Sheet: Con_vs_ADRV_7d.DE.list.kegg_enr
Table S12 Detailed information of all the enriched KEGG pathways in ADRV-7d/control
KEGG pathway	Database	Id	Sample number	Background number	P-Value	Corrected P-Value	DEGs	Hyperlink	typeII	typeI
Cytokine-cytokine receptor interaction	KEGG PATHWAY	ko04060	60	217	6.10146e-12	1.78163e-09	c140625_g1|c141199_g1|c167985_g1|c165419_g4|c160740_g1|c145215_g2|c156288_g1|c160682_g2|c177785_g6|c163683_g3|c174569_g4|c145887_g1|c46732_g2|c150905_g2|c96738_g1|c97135_g1|c157008_g3|c158960_g2|c119826_g1|c167329_g3|c144551_g1|c160309_g1|c160309_g2|c160417_g1|c96596_g1|c161191_g1|c64683_g1|c182153_g4|c163765_g1|c162243_g2|c179683_g4|c250155_g1|c174558_g1|c161968_g1|c114696_g1|c174504_g1|c179597_…	http://www.genome.jp/kegg-bin/show_pathway?ko04060/K05066%09red/K05067%09red/K05097%09red/K03156%09red/K12964%09red/K05414%09red/K04722%09red/K10030%09red/K05099%09red/K05443%09red/K05174%09red/K05092%09red/K04359%09red/K05448%09red/K16621%09red/K05173%09red/K04182%09red/K05424%09red/K05423%09red/K04723%09red/K04304%09red/K05461%09red/K05135%09red/K05405%09red/K04188%09red/K03157%09red/K05072%09r…	Signaling molecules and interaction	Environmental Information Processing
Hematopoietic cell lineage	KEGG PATHWAY	ko04640	28	70	4.42699e-09	6.46341e-07	c165419_g4|c50156_g1|c160417_g1|c292849_g1|c177785_g6|c182239_g5|c145887_g1|c179523_g15|c166111_g1|c100199_g1|c142858_g1|c171448_g1|c179298_g1|c163765_g1|c204796_g1|c181447_g2|c180321_g2|c170576_g1|c21967_g1|c111666_g1|c163394_g2|c162888_g1|c171455_g1|c180286_g2|c139655_g1|c169202_g1|c161191_g1|c177052_g3	http://www.genome.jp/kegg-bin/show_pathway?ko04640/K05066%09red/K05067%09red/K11140%09red/K05092%09red/K06468%09red/K06483%09red/K06482%09red/K06260%09red/K05461%09red/K05423%09red/K06856%09red/K03156%09red/K05072%09red/K05405%09red/K06474%09red/K04011%09red/K04386%09red/K04387%09red/K06458%09red/K06459%09red/K05431%09red/K06450%09red/K06451%09red/K06455%09red	Immune system	Organismal Systems
NF-kappa B signaling pathway	KEGG PATHWAY	ko04064	33	123	5.61098e-07	5.46136e-05	c140625_g1|c178533_g3|c167985_g1|c156288_g1|c292849_g1|c97135_g1|c25796_g1|c182239_g5|c46732_g2|c160501_g1|c119826_g1|c179193_g3|c177052_g3|c160422_g1|c89230_g1|c182153_g4|c204796_g1|c165993_g2|c174558_g1|c180321_g2|c171379_g1|c179049_g1|c176786_g1|c172016_g1|c162888_g1|c152828_g1|c166965_g2|c170369_g2|c170408_g1|c175531_g1|c227211_g1|c136199_g1|c4436_g1	http://www.genome.jp/kegg-bin/show_pathway?ko04064/K04734%09red/K12964%09red/K10030%09red/K07370%09red/K05400%09red/K11987%09red/K06856%09red/K03156%09red/K03157%09red/K16060%09red/K03159%09red/K07367%09red/K07362%09red/K02161%09red/K03173%09red/K12646%09red/K07369%09red/K10785%09red/K05147%09red/K19662%09red/K04386%09red/K18052%09red/K05512%09red/K01348%09red/K05476%09red	Signal transduction	Environmental Information Processing
Malaria	KEGG PATHWAY	ko05144	20	59	5.43299e-06	0.000396608	c181195_g1|c176438_g9|c119826_g1|c169777_g1|c152828_g1|c171455_g1|c80888_g1|c176130_g1|c96687_g2|c170576_g1|c96687_g1|c64683_g1|c169202_g1|c177770_g4|c46732_g2|c141199_g1|c292849_g1|c165419_g4|c176786_g1|c4436_g1	http://www.genome.jp/kegg-bin/show_pathway?ko05144/K16336%09red/K05099%09red/K10785%09red/K05443%09red/K04550%09red/K06494%09red/K04011%09red/K05405%09red/K03156%09red/K05423%09red/K06257%09red/K13377%09red/K10030%09red	Infectious diseases: Parasitic	Human Diseases
Rheumatoid arthritis	KEGG PATHWAY	ko05323	27	113	3.35613e-05	0.00195998	c154401_g1|c99260_g1|c165419_g4|c156288_g1|c292849_g1|c97135_g1|c180849_g3|c182239_g5|c142376_g1|c46732_g2|c165480_g2|c165480_g1|c119826_g1|c164879_g1|c149588_g1|c204796_g1|c174558_g1|c130377_g1|c114696_g1|c180321_g2|c176786_g1|c176438_g9|c152828_g1|c180849_g2|c137050_g1|c161968_g1|c4436_g1	http://www.genome.jp/kegg-bin/show_pathway?ko05323/K06856%09red/K01394%09red/K03156%09red/K03157%09red/K10785%09red/K05147%09red/K01365%09red/K01388%09red/K02147%09red/K05448%09red/K01371%09red/K04379%09red/K02144%09red/K05405%09red/K05476%09red/K06470%09red/K13377%09red/K10030%09red/K05475%09red/K05465%09red	Immune diseases	Human Diseases
Jak-STAT signaling pathway	KEGG PATHWAY	ko04630	31	149	8.91137e-05	0.00433687	c141199_g1|c165419_g4|c167329_g3|c160417_g1|c152655_g1|c177785_g6|c177113_g4|c168751_g3|c150905_g2|c151127_g1|c156982_g1|c160814_g1|c163765_g1|c179683_g4|c144807_g1|c250155_g1|c174623_g10|c171774_g1|c171669_g1|c250236_g1|c172857_g4|c163394_g2|c23652_g1|c167573_g2|c171455_g1|c166965_g2|c167688_g1|c250049_g1|c151442_g1|c150377_g2|c8584_g1	http://www.genome.jp/kegg-bin/show_pathway?ko04630/K05066%09red/K05067%09red/K04694%09red/K10152%09red/K04699%09red/K14365%09red/K11220%09red/K04696%09red/K00157%09red/K05443%09red/K04705%09red/K05424%09red/K05423%09red/K04702%09red/K05135%09red/K02649%09red/K05405%09red/K05072%09red/K05057%09red/K05078%09red/K00922%09red/K02161%09red/K05140%09red/K05081%09red/K05431%09red/K05419%09red/K06625%09r…	Signal transduction	Environmental Information Processing
AGE-RAGE signaling pathway in diabetic complications	KEGG PATHWAY	ko04933	31	156	0.000182482	0.00761209	c178533_g3|c165419_g4|c292849_g1|c157750_g2|c46732_g2|c164073_g1|c25090_g1|c167804_g1|c156982_g1|c160814_g1|c169173_g3|c6198_g1|c181195_g1|c144807_g1|c173792_g5|c179836_g2|c114696_g1|c96789_g1|c119826_g1|c176786_g1|c172857_g4|c176438_g9|c167573_g2|c166965_g2|c167804_g2|c169173_g2|c172210_g1|c174235_g2|c169173_g4|c131636_g1|c4436_g1	http://www.genome.jp/kegg-bin/show_pathway?ko04933/K11220%09red/K10030%09red/K03901%09red/K05448%09red/K04441%09red/K04446%09red/K04702%09red/K04166%09red/K05405%09red/K03156%09red/K03982%09red/K00922%09red/K19720%09red/K02161%09red/K19662%09red/K09203%09red/K06494%09red/K02649%09red/K13377%09red/K13242%09red/K06236%09red/K06237%09red	_	_
Complement and coagulation cascades	KEGG PATHWAY	ko04610	22	94	0.00022113	0.00807123	c144248_g1|c171449_g1|c182022_g2|c170576_g1|c102725_g1|c6198_g1|c89230_g1|c172892_g1|c172878_g1|c131872_g1|c62459_g1|c124908_g1|c25090_g1|c178876_g1|c145756_g1|c166515_g1|c165045_g1|c169202_g1|c62459_g2|c283791_g1|c169652_g1|c292867_g1	http://www.genome.jp/kegg-bin/show_pathway?ko04610/K03990%09red/K03991%09red/K03905%09red/K03903%09red/K03902%09red/K03901%09red/K04001%09red/K04011%09red/K04004%09red/K01332%09red/K01314%09red/K03982%09red/K01331%09red/K01335%09red/K03910%09red/K03908%09red/K01330%09red/K01348%09red	Immune system	Organismal Systems
Natural killer cell mediated cytotoxicity	KEGG PATHWAY	ko04650	24	113	0.000407282	0.0132141	c178533_g3|c165965_g1|c125935_g1|c182239_g5|c204796_g1|c168011_g2|c144807_g1|c250155_g1|c179836_g2|c174602_g5|c180321_g2|c292849_g1|c174659_g4|c175553_g18|c97420_g1|c172857_g4|c170823_g1|c145563_g1|c255707_g1|c145563_g3|c145563_g2|c169679_g1|c170408_g1|c171198_g1	http://www.genome.jp/kegg-bin/show_pathway?ko04650/K06856%09red/K06751%09red/K03156%09red/K07990%09red/K04446%09red/K04409%09red/K19662%09red/K04722%09red/K01353%09red/K04726%09red/K05730%09red/K00922%09red/K07362%09red/K07818%09red/K06453%09red/K05414%09red/K02649%09red/K06279%09red	Immune system	Organismal Systems
Measles	KEGG PATHWAY	ko05162	28	147	0.00065225	0.0190457	c99260_g1|c165419_g4|c157184_g4|c180024_g2|c119865_g1|c182239_g5|c160501_g1|c169025_g1|c160814_g1|c100199_g1|c160422_g1|c144807_g1|c90715_g1|c250155_g1|c174623_g10|c174602_g5|c180321_g2|c165965_g1|c179049_g1|c180024_g3|c179548_g9|c111666_g1|c172857_g4|c152828_g1|c176746_g12|c204796_g1|c173818_g3|c126992_g1	http://www.genome.jp/kegg-bin/show_pathway?ko05162/K16195%09red/K10152%09red/K04734%09red/K18052%09red/K11220%09red/K05414%09red/K06536%09red/K09447%09red/K05405%09red/K02649%09red/K06856%09red/K07990%09red/K04722%09red/K14216%09red/K00922%09red/K06470%09red/K12646%09red/K12647%09red/K06626%09red/K10785%09red/K06450%09red/K06451%09red/K06563%09red/K14754%09red/K03283%09red	Infectious diseases: Viral	Human Diseases
Cell adhesion molecules (CAMs)	KEGG PATHWAY	ko04514	37	219	0.000756533	0.0200825	c176533_g3|c99260_g1|c169777_g1|c50156_g1|c179750_g2|c179750_g3|c30332_g1|c164377_g3|c44609_g1|c167187_g1|c146585_g1|c181195_g1|c147656_g1|c169703_g1|c174849_g5|c255707_g1|c174387_g20|c181447_g2|c80888_g1|c143514_g1|c173196_g1|c172739_g6|c21967_g1|c126831_g1|c160840_g1|c182194_g4|c131632_g1|c147501_g1|c152828_g1|c171094_g1|c180286_g2|c168866_g3|c171389_g1|c171198_g1|c169715_g4|c166084_g1|c177286_…	http://www.genome.jp/kegg-bin/show_pathway?ko04514/K16336%09red/K05689%09red/K16338%09red/K06785%09red/K06751%09red/K06735%09red/K06550%09red/K06771%09red/K06483%09red/K06089%09red/K06590%09red/K06081%09red/K06087%09red/K06793%09red/K06470%09red/K06474%09red/K10785%09red/K06494%09red/K06495%09red/K06478%09red/K06491%09red/K06584%09red/K06458%09red/K06459%09red/K16350%09red/K06708%09red/K06257%09r…	Signaling molecules and interaction	Environmental Information Processing
Transcriptional misregulation in cancer	KEGG PATHWAY	ko05202	37	223	0.00101008	0.0224773	c22019_g1|c165419_g4|c160740_g1|c114750_g2|c182239_g5|c145887_g1|c46732_g2|c165480_g2|c165480_g1|c113235_g1|c164939_g1|c119826_g1|c89230_g1|c64683_g1|c147656_g1|c162243_g2|c157008_g3|c179942_g20|c94761_g1|c180321_g2|c92123_g1|c174659_g4|c299255_g1|c97420_g1|c154741_g4|c127451_g1|c176786_g1|c67532_g1|c152828_g1|c204796_g1|c96687_g2|c96687_g1|c250049_g1|c106581_g1|c161191_g1|c170524_g1|c4436_g1	http://www.genome.jp/kegg-bin/show_pathway?ko05202/K01394%09red/K01403%09red/K09055%09red/K10030%09red/K05099%09red/K15619%09red/K05092%09red/K04359%09red/K09383%09red/K06590%09red/K05405%09red/K06571%09red/K06856%09red/K17693%09red/K04182%09red/K01353%09red/K10048%09red/K09435%09red/K08530%09red/K10785%09red/K10789%09red/K04387%09red/K15592%09red/K01327%09red/K06625%09red/K09633%09red/K02583%09r…	Cancers: Overview	Human Diseases
Leishmaniasis	KEGG PATHWAY	ko05140	19	86	0.00104383	0.0224773	c176438_g9|c178533_g3|c141199_g1|c180321_g2|c160814_g1|c172016_g1|c204796_g1|c180286_g2|c160422_g1|c92848_g1|c170576_g1|c169202_g1|c62459_g2|c182239_g5|c62459_g1|c173792_g5|c292849_g1|c292867_g1|c130377_g1	http://www.genome.jp/kegg-bin/show_pathway?ko05140/K06856%09red/K03990%09red/K03156%09red/K13536%09red/K19662%09red/K05443%09red/K04011%09red/K06483%09red/K04734%09red/K04379%09red/K04441%09red/K11987%09red/K11220%09red/K13377%09red	Infectious diseases: Parasitic	Human Diseases
Hepatitis C	KEGG PATHWAY	ko05160	28	153	0.00111362	0.0224773	c292849_g1|c168751_g3|c46732_g2|c176985_g5|c151127_g1|c44609_g1|c119826_g1|c160814_g1|c160309_g1|c160309_g2|c160422_g1|c47216_g1|c144807_g1|c173792_g5|c160840_g1|c250155_g1|c119865_g1|c171379_g1|c179049_g1|c173196_g1|c176786_g1|c172857_g4|c171094_g1|c250049_g1|c173818_g3|c126992_g1|c136199_g1|c4436_g1	http://www.genome.jp/kegg-bin/show_pathway?ko05160/K04696%09red/K03156%09red/K05414%09red/K04734%09red/K11220%09red/K01165%09red/K09444%09red/K00922%09red/K09447%09red/K14216%09red/K04441%09red/K16195%09red/K06087%09red/K06625%09red/K03173%09red/K04361%09red/K12646%09red/K02649%09red/K10030%09red	Infectious diseases: Viral	Human Diseases
Intestinal immune network for IgA production	KEGG PATHWAY	ko04672	13	47	0.00115466	0.0224773	c180321_g2|c140625_g1|c99260_g1|c141199_g1|c165419_g4|c152828_g1|c156288_g1|c147656_g1|c182239_g5|c155947_g1|c204796_g1|c180286_g2|c161968_g1	http://www.genome.jp/kegg-bin/show_pathway?ko04672/K06856%09red/K13073%09red/K10785%09red/K05443%09red/K03159%09red/K06483%09red/K06590%09red/K05405%09red/K06470%09red/K05475%09red/K05476%09red	Immune system	Organismal Systems
RIG-I-like receptor signaling pathway	KEGG PATHWAY	ko04622	16	68	0.00144278	0.0263307	c145532_g1|c119826_g1|c162079_g1|c171379_g1|c179049_g1|c160422_g1|c292849_g1|c176746_g12|c180346_g1|c173818_g3|c46732_g2|c173792_g5|c136199_g1|c250155_g1|c176786_g1|c4436_g1	http://www.genome.jp/kegg-bin/show_pathway?ko04622/K03156%09red/K04734%09red/K12159%09red/K12654%09red/K09447%09red/K04441%09red/K12649%09red/K03173%09red/K05414%09red/K12646%09red/K12647%09red/K10030%09red	Immune system	Organismal Systems
Allograft rejection	KEGG PATHWAY	ko05330	12	44	0.00194926	0.0334813	c99260_g1|c180321_g2|c152828_g1|c204796_g1|c171198_g1|c292849_g1|c174659_g4|c169679_g1|c182239_g5|c97420_g1|c255707_g1|c141199_g1	http://www.genome.jp/kegg-bin/show_pathway?ko05330/K06856%09red/K06751%09red/K03156%09red/K10785%09red/K05443%09red/K01353%09red/K06470%09red/K07818%09red	Immune diseases	Human Diseases
Staphylococcus aureus infection	KEGG PATHWAY	ko05150	16	72	0.00238225	0.0386453	c180321_g2|c182022_g2|c144248_g1|c165045_g1|c283791_g1|c152828_g1|c131872_g1|c204796_g1|c169652_g1|c124908_g1|c62459_g2|c182239_g5|c145756_g1|c62459_g1|c292867_g1|c141199_g1	http://www.genome.jp/kegg-bin/show_pathway?ko05150/K06856%09red/K03990%09red/K03905%09red/K10785%09red/K03991%09red/K05443%09red/K04004%09red/K01332%09red/K01330%09red/K01331%09red/K01335%09red	Infectious diseases: Bacterial	Human Diseases
Toll-like receptor signaling pathway	KEGG PATHWAY	ko04620	23	126	0.00302005	0.0464134	c167985_g1|c165419_g4|c165993_g2|c292849_g1|c46732_g2|c119826_g1|c160814_g1|c160422_g1|c181051_g1|c149588_g1|c145069_g1|c144807_g1|c173792_g5|c250155_g1|c160915_g1|c130377_g1|c227211_g1|c176786_g1|c172857_g4|c141851_g1|c173818_g3|c181530_g2|c4436_g1	http://www.genome.jp/kegg-bin/show_pathway?ko04620/K06250%09red/K03156%09red/K04734%09red/K04433%09red/K09447%09red/K11220%09red/K00922%09red/K01371%09red/K05400%09red/K10168%09red/K04441%09red/K12964%09red/K05405%09red/K04379%09red/K10170%09red/K05414%09red/K10169%09red/K02649%09red/K10030%09red	Immune system	Organismal Systems
Epithelial cell signaling in Helicobacter pylori infection	KEGG PATHWAY	ko05120	20	104	0.00326827	0.0477167	c176533_g3|c131632_g1|c119826_g1|c145563_g1|c160309_g1|c160309_g2|c145563_g2|c96687_g2|c168866_g3|c180849_g2|c96687_g1|c64683_g1|c180849_g3|c145563_g3|c142376_g1|c46732_g2|c173792_g5|c160422_g1|c176786_g1|c4436_g1	http://www.genome.jp/kegg-bin/show_pathway?ko05120/K06735%09red/K06785%09red/K04409%09red/K05099%09red/K04734%09red/K06089%09red/K04441%09red/K02144%09red/K02147%09red/K04361%09red/K10030%09red	Infectious diseases: Bacterial	Human Diseases
Legionellosis	KEGG PATHWAY	ko05134	17	84	0.00409868	0.0569912	c141851_g1|c119826_g1|c165419_g4|c110207_g1|c174537_g2|c160422_g1|c292849_g1|c170576_g1|c169202_g1|c62459_g2|c62459_g1|c46732_g2|c90715_g1|c292867_g1|c176786_g1|c183334_g1|c4436_g1	http://www.genome.jp/kegg-bin/show_pathway?ko05134/K03990%09red/K13525%09red/K03156%09red/K04734%09red/K15464%09red/K04011%09red/K08738%09red/K10168%09red/K05405%09red/K10030%09red/K03283%09red	Infectious diseases: Bacterial	Human Diseases
Phagosome	KEGG PATHWAY	ko04145	31	197	0.00491184	0.0651935	c114750_g2|c180849_g3|c182239_g5|c142376_g1|c153448_g1|c161346_g1|c164879_g1|c133323_g1|c68775_g1|c179150_g2|c175700_g11|c255707_g1|c180321_g2|c180011_g6|c181530_g2|c171198_g1|c175700_g1|c175700_g3|c179548_g9|c181680_g4|c181680_g3|c127539_g1|c124908_g1|c165013_g1|c204796_g1|c62459_g2|c283791_g1|c62459_g1|c292867_g1|c114372_g1|c180849_g2	http://www.genome.jp/kegg-bin/show_pathway?ko04145/K06856%09red/K03990%09red/K10066%09red/K10062%09red/K03991%09red/K01365%09red/K10068%09red/K02147%09red/K07374%09red/K07375%09red/K10169%09red/K10789%09red/K01330%09red/K02144%09red/K06751%09red/K05654%09red/K06563%09red/K06560%09red	Transport and catabolism	Cellular Processes
Osteoclast differentiation	KEGG PATHWAY	ko04380	25	149	0.0053716	0.0658714	c130377_g1|c86261_g1|c67188_g1|c168751_g3|c151127_g1|c160814_g1|c179193_g3|c177052_g3|c160422_g1|c96596_g1|c149588_g1|c145069_g1|c144807_g1|c173792_g5|c171374_g1|c174558_g1|c179836_g2|c92123_g1|c292849_g1|c171379_g1|c8584_g1|c172857_g4|c162888_g1|c174978_g1|c136199_g1	http://www.genome.jp/kegg-bin/show_pathway?ko04380/K04696%09red/K03156%09red/K04734%09red/K04433%09red/K05147%09red/K07370%09red/K05148%09red/K00922%09red/K04386%09red/K01371%09red/K04379%09red/K04441%09red/K07364%09red/K04446%09red/K04694%09red/K03173%09red/K04449%09red/K08530%09red/K09030%09red/K02649%09red/K11220%09red	Development	Organismal Systems
Autoimmune thyroid disease	KEGG PATHWAY	ko05320	12	51	0.00541409	0.0658714	c99260_g1|c180321_g2|c152828_g1|c250155_g1|c171198_g1|c174659_g4|c204796_g1|c169679_g1|c182239_g5|c97420_g1|c255707_g1|c141199_g1	http://www.genome.jp/kegg-bin/show_pathway?ko05320/K06856%09red/K06751%09red/K10785%09red/K05443%09red/K01353%09red/K06470%09red/K07818%09red/K05414%09red	Immune diseases	Human Diseases
Graft-versus-host disease	KEGG PATHWAY	ko05332	9	32	0.00585504	0.0683868	c99260_g1|c165419_g4|c152828_g1|c171198_g1|c292849_g1|c174659_g4|c169679_g1|c97420_g1|c255707_g1	http://www.genome.jp/kegg-bin/show_pathway?ko05332/K06751%09red/K03156%09red/K10785%09red/K01353%09red/K06470%09red/K05405%09red/K07818%09red	Immune diseases	Human Diseases
Glutathione metabolism	KEGG PATHWAY	ko00480	12	52	0.0061681	0.0692725	c175311_g1|c205707_g1|c205232_g1|c144914_g1|c22380_g1|c96068_g2|c96068_g1|c31004_g1|c179298_g1|c111819_g1|c181134_g6|c183245_g1	http://www.genome.jp/kegg-bin/show_pathway?ko00480/K10808%09red/K18592%09red/K11140%09red/K00432%09red/K01581%09red/K00799%09red/K00036%09red/K10807%09red/K11204%09red/K00033%09red	Metabolism of other amino acids	Metabolism
TNF signaling pathway	KEGG PATHWAY	ko04668	23	138	0.00787435	0.0851596	c166812_g4|c165419_g4|c292849_g1|c175415_g11|c22019_g1|c168751_g3|c165480_g2|c150905_g2|c165480_g1|c151127_g1|c160422_g1|c145069_g1|c144807_g1|c173792_g5|c179942_g20|c130377_g1|c179597_g2|c171379_g1|c181195_g1|c172857_g4|c172016_g1|c170369_g2|c136199_g1	http://www.genome.jp/kegg-bin/show_pathway?ko04668/K01394%09red/K04696%09red/K03156%09red/K09048%09red/K04433%09red/K16060%09red/K01403%09red/K04734%09red/K04441%09red/K09258%09red/K04379%09red/K10048%09red/K11987%09red/K05405%09red/K05419%09red/K00922%09red/K03173%09red/K05173%09red/K06494%09red/K02649%09red	Signal transduction	Environmental Information Processing
HIF-1 signaling pathway	KEGG PATHWAY	ko04066	23	144	0.0120303	0.125459	c154401_g1|c140625_g1|c178533_g3|c165419_g4|c141203_g2|c157750_g2|c176494_g2|c141203_g1|c171106_g1|c25090_g1|c160309_g1|c160309_g2|c177356_g6|c144807_g1|c114696_g1|c170812_g1|c172857_g4|c1240_g1|c167688_g3|c166965_g2|c250049_g1|c73327_g1|c249797_g1	http://www.genome.jp/kegg-bin/show_pathway?ko04066/K16451%09red/K04361%09red/K14736%09red/K19662%09red/K05466%09red/K00844%09red/K05448%09red/K03159%09red/K03982%09red/K01689%09red/K00922%09red/K05405%09red/K07299%09red/K02161%09red/K06625%09red/K13242%09red/K09592%09red/K02649%09red/K05465%09red	Signal transduction	Environmental Information Processing
Drug metabolism - cytochrome P450	KEGG PATHWAY	ko00982	10	44	0.0129383	0.130275	c171774_g1|c205707_g1|c173981_g2|c96068_g2|c96068_g1|c157442_g2|c181388_g1|c151122_g2|c180154_g1|c115563_g1	http://www.genome.jp/kegg-bin/show_pathway?ko00982/K00274%09red/K00157%09red/K00129%09red/K00699%09red/K00799%09red/K13951%09red/K00485%09red	Xenobiotics biodegradation and metabolism	Metabolism
Focal adhesion	KEGG PATHWAY	ko04510	57	450	0.0135509	0.131895	c178533_g3|c173218_g1|c160740_g1|c173691_g3|c160915_g1|c160682_g2|c173691_g4|c119755_g2|c172477_g1|c181011_g2|c162523_g1|c152214_g1|c144529_g1|c167804_g1|c167804_g2|c160309_g1|c160309_g2|c114007_g1|c64683_g1|c147656_g1|c144807_g1|c178187_g8|c140722_g1|c173792_g2|c177208_g1|c174623_g10|c114696_g1|c180628_g8|c181727_g2|c181727_g1|c206541_g1|c175553_g18|c144821_g1|c170823_g1|c145563_g1|c162280_g1|c1…	http://www.genome.jp/kegg-bin/show_pathway?ko04510/K04437%09red/K19662%09red/K10152%09red/K05448%09red/K06584%09red/K05099%09red/K10351%09red/K16060%09red/K04359%09red/K05097%09red/K05636%09red/K06483%09red/K06482%09red/K06590%09red/K06248%09red/K06247%09red/K06244%09red/K06269%09red/K02649%09red/K06240%09red/K04409%09red/K05730%09red/K00907%09red/K00922%09red/K02161%09red/K06238%09red/K12958%09r…	Cell communication	Cellular Processes
Herpes simplex infection	KEGG PATHWAY	ko05168	30	210	0.0173076	0.163027	c165419_g4|c292849_g1|c168751_g3|c176985_g5|c156266_g2|c151127_g1|c160814_g1|c160422_g1|c175700_g11|c174849_g5|c62459_g2|c250155_g1|c130377_g1|c119865_g1|c171379_g1|c110207_g1|c179049_g1|c171198_g1|c175700_g1|c175700_g3|c133755_g2|c136199_g1|c176746_g12|c255707_g1|c173818_g3|c62459_g1|c126992_g1|c105404_g2|c292867_g1|c105404_g4	http://www.genome.jp/kegg-bin/show_pathway?ko05168/K03990%09red/K06751%09red/K03156%09red/K16195%09red/K04734%09red/K12646%09red/K01165%09red/K08738%09red/K09447%09red/K04379%09red/K14216%09red/K05405%09red/K12896%09red/K06081%09red/K05654%09red/K04696%09red/K05414%09red/K06269%09red/K12647%09red/K03173%09red/K11220%09red	Infectious diseases: Viral	Human Diseases
Chemical carcinogenesis	KEGG PATHWAY	ko05204	11	54	0.0180528	0.164732	c172016_g1|c174793_g2|c181040_g2|c205707_g1|c173981_g2|c96068_g2|c96068_g1|c149491_g1|c157442_g2|c151122_g2|c115563_g1	http://www.genome.jp/kegg-bin/show_pathway?ko05204/K00699%09red/K00079%09red/K00129%09red/K11987%09red/K00799%09red/K13951%09red/K00622%09red/K07424%09red	Cancers: Overview	Human Diseases
African trypanosomiasis	KEGG PATHWAY	ko05143	9	41	0.0213193	0.188644	c178533_g3|c165419_g4|c180321_g2|c292849_g1|c132237_g1|c182239_g5|c204796_g1|c181195_g1|c141199_g1	http://www.genome.jp/kegg-bin/show_pathway?ko05143/K06856%09red/K04234%09red/K03156%09red/K19662%09red/K06494%09red/K05443%09red/K05405%09red	Infectious diseases: Parasitic	Human Diseases
Systemic lupus erythematosus	KEGG PATHWAY	ko05322	17	106	0.0270721	0.232501	c182022_g2|c179113_g1|c165045_g1|c180321_g2|c152828_g1|c204796_g1|c292849_g1|c180016_g1|c124908_g1|c99260_g1|c62459_g2|c182239_g5|c145756_g1|c62459_g1|c127451_g1|c292867_g1|c141199_g1	http://www.genome.jp/kegg-bin/show_pathway?ko05322/K06856%09red/K03990%09red/K03156%09red/K10785%09red/K11252%09red/K05443%09red/K11254%09red/K01330%09red/K01331%09red/K01327%09red/K06470%09red/K01332%09red	Immune diseases	Human Diseases
PI3K-Akt signaling pathway	KEGG PATHWAY	ko04151	70	597	0.0285137	0.237885	c180321_g2|c154401_g1|c166812_g4|c154607_g1|c160740_g1|c159218_g2|c173691_g3|c160915_g1|c157184_g4|c160682_g2|c163657_g1|c173691_g4|c177564_g2|c119755_g2|c92269_g1|c172477_g1|c182239_g5|c157750_g2|c206541_g1|c165419_g4|c167804_g1|c167329_g3|c167804_g2|c160309_g1|c160309_g2|c160417_g1|c170232_g6|c250049_g1|c174609_g6|c64683_g1|c147656_g1|c162243_g2|c144821_g1|c204796_g1|c150377_g2|c166684_g2|c1746…	http://www.genome.jp/kegg-bin/show_pathway?ko04151/K06586%09red/K10152%09red/K05461%09red/K05097%09red/K06626%09red/K04291%09red/K06483%09red/K13303%09red/K06584%09red/K05099%09red/K04359%09red/K05448%09red/K05636%09red/K13302%09red/K06482%09red/K06590%09red/K05423%09red/K06248%09red/K05462%09red/K06244%09red/K11584%09red/K02649%09red/K05465%09red/K06856%09red/K09048%09red/K18497%09red/K05072%09r…	Signal transduction	Environmental Information Processing
Chagas disease (American trypanosomiasis)	KEGG PATHWAY	ko05142	23	159	0.0302171	0.245094	c165419_g4|c292849_g1|c46732_g2|c119826_g1|c100199_g1|c160422_g1|c168011_g2|c144635_g2|c173792_g5|c130377_g1|c62459_g1|c144807_g1|c25090_g1|c111666_g1|c176786_g1|c172857_g4|c176438_g9|c141199_g1|c152828_g1|c62459_g2|c181530_g2|c292867_g1|c4436_g1	http://www.genome.jp/kegg-bin/show_pathway?ko05142/K03990%09red/K10169%09red/K03156%09red/K10785%09red/K05443%09red/K04636%09red/K04734%09red/K00922%09red/K03982%09red/K04379%09red/K04441%09red/K05405%09red/K06453%09red/K06450%09red/K06451%09red/K13377%09red/K02649%09red/K10030%09red	Infectious diseases: Parasitic	Human Diseases
Apoptosis	KEGG PATHWAY	ko04210	17	108	0.0310661	0.24517	c160422_g1|c162888_g1|c171379_g1|c110207_g1|c4592_g1|c204829_g1|c165965_g1|c162055_g1|c166965_g2|c125935_g1|c170369_g2|c144807_g1|c165324_g1|c292849_g1|c136199_g1|c177052_g3|c172857_g4	http://www.genome.jp/kegg-bin/show_pathway?ko04210/K04739%09red/K04345%09red/K03156%09red/K16060%09red/K16061%09red/K04722%09red/K04723%09red/K04726%09red/K08738%09red/K04386%09red/K04734%09red/K00922%09red/K02161%09red/K03173%09red/K02649%09red	Cell growth and death	Cellular Processes
Antigen processing and presentation	KEGG PATHWAY	ko04612	11	60	0.0327818	0.251903	c181447_g2|c50156_g1|c152828_g1|c164879_g1|c292849_g1|c175700_g1|c175700_g3|c175700_g11|c171198_g1|c90715_g1|c255707_g1	http://www.genome.jp/kegg-bin/show_pathway?ko04612/K06751%09red/K03156%09red/K10785%09red/K01365%09red/K06458%09red/K06459%09red/K05654%09red/K03283%09red	Immune system	Organismal Systems
Tuberculosis	KEGG PATHWAY	ko05152	30	224	0.0342856	0.256702	c165419_g4|c292849_g1|c250236_g1|c125935_g1|c180849_g3|c182239_g5|c160814_g1|c175887_g5|c173792_g5|c250155_g1|c162672_g1|c35312_g1|c180321_g2|c110207_g1|c181530_g2|c204796_g1|c170576_g1|c179548_g9|c181680_g4|c181680_g3|c176438_g9|c141199_g1|c166965_g2|c179942_g20|c169202_g1|c62459_g2|c175531_g1|c62459_g1|c292867_g1|c180849_g2	http://www.genome.jp/kegg-bin/show_pathway?ko05152/K03990%09red/K11220%09red/K05443%09red/K08738%09red/K04441%09red/K05405%09red/K05135%09red/K06856%09red/K03156%09red/K08862%09red/K04726%09red/K10169%09red/K10048%09red/K02144%09red/K02161%09red/K07369%09red/K05414%09red/K04011%09red/K07438%09red/K13377%09red/K04718%09red/K06563%09red/K06560%09red	Infectious diseases: Bacterial	Human Diseases
T cell receptor signaling pathway	KEGG PATHWAY	ko04660	28	207	0.0361039	0.263558	c99260_g1|c50156_g1|c292849_g1|c25796_g1|c160501_g1|c100199_g1|c167187_g1|c160422_g1|c168011_g2|c127071_g2|c144807_g1|c173792_g5|c130377_g1|c181447_g2|c182194_g4|c111666_g1|c172857_g4|c170823_g1|c141199_g1|c152828_g1|c145563_g1|c145563_g3|c145563_g2|c174978_g1|c170408_g1|c175531_g1|c179836_g2|c177286_g1	http://www.genome.jp/kegg-bin/show_pathway?ko04660/K04734%09red/K18052%09red/K05730%09red/K05443%09red/K04379%09red/K04441%09red/K04446%09red/K02649%09red/K03156%09red/K04409%09red/K07367%09red/K00922%09red/K07364%09red/K07363%09red/K07362%09red/K10785%09red/K07369%09red/K06470%09red/K06478%09red/K06458%09red/K06459%09red/K06453%09red/K06450%09red/K06451%09red	Immune system	Organismal Systems
Chemokine signaling pathway	KEGG PATHWAY	ko04062	28	208	0.0378178	0.268462	c178533_g3|c167985_g1|c174504_g1|c4592_g1|c174569_g4|c46732_g2|c96738_g1|c140191_g3|c157008_g3|c119826_g1|c160814_g1|c160422_g1|c182153_g4|c127071_g2|c144807_g1|c140722_g1|c175553_g18|c144529_g1|c167471_g1|c176786_g1|c172857_g4|c170823_g1|c145563_g1|c145563_g3|c145563_g2|c227211_g1|c169023_g2|c4436_g1	http://www.genome.jp/kegg-bin/show_pathway?ko04062/K04345%09red/K04188%09red/K04181%09red/K04734%09red/K04409%09red/K05726%09red/K04182%09red/K04183%09red/K12367%09red/K19662%09red/K11220%09red/K05730%09red/K04439%09red/K00922%09red/K12964%09red/K07363%09red/K00910%09red/K05512%09red/K06279%09red/K02649%09red/K10030%09red	Immune system	Organismal Systems
Cytosolic DNA-sensing pathway	KEGG PATHWAY	ko04623	10	54	0.0386144	0.268462	c160422_g1|c167985_g1|c165419_g4|c179049_g1|c256484_g1|c162079_g1|c173818_g3|c227211_g1|c25852_g1|c250155_g1	http://www.genome.jp/kegg-bin/show_pathway?ko04623/K04734%09red/K17834%09red/K09447%09red/K03007%09red/K12964%09red/K05405%09red/K05414%09red/K12646%09red/K12654%09red	Immune system	Organismal Systems
Asthma	KEGG PATHWAY	ko05310	6	25	0.0405221	0.274075	c152828_g1|c180321_g2|c292849_g1|c182239_g5|c204796_g1|c141199_g1	http://www.genome.jp/kegg-bin/show_pathway?ko05310/K06856%09red/K03156%09red/K10785%09red/K05443%09red	Immune diseases	Human Diseases
Metabolism of xenobiotics by cytochrome P450	KEGG PATHWAY	ko00980	9	47	0.0412989	0.274075	c181040_g2|c205707_g1|c173981_g2|c96068_g2|c177586_g9|c157442_g2|c96068_g1|c151122_g2|c115563_g1	http://www.genome.jp/kegg-bin/show_pathway?ko00980/K00079%09red/K00129%09red/K00699%09red/K00799%09red/K13951%09red/K07416%09red	Xenobiotics biodegradation and metabolism	Metabolism
Leukocyte transendothelial migration	KEGG PATHWAY	ko04670	20	139	0.0427918	0.277672	c44609_g1|c176533_g3|c131632_g1|c144529_g1|c22019_g1|c140722_g1|c142652_g1|c178533_g3|c168866_g3|c167810_g1|c173196_g1|c170823_g1|c127071_g2|c144807_g1|c173792_g5|c162280_g1|c172857_g4|c171094_g1|c180286_g2|c160840_g1	http://www.genome.jp/kegg-bin/show_pathway?ko04670/K01403%09red/K06735%09red/K06785%09red/K05726%09red/K05702%09red/K19662%09red/K00922%09red/K06483%09red/K06089%09red/K04441%09red/K10351%09red/K07363%09red/K06087%09red/K08007%09red/K05730%09red/K02649%09red	Immune system	Organismal Systems
Amoebiasis	KEGG PATHWAY	ko05146	35	281	0.0530063	0.336475	c178533_g3|c165419_g4|c4592_g1|c292849_g1|c172477_g1|c182239_g5|c145887_g1|c46732_g2|c119826_g1|c167804_g1|c167804_g2|c177052_g3|c271240_g1|c204796_g1|c169173_g3|c112935_g2|c180321_g2|c144635_g2|c144807_g1|c181011_g2|c125227_g1|c176786_g1|c172857_g4|c176438_g9|c141199_g1|c162888_g1|c206541_g1|c169173_g2|c172210_g1|c157873_g1|c174235_g2|c169173_g4|c181908_g2|c131636_g1|c4436_g1	http://www.genome.jp/kegg-bin/show_pathway?ko05146/K13963%09red/K10030%09red/K05443%09red/K05636%09red/K05405%09red/K06247%09red/K06244%09red/K02649%09red/K06240%09red/K06856%09red/K03156%09red/K00922%09red/K01476%09red/K19720%09red/K04345%09red/K19662%09red/K04386%09red/K04387%09red/K13377%09red/K06236%09red/K06237%09red/K04636%09red	Infectious diseases: Parasitic	Human Diseases
Adipocytokine signaling pathway	KEGG PATHWAY	ko04920	14	92	0.0578507	0.359413	c160262_g1|c151127_g1|c168204_g1|c171379_g1|c160395_g1|c171669_g1|c160422_g1|c292849_g1|c97182_g1|c160656_g2|c168751_g3|c136199_g1|c171106_g1|c160501_g1	http://www.genome.jp/kegg-bin/show_pathway?ko04920/K04696%09red/K03156%09red/K15013%09red/K07202%09red/K04734%09red/K07297%09red/K05424%09red/K18052%09red/K07299%09red/K01897%09red/K03173%09red	Endocrine system	Organismal Systems
Histidine metabolism	KEGG PATHWAY	ko00340	7	36	0.0636925	0.38344	c179462_g2|c179462_g3|c157442_g2|c179539_g15|c179539_g9|c180154_g1|c115563_g1	http://www.genome.jp/kegg-bin/show_pathway?ko00340/K00128%09red/K00129%09red/K00274%09red/K00546%09red	Amino acid metabolism	Metabolism
Inflammatory bowel disease (IBD)	KEGG PATHWAY	ko05321	10	60	0.0647227	0.38344	c176438_g9|c141851_g1|c141199_g1|c165419_g4|c152828_g1|c179597_g2|c179936_g5|c292849_g1|c160814_g1|c179836_g2	http://www.genome.jp/kegg-bin/show_pathway?ko05321/K03156%09red/K10785%09red/K05443%09red/K05174%09red/K11220%09red/K05173%09red/K10168%09red/K04446%09red/K13377%09red/K05405%09red	Immune diseases	Human Diseases
Prolactin signaling pathway	KEGG PATHWAY	ko04917	14	94	0.0656575	0.38344	c151127_g1|c23652_g1|c160814_g1|c167688_g1|c175553_g18|c8584_g1|c159915_g1|c47216_g1|c144807_g1|c173792_g5|c168751_g3|c172857_g4|c174558_g1|c130377_g1	http://www.genome.jp/kegg-bin/show_pathway?ko04917/K04696%09red/K04694%09red/K17101%09red/K05147%09red/K09444%09red/K05081%09red/K04699%09red/K04379%09red/K04441%09red/K11220%09red/K00922%09red/K02649%09red/K06279%09red	Endocrine system	Organismal Systems
Central carbon metabolism in cancer	KEGG PATHWAY	ko05230	14	95	0.0698116	0.399706	c168480_g7|c175311_g1|c160309_g1|c160309_g2|c96687_g2|c96687_g1|c64683_g1|c176494_g2|c21984_g2|c161191_g1|c144807_g1|c73327_g1|c171106_g1|c172857_g4	http://www.genome.jp/kegg-bin/show_pathway?ko05230/K05099%09red/K00844%09red/K01834%09red/K05616%09red/K00922%09red/K07299%09red/K05092%09red/K00036%09red/K04361%09red/K02649%09red	_	_
Drug metabolism - other enzymes	KEGG PATHWAY	ko00983	7	38	0.0777905	0.436823	c182122_g2|c173981_g2|c178775_g1|c149491_g1|c183001_g1|c164607_g1|c163217_g6	http://www.genome.jp/kegg-bin/show_pathway?ko00983/K00857%09red/K00758%09red/K00699%09red/K01489%09red/K00622%09red/K03927%09red/K00757%09red	Xenobiotics biodegradation and metabolism	Metabolism
Proteoglycans in cancer	KEGG PATHWAY	ko05205	40	341	0.0794284	0.437605	c178533_g3|c176390_g3|c169777_g1|c4592_g1|c292849_g1|c22019_g1|c162523_g1|c174295_g3|c164879_g1|c160309_g1|c160309_g2|c89230_g1|c114007_g1|c64683_g1|c152527_g1|c176365_g6|c144807_g1|c173792_g5|c173218_g1|c174387_g20|c177208_g1|c114696_g1|c80888_g1|c142652_g1|c171276_g1|c166692_g2|c172857_g4|c178251_g1|c163882_g1|c178251_g2|c145563_g1|c145563_g3|c145563_g2|c96687_g2|c96687_g1|c169731_g6|c250049_g1…	http://www.genome.jp/kegg-bin/show_pathway?ko05205/K16336%09red/K04437%09red/K01403%09red/K01365%09red/K16338%09red/K05099%09red/K18497%09red/K04660%09red/K05448%09red/K08122%09red/K08107%09red/K04441%09red/K08007%09red/K00444%09red/K06269%09red/K02649%09red/K03156%09red/K04409%09red/K01064%09red/K01357%09red/K00922%09red/K10380%09red/K13769%09red/K04345%09red/K12958%09red/K19662%09red/K06255%09r…	Cancers: Overview	Human Diseases
Pertussis	KEGG PATHWAY	ko05133	21	162	0.0852316	0.457052	c4388_g1|c119826_g1|c166515_g1|c165419_g4|c172421_g1|c182022_g2|c165993_g2|c47216_g1|c292849_g1|c141199_g1|c124908_g1|c165045_g1|c62459_g2|c145756_g1|c62459_g1|c46732_g2|c173792_g5|c4436_g1|c292867_g1|c176786_g1|c130377_g1	http://www.genome.jp/kegg-bin/show_pathway?ko05133/K03990%09red/K04379%09red/K03156%09red/K05443%09red/K12800%09red/K04001%09red/K09444%09red/K01330%09red/K05400%09red/K04441%09red/K01331%09red/K05405%09red/K05765%09red/K01332%09red/K10030%09red	Infectious diseases: Bacterial	Human Diseases
p53 signaling pathway	KEGG PATHWAY	ko04115	12	81	0.0860886	0.457052	c67502_g1|c174623_g10|c108617_g1|c157658_g1|c110207_g1|c157184_g4|c125935_g1|c250049_g1|c25090_g1|c90074_g3|c83697_g1|c205232_g1	http://www.genome.jp/kegg-bin/show_pathway?ko04115/K05868%09red/K10152%09red/K04402%09red/K04726%09red/K03982%09red/K08738%09red/K10136%09red/K10137%09red/K10808%09red/K06625%09red/K06626%09red	Cell growth and death	Cellular Processes
Adherens junction	KEGG PATHWAY	ko04520	18	136	0.0918935	0.4695	c64683_g1|c180138_g1|c155083_g1|c96687_g2|c160309_g2|c179750_g3|c51261_g1|c51261_g2|c162029_g1|c167810_g1|c162029_g2|c160309_g1|c173818_g1|c174849_g5|c145329_g1|c96687_g1|c179750_g2|c167799_g1	http://www.genome.jp/kegg-bin/show_pathway?ko04520/K05099%09red/K05689%09red/K05702%09red/K05706%09red/K05705%09red/K05694%09red/K02620%09red/K06081%09red/K04361%09red/K06085%09red/K06084%09red	Cell communication	Cellular Processes
Arginine biosynthesis	KEGG PATHWAY	ko00220	6	32	0.0930921	0.4695	c166904_g2|c160741_g1|c157750_g2|c271240_g1|c106629_g1|c93517_g1	http://www.genome.jp/kegg-bin/show_pathway?ko00220/K14454%09red/K01940%09red/K01476%09red/K01915%09red/K13242%09red/K11067%09red	_	_
TGF-beta signaling pathway	KEGG PATHWAY	ko04350	15	109	0.0932569	0.4695	c146457_g2|c176438_g9|c157104_g1|c179201_g1|c155316_g1|c106800_g2|c157132_g1|c163683_g3|c106581_g1|c126177_g1|c292849_g1|c162569_g1|c142696_g1|c167045_g1|c176365_g6	http://www.genome.jp/kegg-bin/show_pathway?ko04350/K19559%09red/K17695%09red/K04657%09red/K04658%09red/K04677%09red/K16620%09red/K16621%09red/K03156%09red/K04686%09red/K16791%09red/K13377%09red/K04660%09red/K19558%09red/K04661%09red/K17693%09red	Signal transduction	Environmental Information Processing
Meiosis - yeast	KEGG PATHWAY	ko04113	14	101	0.0983311	0.486655	c152290_g1|c156004_g1|c4592_g1|c97240_g1|c145608_g1|c178113_g1|c177564_g2|c174779_g1|c138595_g1|c105404_g2|c182196_g2|c105404_g4|c164998_g2|c148538_g1	http://www.genome.jp/kegg-bin/show_pathway?ko04113/K02365%09red/K04345%09red/K06269%09red/K02603%09red/K02212%09red/K02213%09red/K02214%09red/K02541%09red/K02542%09red/K06636%09red/K11584%09red/K02178%09red	Cell growth and death	Cellular Processes
Tyrosine metabolism	KEGG PATHWAY	ko00350	8	50	0.107907	0.519822	c171774_g1|c106629_g1|c174826_g1|c157442_g2|c151122_g2|c180154_g1|c145196_g1|c115563_g1	http://www.genome.jp/kegg-bin/show_pathway?ko00350/K00274%09red/K14454%09red/K00157%09red/K00451%09red/K00129%09red/K01555%09red/K13951%09red	Amino acid metabolism	Metabolism
Primary immunodeficiency	KEGG PATHWAY	ko05340	15	112	0.10861	0.519822	c182194_g4|c181447_g2|c180321_g2|c50156_g1|c179193_g3|c167187_g1|c177785_g6|c175700_g1|c100199_g1|c175700_g3|c175700_g11|c182239_g5|c111666_g1|c204796_g1|c177286_g1	http://www.genome.jp/kegg-bin/show_pathway?ko05340/K06856%09red/K05072%09red/K07370%09red/K06478%09red/K06458%09red/K06459%09red/K05654%09red/K06450%09red/K06451%09red	Immune diseases	Human Diseases
Limonene and pinene degradation	KEGG PATHWAY	ko00903	2	5	0.110373	0.519822	c179539_g9|c179539_g15	http://www.genome.jp/kegg-bin/show_pathway?ko00903/K00128%09red	Metabolism of terpenoids and polyketides	Metabolism
PPAR signaling pathway	KEGG PATHWAY	ko03320	10	68	0.113922	0.527416	c168835_g2|c160262_g1|c92123_g1|c60499_g1|c97182_g1|c160395_g1|c137050_g1|c140103_g1|c155400_g2|c36078_g1	http://www.genome.jp/kegg-bin/show_pathway?ko03320/K15013%09red/K01388%09red/K08752%09red/K00488%09red/K01897%09red/K01059%09red/K08530%09red/K10226%09red/K00864%09red	Endocrine system	Organismal Systems
Viral myocarditis	KEGG PATHWAY	ko05416	12	86	0.115598	0.527416	c99260_g1|c173218_g1|c180321_g2|c152828_g1|c255707_g1|c110207_g1|c92082_g1|c169679_g1|c125935_g1|c182239_g5|c171198_g1|c204796_g1	http://www.genome.jp/kegg-bin/show_pathway?ko05416/K06856%09red/K06751%09red/K10785%09red/K04726%09red/K08738%09red/K06788%09red/K06470%09red/K07818%09red/K06278%09red	Cardiovascular diseases	Human Diseases
Inflammatory mediator regulation of TRP channels	KEGG PATHWAY	ko04750	16	123	0.118255	0.531236	c105404_g2|c158316_g2|c162888_g1|c177052_g3|c4592_g1|c179165_g1|c175389_g1|c145069_g1|c132237_g1|c178533_g3|c173792_g5|c144807_g1|c165324_g1|c160501_g1|c105404_g4|c172857_g4	http://www.genome.jp/kegg-bin/show_pathway?ko04750/K04234%09red/K04345%09red/K04433%09red/K19662%09red/K04723%09red/K00922%09red/K04386%09red/K04441%09red/K18052%09red/K04261%09red/K04149%09red/K04157%09red/K06269%09red/K02649%09red	Sensory system	Organismal Systems
MAPK signaling pathway - yeast	KEGG PATHWAY	ko04011	6	35	0.123244	0.537354	c145563_g1|c157408_g1|c145563_g3|c145563_g2|c178395_g2|c173792_g5	http://www.genome.jp/kegg-bin/show_pathway?ko04011/K09448%09red/K04441%09red/K04409%09red	Signal transduction	Environmental Information Processing
ECM-receptor interaction	KEGG PATHWAY	ko04512	30	258	0.123297	0.537354	c169777_g1|c173691_g3|c160915_g1|c173691_g4|c172477_g1|c179523_g15|c167804_g1|c167804_g2|c147656_g1|c144821_g1|c174387_g20|c119755_g2|c180628_g8|c181727_g2|c181727_g1|c181011_g2|c125227_g1|c178251_g1|c178251_g2|c178409_g2|c206541_g1|c180286_g2|c139655_g1|c169173_g2|c169173_g3|c157873_g1|c174235_g2|c169173_g4|c169715_g4|c131636_g1	http://www.genome.jp/kegg-bin/show_pathway?ko04512/K06586%09red/K06260%09red/K06584%09red/K06525%09red/K06483%09red/K06257%09red/K05636%09red/K16338%09red/K06482%09red/K06250%09red/K06238%09red/K06590%09red/K06255%09red/K06248%09red/K06247%09red/K06244%09red/K06236%09red/K06237%09red/K06240%09red	Signaling molecules and interaction	Environmental Information Processing
Styrene degradation	KEGG PATHWAY	ko00643	2	6	0.139286	0.598109	c174826_g1|c145196_g1	http://www.genome.jp/kegg-bin/show_pathway?ko00643/K00451%09red/K01555%09red	Xenobiotics biodegradation and metabolism	Metabolism
Glycine, serine and threonine metabolism	KEGG PATHWAY	ko00260	8	54	0.143127	0.605695	c45628_g1|c145114_g1|c178792_g7|c25016_g1|c92466_g2|c21984_g2|c180154_g1|c118602_g1	http://www.genome.jp/kegg-bin/show_pathway?ko00260/K00274%09red/K01834%09red/K01837%09red/K17989%09red/K00827%09red/K15789%09red/K00613%09red/K00544%09red	Amino acid metabolism	Metabolism
Dorso-ventral axis formation	KEGG PATHWAY	ko04320	8	55	0.152724	0.628189	c160854_g1|c125058_g1|c160309_g1|c160309_g2|c171886_g1|c178510_g3|c249019_g1|c167500_g1	http://www.genome.jp/kegg-bin/show_pathway?ko04320/K02184%09red/K02098%09red/K04361%09red/K02599%09red/K02678%09red	Development	Organismal Systems
Insulin resistance	KEGG PATHWAY	ko04931	18	148	0.152745	0.628189	c48013_g1|c166812_g4|c168204_g1|c172511_g1|c148930_g2|c105404_g2|c292849_g1|c160422_g1|c165419_g4|c178533_g3|c151127_g1|c157750_g2|c144807_g1|c168751_g3|c160501_g1|c171106_g1|c105404_g4|c172857_g4	http://www.genome.jp/kegg-bin/show_pathway?ko04931/K04696%09red/K17962%09red/K09048%09red/K19662%09red/K07202%09red/K07189%09red/K04734%09red/K03156%09red/K00922%09red/K18052%09red/K00820%09red/K07299%09red/K13242%09red/K06269%09red/K02649%09red/K05405%09red	_	_
Axon guidance	KEGG PATHWAY	ko04360	25	218	0.162792	0.660214	c154607_g1|c159218_g2|c178772_g1|c169466_g1|c144570_g1|c174379_g1|c150290_g2|c92269_g1|c4388_g1|c146585_g1|c64683_g1|c146239_g1|c163657_g1|c168823_g1|c171622_g1|c145563_g1|c145563_g3|c145563_g2|c96687_g2|c180536_g3|c173599_g1|c96687_g1|c67070_g1|c151179_g1|c175711_g2	http://www.genome.jp/kegg-bin/show_pathway?ko04360/K06845%09red/K05099%09red/K06521%09red/K06850%09red/K04409%09red/K06550%09red/K06821%09red/K05765%09red/K06840%09red/K06753%09red/K05462%09red/K05463%09red/K07531%09red/K07521%09red/K07520%09red/K05103%09red/K05102%09red	Development	Organismal Systems
Notch signaling pathway	KEGG PATHWAY	ko04330	9	66	0.17196	0.687841	c144040_g1|c171287_g1|c177521_g1|c178510_g3|c152933_g2|c167776_g2|c159804_g3|c156808_g1|c144040_g2	http://www.genome.jp/kegg-bin/show_pathway?ko04330/K05948%09red/K06058%09red/K06054%09red/K06055%09red/K02599%09red/K06061%09red	Signal transduction	Environmental Information Processing
B cell receptor signaling pathway	KEGG PATHWAY	ko04662	14	114	0.181142	0.702462	c178533_g3|c180321_g2|c179193_g3|c172857_g4|c160422_g1|c25796_g1|c179348_g7|c170823_g1|c182239_g5|c175531_g1|c144807_g1|c179836_g2|c204796_g1|c130377_g1	http://www.genome.jp/kegg-bin/show_pathway?ko04662/K06856%09red/K07367%09red/K05730%09red/K19662%09red/K07370%09red/K06507%09red/K07369%09red/K04734%09red/K04379%09red/K00922%09red/K04446%09red/K02649%09red	Immune system	Organismal Systems
MAPK signaling pathway - fly	KEGG PATHWAY	ko04013	6	40	0.182467	0.702462	c160854_g1|c125058_g1|c160309_g1|c160309_g2|c176824_g8|c249019_g1	http://www.genome.jp/kegg-bin/show_pathway?ko04013/K12380%09red/K02678%09red/K04361%09red	Signal transduction	Environmental Information Processing
Regulation of actin cytoskeleton	KEGG PATHWAY	ko04810	31	282	0.183282	0.702462	c160740_g1|c166779_g2|c173691_g3|c173691_g4|c155746_g4|c169715_g4|c155746_g2|c168549_g3|c144529_g1|c160309_g1|c160309_g2|c162433_g1|c147656_g1|c144807_g1|c178187_g8|c140722_g1|c162280_g1|c119755_g2|c142652_g1|c4388_g1|c171276_g1|c172857_g4|c170823_g1|c180286_g2|c96850_g1|c145563_g1|c145563_g3|c145563_g2|c139655_g1|c105404_g2|c105404_g4	http://www.genome.jp/kegg-bin/show_pathway?ko04810/K05730%09red/K04409%09red/K04359%09red/K06483%09red/K06482%09red/K06590%09red/K08007%09red/K06269%09red/K02649%09red/K18497%09red/K02085%09red/K00907%09red/K00922%09red/K05722%09red/K05726%09red/K05086%09red/K06525%09red/K05749%09red/K06584%09red/K06586%09red/K10351%09red/K05765%09red/K05767%09red/K04361%09red	Cell motility	Cellular Processes
Influenza A	KEGG PATHWAY	ko05164	30	273	0.188322	0.702462	c165419_g4|c92129_g1|c180024_g2|c94761_g1|c168751_g3|c46732_g2|c176985_g5|c151127_g1|c119826_g1|c160814_g1|c160422_g1|c145069_g1|c144807_g1|c90715_g1|c250155_g1|c119865_g1|c172421_g1|c110207_g1|c179049_g1|c162542_g1|c180024_g3|c173792_g5|c176786_g1|c172857_g4|c165965_g1|c176746_g12|c173818_g3|c126992_g1|c292849_g1|c4436_g1	http://www.genome.jp/kegg-bin/show_pathway?ko05164/K04696%09red/K16195%09red/K04433%09red/K04734%09red/K11220%09red/K10030%09red/K12800%09red/K08738%09red/K09447%09red/K04441%09red/K05405%09red/K01312%09red/K03156%09red/K04722%09red/K01165%09red/K14216%09red/K00922%09red/K09633%09red/K12646%09red/K12647%09red/K02649%09red/K05414%09red/K14754%09red/K03283%09red	Infectious diseases: Viral	Human Diseases
Glycolysis / Gluconeogenesis	KEGG PATHWAY	ko00010	12	96	0.189622	0.702462	c178792_g7|c21984_g2|c141203_g2|c157442_g2|c179539_g15|c151122_g2|c176494_g2|c73327_g1|c179539_g9|c141203_g1|c249797_g1|c115563_g1	http://www.genome.jp/kegg-bin/show_pathway?ko00010/K00844%09red/K01834%09red/K01837%09red/K01689%09red/K00128%09red/K00129%09red/K13951%09red	Carbohydrate metabolism	Metabolism
Ras signaling pathway	KEGG PATHWAY	ko04014	36	334	0.19005	0.702462	c154401_g1|c96613_g1|c178533_g3|c154607_g1|c160740_g1|c159218_g2|c4592_g1|c160682_g2|c163657_g1|c92269_g1|c176086_g2|c125058_g1|c164112_g6|c160309_g1|c160309_g2|c64683_g1|c167810_g1|c162243_g2|c144807_g1|c249019_g1|c160854_g1|c114696_g1|c161628_g1|c175553_g18|c176824_g8|c171276_g1|c172857_g4|c152828_g1|c145563_g1|c145563_g3|c145563_g2|c96687_g2|c96687_g1|c177356_g6|c170408_g1|c142858_g1	http://www.genome.jp/kegg-bin/show_pathway?ko04014/K12358%09red/K02678%09red/K05097%09red/K05099%09red/K18497%09red/K04359%09red/K05448%09red/K17630%09red/K17632%09red/K05461%09red/K05466%09red/K02649%09red/K05465%09red/K12380%09red/K04409%09red/K05462%09red/K00922%09red/K07362%09red/K04345%09red/K02583%09red/K10785%09red/K19662%09red/K05702%09red/K08019%09red/K04361%09red/K05103%09red/K06279%09r…	Signal transduction	Environmental Information Processing
Hippo signaling pathway	KEGG PATHWAY	ko04390	23	204	0.193781	0.707302	c179750_g2|c179750_g3|c163683_g3|c162606_g4|c162606_g3|c25090_g1|c174295_g3|c162433_g1|c178395_g2|c129233_g1|c174623_g10|c157408_g1|c167045_g1|c176438_g9|c163882_g1|c51261_g1|c51261_g2|c169731_g6|c106581_g1|c173818_g1|c157372_g4|c105404_g2|c105404_g4	http://www.genome.jp/kegg-bin/show_pathway?ko04390/K09448%09red/K05689%09red/K17693%09red/K10152%09red/K16681%09red/K16620%09red/K16621%09red/K01064%09red/K05706%09red/K02085%09red/K02620%09red/K03982%09red/K06827%09red/K00444%09red/K13377%09red/K01357%09red/K06269%09red/K09782%09red	Signal transduction	Environmental Information Processing
Isoquinoline alkaloid biosynthesis	KEGG PATHWAY	ko00950	2	9	0.232602	0.835272	c180154_g1|c106629_g1	http://www.genome.jp/kegg-bin/show_pathway?ko00950/K00274%09red/K14454%09red	Biosynthesis of other secondary metabolites	Metabolism
Nicotinate and nicotinamide metabolism	KEGG PATHWAY	ko00760	5	35	0.23895	0.835272	c179131_g5|c171774_g1|c63689_g1|c173950_g6|c173950_g5	http://www.genome.jp/kegg-bin/show_pathway?ko00760/K03783%09red/K03462%09red/K10524%09red/K00157%09red	Metabolism of cofactors and vitamins	Metabolism
Hedgehog signaling pathway	KEGG PATHWAY	ko04340	8	63	0.239294	0.835272	c273314_g1|c163882_g1|c174295_g3|c4592_g1|c169731_g6|c170041_g2|c170041_g3|c170041_g1	http://www.genome.jp/kegg-bin/show_pathway?ko04340/K04345%09red/K06233%09red/K00444%09red/K01064%09red/K01357%09red	Signal transduction	Environmental Information Processing
Fc epsilon RI signaling pathway	KEGG PATHWAY	ko04664	11	92	0.240284	0.835272	c170823_g1|c180321_g2|c179193_g3|c292849_g1|c145069_g1|c170408_g1|c182239_g5|c144807_g1|c173792_g5|c204796_g1|c172857_g4	http://www.genome.jp/kegg-bin/show_pathway?ko04664/K06856%09red/K03156%09red/K04433%09red/K07370%09red/K00922%09red/K04441%09red/K07362%09red/K05730%09red/K02649%09red	Immune system	Organismal Systems
Arrhythmogenic right ventricular cardiomyopathy (ARVC)	KEGG PATHWAY	ko05412	15	132	0.245427	0.843114	c163887_g1|c119755_g2|c168411_g1|c173691_g3|c180286_g2|c139655_g1|c173691_g4|c161443_g1|c271593_g1|c147656_g1|c169715_g4|c12639_g1|c173818_g1|c181652_g4|c176378_g2	http://www.genome.jp/kegg-bin/show_pathway?ko05412/K06525%09red/K07597%09red/K04869%09red/K07601%09red/K06483%09red/K06482%09red/K06584%09red/K02620%09red/K06586%09red/K06590%09red/K10381%09red/K12642%09red/K12641%09red	Cardiovascular diseases	Human Diseases
Arginine and proline metabolism	KEGG PATHWAY	ko00330	8	64	0.251144	0.851084	c45628_g1|c179539_g15|c22380_g1|c157750_g2|c271240_g1|c179539_g9|c180154_g1|c106629_g1	http://www.genome.jp/kegg-bin/show_pathway?ko00330/K00274%09red/K14454%09red/K00128%09red/K00613%09red/K01476%09red/K01581%09red/K13242%09red	Amino acid metabolism	Metabolism
Protein digestion and absorption	KEGG PATHWAY	ko04974	16	143	0.253577	0.851084	c168480_g7|c180628_g8|c181727_g2|c181727_g1|c172210_g1|c92129_g1|c167804_g2|c162542_g1|c178409_g2|c169173_g2|c169173_g3|c174235_g2|c169173_g4|c167804_g1|c131636_g1|c157578_g1	http://www.genome.jp/kegg-bin/show_pathway?ko04974/K05612%09red/K05616%09red/K06238%09red/K19720%09red/K06236%09red/K06237%09red/K01312%09red	Digestive system	Organismal Systems
Chloroalkane and chloroalkene degradation	KEGG PATHWAY	ko00625	2	10	0.264665	0.878208	c179539_g9|c179539_g15	http://www.genome.jp/kegg-bin/show_pathway?ko00625/K00128%09red	Xenobiotics biodegradation and metabolism	Metabolism
Phospholipase D signaling pathway	KEGG PATHWAY	ko04072	26	248	0.275675	0.904461	c47936_g1|c160740_g1|c182239_g5|c46732_g2|c164073_g1|c142312_g1|c119826_g1|c180321_g2|c160309_g1|c160309_g2|c174609_g6|c144807_g1|c179841_g1|c179397_g6|c204796_g1|c166684_g2|c120555_g1|c187281_g1|c175553_g18|c176786_g1|c172857_g4|c174239_g12|c145044_g1|c156445_g1|c142858_g1|c4436_g1	http://www.genome.jp/kegg-bin/show_pathway?ko04072/K06856%09red/K04361%09red/K04291%09red/K04226%09red/K13523%09red/K04359%09red/K05461%09red/K00922%09red/K04273%09red/K04166%09red/K00901%09red/K01080%09red/K06279%09red/K13509%09red/K02649%09red/K10030%09red	_	_
Dilated cardiomyopathy	KEGG PATHWAY	ko05414	17	157	0.28467	0.923595	c176438_g9|c119755_g2|c182239_g5|c180321_g2|c168411_g1|c181652_g4|c4592_g1|c292849_g1|c139655_g1|c173691_g4|c147656_g1|c169715_g4|c164024_g1|c173691_g3|c204796_g1|c180286_g2|c162280_g1	http://www.genome.jp/kegg-bin/show_pathway?ko05414/K06856%09red/K04345%09red/K03156%09red/K10351%09red/K06525%09red/K04869%09red/K06483%09red/K06482%09red/K06584%09red/K06586%09red/K06590%09red/K13377%09red/K12641%09red/K04141%09red	Cardiovascular diseases	Human Diseases
Prion diseases	KEGG PATHWAY	ko05020	5	38	0.287877	0.923738	c161917_g1|c96789_g1|c4592_g1|c164377_g3|c165419_g4	http://www.genome.jp/kegg-bin/show_pathway?ko05020/K04345%09red/K09203%09red/K09490%09red/K05405%09red/K06491%09red	Neurodegenerative diseases	Human Diseases
MicroRNAs in cancer	KEGG PATHWAY	ko05206	24	230	0.29281	0.929354	c178533_g3|c160740_g1|c157184_g4|c162219_g1|c22019_g1|c156982_g1|c160309_g1|c160309_g2|c162433_g1|c89230_g1|c64683_g1|c156734_g1|c169070_g1|c114696_g1|c142652_g1|c175553_g18|c8584_g1|c172016_g1|c167573_g2|c166965_g2|c96687_g2|c96687_g1|c250049_g1|c178510_g3	http://www.genome.jp/kegg-bin/show_pathway?ko05206/K06626%09red/K17454%09red/K05099%09red/K04361%09red/K19662%09red/K09299%09red/K04359%09red/K01403%09red/K05448%09red/K04694%09red/K02599%09red/K17387%09red/K02085%09red/K08007%09red/K11987%09red/K04702%09red/K02161%09red/K06625%09red/K01348%09red/K06279%09red	Cancers: Overview	Human Diseases
Fatty acid degradation	KEGG PATHWAY	ko00071	7	58	0.298198	0.936278	c160262_g1|c160395_g1|c97182_g1|c179539_g15|c151122_g2|c179539_g9|c182106_g4	http://www.genome.jp/kegg-bin/show_pathway?ko00071/K00128%09red/K01897%09red/K13951%09red/K09479%09red/K15013%09red	Lipid metabolism	Metabolism
Glycerolipid metabolism	KEGG PATHWAY	ko00561	18	170	0.306685	0.947626	c142312_g1|c156445_g1|c145044_g1|c179539_g15|c120555_g1|c179267_g4|c205009_g1|c165787_g3|c165822_g1|c168835_g2|c167451_g1|c22149_g2|c155264_g1|c181821_g5|c179539_g9|c179397_g6|c155400_g2|c179841_g1	http://www.genome.jp/kegg-bin/show_pathway?ko00561/K01059%09red/K13523%09red/K14458%09red/K00128%09red/K01046%09red/K13509%09red/K00901%09red/K01080%09red/K11155%09red/K13506%09red/K00864%09red	Lipid metabolism	Metabolism
Non-alcoholic fatty liver disease (NAFLD)	KEGG PATHWAY	ko04932	19	181	0.312076	0.947626	c171669_g1|c119826_g1|c165419_g4|c110207_g1|c160656_g2|c171379_g1|c228384_g1|c46732_g2|c292849_g1|c4436_g1|c125935_g1|c151127_g1|c168751_g3|c150614_g1|c144807_g1|c136199_g1|c172857_g4|c176786_g1|c113235_g1	http://www.genome.jp/kegg-bin/show_pathway?ko04932/K04696%09red/K03156%09red/K05405%09red/K04726%09red/K05424%09red/K09055%09red/K08738%09red/K00922%09red/K02267%09red/K09027%09red/K07297%09red/K03173%09red/K02649%09red/K10030%09red	Endocrine and metabolic diseases	Human Diseases
Pentose and glucuronate interconversions	KEGG PATHWAY	ko00040	4	30	0.314794	0.947626	c179539_g9|c155725_g1|c173981_g2|c179539_g15	http://www.genome.jp/kegg-bin/show_pathway?ko00040/K00128%09red/K00854%09red/K00699%09red	Carbohydrate metabolism	Metabolism
Phenylalanine metabolism	KEGG PATHWAY	ko00360	4	30	0.314794	0.947626	c106629_g1|c180154_g1|c157442_g2|c115563_g1	http://www.genome.jp/kegg-bin/show_pathway?ko00360/K00274%09red/K00129%09red/K14454%09red	Amino acid metabolism	Metabolism
Pathogenic Escherichia coli infection	KEGG PATHWAY	ko05130	10	90	0.323403	0.96361	c141851_g1|c179150_g2|c165993_g2|c179750_g3|c142652_g1|c133323_g1|c153448_g1|c179750_g2|c114372_g1|c127539_g1	http://www.genome.jp/kegg-bin/show_pathway?ko05130/K05689%09red/K07374%09red/K07375%09red/K05400%09red/K10168%09red/K08007%09red	Infectious diseases: Bacterial	Human Diseases
Cyanoamino acid metabolism	KEGG PATHWAY	ko00460	2	12	0.328557	0.969077	c111819_g1|c162657_g1	http://www.genome.jp/kegg-bin/show_pathway?ko00460/K05350%09red/K18592%09red	Metabolism of other amino acids	Metabolism
Ascorbate and aldarate metabolism	KEGG PATHWAY	ko00053	3	22	0.347718	0.999999	c179539_g9|c173981_g2|c179539_g15	http://www.genome.jp/kegg-bin/show_pathway?ko00053/K00128%09red/K00699%09red	Carbohydrate metabolism	Metabolism
Neuroactive ligand-receptor interaction	KEGG PATHWAY	ko04080	38	389	0.36409	0.999999	c174169_g3|c47936_g1|c116931_g1|c92129_g1|c179165_g1|c174497_g1|c145467_g2|c271995_g1|c166074_g1|c164073_g1|c164033_g1|c158316_g2|c174609_g6|c175389_g1|c271391_g1|c178414_g5|c161168_g1|c166684_g2|c156537_g1|c171669_g1|c187281_g1|c162542_g1|c152999_g1|c112805_g1|c164024_g1|c130411_g1|c165503_g1|c67026_g1|c174239_g12|c177871_g1|c23652_g1|c161431_g1|c126432_g1|c132237_g1|c140950_g1|c150377_g2|c19008…	http://www.genome.jp/kegg-bin/show_pathway?ko04080/K04198%09red/K05204%09red/K05223%09red/K04291%09red/K04296%09red/K08386%09red/K04234%09red/K04235%09red/K05205%09red/K05424%09red/K04273%09red/K04274%09red/K04149%09red/K05770%09red/K04141%09red/K01352%09red/K04166%09red/K05233%09red/K16367%09red/K04280%09red/K04221%09red/K04226%09red/K04229%09red/K05081%09red/K01312%09red/K04268%09red/K04267%09r…	Signaling molecules and interaction	Environmental Information Processing
Type II diabetes mellitus	KEGG PATHWAY	ko04930	8	74	0.377058	0.999999	c292849_g1|c176494_g2|c8584_g1|c168751_g3|c144807_g1|c73327_g1|c151127_g1|c172857_g4	http://www.genome.jp/kegg-bin/show_pathway?ko04930/K04696%09red/K04694%09red/K00844%09red/K03156%09red/K00922%09red/K02649%09red	Endocrine and metabolic diseases	Human Diseases
Streptomycin biosynthesis	KEGG PATHWAY	ko00521	2	14	0.390832	0.999999	c176494_g2|c73327_g1	http://www.genome.jp/kegg-bin/show_pathway?ko00521/K00844%09red	Biosynthesis of other secondary metabolites	Metabolism
Fatty acid biosynthesis	KEGG PATHWAY	ko00061	3	24	0.394571	0.999999	c97182_g1|c160262_g1|c160395_g1	http://www.genome.jp/kegg-bin/show_pathway?ko00061/K01897%09red/K15013%09red	Lipid metabolism	Metabolism
Gap junction	KEGG PATHWAY	ko04540	12	119	0.41258	0.999999	c178533_g3|c160740_g1|c179150_g2|c160309_g1|c160309_g2|c175389_g1|c133323_g1|c164024_g1|c153448_g1|c4592_g1|c114372_g1|c127539_g1	http://www.genome.jp/kegg-bin/show_pathway?ko04540/K04345%09red/K19662%09red/K04359%09red/K07374%09red/K07375%09red/K04157%09red/K04361%09red/K04141%09red	Cell communication	Cellular Processes
Retinol metabolism	KEGG PATHWAY	ko00830	16	163	0.425643	0.999999	c179267_g4|c174793_g2|c171774_g1|c92776_g1|c22149_g2|c205009_g1|c170852_g1|c173981_g2|c167451_g1|c177132_g3|c159267_g2|c159267_g1|c151122_g2|c151747_g1|c155264_g1|c22026_g1	http://www.genome.jp/kegg-bin/show_pathway?ko00830/K09516%09red/K00157%09red/K00699%09red/K07249%09red/K11146%09red/K13951%09red/K11155%09red/K11154%09red/K07424%09red/K11151%09red	Metabolism of cofactors and vitamins	Metabolism
Cell cycle - yeast	KEGG PATHWAY	ko04111	10	99	0.426129	0.999999	c152290_g1|c156004_g1|c97240_g1|c145608_g1|c178113_g1|c151797_g1|c174779_g1|c138595_g1|c148538_g1|c164998_g2	http://www.genome.jp/kegg-bin/show_pathway?ko04111/K02365%09red/K06674%09red/K02603%09red/K02212%09red/K02213%09red/K02214%09red/K02541%09red/K02542%09red/K06636%09red/K02178%09red	Cell growth and death	Cellular Processes
Type I diabetes mellitus	KEGG PATHWAY	ko04940	8	78	0.429046	0.999999	c99260_g1|c152828_g1|c171198_g1|c292849_g1|c174659_g4|c169679_g1|c97420_g1|c255707_g1	http://www.genome.jp/kegg-bin/show_pathway?ko04940/K06751%09red/K03156%09red/K10785%09red/K01353%09red/K06470%09red/K07818%09red	Endocrine and metabolic diseases	Human Diseases
Cysteine and methionine metabolism	KEGG PATHWAY	ko00270	6	57	0.431322	0.999999	c145114_g1|c25016_g1|c169888_g1|c92466_g2|c31004_g1|c106629_g1	http://www.genome.jp/kegg-bin/show_pathway?ko00270/K14454%09red/K17989%09red/K00827%09red/K00544%09red/K00789%09red/K11204%09red	Amino acid metabolism	Metabolism
Endometrial cancer	KEGG PATHWAY	ko05213	8	79	0.442004	0.999999	c179750_g3|c160309_g1|c160309_g2|c162433_g1|c173818_g1|c144807_g1|c179750_g2|c172857_g4	http://www.genome.jp/kegg-bin/show_pathway?ko05213/K05689%09red/K02085%09red/K02620%09red/K00922%09red/K04361%09red/K02649%09red	Cancers: Specific types	Human Diseases
VEGF signaling pathway	KEGG PATHWAY	ko04370	9	90	0.445859	0.999999	c172016_g1|c114696_g1|c35312_g1|c125995_g1|c178533_g3|c157750_g2|c144807_g1|c173792_g5|c172857_g4	http://www.genome.jp/kegg-bin/show_pathway?ko04370/K04718%09red/K19662%09red/K05448%09red/K00922%09red/K04441%09red/K11987%09red/K13242%09red/K02649%09red/K08273%09red	Signal transduction	Environmental Information Processing
Oxytocin signaling pathway	KEGG PATHWAY	ko04921	23	242	0.454319	0.999999	c138169_g2|c178533_g3|c165768_g1|c167168_g1|c4592_g1|c157750_g2|c168411_g1|c159790_g1|c160309_g1|c160309_g2|c172891_g3|c144807_g1|c178187_g8|c179836_g2|c149214_g1|c177228_g1|c172857_g4|c172016_g1|c105404_g2|c250049_g1|c130377_g1|c105404_g4|c174561_g1	http://www.genome.jp/kegg-bin/show_pathway?ko04921/K04345%09red/K04963%09red/K04996%09red/K04977%09red/K04229%09red/K17901%09red/K04869%09red/K04361%09red/K04379%09red/K00907%09red/K00922%09red/K11987%09red/K08292%09red/K12324%09red/K19662%09red/K06625%09red/K13242%09red/K06269%09red/K02649%09red/K04446%09red	Endocrine system	Organismal Systems
Tropane, piperidine and pyridine alkaloid biosynthesis	KEGG PATHWAY	ko00960	1	6	0.456769	0.999999	c106629_g1	http://www.genome.jp/kegg-bin/show_pathway?ko00960/K14454%09red	Biosynthesis of other secondary metabolites	Metabolism
Riboflavin metabolism	KEGG PATHWAY	ko00740	1	6	0.456769	0.999999	c162168_g1	http://www.genome.jp/kegg-bin/show_pathway?ko00740/K00861%09red	Metabolism of cofactors and vitamins	Metabolism
Tryptophan metabolism	KEGG PATHWAY	ko00380	5	48	0.457008	0.999999	c179539_g9|c180154_g1|c176533_g1|c179539_g15|c171774_g1	http://www.genome.jp/kegg-bin/show_pathway?ko00380/K00128%09red/K00274%09red/K00562%09red/K00157%09red	Amino acid metabolism	Metabolism
Fatty acid elongation	KEGG PATHWAY	ko00062	3	27	0.462938	0.999999	c68530_g1|c153840_g1|c163773_g1	http://www.genome.jp/kegg-bin/show_pathway?ko00062/K07512%09red/K10250%09red/K10203%09red	Lipid metabolism	Metabolism
Selenocompound metabolism	KEGG PATHWAY	ko00450	3	27	0.462938	0.999999	c170960_g1|c176533_g1|c163404_g1	http://www.genome.jp/kegg-bin/show_pathway?ko00450/K00384%09red/K00562%09red/K01874%09red	Metabolism of other amino acids	Metabolism
Fatty acid metabolism	KEGG PATHWAY	ko01212	7	70	0.465033	0.999999	c160262_g1|c160395_g1|c153840_g1|c97182_g1|c68530_g1|c36078_g1|c182106_g4	http://www.genome.jp/kegg-bin/show_pathway?ko01212/K09479%09red/K10203%09red/K15013%09red/K01897%09red/K07512%09red/K10226%09red	Global and overview maps	Metabolism
Arachidonic acid metabolism	KEGG PATHWAY	ko00590	5	49	0.473594	0.999999	c163026_g1|c172016_g1|c181040_g2|c111819_g1|c181134_g6	http://www.genome.jp/kegg-bin/show_pathway?ko00590/K00432%09red/K11987%09red/K00079%09red/K00461%09red/K18592%09red	Lipid metabolism	Metabolism
Hypertrophic cardiomyopathy (HCM)	KEGG PATHWAY	ko05410	13	136	0.476219	0.999999	c176438_g9|c119755_g2|c165419_g4|c168411_g1|c173691_g3|c180286_g2|c292849_g1|c139655_g1|c173691_g4|c147656_g1|c169715_g4|c181652_g4|c162280_g1	http://www.genome.jp/kegg-bin/show_pathway?ko05410/K03156%09red/K10351%09red/K06525%09red/K04869%09red/K06483%09red/K06482%09red/K06584%09red/K06586%09red/K06590%09red/K05405%09red/K13377%09red/K12641%09red	Cardiovascular diseases	Human Diseases
Glycosphingolipid biosynthesis - lacto and neolacto series	KEGG PATHWAY	ko00601	5	50	0.490013	0.999999	c146244_g1|c169560_g1|c109146_g1|c144625_g1|c181845_g1	http://www.genome.jp/kegg-bin/show_pathway?ko00601/K00716%09red/K07635%09red/K00741%09red/K00742%09red/K07971%09red	Glycan biosynthesis and metabolism	Metabolism
C5-Branched dibasic acid metabolism	KEGG PATHWAY	ko00660	1	7	0.502124	0.999999	c158703_g1	http://www.genome.jp/kegg-bin/show_pathway?ko00660/K17724%09red	Carbohydrate metabolism	Metabolism
Pyrimidine metabolism	KEGG PATHWAY	ko00240	13	139	0.505771	0.999999	c171181_g1|c182122_g2|c32363_g1|c144914_g1|c156584_g1|c178775_g1|c256484_g1|c163404_g1|c183001_g1|c173950_g6|c205232_g1|c163217_g6|c173950_g5	http://www.genome.jp/kegg-bin/show_pathway?ko00240/K03783%09red/K00857%09red/K01511%09red/K00384%09red/K03007%09red/K00758%09red/K01489%09red/K10808%09red/K01520%09red/K10807%09red/K01937%09red/K00757%09red	Nucleotide metabolism	Metabolism
Sphingolipid metabolism	KEGG PATHWAY	ko00600	6	62	0.506101	0.999999	c97821_g1|c35312_g1|c70154_g1|c152332_g1|c179841_g1|c154015_g1	http://www.genome.jp/kegg-bin/show_pathway?ko00600/K12352%09red/K12309%09red/K04715%09red/K04714%09red/K01080%09red/K04718%09red	Lipid metabolism	Metabolism
Thyroid cancer	KEGG PATHWAY	ko05216	4	40	0.506416	0.999999	c92123_g1|c179750_g2|c179750_g3|c173818_g1	http://www.genome.jp/kegg-bin/show_pathway?ko05216/K05689%09red/K02620%09red/K08530%09red	Cancers: Specific types	Human Diseases
Glycosaminoglycan degradation	KEGG PATHWAY	ko00531	2	18	0.506458	0.999999	c152332_g1|c161118_g2	http://www.genome.jp/kegg-bin/show_pathway?ko00531/K12309%09red/K01197%09red	Glycan biosynthesis and metabolism	Metabolism
Thyroid hormone synthesis	KEGG PATHWAY	ko04918	9	96	0.517643	0.999999	c273314_g1|c166812_g4|c161917_g1|c4592_g1|c178533_g3|c181134_g6|c170041_g2|c170041_g3|c170041_g1	http://www.genome.jp/kegg-bin/show_pathway?ko04918/K04345%09red/K09490%09red/K09048%09red/K19662%09red/K00432%09red/K06233%09red	Endocrine system	Organismal Systems
Rap1 signaling pathway	KEGG PATHWAY	ko04015	34	373	0.524338	0.999999	c154401_g1|c178533_g3|c154607_g1|c160740_g1|c159218_g2|c179750_g2|c179750_g3|c160682_g2|c92269_g1|c144529_g1|c145069_g1|c160309_g1|c160309_g2|c20979_g1|c64683_g1|c167810_g1|c162243_g2|c144807_g1|c173792_g5|c140722_g1|c173792_g2|c166684_g2|c163657_g1|c114696_g1|c161628_g1|c130411_g1|c171276_g1|c172857_g4|c152828_g1|c96687_g2|c96687_g1|c177356_g6|c170408_g1|c142858_g1	http://www.genome.jp/kegg-bin/show_pathway?ko04015/K05689%09red/K04433%09red/K05097%09red/K04291%09red/K05099%09red/K04359%09red/K05448%09red/K04441%09red/K05462%09red/K05461%09red/K05466%09red/K02649%09red/K05465%09red/K18497%09red/K17699%09red/K00922%09red/K07362%09red/K02583%09red/K10785%09red/K05726%09red/K05702%09red/K19662%09red/K06277%09red/K04267%09red/K08019%09red/K04361%09red/K05103%09r…	Signal transduction	Environmental Information Processing
Nitrogen metabolism	KEGG PATHWAY	ko00910	3	30	0.527707	0.999999	c161297_g1|c166904_g2|c173771_g1	http://www.genome.jp/kegg-bin/show_pathway?ko00910/K01672%09red/K18246%09red/K01915%09red	Energy metabolism	Metabolism
Renin-angiotensin system	KEGG PATHWAY	ko04614	3	30	0.527707	0.999999	c179298_g1|c154864_g1|c164073_g1	http://www.genome.jp/kegg-bin/show_pathway?ko04614/K11140%09red/K01380%09red/K04166%09red	Endocrine system	Organismal Systems
Tight junction	KEGG PATHWAY	ko04530	18	197	0.530549	0.999999	c44609_g1|c176533_g3|c131632_g1|c178533_g3|c160424_g4|c160424_g1|c175993_g1|c181777_g2|c137174_g1|c168866_g3|c162029_g1|c167810_g1|c173196_g1|c162280_g1|c160501_g1|c171094_g1|c162029_g2|c160840_g1	http://www.genome.jp/kegg-bin/show_pathway?ko04530/K10352%09red/K06735%09red/K06785%09red/K19662%09red/K05702%09red/K05705%09red/K06107%09red/K06089%09red/K10351%09red/K06098%09red/K18052%09red/K06087%09red	Cell communication	Cellular Processes
Vasopressin-regulated water reabsorption	KEGG PATHWAY	ko04962	6	64	0.535027	0.999999	c166812_g4|c4592_g1|c152897_g1|c4546_g1|c159948_g2|c52815_g1	http://www.genome.jp/kegg-bin/show_pathway?ko04962/K04345%09red/K09048%09red/K12462%09red/K10418%09red/K09866%09red/K09876%09red	Excretory system	Organismal Systems
MAPK signaling pathway	KEGG PATHWAY	ko04010	33	364	0.536667	0.999999	c178533_g3|c160740_g1|c4592_g1|c170867_g1|c292849_g1|c157658_g1|c140191_g3|c168411_g1|c160309_g1|c160309_g2|c162967_g1|c145069_g1|c90715_g1|c179836_g2|c177208_g1|c176438_g9|c171379_g1|c173792_g5|c83697_g1|c145887_g1|c171276_g1|c171374_g1|c154197_g1|c136199_g1|c162888_g1|c181950_g5|c206478_g1|c145563_g1|c145563_g3|c145563_g2|c130377_g1|c177052_g3|c170601_g2	http://www.genome.jp/kegg-bin/show_pathway?ko04010/K04437%09red/K04414%09red/K04433%09red/K04439%09red/K04409%09red/K04359%09red/K04869%09red/K04379%09red/K04441%09red/K04446%09red/K04449%09red/K03156%09red/K18497%09red/K04408%09red/K04428%09red/K04402%09red/K03173%09red/K13377%09red/K04345%09red/K19662%09red/K04386%09red/K04387%09red/K04360%09red/K04361%09red/K04459%09red/K03283%09red	Signal transduction	Environmental Information Processing
Insulin signaling pathway	KEGG PATHWAY	ko04910	15	165	0.541808	0.999999	c48013_g1|c151127_g1|c168204_g1|c4592_g1|c204829_g1|c175553_g18|c176494_g2|c8584_g1|c168751_g3|c144807_g1|c73327_g1|c105404_g2|c105404_g4|c173792_g2|c172857_g4	http://www.genome.jp/kegg-bin/show_pathway?ko04910/K04739%09red/K04696%09red/K04694%09red/K00844%09red/K07202%09red/K07189%09red/K06277%09red/K00922%09red/K04345%09red/K06269%09red/K02649%09red/K06279%09red	Endocrine system	Organismal Systems
Phenylpropanoid biosynthesis	KEGG PATHWAY	ko00940	1	8	0.543693	0.999999	c162657_g1	http://www.genome.jp/kegg-bin/show_pathway?ko00940/K05350%09red	Biosynthesis of other secondary metabolites	Metabolism
Amyotrophic lateral sclerosis (ALS)	KEGG PATHWAY	ko05014	7	76	0.545843	0.999999	c162174_g1|c125935_g1|c166965_g2|c110207_g1|c292849_g1|c145069_g1|c173792_g5	http://www.genome.jp/kegg-bin/show_pathway?ko05014/K03156%09red/K04433%09red/K11518%09red/K04726%09red/K08738%09red/K04441%09red/K02161%09red	Neurodegenerative diseases	Human Diseases
Glycosaminoglycan biosynthesis - keratan sulfate	KEGG PATHWAY	ko00533	3	31	0.548311	0.999999	c138424_g3|c146244_g1|c92159_g1	http://www.genome.jp/kegg-bin/show_pathway?ko00533/K09664%09red/K00741%09red/K04745%09red	Glycan biosynthesis and metabolism	Metabolism
Protein processing in endoplasmic reticulum	KEGG PATHWAY	ko04141	16	177	0.54928	0.999999	c174582_g1|c161917_g1|c137683_g1|c169362_g1|c171379_g1|c162089_g2|c174537_g2|c157787_g3|c173368_g4|c166965_g2|c178115_g1|c150614_g1|c90715_g1|c136199_g1|c47166_g1|c126992_g1	http://www.genome.jp/kegg-bin/show_pathway?ko04141/K09485%09red/K09486%09red/K09490%09red/K10099%09red/K13525%09red/K10086%09red/K13984%09red/K02161%09red/K13999%09red/K16195%09red/K09027%09red/K03173%09red/K14000%09red/K14007%09red/K03283%09red	Folding, sorting and degradation	Genetic Information Processing
Renal cell carcinoma	KEGG PATHWAY	ko05211	14	155	0.552249	0.999999	c154779_g2|c176438_g9|c114696_g1|c145563_g1|c145563_g3|c145563_g2|c96687_g2|c96687_g1|c64683_g1|c170812_g1|c144807_g1|c171106_g1|c173792_g2|c172857_g4	http://www.genome.jp/kegg-bin/show_pathway?ko05211/K05099%09red/K04409%09red/K05448%09red/K08774%09red/K06277%09red/K00922%09red/K07299%09red/K13377%09red/K09592%09red/K02649%09red	Cancers: Specific types	Human Diseases
Oocyte meiosis	KEGG PATHWAY	ko04114	14	156	0.561366	0.999999	c174942_g2|c155122_g2|c142461_g1|c174942_g7|c110606_g2|c4592_g1|c157184_g4|c178113_g1|c177564_g2|c174779_g1|c105404_g2|c182196_g2|c105404_g4|c164998_g2	http://www.genome.jp/kegg-bin/show_pathway?ko04114/K11481%09red/K02365%09red/K04345%09red/K06269%09red/K13056%09red/K08836%09red/K06636%09red/K06626%09red/K11584%09red/K02178%09red/K06631%09red	Cell growth and death	Cellular Processes
Ovarian steroidogenesis	KEGG PATHWAY	ko04913	5	55	0.568872	0.999999	c163026_g1|c172016_g1|c126690_g1|c167045_g1|c4592_g1	http://www.genome.jp/kegg-bin/show_pathway?ko04913/K16931%09red/K16620%09red/K11987%09red/K00461%09red/K04345%09red	Endocrine system	Organismal Systems
Glycerophospholipid metabolism	KEGG PATHWAY	ko00564	10	113	0.582056	0.999999	c142312_g1|c156445_g1|c145044_g1|c120555_g1|c165822_g1|c157674_g2|c161877_g1|c20463_g1|c179841_g1|c179397_g6	http://www.genome.jp/kegg-bin/show_pathway?ko00564/K00006%09red/K08730%09red/K13523%09red/K13509%09red/K14286%09red/K00901%09red/K01080%09red/K13506%09red	Lipid metabolism	Metabolism
Acute myeloid leukemia	KEGG PATHWAY	ko05221	7	80	0.596719	0.999999	c156982_g1|c167573_g2|c173818_g1|c161191_g1|c144807_g1|c113235_g1|c172857_g4	http://www.genome.jp/kegg-bin/show_pathway?ko05221/K05092%09red/K09055%09red/K02620%09red/K00922%09red/K04702%09red/K02649%09red	Cancers: Specific types	Human Diseases
Calcium signaling pathway	KEGG PATHWAY	ko04020	24	273	0.596781	0.999999	c178533_g3|c4592_g1|c179165_g1|c182239_g5|c157750_g2|c177850_g3|c164073_g1|c159790_g1|c160309_g1|c160309_g2|c175389_g1|c144635_g2|c178187_g8|c204796_g1|c47936_g1|c35312_g1|c180321_g2|c164024_g1|c130411_g1|c165503_g1|c98942_g1|c152828_g1|c133656_g2|c174561_g1	http://www.genome.jp/kegg-bin/show_pathway?ko04020/K06856%09red/K04198%09red/K04718%09red/K04963%09red/K10785%09red/K04226%09red/K19662%09red/K04229%09red/K05863%09red/K04361%09red/K00907%09red/K00911%09red/K04636%09red/K04267%09red/K04149%09red/K04345%09red/K05853%09red/K04157%09red/K13242%09red/K04166%09red/K04141%09red	Signal transduction	Environmental Information Processing
Renin secretion	KEGG PATHWAY	ko04924	9	103	0.5971	0.999999	c173245_g1|c158316_g2|c165768_g1|c4592_g1|c182568_g1|c164024_g1|c154864_g1|c164073_g1|c161478_g1	http://www.genome.jp/kegg-bin/show_pathway?ko04924/K04345%09red/K01380%09red/K04996%09red/K05030%09red/K09864%09red/K04261%09red/K04166%09red/K04141%09red	_	_
Primary bile acid biosynthesis	KEGG PATHWAY	ko00120	3	34	0.606809	0.999999	c140103_g1|c177929_g4|c165920_g1	http://www.genome.jp/kegg-bin/show_pathway?ko00120/K10223%09red/K00488%09red/K07430%09red	Lipid metabolism	Metabolism
beta-Lactam resistance	KEGG PATHWAY	ko01501	1	10	0.616711	0.999999	c140480_g1	http://www.genome.jp/kegg-bin/show_pathway?ko01501/K18698%09red	Drug resistance	Human Diseases
Biosynthesis of amino acids	KEGG PATHWAY	ko01230	11	128	0.617993	0.999999	c166904_g2|c145114_g1|c160741_g1|c169888_g1|c141203_g2|c249797_g1|c21984_g2|c271240_g1|c141203_g1|c106629_g1|c93517_g1	http://www.genome.jp/kegg-bin/show_pathway?ko01230/K14454%09red/K01689%09red/K01834%09red/K17989%09red/K01940%09red/K01476%09red/K01915%09red/K00789%09red/K11067%09red	Global and overview maps	Metabolism
Salmonella infection	KEGG PATHWAY	ko05132	11	128	0.617993	0.999999	c177208_g1|c141851_g1|c119826_g1|c167985_g1|c165419_g4|c227211_g1|c46732_g2|c173792_g5|c4436_g1|c176786_g1|c130377_g1	http://www.genome.jp/kegg-bin/show_pathway?ko05132/K04437%09red/K04379%09red/K10168%09red/K04441%09red/K12964%09red/K05405%09red/K10030%09red	Infectious diseases: Bacterial	Human Diseases
Melanogenesis	KEGG PATHWAY	ko04916	10	117	0.62317	0.999999	c163882_g1|c178533_g3|c174295_g3|c4592_g1|c169731_g6|c166812_g4|c173818_g1|c177405_g2|c165503_g1|c142858_g1	http://www.genome.jp/kegg-bin/show_pathway?ko04916/K04198%09red/K08725%09red/K09048%09red/K19662%09red/K05461%09red/K01064%09red/K01357%09red/K02620%09red/K04345%09red/K00444%09red	Endocrine system	Organismal Systems
Carbohydrate digestion and absorption	KEGG PATHWAY	ko04973	5	59	0.627129	0.999999	c144807_g1|c73327_g1|c176494_g2|c178533_g3|c172857_g4	http://www.genome.jp/kegg-bin/show_pathway?ko04973/K00922%09red/K00844%09red/K02649%09red/K19662%09red	Digestive system	Organismal Systems
Lysosome	KEGG PATHWAY	ko04142	14	165	0.639874	0.999999	c126364_g1|c1219_g1|c164879_g1|c273944_g1|c149588_g1|c152332_g1|c182376_g3|c275289_g1|c180849_g3|c180849_g2|c106585_g1|c151872_g1|c21937_g1|c98996_g1	http://www.genome.jp/kegg-bin/show_pathway?ko04142/K12397%09red/K12390%09red/K01365%09red/K01374%09red/K01275%09red/K01371%09red/K01052%09red/K12309%09red/K02144%09red/K06562%09red/K19363%09red	Transport and catabolism	Cellular Processes
Colorectal cancer	KEGG PATHWAY	ko05210	8	96	0.647006	0.999999	c176438_g9|c166965_g2|c110207_g1|c162433_g1|c173818_g1|c144807_g1|c130377_g1|c172857_g4	http://www.genome.jp/kegg-bin/show_pathway?ko05210/K04379%09red/K08738%09red/K02085%09red/K02620%09red/K00922%09red/K02161%09red/K13377%09red/K02649%09red	Cancers: Specific types	Human Diseases
Plant-pathogen interaction	KEGG PATHWAY	ko04626	1	11	0.648715	0.999999	c168835_g2	http://www.genome.jp/kegg-bin/show_pathway?ko04626/K00864%09red	Environmental adaptation	Organismal Systems
Amphetamine addiction	KEGG PATHWAY	ko05031	8	97	0.657675	0.999999	c166812_g4|c4592_g1|c105404_g2|c103981_g1|c178533_g3|c180154_g1|c105404_g4|c130377_g1	http://www.genome.jp/kegg-bin/show_pathway?ko05031/K00274%09red/K04345%09red/K09048%09red/K19662%09red/K08155%09red/K04379%09red/K06269%09red	Substance dependence	Human Diseases
Toxoplasmosis	KEGG PATHWAY	ko05145	23	271	0.658391	0.999999	c165993_g2|c292849_g1|c250236_g1|c172477_g1|c160814_g1|c160422_g1|c145069_g1|c157873_g1|c144807_g1|c90715_g1|c163026_g1|c110207_g1|c8584_g1|c173792_g5|c181011_g2|c125227_g1|c172857_g4|c176438_g9|c141199_g1|c206541_g1|c162055_g1|c166965_g2|c170369_g2	http://www.genome.jp/kegg-bin/show_pathway?ko05145/K04694%09red/K04433%09red/K04734%09red/K08738%09red/K11220%09red/K05443%09red/K05636%09red/K05400%09red/K04441%09red/K00461%09red/K06247%09red/K06244%09red/K05135%09red/K02649%09red/K06240%09red/K03156%09red/K16060%09red/K16061%09red/K00922%09red/K02161%09red/K13377%09red/K03283%09red	Infectious diseases: Parasitic	Human Diseases
Methane metabolism	KEGG PATHWAY	ko00680	4	50	0.670248	0.999999	c141203_g2|c141203_g1|c249797_g1|c21984_g2	http://www.genome.jp/kegg-bin/show_pathway?ko00680/K01834%09red/K01689%09red	Energy metabolism	Metabolism
Steroid biosynthesis	KEGG PATHWAY	ko00100	2	25	0.671359	0.999999	c182376_g3|c175887_g5	http://www.genome.jp/kegg-bin/show_pathway?ko00100/K01052%09red/K07438%09red	Lipid metabolism	Metabolism
Maturity onset diabetes of the young	KEGG PATHWAY	ko04950	2	25	0.671359	0.999999	c144040_g1|c144040_g2	http://www.genome.jp/kegg-bin/show_pathway?ko04950/K06054%09red	Endocrine and metabolic diseases	Human Diseases
Other types of O-glycan biosynthesis	KEGG PATHWAY	ko00514	3	38	0.676565	0.999999	c232875_g1|c171287_g1|c181845_g1	http://www.genome.jp/kegg-bin/show_pathway?ko00514/K05948%09red/K10157%09red/K07635%09red	Glycan biosynthesis and metabolism	Metabolism
Valine, leucine and isoleucine biosynthesis	KEGG PATHWAY	ko00290	1	12	0.678048	0.999999	c145114_g1	http://www.genome.jp/kegg-bin/show_pathway?ko00290/K17989%09red	Amino acid metabolism	Metabolism
Phenylalanine, tyrosine and tryptophan biosynthesis	KEGG PATHWAY	ko00400	1	12	0.678048	0.999999	c106629_g1	http://www.genome.jp/kegg-bin/show_pathway?ko00400/K14454%09red	Amino acid metabolism	Metabolism
Vitamin B6 metabolism	KEGG PATHWAY	ko00750	1	12	0.678048	0.999999	c171774_g1	http://www.genome.jp/kegg-bin/show_pathway?ko00750/K00157%09red	Metabolism of cofactors and vitamins	Metabolism
DNA replication	KEGG PATHWAY	ko03030	4	51	0.684384	0.999999	c156004_g1|c204671_g1|c148538_g1|c145608_g1	http://www.genome.jp/kegg-bin/show_pathway?ko03030/K02212%09red/K04799%09red/K02542%09red/K02541%09red	Replication and repair	Genetic Information Processing
Proximal tubule bicarbonate reclamation	KEGG PATHWAY	ko04964	2	26	0.690873	0.999999	c173771_g1|c161478_g1	http://www.genome.jp/kegg-bin/show_pathway?ko04964/K09864%09red/K18246%09red	Excretory system	Organismal Systems
Vitamin digestion and absorption	KEGG PATHWAY	ko04977	3	39	0.692497	0.999999	c171776_g1|c175592_g1|c249723_g1	http://www.genome.jp/kegg-bin/show_pathway?ko04977/K14592%09red/K14610%09red/K08760%09red	Digestive system	Organismal Systems
NOD-like receptor signaling pathway	KEGG PATHWAY	ko04621	10	125	0.698614	0.999999	c119826_g1|c165419_g4|c172421_g1|c160422_g1|c292849_g1|c170369_g2|c46732_g2|c173792_g5|c176786_g1|c4436_g1	http://www.genome.jp/kegg-bin/show_pathway?ko04621/K03156%09red/K16060%09red/K12800%09red/K04734%09red/K04441%09red/K05405%09red/K10030%09red	Immune system	Organismal Systems
Estrogen signaling pathway	KEGG PATHWAY	ko04915	11	138	0.707721	0.999999	c166812_g4|c160309_g1|c160309_g2|c175553_g18|c22019_g1|c157750_g2|c144807_g1|c90715_g1|c172857_g4|c4592_g1|c130377_g1	http://www.genome.jp/kegg-bin/show_pathway?ko04915/K04345%09red/K13242%09red/K09048%09red/K01403%09red/K04379%09red/K00922%09red/K03283%09red/K04361%09red/K02649%09red/K06279%09red	Endocrine system	Organismal Systems
Galactose metabolism	KEGG PATHWAY	ko00052	3	40	0.70783	0.999999	c152332_g1|c73327_g1|c176494_g2	http://www.genome.jp/kegg-bin/show_pathway?ko00052/K12309%09red/K00844%09red	Carbohydrate metabolism	Metabolism
Biosynthesis of unsaturated fatty acids	KEGG PATHWAY	ko01040	2	27	0.70942	0.999999	c68530_g1|c36078_g1	http://www.genome.jp/kegg-bin/show_pathway?ko01040/K10226%09red/K10203%09red	Lipid metabolism	Metabolism
Aldosterone-regulated sodium reabsorption	KEGG PATHWAY	ko04960	4	53	0.711358	0.999999	c144807_g1|c178533_g3|c170232_g6|c172857_g4	http://www.genome.jp/kegg-bin/show_pathway?ko04960/K00922%09red/K13302%09red/K02649%09red/K19662%09red	Excretory system	Organismal Systems
Bacterial invasion of epithelial cells	KEGG PATHWAY	ko05100	14	175	0.717817	0.999999	c114007_g1|c144529_g1|c173218_g1|c179750_g2|c179750_g3|c96687_g2|c175553_g18|c64683_g1|c172557_g3|c144807_g1|c162523_g1|c96687_g1|c140722_g1|c172857_g4	http://www.genome.jp/kegg-bin/show_pathway?ko05100/K05099%09red/K05689%09red/K12958%09red/K05726%09red/K13737%09red/K00922%09red/K06278%09red/K02649%09red/K06279%09red	Infectious diseases: Bacterial	Human Diseases
Regulation of autophagy	KEGG PATHWAY	ko04140	2	28	0.727026	0.999999	c250155_g1|c180158_g3	http://www.genome.jp/kegg-bin/show_pathway?ko04140/K08269%09red/K05414%09red	Transport and catabolism	Cellular Processes
Olfactory transduction	KEGG PATHWAY	ko04740	7	93	0.738935	0.999999	c176553_g4|c169364_g1|c4592_g1|c275300_g1|c169023_g2|c176696_g7|c140191_g3	http://www.genome.jp/kegg-bin/show_pathway?ko04740/K04345%09red/K04257%09red/K00910%09red/K04439%09red	Sensory system	Organismal Systems
Vibrio cholerae infection	KEGG PATHWAY	ko05110	6	82	0.753305	0.999999	c168593_g2|c4592_g1|c137174_g1|c180849_g3|c180849_g2|c142376_g1	http://www.genome.jp/kegg-bin/show_pathway?ko05110/K04345%09red/K10949%09red/K02144%09red/K06098%09red/K02147%09red	Infectious diseases: Bacterial	Human Diseases
Alcoholism	KEGG PATHWAY	ko05034	11	144	0.754677	0.999999	c154197_g1|c179113_g1|c166812_g4|c105404_g2|c180016_g1|c175553_g18|c103981_g1|c130411_g1|c172542_g2|c180154_g1|c105404_g4	http://www.genome.jp/kegg-bin/show_pathway?ko05034/K00274%09red/K11254%09red/K09048%09red/K11252%09red/K11409%09red/K08155%09red/K04267%09red/K04360%09red/K06269%09red/K06279%09red	Substance dependence	Human Diseases
Non-homologous end-joining	KEGG PATHWAY	ko03450	1	16	0.772851	0.999999	c204671_g1	http://www.genome.jp/kegg-bin/show_pathway?ko03450/K04799%09red	Replication and repair	Genetic Information Processing
Sphingolipid signaling pathway	KEGG PATHWAY	ko04071	15	196	0.777386	0.999999	c97821_g1|c178533_g3|c125935_g1|c171379_g1|c292849_g1|c161431_g1|c166965_g2|c177564_g2|c35312_g1|c157750_g2|c144807_g1|c173792_g5|c136199_g1|c182196_g2|c172857_g4	http://www.genome.jp/kegg-bin/show_pathway?ko04071/K03156%09red/K04718%09red/K19662%09red/K04714%09red/K02161%09red/K04726%09red/K00922%09red/K04441%09red/K04268%09red/K03173%09red/K13242%09red/K11584%09red/K02649%09red	_	_
Amino sugar and nucleotide sugar metabolism	KEGG PATHWAY	ko00520	5	72	0.780486	0.999999	c176494_g2|c180695_g1|c148930_g2|c179890_g2|c73327_g1	http://www.genome.jp/kegg-bin/show_pathway?ko00520/K00844%09red/K00326%09red/K00820%09red/K17497%09red	Carbohydrate metabolism	Metabolism
Wnt signaling pathway	KEGG PATHWAY	ko04310	12	161	0.787406	0.999999	c174623_g10|c178533_g3|c174295_g3|c4592_g1|c162433_g1|c163882_g1|c254280_g1|c169731_g6|c126195_g1|c125016_g1|c173818_g1|c179836_g2	http://www.genome.jp/kegg-bin/show_pathway?ko04310/K03213%09red/K04345%09red/K10152%09red/K19662%09red/K01064%09red/K01357%09red/K02085%09red/K02620%09red/K02176%09red/K04446%09red/K00444%09red/K08110%09red	Signal transduction	Environmental Information Processing
Regulation of mitophagy - yeast	KEGG PATHWAY	ko04139	2	32	0.788619	0.999999	c173792_g5|c180158_g3	http://www.genome.jp/kegg-bin/show_pathway?ko04139/K04441%09red/K08269%09red	_	_
Choline metabolism in cancer	KEGG PATHWAY	ko05231	11	149	0.789658	0.999999	c178533_g3|c145044_g1|c160740_g1|c160309_g1|c160309_g2|c172857_g4|c144807_g1|c119854_g1|c179397_g6|c179841_g1|c130377_g1	http://www.genome.jp/kegg-bin/show_pathway?ko05231/K19662%09red/K04359%09red/K06515%09red/K04379%09red/K00922%09red/K00901%09red/K01080%09red/K04361%09red/K02649%09red	_	_
Gastric acid secretion	KEGG PATHWAY	ko04971	6	86	0.789901	0.999999	c178533_g3|c165768_g1|c142652_g1|c249314_g1|c178187_g8|c4592_g1	http://www.genome.jp/kegg-bin/show_pathway?ko04971/K04345%09red/K19662%09red/K04996%09red/K00907%09red/K08007%09red/K05008%09red	Digestive system	Organismal Systems
Alanine, aspartate and glutamate metabolism	KEGG PATHWAY	ko00250	6	86	0.789901	0.999999	c166904_g2|c25016_g1|c148930_g2|c175592_g1|c106629_g1|c93517_g1	http://www.genome.jp/kegg-bin/show_pathway?ko00250/K14592%09red/K14454%09red/K01940%09red/K00827%09red/K00820%09red/K01915%09red	Amino acid metabolism	Metabolism
mTOR signaling pathway	KEGG PATHWAY	ko04150	6	86	0.789901	0.999999	c114696_g1|c292849_g1|c178533_g3|c180158_g3|c144807_g1|c172857_g4	http://www.genome.jp/kegg-bin/show_pathway?ko04150/K03156%09red/K19662%09red/K05448%09red/K00922%09red/K08269%09red/K02649%09red	Signal transduction	Environmental Information Processing
Signaling pathways regulating pluripotency of stem cells	KEGG PATHWAY	ko04550	14	186	0.790322	0.999999	c163882_g1|c174295_g3|c165502_g1|c155316_g1|c162433_g1|c106800_g2|c169731_g6|c106581_g1|c156951_g2|c150905_g2|c144807_g1|c173792_g5|c171276_g1|c172857_g4	http://www.genome.jp/kegg-bin/show_pathway?ko04550/K17695%09red/K17693%09red/K18497%09red/K11478%09red/K17846%09red/K00922%09red/K01064%09red/K01357%09red/K02085%09red/K04441%09red/K16791%09red/K05419%09red/K00444%09red/K02649%09red	_	_
Glycosphingolipid biosynthesis - ganglio series	KEGG PATHWAY	ko00604	1	17	0.79182	0.999999	c152332_g1	http://www.genome.jp/kegg-bin/show_pathway?ko00604/K12309%09red	Glycan biosynthesis and metabolism	Metabolism
Vascular smooth muscle contraction	KEGG PATHWAY	ko04270	13	174	0.791827	0.999999	c47936_g1|c149214_g1|c140643_g1|c4592_g1|c105404_g2|c174497_g1|c164073_g1|c178533_g3|c130411_g1|c178187_g8|c105404_g4|c67709_g1|c160501_g1	http://www.genome.jp/kegg-bin/show_pathway?ko04270/K04345%09red/K04226%09red/K12333%09red/K19662%09red/K16367%09red/K00907%09red/K18052%09red/K12336%09red/K12324%09red/K04267%09red/K06269%09red/K04166%09red	Circulatory system	Organismal Systems
Fructose and mannose metabolism	KEGG PATHWAY	ko00051	3	48	0.809881	0.999999	c176494_g2|c180695_g1|c73327_g1	http://www.genome.jp/kegg-bin/show_pathway?ko00051/K00844%09red/K17497%09red	Carbohydrate metabolism	Metabolism
Peroxisome	KEGG PATHWAY	ko04146	7	102	0.81425	0.999999	c160262_g1|c164716_g1|c226889_g1|c180024_g4|c97182_g1|c172718_g4|c96181_g2	http://www.genome.jp/kegg-bin/show_pathway?ko04146/K13356%09red/K13353%09red/K11517%09red/K13279%09red/K01897%09red/K11187%09red	Transport and catabolism	Cellular Processes
Basal cell carcinoma	KEGG PATHWAY	ko05217	5	76	0.816414	0.999999	c169731_g6|c163882_g1|c162433_g1|c174295_g3|c173818_g1	http://www.genome.jp/kegg-bin/show_pathway?ko05217/K02085%09red/K02620%09red/K00444%09red/K01064%09red/K01357%09red	Cancers: Specific types	Human Diseases
Bile secretion	KEGG PATHWAY	ko04976	5	76	0.816414	0.999999	c152897_g1|c167041_g2|c4592_g1|c171106_g1|c161478_g1	http://www.genome.jp/kegg-bin/show_pathway?ko04976/K04345%09red/K09866%09red/K00021%09red/K07299%09red/K09864%09red	Digestive system	Organismal Systems
ErbB signaling pathway	KEGG PATHWAY	ko04012	12	166	0.817785	0.999999	c154779_g2|c178533_g3|c145563_g1|c160309_g1|c160309_g2|c145563_g2|c129233_g1|c175553_g18|c250049_g1|c144807_g1|c145563_g3|c172857_g4	http://www.genome.jp/kegg-bin/show_pathway?ko04012/K04409%09red/K19662%09red/K08774%09red/K00922%09red/K06625%09red/K04361%09red/K09782%09red/K02649%09red/K06279%09red	Signal transduction	Environmental Information Processing
Starch and sucrose metabolism	KEGG PATHWAY	ko00500	4	63	0.820967	0.999999	c176494_g2|c73327_g1|c173981_g2|c162657_g1	http://www.genome.jp/kegg-bin/show_pathway?ko00500/K00699%09red/K05350%09red/K00844%09red	Carbohydrate metabolism	Metabolism
Ubiquitin mediated proteolysis	KEGG PATHWAY	ko04120	12	167	0.823453	0.999999	c151127_g1|c137683_g1|c181239_g1|c130232_g1|c156069_g1|c67433_g1|c170369_g2|c53552_g1|c168751_g3|c162055_g1|c185623_g1|c8584_g1	http://www.genome.jp/kegg-bin/show_pathway?ko04120/K07868%09red/K10582%09red/K04694%09red/K10099%09red/K16060%09red/K06688%09red/K10447%09red/K10614%09red/K16061%09red/K10260%09red/K04696%09red	Folding, sorting and degradation	Genetic Information Processing
Cocaine addiction	KEGG PATHWAY	ko05030	4	64	0.829755	0.999999	c166812_g4|c103981_g1|c180154_g1|c4592_g1	http://www.genome.jp/kegg-bin/show_pathway?ko05030/K00274%09red/K09048%09red/K08155%09red/K04345%09red	Substance dependence	Human Diseases
Hepatitis B	KEGG PATHWAY	ko05161	38	483	0.829849	0.999999	c166812_g4|c165419_g4|c157184_g4|c292849_g1|c162219_g1|c178533_g3|c46732_g2|c178217_g4|c119826_g1|c160814_g1|c160422_g1|c182003_g2|c163482_g1|c144807_g1|c250155_g1|c179836_g2|c229249_g1|c110207_g1|c179049_g1|c179487_g1|c171506_g1|c156248_g1|c176786_g1|c172857_g4|c178251_g1|c176438_g9|c178251_g2|c176746_g12|c121272_g1|c166965_g2|c250049_g1|c178135_g1|c173818_g3|c22019_g1|c130377_g1|c168369_g2|c179…	http://www.genome.jp/kegg-bin/show_pathway?ko05161/K01403%09red/K04734%09red/K11220%09red/K10030%09red/K06618%09red/K08738%09red/K09447%09red/K04379%09red/K04446%09red/K17454%09red/K02649%09red/K05405%09red/K03156%09red/K09048%09red/K00922%09red/K02161%09red/K12646%09red/K12647%09red/K05414%09red/K19662%09red/K06255%09red/K06625%09red/K13377%09red/K06626%09red	Infectious diseases: Viral	Human Diseases
Fc gamma R-mediated phagocytosis	KEGG PATHWAY	ko04666	19	255	0.830652	0.999999	c4388_g1|c178533_g3|c170823_g1|c180321_g2|c145563_g1|c204796_g1|c167187_g1|c145563_g2|c92848_g1|c182194_g4|c35312_g1|c170408_g1|c182239_g5|c144807_g1|c179841_g1|c172857_g4|c167471_g1|c145563_g3|c177286_g1	http://www.genome.jp/kegg-bin/show_pathway?ko04666/K06856%09red/K05730%09red/K13536%09red/K04409%09red/K19662%09red/K12367%09red/K06478%09red/K05765%09red/K00922%09red/K07362%09red/K01080%09red/K04718%09red/K02649%09red	Immune system	Organismal Systems
Steroid hormone biosynthesis	KEGG PATHWAY	ko00140	5	78	0.832524	0.999999	c177929_g4|c174793_g2|c177302_g2|c173981_g2|c177302_g3	http://www.genome.jp/kegg-bin/show_pathway?ko00140/K07414%09red/K00699%09red/K07424%09red/K07430%09red	Lipid metabolism	Metabolism
Carbon metabolism	KEGG PATHWAY	ko01200	12	169	0.834392	0.999999	c164716_g1|c145114_g1|c183245_g1|c175311_g1|c141203_g2|c21984_g2|c168264_g1|c176494_g2|c73327_g1|c141203_g1|c106629_g1|c249797_g1	http://www.genome.jp/kegg-bin/show_pathway?ko01200/K14454%09red/K00844%09red/K11517%09red/K01834%09red/K17989%09red/K19269%09red/K00036%09red/K01689%09red/K00033%09red	Global and overview maps	Metabolism
2-Oxocarboxylic acid metabolism	KEGG PATHWAY	ko01210	2	37	0.84814	0.999999	c160741_g1|c106629_g1	http://www.genome.jp/kegg-bin/show_pathway?ko01210/K11067%09red/K14454%09red	Global and overview maps	Metabolism
Serotonergic synapse	KEGG PATHWAY	ko04726	11	159	0.848498	0.999999	c172016_g1|c177302_g3|c178533_g3|c163026_g1|c4592_g1|c175389_g1|c103981_g1|c177302_g2|c180154_g1|c145195_g1|c145195_g2	http://www.genome.jp/kegg-bin/show_pathway?ko04726/K00274%09red/K04345%09red/K19662%09red/K11987%09red/K00461%09red/K07414%09red/K04157%09red/K08155%09red/K04819%09red	Nervous system	Organismal Systems
Sulfur metabolism	KEGG PATHWAY	ko00920	1	21	0.853128	0.999999	c110207_g1	http://www.genome.jp/kegg-bin/show_pathway?ko00920/K08738%09red	Energy metabolism	Metabolism
Glycosaminoglycan biosynthesis - chondroitin sulfate / dermatan sulfate	KEGG PATHWAY	ko00532	1	21	0.853128	0.999999	c175444_g1	http://www.genome.jp/kegg-bin/show_pathway?ko00532/K04743%09red	Glycan biosynthesis and metabolism	Metabolism
Glyoxylate and dicarboxylate metabolism	KEGG PATHWAY	ko00630	3	53	0.856979	0.999999	c166904_g2|c168264_g1|c164716_g1	http://www.genome.jp/kegg-bin/show_pathway?ko00630/K11517%09red/K19269%09red/K01915%09red	Carbohydrate metabolism	Metabolism
Folate biosynthesis	KEGG PATHWAY	ko00790	1	22	0.865395	0.999999	c28390_g1	http://www.genome.jp/kegg-bin/show_pathway?ko00790/K00287%09red	Metabolism of cofactors and vitamins	Metabolism
Regulation of lipolysis in adipocytes	KEGG PATHWAY	ko04923	5	83	0.867779	0.999999	c144807_g1|c172016_g1|c4592_g1|c164024_g1|c172857_g4	http://www.genome.jp/kegg-bin/show_pathway?ko04923/K04345%09red/K00922%09red/K11987%09red/K02649%09red/K04141%09red	_	_
FoxO signaling pathway	KEGG PATHWAY	ko04068	24	326	0.868066	0.999999	c165419_g4|c110606_g2|c180233_g2|c177785_g6|c139058_g1|c183334_g1|c156737_g3|c164112_g6|c160309_g1|c160309_g2|c170232_g6|c144807_g1|c173792_g5|c162672_g1|c176438_g9|c45775_g1|c96252_g1|c125289_g1|c83697_g1|c172857_g4|c67502_g1|c141199_g1|c157658_g1|c250049_g1	http://www.genome.jp/kegg-bin/show_pathway?ko04068/K08861%09red/K12358%09red/K08862%09red/K05443%09red/K05868%09red/K05072%09red/K17845%09red/K15464%09red/K04441%09red/K13302%09red/K13303%09red/K06625%09red/K15010%09red/K11431%09red/K04402%09red/K00922%09red/K05405%09red/K13377%09red/K04361%09red/K02649%09red/K06631%09red	Signal transduction	Environmental Information Processing
beta-Alanine metabolism	KEGG PATHWAY	ko00410	4	69	0.868456	0.999999	c179539_g9|c157442_g2|c179539_g15|c115563_g1	http://www.genome.jp/kegg-bin/show_pathway?ko00410/K00128%09red/K00129%09red	Metabolism of other amino acids	Metabolism
Pathways in cancer	KEGG PATHWAY	ko05200	80	992	0.868938	0.999999	c154779_g2|c178533_g3|c165419_g4|c160740_g1|c179980_g1|c160422_g1|c179750_g2|c179750_g3|c157184_g4|c89554_g1|c125935_g1|c22019_g1|c172477_g1|c46732_g2|c96687_g1|c171106_g1|c164073_g1|c113235_g1|c178217_g4|c119826_g1|c167804_g1|c174295_g3|c167804_g2|c157873_g1|c168921_g1|c160309_g2|c162433_g1|c174609_g6|c176786_g1|c64683_g1|c171379_g1|c170369_g2|c163765_g1|c160309_g1|c163482_g1|c171506_g1|c4592_g1…	http://www.genome.jp/kegg-bin/show_pathway?ko05200/K05066%09red/K04198%09red/K05689%09red/K01403%09red/K08878%09red/K01388%09red/K04734%09red/K09055%09red/K08738%09red/K04291%09red/K08528%09red/K00444%09red/K02161%09red/K09592%09red/K10030%09red/K04379%09red/K05099%09red/K16060%09red/K02620%09red/K05092%09red/K04359%09red/K05448%09red/K05636%09red/K06482%09red/K06618%09red/K11987%09red/K04273%09r…	Cancers: Overview	Human Diseases
Mineral absorption	KEGG PATHWAY	ko04978	4	70	0.875217	0.999999	c167505_g1|c1240_g1|c155826_g1|c151734_g1	http://www.genome.jp/kegg-bin/show_pathway?ko04978/K00510%09red/K14737%09red/K14736%09red/K14685%09red	Digestive system	Organismal Systems
Aminoacyl-tRNA biosynthesis	KEGG PATHWAY	ko00970	4	70	0.875217	0.999999	c170960_g1|c145021_g1|c118501_g1|c204643_g1	http://www.genome.jp/kegg-bin/show_pathway?ko00970/K01868%09red/K01874%09red	Translation	Genetic Information Processing
Pancreatic secretion	KEGG PATHWAY	ko04972	8	126	0.879609	0.999999	c173245_g1|c178533_g3|c92129_g1|c162542_g1|c182568_g1|c152579_g1|c176556_g5|c98942_g1	http://www.genome.jp/kegg-bin/show_pathway?ko04972/K19662%09red/K05030%09red/K05853%09red/K01312%09red/K07886%09red/K07884%09red	Digestive system	Organismal Systems
Fat digestion and absorption	KEGG PATHWAY	ko04975	9	140	0.882763	0.999999	c179267_g4|c205009_g1|c151697_g1|c167451_g1|c249723_g1|c22149_g2|c155264_g1|c179841_g1|c156445_g1	http://www.genome.jp/kegg-bin/show_pathway?ko04975/K01080%09red/K11155%09red/K13509%09red/K08760%09red/K14463%09red	Digestive system	Organismal Systems
Bladder cancer	KEGG PATHWAY	ko05219	26	356	0.884858	0.999999	c22019_g1|c179750_g2|c179750_g3|c89554_g1|c162219_g1|c182122_g2|c46732_g2|c178217_g4|c119826_g1|c160309_g1|c160309_g2|c176786_g1|c163482_g1|c171506_g1|c114696_g1|c229249_g1|c179487_g1|c156248_g1|c182003_g2|c121272_g1|c250049_g1|c178135_g1|c137050_g1|c168369_g2|c179980_g1|c4436_g1	http://www.genome.jp/kegg-bin/show_pathway?ko05219/K17454%09red/K05689%09red/K08803%09red/K01403%09red/K01388%09red/K05448%09red/K06618%09red/K00758%09red/K06625%09red/K04361%09red/K10030%09red	Cancers: Specific types	Human Diseases
alpha-Linolenic acid metabolism	KEGG PATHWAY	ko00592	1	24	0.886941	0.999999	c36078_g1	http://www.genome.jp/kegg-bin/show_pathway?ko00592/K10226%09red	Lipid metabolism	Metabolism
Pantothenate and CoA biosynthesis	KEGG PATHWAY	ko00770	1	24	0.886941	0.999999	c178903_g8	http://www.genome.jp/kegg-bin/show_pathway?ko00770/K08069%09red	Metabolism of cofactors and vitamins	Metabolism
Valine, leucine and isoleucine degradation	KEGG PATHWAY	ko00280	3	57	0.886966	0.999999	c179539_g9|c171774_g1|c179539_g15	http://www.genome.jp/kegg-bin/show_pathway?ko00280/K00128%09red/K00157%09red	Amino acid metabolism	Metabolism
Progesterone-mediated oocyte maturation	KEGG PATHWAY	ko04914	7	115	0.89184	0.999999	c67502_g1|c110606_g2|c4592_g1|c174779_g1|c144807_g1|c173792_g5|c172857_g4	http://www.genome.jp/kegg-bin/show_pathway?ko04914/K04345%09red/K05868%09red/K04441%09red/K00922%09red/K02178%09red/K02649%09red/K06631%09red	Endocrine system	Organismal Systems
Terpenoid backbone biosynthesis	KEGG PATHWAY	ko00900	1	25	0.896385	0.999999	c167041_g2	http://www.genome.jp/kegg-bin/show_pathway?ko00900/K00021%09red	Metabolism of terpenoids and polyketides	Metabolism
Other glycan degradation	KEGG PATHWAY	ko00511	1	25	0.896385	0.999999	c152332_g1	http://www.genome.jp/kegg-bin/show_pathway?ko00511/K12309%09red	Glycan biosynthesis and metabolism	Metabolism
Linoleic acid metabolism	KEGG PATHWAY	ko00591	1	25	0.896385	0.999999	c174793_g2	http://www.genome.jp/kegg-bin/show_pathway?ko00591/K07424%09red	Lipid metabolism	Metabolism
Ether lipid metabolism	KEGG PATHWAY	ko00565	2	43	0.899221	0.999999	c179841_g1|c25748_g1	http://www.genome.jp/kegg-bin/show_pathway?ko00565/K01062%09red/K01080%09red	Lipid metabolism	Metabolism
Porphyrin and chlorophyll metabolism	KEGG PATHWAY	ko00860	2	43	0.899221	0.999999	c155826_g1|c173981_g2	http://www.genome.jp/kegg-bin/show_pathway?ko00860/K00510%09red/K00699%09red	Metabolism of cofactors and vitamins	Metabolism
Proteasome	KEGG PATHWAY	ko03050	2	43	0.899221	0.999999	c90782_g1|c181782_g4	http://www.genome.jp/kegg-bin/show_pathway?ko03050/K02740%09red/K02741%09red	Folding, sorting and degradation	Genetic Information Processing
One carbon pool by folate	KEGG PATHWAY	ko00670	1	26	0.90504	0.999999	c28390_g1	http://www.genome.jp/kegg-bin/show_pathway?ko00670/K00287%09red	Metabolism of cofactors and vitamins	Metabolism
Protein export	KEGG PATHWAY	ko03060	1	26	0.90504	0.999999	c161917_g1	http://www.genome.jp/kegg-bin/show_pathway?ko03060/K09490%09red	Folding, sorting and degradation	Genetic Information Processing
GnRH signaling pathway	KEGG PATHWAY	ko04912	8	132	0.906159	0.999999	c178533_g3|c160309_g1|c160309_g2|c170867_g1|c145069_g1|c112805_g1|c173792_g5|c4592_g1	http://www.genome.jp/kegg-bin/show_pathway?ko04912/K04345%09red/K04433%09red/K19662%09red/K04428%09red/K04280%09red/K04441%09red/K04361%09red	Endocrine system	Organismal Systems
Pentose phosphate pathway	KEGG PATHWAY	ko00030	2	45	0.912332	0.999999	c175311_g1|c183245_g1	http://www.genome.jp/kegg-bin/show_pathway?ko00030/K00036%09red/K00033%09red	Carbohydrate metabolism	Metabolism
Taste transduction	KEGG PATHWAY	ko04742	2	46	0.918271	0.999999	c153702_g1|c4592_g1	http://www.genome.jp/kegg-bin/show_pathway?ko04742/K04345%09red/K04885%09red	Sensory system	Organismal Systems
Shigellosis	KEGG PATHWAY	ko05131	6	108	0.921679	0.999999	c119826_g1|c160422_g1|c46732_g2|c173792_g5|c176786_g1|c4436_g1	http://www.genome.jp/kegg-bin/show_pathway?ko05131/K04441%09red/K04734%09red/K10030%09red	Infectious diseases: Bacterial	Human Diseases
Salivary secretion	KEGG PATHWAY	ko04970	8	137	0.924319	0.999999	c159626_g2|c178533_g3|c159790_g1|c4592_g1|c169296_g1|c165544_g1|c161001_g1|c164024_g1	http://www.genome.jp/kegg-bin/show_pathway?ko04970/K13899%09red/K04963%09red/K19662%09red/K13912%09red/K04345%09red/K13908%09red/K04141%09red	Digestive system	Organismal Systems
Collecting duct acid secretion	KEGG PATHWAY	ko04966	1	29	0.926904	0.999999	c142376_g1	http://www.genome.jp/kegg-bin/show_pathway?ko04966/K02147%09red	Excretory system	Organismal Systems
Cholinergic synapse	KEGG PATHWAY	ko04725	9	152	0.927929	0.999999	c166812_g4|c165768_g1|c166965_g2|c4592_g1|c178533_g3|c144807_g1|c172009_g1|c130377_g1|c172857_g4	http://www.genome.jp/kegg-bin/show_pathway?ko04725/K04345%09red/K09048%09red/K04996%09red/K19662%09red/K04379%09red/K00922%09red/K04930%09red/K02161%09red/K02649%09red	Nervous system	Organismal Systems
Glycosaminoglycan biosynthesis - heparan sulfate / heparin	KEGG PATHWAY	ko00534	1	30	0.93301	0.999999	c52760_g1	http://www.genome.jp/kegg-bin/show_pathway?ko00534/K01024%09red	Glycan biosynthesis and metabolism	Metabolism
Platelet activation	KEGG PATHWAY	ko04611	16	248	0.933385	0.999999	c144248_g1|c169173_g4|c172210_g1|c179193_g3|c4592_g1|c105404_g2|c179523_g15|c169173_g2|c169173_g3|c102725_g1|c157750_g2|c144807_g1|c173792_g5|c178187_g8|c105404_g4|c172857_g4	http://www.genome.jp/kegg-bin/show_pathway?ko04611/K04345%09red/K03905%09red/K03903%09red/K07370%09red/K06269%09red/K00922%09red/K00907%09red/K04441%09red/K19720%09red/K06260%09red/K13242%09red/K06236%09red/K02649%09red	Immune system	Organismal Systems
Base excision repair	KEGG PATHWAY	ko03410	2	49	0.933893	0.999999	c97783_g1|c204671_g1	http://www.genome.jp/kegg-bin/show_pathway?ko03410/K04799%09red/K10569%09red	Replication and repair	Genetic Information Processing
AMPK signaling pathway	KEGG PATHWAY	ko04152	12	197	0.938665	0.999999	c167168_g1|c166812_g4|c168204_g1|c160656_g2|c92123_g1|c182196_g2|c171669_g1|c177564_g2|c172891_g3|c144807_g1|c167041_g2|c172857_g4	http://www.genome.jp/kegg-bin/show_pathway?ko04152/K09048%09red/K00021%09red/K07202%09red/K05424%09red/K00922%09red/K08292%09red/K07297%09red/K08530%09red/K11584%09red/K02649%09red	Signal transduction	Environmental Information Processing
Phosphatidylinositol signaling system	KEGG PATHWAY	ko04070	8	142	0.939355	0.999999	c178533_g3|c145044_g1|c126743_g1|c144807_g1|c156415_g1|c179397_g6|c177850_g3|c172857_g4	http://www.genome.jp/kegg-bin/show_pathway?ko04070/K19662%09red/K13084%09red/K18086%09red/K00922%09red/K00911%09red/K00901%09red/K02649%09red	Signal transduction	Environmental Information Processing
cGMP-PKG signaling pathway	KEGG PATHWAY	ko04022	16	251	0.939892	0.999999	c166812_g4|c98942_g1|c133656_g2|c172857_g4|c105404_g2|c161431_g1|c164073_g1|c174950_g3|c149214_g1|c164024_g1|c157750_g2|c144807_g1|c178187_g8|c165503_g1|c105404_g4|c179836_g2	http://www.genome.jp/kegg-bin/show_pathway?ko04022/K04198%09red/K09048%09red/K04446%09red/K09261%09red/K04166%09red/K05863%09red/K00907%09red/K00922%09red/K05853%09red/K12324%09red/K04268%09red/K13242%09red/K06269%09red/K02649%09red/K04141%09red	Signal transduction	Environmental Information Processing
Glutamatergic synapse	KEGG PATHWAY	ko04724	9	160	0.948901	0.999999	c164033_g1|c178533_g3|c166904_g2|c45775_g1|c4592_g1|c157578_g1|c176844_g6|c169023_g2|c178414_g5	http://www.genome.jp/kegg-bin/show_pathway?ko04724/K04345%09red/K05204%09red/K05205%09red/K19662%09red/K15010%09red/K05612%09red/K00910%09red/K01915%09red/K15009%09red	Nervous system	Organismal Systems
Phototransduction - fly	KEGG PATHWAY	ko04745	1	35	0.956692	0.999999	c169023_g2	http://www.genome.jp/kegg-bin/show_pathway?ko04745/K00910%09red	Sensory system	Organismal Systems
HTLV-I infection	KEGG PATHWAY	ko05166	45	633	0.95847	0.999999	c140625_g1|c160422_g1|c165419_g4|c160740_g1|c4592_g1|c292849_g1|c174623_g10|c162219_g1|c145887_g1|c178217_g4|c171106_g1|c169731_g6|c174295_g3|c125058_g1|c100199_g1|c177052_g3|c162433_g1|c163482_g1|c144807_g1|c249019_g1|c255707_g1|c179836_g2|c160854_g1|c229249_g1|c150614_g1|c96789_g1|c171198_g1|c179487_g1|c171506_g1|c156248_g1|c111666_g1|c182003_g2|c172857_g4|c176438_g9|c163882_g1|c162888_g1|c1528…	http://www.genome.jp/kegg-bin/show_pathway?ko05166/K10152%09red/K04734%09red/K04379%09red/K06751%09red/K17454%09red/K02678%09red/K04359%09red/K05863%09red/K06618%09red/K04446%09red/K07299%09red/K00444%09red/K05770%09red/K05405%09red/K03156%09red/K03159%09red/K01064%09red/K01357%09red/K02085%09red/K00922%09red/K09027%09red/K13377%09red/K04345%09red/K10785%09red/K09203%09red/K04386%09red/K04387%09r…	Infectious diseases: Viral	Human Diseases
RNA polymerase	KEGG PATHWAY	ko03020	1	36	0.96031	0.999999	c256484_g1	http://www.genome.jp/kegg-bin/show_pathway?ko03020/K03007%09red	Transcription	Genetic Information Processing
Endocytosis	KEGG PATHWAY	ko04144	23	357	0.962206	0.999999	c173218_g1|c112394_g1|c177113_g4|c162523_g1|c140191_g3|c151212_g1|c160309_g1|c160309_g2|c114007_g1|c64683_g1|c90715_g1|c255707_g1|c178829_g1|c93509_g1|c93509_g2|c164024_g1|c45380_g1|c176438_g9|c96687_g2|c96687_g1|c182020_g1|c171198_g1|c169023_g2	http://www.genome.jp/kegg-bin/show_pathway?ko04144/K06751%09red/K05099%09red/K11247%09red/K18440%09red/K12958%09red/K06278%09red/K04439%09red/K12475%09red/K04705%09red/K12469%09red/K00910%09red/K03283%09red/K13377%09red/K04361%09red/K12491%09red/K19476%09red/K04141%09red	Transport and catabolism	Cellular Processes
Carbon fixation in photosynthetic organisms	KEGG PATHWAY	ko00710	1	37	0.963626	0.999999	c106629_g1	http://www.genome.jp/kegg-bin/show_pathway?ko00710/K14454%09red	Energy metabolism	Metabolism
Thyroid hormone signaling pathway	KEGG PATHWAY	ko04919	9	168	0.964285	0.999999	c138169_g2|c178533_g3|c160814_g1|c4592_g1|c178510_g3|c144807_g1|c171106_g1|c154178_g2|c172857_g4	http://www.genome.jp/kegg-bin/show_pathway?ko04919/K04345%09red/K19662%09red/K17901%09red/K02599%09red/K00922%09red/K07754%09red/K07299%09red/K02649%09red/K11220%09red	Endocrine system	Organismal Systems
RNA degradation	KEGG PATHWAY	ko03018	4	93	0.966132	0.999999	c141203_g2|c141203_g1|c178609_g1|c249797_g1	http://www.genome.jp/kegg-bin/show_pathway?ko03018/K08300%09red/K01689%09red	Folding, sorting and degradation	Genetic Information Processing
Synaptic vesicle cycle	KEGG PATHWAY	ko04721	4	93	0.966132	0.999999	c103981_g1|c180849_g3|c180849_g2|c142376_g1	http://www.genome.jp/kegg-bin/show_pathway?ko04721/K02144%09red/K08155%09red/K02147%09red	Nervous system	Organismal Systems
Endocrine and other factor-regulated calcium reabsorption	KEGG PATHWAY	ko04961	2	59	0.96792	0.999999	c4592_g1|c178533_g3	http://www.genome.jp/kegg-bin/show_pathway?ko04961/K04345%09red/K19662%09red	Excretory system	Organismal Systems
Long-term potentiation	KEGG PATHWAY	ko04720	4	94	0.968106	0.999999	c4592_g1|c178533_g3|c105404_g4|c105404_g2	http://www.genome.jp/kegg-bin/show_pathway?ko04720/K04345%09red/K06269%09red/K19662%09red	Nervous system	Organismal Systems
Fanconi anemia pathway	KEGG PATHWAY	ko03460	2	60	0.970193	0.999999	c144040_g1|c144040_g2	http://www.genome.jp/kegg-bin/show_pathway?ko03460/K06054%09red	Replication and repair	Genetic Information Processing
cAMP signaling pathway	KEGG PATHWAY	ko04024	18	299	0.971686	0.999999	c105404_g2|c166812_g4|c271391_g1|c145563_g1|c172857_g4|c145563_g2|c160422_g1|c145563_g3|c167810_g1|c140151_g2|c170823_g1|c164024_g1|c144807_g1|c4592_g1|c130377_g1|c105404_g4|c174561_g1|c179836_g2	http://www.genome.jp/kegg-bin/show_pathway?ko04024/K04345%09red/K04221%09red/K09048%09red/K04409%09red/K05702%09red/K04229%09red/K13293%09red/K04734%09red/K04379%09red/K00922%09red/K04446%09red/K05730%09red/K06269%09red/K02649%09red/K04141%09red	_	_
Parkinson's disease	KEGG PATHWAY	ko05012	6	130	0.974642	0.999999	c110207_g1|c168207_g2|c228384_g1|c4592_g1|c103981_g1|c133656_g2	http://www.genome.jp/kegg-bin/show_pathway?ko05012/K04345%09red/K05863%09red/K08738%09red/K04243%09red/K08155%09red/K02267%09red	Neurodegenerative diseases	Human Diseases
Adrenergic signaling in cardiomyocytes	KEGG PATHWAY	ko04261	14	249	0.976687	0.999999	c168411_g1|c166812_g4|c166965_g2|c4592_g1|c105404_g2|c164073_g1|c177564_g2|c164024_g1|c144807_g1|c173792_g5|c162280_g1|c182196_g2|c105404_g4|c172857_g4	http://www.genome.jp/kegg-bin/show_pathway?ko04261/K04345%09red/K09048%09red/K11584%09red/K04869%09red/K00922%09red/K04441%09red/K10351%09red/K04166%09red/K02161%09red/K06269%09red/K02649%09red/K04141%09red	Circulatory system	Organismal Systems
Cell cycle	KEGG PATHWAY	ko04110	29	454	0.978838	0.999999	c110606_g2|c157184_g4|c145608_g1|c162219_g1|c178217_g4|c178113_g1|c174779_g1|c163482_g1|c171506_g1|c148538_g1|c164998_g2|c174623_g10|c152290_g1|c229249_g1|c176438_g9|c179487_g1|c156248_g1|c83697_g1|c138595_g1|c182003_g2|c67502_g1|c157658_g1|c97240_g1|c156004_g1|c121272_g1|c250049_g1|c178135_g1|c168369_g2|c179980_g1	http://www.genome.jp/kegg-bin/show_pathway?ko04110/K02365%09red/K10152%09red/K05868%09red/K04402%09red/K02541%09red/K06618%09red/K02603%09red/K02212%09red/K02213%09red/K02214%09red/K06625%09red/K02542%09red/K17454%09red/K06636%09red/K13377%09red/K06626%09red/K02178%09red/K06631%09red	Cell growth and death	Cellular Processes
Melanoma	KEGG PATHWAY	ko05218	24	390	0.980266	0.999999	c160740_g1|c179750_g2|c179750_g3|c162219_g1|c178217_g4|c160309_g1|c160309_g2|c64683_g1|c163482_g1|c144807_g1|c229249_g1|c179487_g1|c171506_g1|c156248_g1|c171276_g1|c182003_g2|c172857_g4|c121272_g1|c96687_g2|c96687_g1|c250049_g1|c178135_g1|c168369_g2|c179980_g1	http://www.genome.jp/kegg-bin/show_pathway?ko05218/K17454%09red/K05099%09red/K05689%09red/K18497%09red/K04359%09red/K06618%09red/K00922%09red/K06625%09red/K04361%09red/K02649%09red	Cancers: Specific types	Human Diseases
Pyruvate metabolism	KEGG PATHWAY	ko00620	2	66	0.980893	0.999999	c179539_g9|c179539_g15	http://www.genome.jp/kegg-bin/show_pathway?ko00620/K00128%09red	Carbohydrate metabolism	Metabolism
Dopaminergic synapse	KEGG PATHWAY	ko04728	11	212	0.981883	0.999999	c166812_g4|c4592_g1|c105404_g2|c177564_g2|c103981_g1|c178533_g3|c173792_g5|c180154_g1|c182196_g2|c105404_g4|c130377_g1	http://www.genome.jp/kegg-bin/show_pathway?ko04728/K00274%09red/K04345%09red/K09048%09red/K19662%09red/K06269%09red/K11584%09red/K04379%09red/K04441%09red/K08155%09red	Nervous system	Organismal Systems
Morphine addiction	KEGG PATHWAY	ko05032	5	120	0.981894	0.999999	c4592_g1|c178533_g3|c140191_g3|c169023_g2|c140151_g2	http://www.genome.jp/kegg-bin/show_pathway?ko05032/K04345%09red/K13293%09red/K19662%09red/K00910%09red/K04439%09red	Substance dependence	Human Diseases
Hippo signaling pathway - fly	KEGG PATHWAY	ko04391	5	121	0.982921	0.999999	c162606_g4|c157408_g1|c157184_g4|c178395_g2|c162606_g3	http://www.genome.jp/kegg-bin/show_pathway?ko04391/K09448%09red/K16681%09red/K06626%09red	Signal transduction	Environmental Information Processing
Glucagon signaling pathway	KEGG PATHWAY	ko04922	5	122	0.983894	0.999999	c4592_g1|c166812_g4|c171106_g1|c168204_g1|c21984_g2	http://www.genome.jp/kegg-bin/show_pathway?ko04922/K01834%09red/K07202%09red/K09048%09red/K07299%09red/K04345%09red	_	_
Alzheimer's disease	KEGG PATHWAY	ko05010	10	200	0.984035	0.999999	c98942_g1|c159790_g1|c228384_g1|c176130_g1|c292849_g1|c125935_g1|c177770_g4|c110207_g1|c155400_g2|c135635_g1	http://www.genome.jp/kegg-bin/show_pathway?ko05010/K03156%09red/K04963%09red/K04524%09red/K04550%09red/K04726%09red/K08738%09red/K05853%09red/K01059%09red/K02267%09red	Neurodegenerative diseases	Human Diseases
Taurine and hypotaurine metabolism	KEGG PATHWAY	ko00430	1	47	0.984801	0.999999	c111819_g1	http://www.genome.jp/kegg-bin/show_pathway?ko00430/K18592%09red	Metabolism of other amino acids	Metabolism
Nucleotide excision repair	KEGG PATHWAY	ko03420	1	48	0.986071	0.999999	c165597_g2	http://www.genome.jp/kegg-bin/show_pathway?ko03420/K10846%09red	Replication and repair	Genetic Information Processing
Aldosterone synthesis and secretion	KEGG PATHWAY	ko04925	5	125	0.986508	0.999999	c126690_g1|c166812_g4|c178533_g3|c164073_g1|c4592_g1	http://www.genome.jp/kegg-bin/show_pathway?ko04925/K04345%09red/K16931%09red/K09048%09red/K04166%09red/K19662%09red	_	_
Prostate cancer	KEGG PATHWAY	ko05215	25	419	0.988446	0.999999	c154779_g2|c166812_g4|c160740_g1|c166779_g2|c157184_g4|c162219_g1|c178217_g4|c160309_g1|c160309_g2|c160422_g1|c163482_g1|c144807_g1|c229249_g1|c179487_g1|c171506_g1|c156248_g1|c182003_g2|c172857_g4|c166965_g2|c121272_g1|c250049_g1|c178135_g1|c173818_g1|c168369_g2|c179980_g1	http://www.genome.jp/kegg-bin/show_pathway?ko05215/K17454%09red/K06626%09red/K09048%09red/K04359%09red/K08774%09red/K04734%09red/K06618%09red/K02620%09red/K00922%09red/K02161%09red/K06625%09red/K04361%09red/K05086%09red/K02649%09red	Cancers: Specific types	Human Diseases
Circadian entrainment	KEGG PATHWAY	ko04713	6	145	0.988958	0.999999	c178533_g3|c159790_g1|c151476_g1|c256296_g1|c4592_g1|c130377_g1	http://www.genome.jp/kegg-bin/show_pathway?ko04713/K04379%09red/K04345%09red/K04963%09red/K07843%09red/K19662%09red	Environmental adaptation	Organismal Systems
Viral carcinogenesis	KEGG PATHWAY	ko05203	33	530	0.989846	0.999999	c140625_g1|c166812_g4|c4592_g1|c157184_g4|c179113_g1|c174569_g4|c178217_g4|c160422_g1|c229249_g1|c178135_g1|c168369_g2|c163482_g1|c172542_g2|c173818_g3|c255707_g1|c174623_g10|c171379_g1|c171198_g1|c180016_g1|c179487_g1|c144807_g1|c156248_g1|c182003_g2|c172857_g4|c121272_g1|c250049_g1|c171506_g1|c62459_g2|c62459_g1|c126992_g1|c136199_g1|c292867_g1|c179980_g1	http://www.genome.jp/kegg-bin/show_pathway?ko05203/K03990%09red/K06751%09red/K16195%09red/K09048%09red/K11252%09red/K10152%09red/K04345%09red/K11409%09red/K04183%09red/K04734%09red/K03159%09red/K09447%09red/K06618%09red/K00922%09red/K11254%09red/K06625%09red/K03173%09red/K06626%09red/K02649%09red	Cancers: Overview	Human Diseases
Small cell lung cancer	KEGG PATHWAY	ko05222	34	544	0.990088	0.999999	c157184_g4|c162219_g1|c172477_g1|c178217_g4|c167804_g1|c167804_g2|c157873_g1|c160422_g1|c229249_g1|c170369_g2|c163482_g1|c144807_g1|c171379_g1|c110207_g1|c129642_g2|c179487_g1|c171506_g1|c156248_g1|c181011_g2|c125227_g1|c182003_g2|c172857_g4|c172016_g1|c166965_g2|c121272_g1|c139655_g1|c131636_g1|c162055_g1|c206541_g1|c178135_g1|c174235_g2|c136199_g1|c168369_g2|c179980_g1	http://www.genome.jp/kegg-bin/show_pathway?ko05222/K06626%09red/K17454%09red/K06244%09red/K04734%09red/K16060%09red/K16061%09red/K05636%09red/K06482%09red/K06618%09red/K00922%09red/K11987%09red/K08528%09red/K02161%09red/K06247%09red/K03173%09red/K08738%09red/K06237%09red/K02649%09red/K06240%09red	Cancers: Specific types	Human Diseases
Purine metabolism	KEGG PATHWAY	ko00230	12	242	0.990994	0.999999	c171181_g1|c149214_g1|c149964_g1|c19865_g1|c144914_g1|c256484_g1|c140151_g2|c173950_g5|c173950_g6|c86473_g1|c205232_g1|c174919_g3	http://www.genome.jp/kegg-bin/show_pathway?ko00230/K03783%09red/K19572%09red/K01509%09red/K00939%09red/K13293%09red/K01511%09red/K03007%09red/K12324%09red/K10808%09red/K10807%09red/K00944%09red	Nucleotide metabolism	Metabolism
Neurotrophin signaling pathway	KEGG PATHWAY	ko04722	10	212	0.991051	0.999999	c154197_g1|c166965_g2|c160422_g1|c175553_g18|c162243_g2|c4546_g1|c144807_g1|c173792_g5|c173792_g2|c172857_g4	http://www.genome.jp/kegg-bin/show_pathway?ko04722/K00922%09red/K04734%09red/K06277%09red/K04441%09red/K12462%09red/K02161%09red/K04360%09red/K02583%09red/K02649%09red/K06279%09red	Nervous system	Organismal Systems
Epstein-Barr virus infection	KEGG PATHWAY	ko05169	33	536	0.99163	0.999999	c4592_g1|c250236_g1|c182239_g5|c178217_g4|c166111_g1|c160422_g1|c145069_g1|c163482_g1|c171506_g1|c90715_g1|c255707_g1|c180321_g2|c171379_g1|c179049_g1|c256484_g1|c204796_g1|c179487_g1|c144807_g1|c156248_g1|c173792_g5|c229249_g1|c182003_g2|c172857_g4|c141199_g1|c166965_g2|c121272_g1|c250049_g1|c178135_g1|c171198_g1|c126992_g1|c136199_g1|c168369_g2|c179980_g1	http://www.genome.jp/kegg-bin/show_pathway?ko05169/K06856%09red/K06751%09red/K16195%09red/K04433%09red/K04345%09red/K06468%09red/K00922%09red/K04734%09red/K06618%09red/K03007%09red/K04441%09red/K05443%09red/K02161%09red/K06625%09red/K03173%09red/K12646%09red/K05135%09red/K02649%09red/K03283%09red	Infectious diseases: Viral	Human Diseases
Ribosome biogenesis in eukaryotes	KEGG PATHWAY	ko03008	2	77	0.991668	0.999999	c69099_g1|c168402_g1	http://www.genome.jp/kegg-bin/show_pathway?ko03008/K14525%09red/K14530%09red	Translation	Genetic Information Processing
ABC transporters	KEGG PATHWAY	ko02010	6	153	0.993034	0.999999	c157449_g1|c182210_g2|c174904_g1|c175700_g1|c175700_g3|c175700_g11	http://www.genome.jp/kegg-bin/show_pathway?ko02010/K05668%09red/K05654%09red/K05650%09red/K05661%09red	Membrane transport	Environmental Information Processing
Two-component system	KEGG PATHWAY	ko02020	2	80	0.993374	0.999999	c166904_g2|c110207_g1	http://www.genome.jp/kegg-bin/show_pathway?ko02020/K08738%09red/K01915%09red	Signal transduction	Environmental Information Processing
Oxidative phosphorylation	KEGG PATHWAY	ko00190	5	137	0.993466	0.999999	c228384_g1|c110542_g1|c180849_g3|c180849_g2|c142376_g1	http://www.genome.jp/kegg-bin/show_pathway?ko00190/K01507%09red/K02144%09red/K02267%09red/K02147%09red	Energy metabolism	Metabolism
Insulin secretion	KEGG PATHWAY	ko04911	4	120	0.993788	0.999999	c178533_g3|c166812_g4|c171106_g1|c4592_g1	http://www.genome.jp/kegg-bin/show_pathway?ko04911/K04345%09red/K09048%09red/K07299%09red/K19662%09red	Endocrine system	Organismal Systems
Glioma	KEGG PATHWAY	ko05214	21	384	0.994585	0.999999	c154779_g2|c178533_g3|c156248_g1|c160740_g1|c162219_g1|c229249_g1|c121272_g1|c160309_g2|c175553_g18|c179487_g1|c144807_g1|c250049_g1|c178135_g1|c163482_g1|c160309_g1|c171506_g1|c178217_g4|c168369_g2|c182003_g2|c179980_g1|c172857_g4	http://www.genome.jp/kegg-bin/show_pathway?ko05214/K17454%09red/K19662%09red/K04359%09red/K08774%09red/K06618%09red/K00922%09red/K06625%09red/K04361%09red/K02649%09red/K06279%09red	Cancers: Specific types	Human Diseases
Long-term depression	KEGG PATHWAY	ko04730	2	83	0.994737	0.999999	c124357_g2|c178533_g3	http://www.genome.jp/kegg-bin/show_pathway?ko04730/K04535%09red/K19662%09red	Nervous system	Organismal Systems
Cardiac muscle contraction	KEGG PATHWAY	ko04260	3	107	0.995872	0.999999	c228384_g1|c162280_g1|c168411_g1	http://www.genome.jp/kegg-bin/show_pathway?ko04260/K10351%09red/K04869%09red/K02267%09red	Circulatory system	Organismal Systems
Retrograde endocannabinoid signaling	KEGG PATHWAY	ko04723	5	149	0.996911	0.999999	c173792_g5|c4592_g1|c178835_g2|c178533_g3|c172016_g1	http://www.genome.jp/kegg-bin/show_pathway?ko04723/K04345%09red/K15528%09red/K11987%09red/K04441%09red/K19662%09red	Nervous system	Organismal Systems
Inositol phosphate metabolism	KEGG PATHWAY	ko00562	3	113	0.997309	0.999999	c177850_g3|c126743_g1|c172857_g4	http://www.genome.jp/kegg-bin/show_pathway?ko00562/K18086%09red/K00922%09red/K00911%09red	Carbohydrate metabolism	Metabolism
mRNA surveillance pathway	KEGG PATHWAY	ko03015	4	135	0.997707	0.999999	c177564_g2|c105404_g2|c182196_g2|c105404_g4	http://www.genome.jp/kegg-bin/show_pathway?ko03015/K06269%09red/K11584%09red	Translation	Genetic Information Processing
Pancreatic cancer	KEGG PATHWAY	ko05212	20	392	0.997845	0.999999	c154779_g2|c176438_g9|c114696_g1|c156248_g1|c160814_g1|c162219_g1|c229249_g1|c121272_g1|c160309_g2|c179487_g1|c144807_g1|c178135_g1|c163482_g1|c160309_g1|c171506_g1|c178217_g4|c168369_g2|c182003_g2|c179980_g1|c172857_g4	http://www.genome.jp/kegg-bin/show_pathway?ko05212/K17454%09red/K05448%09red/K08774%09red/K06618%09red/K00922%09red/K11220%09red/K13377%09red/K04361%09red/K02649%09red	Cancers: Specific types	Human Diseases
Non-small cell lung cancer	KEGG PATHWAY	ko05223	19	378	0.997904	0.999999	c154779_g2|c178533_g3|c156248_g1|c162219_g1|c229249_g1|c121272_g1|c160309_g2|c129642_g2|c179487_g1|c144807_g1|c178135_g1|c163482_g1|c160309_g1|c171506_g1|c178217_g4|c168369_g2|c182003_g2|c179980_g1|c172857_g4	http://www.genome.jp/kegg-bin/show_pathway?ko05223/K17454%09red/K19662%09red/K08774%09red/K06618%09red/K00922%09red/K08528%09red/K04361%09red/K02649%09red	Cancers: Specific types	Human Diseases
Chronic myeloid leukemia	KEGG PATHWAY	ko05220	19	404	0.999348	0.999999	c176438_g9|c156248_g1|c162219_g1|c229249_g1|c121272_g1|c160422_g1|c175553_g18|c179487_g1|c144807_g1|c250049_g1|c178135_g1|c163482_g1|c168921_g1|c171506_g1|c178217_g4|c168369_g2|c182003_g2|c179980_g1|c172857_g4	http://www.genome.jp/kegg-bin/show_pathway?ko05220/K17454%09red/K08878%09red/K04734%09red/K06618%09red/K00922%09red/K06625%09red/K13377%09red/K02649%09red/K06279%09red	Cancers: Specific types	Human Diseases
Spliceosome	KEGG PATHWAY	ko03040	4	158	0.99953	0.999999	c87647_g1|c133755_g2|c90715_g1|c156266_g2	http://www.genome.jp/kegg-bin/show_pathway?ko03040/K12896%09red/K12874%09red/K03283%09red	Transcription	Genetic Information Processing
GABAergic synapse	KEGG PATHWAY	ko04727	3	155	0.999879	0.999999	c166904_g2|c4592_g1|c178533_g3	http://www.genome.jp/kegg-bin/show_pathway?ko04727/K04345%09red/K01915%09red/K19662%09red	Nervous system	Organismal Systems
Huntington's disease	KEGG PATHWAY	ko05016	7	277	0.999991	0.999999	c166812_g4|c168204_g1|c110207_g1|c92123_g1|c228384_g1|c256484_g1|c133656_g2	http://www.genome.jp/kegg-bin/show_pathway?ko05016/K09048%09red/K07202%09red/K08738%09red/K05863%09red/K03007%09red/K08530%09red/K02267%09red	Neurodegenerative diseases	Human Diseases
RNA transport	KEGG PATHWAY	ko03013	4	215	0.999992	0.999999	c69099_g1|c155746_g4|c168402_g1|c155746_g2	http://www.genome.jp/kegg-bin/show_pathway?ko03013/K14525%09red/K05749%09red/K14530%09red	Translation	Genetic Information Processing
Lysine degradation	KEGG PATHWAY	ko00310	3	213	0.999999	0.999999	c179539_g9|c180233_g2|c179539_g15	http://www.genome.jp/kegg-bin/show_pathway?ko00310/K00128%09red/K11431%09red	Amino acid metabolism	Metabolism
