# Supplementary material for: Divergent transcriptomic responses underlying the ranaviruses-amphibian interaction processes on interspecies infection of Chinese giant salamander
Source: BMC Genomics. 2018 Mar 20;19:211. doi: 10.1186/s12864-018-4596-y (PMC5861657; doi:10.1186/s12864-018-4596-y)
Supplement: Supplementary file 5 — Table S9. Detailed information of all the enriched KEGG pathways in RGV-1d/control. Table S10. Detailed information of all the enriched KEGG pathways in ADRV-1d/control. Table S11. Detailed information of all the enriched KEGG pathways in RGV-7d/control. Table S12. Detailed information of all the enriched KEGG pathways in ADRV-7d/control. List of KEGG pathways include pathway name, number of DEGs and unigene IDs enriched in corresponding pathway, corrected p-value, and hyperlink of the pathway. (ZIP 124 kb) [file 12864_2018_4596_MOESM5_ESM.zip › Table S9 RGV-1d.xls]

## Sheet: Con_vs_RGV_1d.DE.list.kegg_enri
Table S9 Detailed information of all the enriched KEGG pathways in RGV-1d/control
KEGG pathway	Database	Id	Sample number	Background number	P-Value	Corrected P-Value	DEGs	Hyperlink	typeII	typeI
TNF signaling pathway	KEGG PATHWAY	ko04668	14	138	3.5041e-07	6.76291e-05	c172016_g1|c22019_g1|c165419_g4|c292849_g1|c178880_g3|c136199_g1|c168751_g3|c150905_g2|c165480_g2|c165480_g1|c151127_g1|c179942_g20|c181195_g1|c130377_g1	http://www.genome.jp/kegg-bin/show_pathway?ko04668/K01394%09red/K04696%09red/K03156%09red/K01403%09red/K06494%09red/K04519%09red/K04379%09red/K10048%09red/K11987%09red/K05405%09red/K05419%09red/K03173%09red	Signal transduction	Environmental Information Processing
Cytokine-cytokine receptor interaction	KEGG PATHWAY	ko04060	16	217	2.71328e-06	0.000261832	c171669_g1|c163394_g2|c165419_g4|c171455_g1|c119507_g1|c176831_g1|c292849_g1|c145887_g1|c158960_g2|c178880_g3|c119826_g1|c227211_g1|c178329_g1|c150905_g2|c181088_g1|c176786_g1	http://www.genome.jp/kegg-bin/show_pathway?ko04060/K05067%09red/K03156%09red/K05061%09red/K05149%09red/K05146%09red/K04519%09red/K05405%09red/K05050%09red/K05424%09red/K12964%09red/K05423%09red/K05419%09red/K04387%09red/K04738%09red/K10030%09red	Signaling molecules and interaction	Environmental Information Processing
Malaria	KEGG PATHWAY	ko05144	8	59	1.74355e-05	0.00112169	c119826_g1|c165419_g4|c171455_g1|c292849_g1|c170576_g1|c181195_g1|c178880_g3|c176786_g1	http://www.genome.jp/kegg-bin/show_pathway?ko05144/K03156%09red/K06494%09red/K04519%09red/K04011%09red/K05423%09red/K05405%09red/K10030%09red	Infectious diseases: Parasitic	Human Diseases
Rheumatoid arthritis	KEGG PATHWAY	ko05323	10	113	4.85442e-05	0.00205599	c137050_g1|c119826_g1|c165419_g4|c292849_g1|c178880_g3|c180849_g2|c165480_g2|c165480_g1|c176786_g1|c130377_g1	http://www.genome.jp/kegg-bin/show_pathway?ko05323/K01394%09red/K03156%09red/K01388%09red/K04519%09red/K04379%09red/K02144%09red/K05405%09red/K10030%09red	Immune diseases	Human Diseases
Hematopoietic cell lineage	KEGG PATHWAY	ko04640	8	70	5.32639e-05	0.00205599	c163394_g2|c165419_g4|c171455_g1|c176831_g1|c292849_g1|c170576_g1|c178880_g3|c145887_g1	http://www.genome.jp/kegg-bin/show_pathway?ko04640/K05067%09red/K03156%09red/K05061%09red/K04519%09red/K04011%09red/K04387%09red/K05423%09red/K05405%09red	Immune system	Organismal Systems
Jak-STAT signaling pathway	KEGG PATHWAY	ko04630	11	149	9.55319e-05	0.00307294	c163394_g2|c156982_g1|c171455_g1|c168901_g2|c176831_g1|c178329_g1|c168751_g3|c150905_g2|c151127_g1|c171669_g1|c165419_g4	http://www.genome.jp/kegg-bin/show_pathway?ko04630/K04696%09red/K05067%09red/K05419%09red/K05061%09red/K05405%09red/K05424%09red/K05423%09red/K04702%09red/K04738%09red/K05492%09red	Signal transduction	Environmental Information Processing
Transcriptional misregulation in cancer	KEGG PATHWAY	ko05202	12	223	0.000729597	0.020116	c22019_g1|c174169_g6|c89230_g1|c98828_g1|c119826_g1|c145887_g1|c127451_g1|c165480_g2|c165480_g1|c179942_g20|c176786_g1|c165419_g4	http://www.genome.jp/kegg-bin/show_pathway?ko05202/K01394%09red/K01403%09red/K05087%09red/K04387%09red/K10048%09red/K05405%09red/K01327%09red/K10051%09red/K01348%09red/K10030%09red	Cancers: Overview	Human Diseases
Legionellosis	KEGG PATHWAY	ko05134	7	84	0.000911746	0.0219959	c141851_g1|c119826_g1|c165419_g4|c292849_g1|c170576_g1|c178880_g3|c176786_g1	http://www.genome.jp/kegg-bin/show_pathway?ko05134/K03156%09red/K04519%09red/K04011%09red/K10168%09red/K05405%09red/K10030%09red	Infectious diseases: Bacterial	Human Diseases
Adipocytokine signaling pathway	KEGG PATHWAY	ko04920	7	92	0.00149397	0.0299423	c136199_g1|c160395_g1|c171669_g1|c292849_g1|c168751_g3|c151127_g1|c171106_g1	http://www.genome.jp/kegg-bin/show_pathway?ko04920/K04696%09red/K03156%09red/K15013%09red/K05424%09red/K07299%09red/K03173%09red	Endocrine system	Organismal Systems
Osteoclast differentiation	KEGG PATHWAY	ko04380	9	149	0.00155142	0.0299423	c151127_g1|c86261_g1|c292849_g1|c178880_g3|c67188_g1|c168751_g3|c136199_g1|c171374_g1|c130377_g1	http://www.genome.jp/kegg-bin/show_pathway?ko04380/K04696%09red/K03156%09red/K04519%09red/K04379%09red/K03173%09red/K04449%09red/K09030%09red	Development	Organismal Systems
NF-kappa B signaling pathway	KEGG PATHWAY	ko04064	8	123	0.0018035	0.0309932	c172016_g1|c119826_g1|c292849_g1|c89230_g1|c178880_g3|c227211_g1|c136199_g1|c176786_g1	http://www.genome.jp/kegg-bin/show_pathway?ko04064/K03156%09red/K04519%09red/K11987%09red/K12964%09red/K03173%09red/K01348%09red/K10030%09red	Signal transduction	Environmental Information Processing
Toll-like receptor signaling pathway	KEGG PATHWAY	ko04620	8	126	0.00207932	0.0309932	c141851_g1|c119826_g1|c165419_g4|c292849_g1|c178880_g3|c227211_g1|c176786_g1|c130377_g1	http://www.genome.jp/kegg-bin/show_pathway?ko04620/K03156%09red/K04519%09red/K04379%09red/K10168%09red/K12964%09red/K05405%09red/K10030%09red	Immune system	Organismal Systems
AGE-RAGE signaling pathway in diabetic complications	KEGG PATHWAY	ko04933	9	156	0.00208762	0.0309932	c25090_g1|c156982_g1|c6198_g1|c292849_g1|c181195_g1|c178880_g3|c119826_g1|c176786_g1|c165419_g4	http://www.genome.jp/kegg-bin/show_pathway?ko04933/K03156%09red/K03901%09red/K06494%09red/K04519%09red/K03982%09red/K05405%09red/K04702%09red/K10030%09red	_	_
Herpes simplex infection	KEGG PATHWAY	ko05168	10	210	0.00451839	0.0620036	c136199_g1|c165419_g4|c292849_g1|c178880_g3|c175700_g1|c175700_g3|c175700_g11|c168751_g3|c151127_g1|c130377_g1	http://www.genome.jp/kegg-bin/show_pathway?ko05168/K04696%09red/K03156%09red/K04519%09red/K04379%09red/K05405%09red/K03173%09red/K05654%09red	Infectious diseases: Viral	Human Diseases
Antigen processing and presentation	KEGG PATHWAY	ko04612	5	60	0.00489219	0.0620036	c175700_g1|c175700_g11|c175700_g3|c292849_g1|c99829_g1	http://www.genome.jp/kegg-bin/show_pathway?ko04612/K05654%09red/K03156%09red/K04079%09red	Immune system	Organismal Systems
Non-alcoholic fatty liver disease (NAFLD)	KEGG PATHWAY	ko04932	9	181	0.00529972	0.0620036	c119826_g1|c165419_g4|c171669_g1|c292849_g1|c178880_g3|c168751_g3|c151127_g1|c176786_g1|c136199_g1	http://www.genome.jp/kegg-bin/show_pathway?ko04932/K04696%09red/K03156%09red/K04519%09red/K05424%09red/K05405%09red/K03173%09red/K10030%09red	Endocrine and metabolic diseases	Human Diseases
Drug metabolism - other enzymes	KEGG PATHWAY	ko00983	4	38	0.00546146	0.0620036	c182122_g2|c164607_g1|c163217_g6|c183001_g1	http://www.genome.jp/kegg-bin/show_pathway?ko00983/K03927%09red/K00758%09red/K00757%09red/K01489%09red	Xenobiotics biodegradation and metabolism	Metabolism
African trypanosomiasis	KEGG PATHWAY	ko05143	4	41	0.00698695	0.0726274	c178880_g3|c292849_g1|c165419_g4|c181195_g1	http://www.genome.jp/kegg-bin/show_pathway?ko05143/K06494%09red/K03156%09red/K04519%09red/K05405%09red	Infectious diseases: Parasitic	Human Diseases
Complement and coagulation cascades	KEGG PATHWAY	ko04610	6	94	0.00714985	0.0726274	c25090_g1|c131872_g1|c6198_g1|c89230_g1|c171449_g1|c170576_g1	http://www.genome.jp/kegg-bin/show_pathway?ko04610/K03901%09red/K04011%09red/K03982%09red/K01335%09red/K03910%09red/K01348%09red	Immune system	Organismal Systems
RIG-I-like receptor signaling pathway	KEGG PATHWAY	ko04622	5	68	0.00797206	0.0761689	c180346_g1|c119826_g1|c292849_g1|c176786_g1|c136199_g1	http://www.genome.jp/kegg-bin/show_pathway?ko04622/K03173%09red/K03156%09red/K10030%09red/K12159%09red	Immune system	Organismal Systems
Salmonella infection	KEGG PATHWAY	ko05132	7	128	0.0082878	0.0761689	c141851_g1|c119826_g1|c165419_g4|c178880_g3|c227211_g1|c176786_g1|c130377_g1	http://www.genome.jp/kegg-bin/show_pathway?ko05132/K04519%09red/K04379%09red/K10168%09red/K12964%09red/K05405%09red/K10030%09red	Infectious diseases: Bacterial	Human Diseases
Type II diabetes mellitus	KEGG PATHWAY	ko04930	5	74	0.0110202	0.0966772	c176494_g2|c73327_g1|c151127_g1|c292849_g1|c168751_g3	http://www.genome.jp/kegg-bin/show_pathway?ko04930/K04696%09red/K03156%09red/K00844%09red	Endocrine and metabolic diseases	Human Diseases
HIF-1 signaling pathway	KEGG PATHWAY	ko04066	7	144	0.0147039	0.123385	c25090_g1|c174169_g6|c167688_g3|c176494_g2|c73327_g1|c171106_g1|c165419_g4	http://www.genome.jp/kegg-bin/show_pathway?ko04066/K16451%09red/K00844%09red/K05087%09red/K03982%09red/K05405%09red/K07299%09red	Signal transduction	Environmental Information Processing
Insulin resistance	KEGG PATHWAY	ko04931	7	148	0.0167448	0.134656	c48013_g1|c165419_g4|c148930_g2|c292849_g1|c168751_g3|c151127_g1|c171106_g1	http://www.genome.jp/kegg-bin/show_pathway?ko04931/K04696%09red/K03156%09red/K07189%09red/K00820%09red/K07299%09red/K05405%09red	_	_
Leishmaniasis	KEGG PATHWAY	ko05140	5	86	0.0193145	0.145251	c172016_g1|c178880_g3|c292849_g1|c170576_g1|c130377_g1	http://www.genome.jp/kegg-bin/show_pathway?ko05140/K04379%09red/K03156%09red/K11987%09red/K04519%09red/K04011%09red	Infectious diseases: Parasitic	Human Diseases
Hepatitis C	KEGG PATHWAY	ko05160	7	153	0.0195675	0.145251	c119826_g1|c292849_g1|c168751_g3|c136199_g1|c151127_g1|c176786_g1|c160840_g1	http://www.genome.jp/kegg-bin/show_pathway?ko05160/K04696%09red/K03173%09red/K03156%09red/K06087%09red/K10030%09red	Infectious diseases: Viral	Human Diseases
Graft-versus-host disease	KEGG PATHWAY	ko05332	3	32	0.0211217	0.150373	c178880_g3|c292849_g1|c165419_g4	http://www.genome.jp/kegg-bin/show_pathway?ko05332/K03156%09red/K04519%09red/K05405%09red	Immune diseases	Human Diseases
Inflammatory bowel disease (IBD)	KEGG PATHWAY	ko05321	4	60	0.0232113	0.150373	c141851_g1|c292849_g1|c178880_g3|c165419_g4	http://www.genome.jp/kegg-bin/show_pathway?ko05321/K10168%09red/K03156%09red/K04519%09red/K05405%09red	Immune diseases	Human Diseases
Influenza A	KEGG PATHWAY	ko05164	10	273	0.0232395	0.150373	c177875_g4|c119826_g1|c165419_g4|c180024_g2|c92129_g1|c292849_g1|c178880_g3|c168751_g3|c151127_g1|c176786_g1	http://www.genome.jp/kegg-bin/show_pathway?ko05164/K04696%09red/K09507%09red/K04519%09red/K03156%09red/K05405%09red/K14754%09red/K01312%09red/K10030%09red	Infectious diseases: Viral	Human Diseases
Chagas disease (American trypanosomiasis)	KEGG PATHWAY	ko05142	7	159	0.023374	0.150373	c119826_g1|c165419_g4|c292849_g1|c178880_g3|c25090_g1|c176786_g1|c130377_g1	http://www.genome.jp/kegg-bin/show_pathway?ko05142/K03156%09red/K04519%09red/K03982%09red/K04379%09red/K05405%09red/K10030%09red	Infectious diseases: Parasitic	Human Diseases
NOD-like receptor signaling pathway	KEGG PATHWAY	ko04621	6	125	0.0243263	0.151451	c119826_g1|c165419_g4|c292849_g1|c99829_g1|c178880_g3|c176786_g1	http://www.genome.jp/kegg-bin/show_pathway?ko04621/K03156%09red/K10030%09red/K04519%09red/K05405%09red/K04079%09red	Immune system	Organismal Systems
Nicotinate and nicotinamide metabolism	KEGG PATHWAY	ko00760	3	35	0.0262345	0.158227	c179131_g5|c173950_g5|c173950_g6	http://www.genome.jp/kegg-bin/show_pathway?ko00760/K03783%09red/K03462%09red	Metabolism of cofactors and vitamins	Metabolism
Streptomycin biosynthesis	KEGG PATHWAY	ko00521	2	14	0.0293173	0.171462	c176494_g2|c73327_g1	http://www.genome.jp/kegg-bin/show_pathway?ko00521/K00844%09red	Biosynthesis of other secondary metabolites	Metabolism
Prion diseases	KEGG PATHWAY	ko05020	3	38	0.0319489	0.181357	c161917_g1|c178880_g3|c165419_g4	http://www.genome.jp/kegg-bin/show_pathway?ko05020/K09490%09red/K04519%09red/K05405%09red	Neurodegenerative diseases	Human Diseases
Amino sugar and nucleotide sugar metabolism	KEGG PATHWAY	ko00520	4	72	0.0400966	0.221104	c176494_g2|c73327_g1|c148930_g2|c176452_g1	http://www.genome.jp/kegg-bin/show_pathway?ko00520/K01183%09red/K00820%09red/K00844%09red	Carbohydrate metabolism	Metabolism
Apoptosis	KEGG PATHWAY	ko04210	5	108	0.0433333	0.232315	c178329_g1|c178880_g3|c136199_g1|c292849_g1|c162055_g1	http://www.genome.jp/kegg-bin/show_pathway?ko04210/K04738%09red/K03156%09red/K04519%09red/K03173%09red/K16061%09red	Cell growth and death	Cellular Processes
Drug metabolism - cytochrome P450	KEGG PATHWAY	ko00982	3	44	0.0451524	0.235525	c180154_g1|c157442_g2|c96068_g2	http://www.genome.jp/kegg-bin/show_pathway?ko00982/K00274%09red/K00129%09red/K00799%09red	Xenobiotics biodegradation and metabolism	Metabolism
Amoebiasis	KEGG PATHWAY	ko05146	9	281	0.0598208	0.303827	c119826_g1|c165419_g4|c206541_g1|c292849_g1|c178880_g3|c157873_g1|c271240_g1|c145887_g1|c176786_g1	http://www.genome.jp/kegg-bin/show_pathway?ko05146/K03156%09red/K10030%09red/K04519%09red/K04387%09red/K01476%09red/K05405%09red/K06244%09red/K06240%09red	Infectious diseases: Parasitic	Human Diseases
Glutathione metabolism	KEGG PATHWAY	ko00480	3	52	0.0662761	0.322218	c175311_g1|c96068_g2|c111819_g1	http://www.genome.jp/kegg-bin/show_pathway?ko00480/K00036%09red/K18592%09red/K00799%09red	Metabolism of other amino acids	Metabolism
Pertussis	KEGG PATHWAY	ko05133	6	162	0.066781	0.322218	c119826_g1|c165419_g4|c292849_g1|c178880_g3|c176786_g1|c130377_g1	http://www.genome.jp/kegg-bin/show_pathway?ko05133/K04379%09red/K03156%09red/K04519%09red/K05405%09red/K10030%09red	Infectious diseases: Bacterial	Human Diseases
Chemical carcinogenesis	KEGG PATHWAY	ko05204	3	54	0.0721492	0.323832	c172016_g1|c157442_g2|c96068_g2	http://www.genome.jp/kegg-bin/show_pathway?ko05204/K00129%09red/K11987%09red/K00799%09red	Cancers: Overview	Human Diseases
Cytosolic DNA-sensing pathway	KEGG PATHWAY	ko04623	3	54	0.0721492	0.323832	c178880_g3|c165419_g4|c227211_g1	http://www.genome.jp/kegg-bin/show_pathway?ko04623/K12964%09red/K04519%09red/K05405%09red	Immune system	Organismal Systems
Glycine, serine and threonine metabolism	KEGG PATHWAY	ko00260	3	54	0.0721492	0.323832	c145114_g1|c180154_g1|c118602_g1	http://www.genome.jp/kegg-bin/show_pathway?ko00260/K00274%09red/K17989%09red/K15789%09red	Amino acid metabolism	Metabolism
Neuroactive ligand-receptor interaction	KEGG PATHWAY	ko04080	11	389	0.0800089	0.350948	c47936_g1|c174239_g12|c177871_g1|c145965_g1|c92129_g1|c187281_g1|c174497_g1|c152999_g1|c126432_g1|c112805_g1|c171669_g1	http://www.genome.jp/kegg-bin/show_pathway?ko04080/K04226%09red/K16367%09red/K04270%09red/K04280%09red/K05424%09red/K04273%09red/K04296%09red/K01312%09red/K05770%09red	Signaling molecules and interaction	Environmental Information Processing
Prolactin signaling pathway	KEGG PATHWAY	ko04917	4	94	0.0850975	0.364974	c151127_g1|c159915_g1|c168751_g3|c130377_g1	http://www.genome.jp/kegg-bin/show_pathway?ko04917/K04379%09red/K04696%09red/K17101%09red	Endocrine system	Organismal Systems
Central carbon metabolism in cancer	KEGG PATHWAY	ko05230	4	95	0.0875581	0.367363	c176494_g2|c73327_g1|c175311_g1|c171106_g1	http://www.genome.jp/kegg-bin/show_pathway?ko05230/K00036%09red/K07299%09red/K00844%09red	_	_
Protein processing in endoplasmic reticulum	KEGG PATHWAY	ko04141	6	177	0.0916827	0.376484	c177875_g4|c137683_g1|c161917_g1|c173368_g4|c99829_g1|c136199_g1	http://www.genome.jp/kegg-bin/show_pathway?ko04141/K09507%09red/K09490%09red/K10099%09red/K09486%09red/K04079%09red/K03173%09red	Folding, sorting and degradation	Genetic Information Processing
Pyrimidine metabolism	KEGG PATHWAY	ko00240	5	139	0.0983742	0.389649	c182122_g2|c173950_g6|c163217_g6|c183001_g1|c173950_g5	http://www.genome.jp/kegg-bin/show_pathway?ko00240/K03783%09red/K00758%09red/K00757%09red/K01489%09red	Nucleotide metabolism	Metabolism
Tuberculosis	KEGG PATHWAY	ko05152	7	224	0.0989265	0.389649	c165419_g4|c292849_g1|c170576_g1|c178880_g3|c180849_g2|c179548_g9|c179942_g20	http://www.genome.jp/kegg-bin/show_pathway?ko05152/K03156%09red/K04519%09red/K04011%09red/K10048%09red/K02144%09red/K05405%09red/K06563%09red	Infectious diseases: Bacterial	Human Diseases
Phenylalanine metabolism	KEGG PATHWAY	ko00360	2	30	0.101691	0.392527	c180154_g1|c157442_g2	http://www.genome.jp/kegg-bin/show_pathway?ko00360/K00274%09red/K00129%09red	Amino acid metabolism	Metabolism
Epithelial cell signaling in Helicobacter pylori infection	KEGG PATHWAY	ko05120	4	104	0.111199	0.417765	c119826_g1|c181088_g1|c176786_g1|c180849_g2	http://www.genome.jp/kegg-bin/show_pathway?ko05120/K05050%09red/K02144%09red/K10030%09red	Infectious diseases: Bacterial	Human Diseases
Arginine biosynthesis	KEGG PATHWAY	ko00220	2	32	0.112558	0.417765	c271240_g1|c93517_g1	http://www.genome.jp/kegg-bin/show_pathway?ko00220/K01476%09red/K01940%09red	_	_
C5-Branched dibasic acid metabolism	KEGG PATHWAY	ko00660	1	7	0.127608	0.464687	c158703_g1	http://www.genome.jp/kegg-bin/show_pathway?ko00660/K17724%09red	Carbohydrate metabolism	Metabolism
Phagosome	KEGG PATHWAY	ko04145	6	197	0.131589	0.465646	c180011_g6|c175700_g1|c175700_g3|c175700_g11|c180849_g2|c179548_g9	http://www.genome.jp/kegg-bin/show_pathway?ko04145/K05654%09red/K02144%09red/K10068%09red/K06563%09red	Transport and catabolism	Cellular Processes
Primary immunodeficiency	KEGG PATHWAY	ko05340	4	112	0.134323	0.465646	c182194_g4|c175700_g1|c175700_g3|c175700_g11	http://www.genome.jp/kegg-bin/show_pathway?ko05340/K05654%09red/K06478%09red	Immune diseases	Human Diseases
Histidine metabolism	KEGG PATHWAY	ko00340	2	36	0.13511	0.465646	c180154_g1|c157442_g2	http://www.genome.jp/kegg-bin/show_pathway?ko00340/K00274%09red/K00129%09red	Amino acid metabolism	Metabolism
Isoquinoline alkaloid biosynthesis	KEGG PATHWAY	ko00950	1	9	0.156884	0.527593	c180154_g1	http://www.genome.jp/kegg-bin/show_pathway?ko00950/K00274%09red	Biosynthesis of other secondary metabolites	Metabolism
Galactose metabolism	KEGG PATHWAY	ko00052	2	40	0.158551	0.527593	c176494_g2|c73327_g1	http://www.genome.jp/kegg-bin/show_pathway?ko00052/K00844%09red	Carbohydrate metabolism	Metabolism
Insulin signaling pathway	KEGG PATHWAY	ko04910	5	165	0.162415	0.53129	c176494_g2|c48013_g1|c151127_g1|c168751_g3|c73327_g1	http://www.genome.jp/kegg-bin/show_pathway?ko04910/K04696%09red/K07189%09red/K00844%09red	Endocrine system	Organismal Systems
Proteasome	KEGG PATHWAY	ko03050	2	43	0.176586	0.567292	c90782_g1|c181782_g4	http://www.genome.jp/kegg-bin/show_pathway?ko03050/K02740%09red/K02741%09red	Folding, sorting and degradation	Genetic Information Processing
Cell adhesion molecules (CAMs)	KEGG PATHWAY	ko04514	6	219	0.183385	0.567292	c126831_g1|c182194_g4|c110945_g1|c169703_g1|c181195_g1|c160840_g1	http://www.genome.jp/kegg-bin/show_pathway?ko04514/K06771%09red/K06495%09red/K06478%09red/K06544%09red/K06494%09red/K06087%09red	Signaling molecules and interaction	Environmental Information Processing
MAPK signaling pathway	KEGG PATHWAY	ko04010	9	364	0.18385	0.567292	c136199_g1|c292849_g1|c162967_g1|c178880_g3|c83697_g1|c145887_g1|c171374_g1|c140191_g3|c130377_g1	http://www.genome.jp/kegg-bin/show_pathway?ko04010/K03156%09red/K04519%09red/K04402%09red/K04439%09red/K04379%09red/K03173%09red/K04449%09red/K04387%09red/K04459%09red	Signal transduction	Environmental Information Processing
Plant-pathogen interaction	KEGG PATHWAY	ko04626	1	11	0.185178	0.567292	c99829_g1	http://www.genome.jp/kegg-bin/show_pathway?ko04626/K04079%09red	Environmental adaptation	Organismal Systems
Cyanoamino acid metabolism	KEGG PATHWAY	ko00460	1	12	0.198968	0.588015	c111819_g1	http://www.genome.jp/kegg-bin/show_pathway?ko00460/K18592%09red	Metabolism of other amino acids	Metabolism
Valine, leucine and isoleucine biosynthesis	KEGG PATHWAY	ko00290	1	12	0.198968	0.588015	c145114_g1	http://www.genome.jp/kegg-bin/show_pathway?ko00290/K17989%09red	Amino acid metabolism	Metabolism
Metabolism of xenobiotics by cytochrome P450	KEGG PATHWAY	ko00980	2	47	0.201083	0.588015	c157442_g2|c96068_g2	http://www.genome.jp/kegg-bin/show_pathway?ko00980/K00129%09red/K00799%09red	Xenobiotics biodegradation and metabolism	Metabolism
Fructose and mannose metabolism	KEGG PATHWAY	ko00051	2	48	0.207269	0.597058	c176494_g2|c73327_g1	http://www.genome.jp/kegg-bin/show_pathway?ko00051/K00844%09red	Carbohydrate metabolism	Metabolism
Arachidonic acid metabolism	KEGG PATHWAY	ko00590	2	49	0.213475	0.605892	c172016_g1|c111819_g1	http://www.genome.jp/kegg-bin/show_pathway?ko00590/K11987%09red/K18592%09red	Lipid metabolism	Metabolism
Tyrosine metabolism	KEGG PATHWAY	ko00350	2	50	0.219698	0.614517	c180154_g1|c157442_g2	http://www.genome.jp/kegg-bin/show_pathway?ko00350/K00274%09red/K00129%09red	Amino acid metabolism	Metabolism
Glycolysis / Gluconeogenesis	KEGG PATHWAY	ko00010	3	96	0.235315	0.648796	c176494_g2|c73327_g1|c157442_g2	http://www.genome.jp/kegg-bin/show_pathway?ko00010/K00129%09red/K00844%09red	Carbohydrate metabolism	Metabolism
Ovarian steroidogenesis	KEGG PATHWAY	ko04913	2	55	0.250991	0.678569	c172016_g1|c174169_g6	http://www.genome.jp/kegg-bin/show_pathway?ko04913/K11987%09red/K05087%09red	Endocrine system	Organismal Systems
Measles	KEGG PATHWAY	ko05162	4	147	0.253145	0.678569	c178880_g3|c180024_g2|c165419_g4|c179548_g9	http://www.genome.jp/kegg-bin/show_pathway?ko05162/K04519%09red/K06563%09red/K14754%09red/K05405%09red	Infectious diseases: Viral	Human Diseases
Phospholipase D signaling pathway	KEGG PATHWAY	ko04072	6	248	0.261481	0.691314	c47936_g1|c174239_g12|c119826_g1|c187281_g1|c181088_g1|c176786_g1	http://www.genome.jp/kegg-bin/show_pathway?ko04072/K05050%09red/K04273%09red/K04226%09red/K10030%09red	_	_
Pathways in cancer	KEGG PATHWAY	ko05200	20	992	0.270206	0.704728	c154779_g2|c172016_g1|c22019_g1|c119826_g1|c174169_g6|c174239_g12|c206541_g1|c176831_g1|c187281_g1|c99829_g1|c162055_g1|c165419_g4|c157873_g1|c136199_g1|c137050_g1|c178217_g4|c171106_g1|c176786_g1|c179980_g1|c130377_g1	http://www.genome.jp/kegg-bin/show_pathway?ko05200/K05405%09red/K06618%09red/K01388%09red/K01403%09red/K05087%09red/K08774%09red/K16061%09red/K04379%09red/K11987%09red/K04273%09red/K05061%09red/K06240%09red/K07299%09red/K04079%09red/K03173%09red/K06244%09red/K10030%09red	Cancers: Overview	Human Diseases
Carbohydrate digestion and absorption	KEGG PATHWAY	ko04973	2	59	0.276114	0.710533	c176494_g2|c73327_g1	http://www.genome.jp/kegg-bin/show_pathway?ko04973/K00844%09red	Digestive system	Organismal Systems
Chemokine signaling pathway	KEGG PATHWAY	ko04062	5	208	0.293376	0.745021	c119826_g1|c181088_g1|c176786_g1|c140191_g3|c227211_g1	http://www.genome.jp/kegg-bin/show_pathway?ko04062/K04439%09red/K05050%09red/K12964%09red/K10030%09red	Immune system	Organismal Systems
Starch and sucrose metabolism	KEGG PATHWAY	ko00500	2	63	0.301187	0.754924	c176494_g2|c73327_g1	http://www.genome.jp/kegg-bin/show_pathway?ko00500/K00844%09red	Carbohydrate metabolism	Metabolism
Arginine and proline metabolism	KEGG PATHWAY	ko00330	2	64	0.307435	0.760706	c271240_g1|c180154_g1	http://www.genome.jp/kegg-bin/show_pathway?ko00330/K00274%09red/K01476%09red	Amino acid metabolism	Metabolism
Ubiquitin mediated proteolysis	KEGG PATHWAY	ko04120	4	167	0.328546	0.801061	c137683_g1|c151127_g1|c168751_g3|c162055_g1	http://www.genome.jp/kegg-bin/show_pathway?ko04120/K04696%09red/K10099%09red/K16061%09red	Folding, sorting and degradation	Genetic Information Processing
PPAR signaling pathway	KEGG PATHWAY	ko03320	2	68	0.332304	0.801061	c160395_g1|c137050_g1	http://www.genome.jp/kegg-bin/show_pathway?ko03320/K15013%09red/K01388%09red	Endocrine system	Organismal Systems
Carbon metabolism	KEGG PATHWAY	ko01200	4	169	0.336197	0.801061	c176494_g2|c73327_g1|c175311_g1|c145114_g1	http://www.genome.jp/kegg-bin/show_pathway?ko01200/K00036%09red/K17989%09red/K00844%09red	Global and overview maps	Metabolism
Fatty acid biosynthesis	KEGG PATHWAY	ko00061	1	24	0.347346	0.817535	c160395_g1	http://www.genome.jp/kegg-bin/show_pathway?ko00061/K15013%09red	Lipid metabolism	Metabolism
Staphylococcus aureus infection	KEGG PATHWAY	ko05150	2	72	0.35691	0.823456	c131872_g1|c110945_g1	http://www.genome.jp/kegg-bin/show_pathway?ko05150/K06544%09red/K01335%09red	Infectious diseases: Bacterial	Human Diseases
Asthma	KEGG PATHWAY	ko05310	1	25	0.358395	0.823456	c292849_g1	http://www.genome.jp/kegg-bin/show_pathway?ko05310/K03156%09red	Immune diseases	Human Diseases
Protein export	KEGG PATHWAY	ko03060	1	26	0.369257	0.837233	c161917_g1	http://www.genome.jp/kegg-bin/show_pathway?ko03060/K09490%09red	Folding, sorting and degradation	Genetic Information Processing
Pancreatic secretion	KEGG PATHWAY	ko04972	3	126	0.373068	0.837233	c92129_g1|c67093_g1|c176556_g5	http://www.genome.jp/kegg-bin/show_pathway?ko04972/K08779%09red/K07884%09red/K01312%09red	Digestive system	Organismal Systems
Biosynthesis of amino acids	KEGG PATHWAY	ko01230	3	128	0.382234	0.847944	c271240_g1|c145114_g1|c93517_g1	http://www.genome.jp/kegg-bin/show_pathway?ko01230/K01476%09red/K01940%09red/K17989%09red	Global and overview maps	Metabolism
Type I diabetes mellitus	KEGG PATHWAY	ko04940	2	78	0.393171	0.862296	c178880_g3|c292849_g1	http://www.genome.jp/kegg-bin/show_pathway?ko04940/K03156%09red/K04519%09red	Endocrine and metabolic diseases	Human Diseases
Glycosaminoglycan biosynthesis - heparan sulfate / heparin	KEGG PATHWAY	ko00534	1	30	0.4109	0.881268	c52760_g1	http://www.genome.jp/kegg-bin/show_pathway?ko00534/K01024%09red	Glycan biosynthesis and metabolism	Metabolism
p53 signaling pathway	KEGG PATHWAY	ko04115	2	81	0.410954	0.881268	c83697_g1|c25090_g1	http://www.genome.jp/kegg-bin/show_pathway?ko04115/K03982%09red/K04402%09red	Cell growth and death	Cellular Processes
Bladder cancer	KEGG PATHWAY	ko05219	7	356	0.416672	0.88371	c182122_g2|c119826_g1|c22019_g1|c137050_g1|c178217_g4|c176786_g1|c179980_g1	http://www.genome.jp/kegg-bin/show_pathway?ko05219/K06618%09red/K01388%09red/K00758%09red/K10030%09red/K01403%09red	Cancers: Specific types	Human Diseases
Estrogen signaling pathway	KEGG PATHWAY	ko04915	3	138	0.427529	0.896881	c22019_g1|c99829_g1|c130377_g1	http://www.genome.jp/kegg-bin/show_pathway?ko04915/K04379%09red/K01403%09red/K04079%09red	Endocrine system	Organismal Systems
Alanine, aspartate and glutamate metabolism	KEGG PATHWAY	ko00250	2	86	0.440003	0.913125	c148930_g2|c93517_g1	http://www.genome.jp/kegg-bin/show_pathway?ko00250/K00820%09red/K01940%09red	Amino acid metabolism	Metabolism
Olfactory transduction	KEGG PATHWAY	ko04740	2	93	0.479307	0.984109	c176696_g7|c140191_g3	http://www.genome.jp/kegg-bin/show_pathway?ko04740/K04257%09red/K04439%09red	Sensory system	Organismal Systems
ABC transporters	KEGG PATHWAY	ko02010	3	153	0.493049	0.991367	c175700_g1|c175700_g3|c175700_g11	http://www.genome.jp/kegg-bin/show_pathway?ko02010/K05654%09red	Membrane transport	Environmental Information Processing
Thyroid hormone synthesis	KEGG PATHWAY	ko04918	2	96	0.495627	0.991367	c161917_g1|c150297_g1	http://www.genome.jp/kegg-bin/show_pathway?ko04918/K10064%09red/K09490%09red	Endocrine system	Organismal Systems
Amphetamine addiction	KEGG PATHWAY	ko05031	2	97	0.500995	0.991367	c180154_g1|c130377_g1	http://www.genome.jp/kegg-bin/show_pathway?ko05031/K04379%09red/K00274%09red	Substance dependence	Human Diseases
MAPK signaling pathway - fly	KEGG PATHWAY	ko04013	1	40	0.503388	0.991367	c125058_g1	http://www.genome.jp/kegg-bin/show_pathway?ko04013/K02678%09red	Signal transduction	Environmental Information Processing
Allograft rejection	KEGG PATHWAY	ko05330	1	44	0.536187	0.994821	c292849_g1	http://www.genome.jp/kegg-bin/show_pathway?ko05330/K03156%09red	Immune diseases	Human Diseases
Pentose phosphate pathway	KEGG PATHWAY	ko00030	1	45	0.544043	0.994821	c175311_g1	http://www.genome.jp/kegg-bin/show_pathway?ko00030/K00036%09red	Carbohydrate metabolism	Metabolism
Systemic lupus erythematosus	KEGG PATHWAY	ko05322	2	106	0.547608	0.994821	c127451_g1|c292849_g1	http://www.genome.jp/kegg-bin/show_pathway?ko05322/K03156%09red/K01327%09red	Immune diseases	Human Diseases
Shigellosis	KEGG PATHWAY	ko05131	2	108	0.557544	0.994821	c119826_g1|c176786_g1	http://www.genome.jp/kegg-bin/show_pathway?ko05131/K10030%09red	Infectious diseases: Bacterial	Human Diseases
Taurine and hypotaurine metabolism	KEGG PATHWAY	ko00430	1	47	0.559359	0.994821	c111819_g1	http://www.genome.jp/kegg-bin/show_pathway?ko00430/K18592%09red	Metabolism of other amino acids	Metabolism
Intestinal immune network for IgA production	KEGG PATHWAY	ko04672	1	47	0.559359	0.994821	c165419_g4	http://www.genome.jp/kegg-bin/show_pathway?ko04672/K05405%09red	Immune system	Organismal Systems
MicroRNAs in cancer	KEGG PATHWAY	ko05206	4	230	0.560636	0.994821	c172016_g1|c22019_g1|c89230_g1|c156982_g1	http://www.genome.jp/kegg-bin/show_pathway?ko05206/K11987%09red/K01348%09red/K04702%09red/K01403%09red	Cancers: Overview	Human Diseases
Tryptophan metabolism	KEGG PATHWAY	ko00380	1	48	0.566823	0.994821	c180154_g1	http://www.genome.jp/kegg-bin/show_pathway?ko00380/K00274%09red	Amino acid metabolism	Metabolism
Progesterone-mediated oocyte maturation	KEGG PATHWAY	ko04914	2	115	0.591085	0.994821	c174169_g6|c99829_g1	http://www.genome.jp/kegg-bin/show_pathway?ko04914/K05087%09red/K04079%09red	Endocrine system	Organismal Systems
Hepatitis B	KEGG PATHWAY	ko05161	8	483	0.59159	0.994821	c119826_g1|c165419_g4|c292849_g1|c22019_g1|c178217_g4|c176786_g1|c179980_g1|c130377_g1	http://www.genome.jp/kegg-bin/show_pathway?ko05161/K06618%09red/K03156%09red/K01403%09red/K04379%09red/K05405%09red/K10030%09red	Infectious diseases: Viral	Human Diseases
Dorso-ventral axis formation	KEGG PATHWAY	ko04320	1	55	0.615654	0.994821	c125058_g1	http://www.genome.jp/kegg-bin/show_pathway?ko04320/K02678%09red	Development	Organismal Systems
Cysteine and methionine metabolism	KEGG PATHWAY	ko00270	1	57	0.628567	0.994821	c145114_g1	http://www.genome.jp/kegg-bin/show_pathway?ko00270/K17989%09red	Amino acid metabolism	Metabolism
Fatty acid degradation	KEGG PATHWAY	ko00071	1	58	0.63486	0.994821	c160395_g1	http://www.genome.jp/kegg-bin/show_pathway?ko00071/K15013%09red	Lipid metabolism	Metabolism
Cocaine addiction	KEGG PATHWAY	ko05030	1	64	0.670447	0.994821	c180154_g1	http://www.genome.jp/kegg-bin/show_pathway?ko05030/K00274%09red	Substance dependence	Human Diseases
Hypertrophic cardiomyopathy (HCM)	KEGG PATHWAY	ko05410	2	136	0.680179	0.994821	c292849_g1|c165419_g4	http://www.genome.jp/kegg-bin/show_pathway?ko05410/K03156%09red/K05405%09red	Cardiovascular diseases	Human Diseases
Toxoplasmosis	KEGG PATHWAY	ko05145	4	271	0.685972	0.994821	c206541_g1|c157873_g1|c292849_g1|c162055_g1	http://www.genome.jp/kegg-bin/show_pathway?ko05145/K06240%09red/K03156%09red/K06244%09red/K16061%09red	Infectious diseases: Parasitic	Human Diseases
Leukocyte transendothelial migration	KEGG PATHWAY	ko04670	2	139	0.691525	0.994821	c22019_g1|c160840_g1	http://www.genome.jp/kegg-bin/show_pathway?ko04670/K06087%09red/K01403%09red	Immune system	Organismal Systems
T cell receptor signaling pathway	KEGG PATHWAY	ko04660	3	207	0.691965	0.994821	c182194_g4|c292849_g1|c130377_g1	http://www.genome.jp/kegg-bin/show_pathway?ko04660/K04379%09red/K03156%09red/K06478%09red	Immune system	Organismal Systems
beta-Alanine metabolism	KEGG PATHWAY	ko00410	1	69	0.697441	0.994821	c157442_g2	http://www.genome.jp/kegg-bin/show_pathway?ko00410/K00129%09red	Metabolism of other amino acids	Metabolism
PI3K-Akt signaling pathway	KEGG PATHWAY	ko04151	9	597	0.698818	0.994821	c174239_g12|c174169_g6|c171455_g1|c206541_g1|c176831_g1|c187281_g1|c99829_g1|c157873_g1|c165419_g4	http://www.genome.jp/kegg-bin/show_pathway?ko04151/K05061%09red/K05087%09red/K05405%09red/K04273%09red/K05423%09red/K04079%09red/K06244%09red/K06240%09red	Signal transduction	Environmental Information Processing
Fatty acid metabolism	KEGG PATHWAY	ko01212	1	70	0.702569	0.994821	c160395_g1	http://www.genome.jp/kegg-bin/show_pathway?ko01212/K15013%09red	Global and overview maps	Metabolism
Protein digestion and absorption	KEGG PATHWAY	ko04974	2	143	0.706135	0.994821	c92129_g1|c67093_g1	http://www.genome.jp/kegg-bin/show_pathway?ko04974/K08779%09red/K01312%09red	Digestive system	Organismal Systems
Axon guidance	KEGG PATHWAY	ko04360	3	218	0.72438	0.994821	c67070_g1|c175711_g2|c144570_g1	http://www.genome.jp/kegg-bin/show_pathway?ko04360/K06521%09red/K06840%09red/K07531%09red	Development	Organismal Systems
Retrograde endocannabinoid signaling	KEGG PATHWAY	ko04723	2	149	0.726962	0.994821	c172016_g1|c105569_g1	http://www.genome.jp/kegg-bin/show_pathway?ko04723/K15528%09red/K11987%09red	Nervous system	Organismal Systems
Choline metabolism in cancer	KEGG PATHWAY	ko05231	2	149	0.726962	0.994821	c161945_g1|c130377_g1	http://www.genome.jp/kegg-bin/show_pathway?ko05231/K15377%09red/K04379%09red	_	_
Bile secretion	KEGG PATHWAY	ko04976	1	76	0.731565	0.994821	c171106_g1	http://www.genome.jp/kegg-bin/show_pathway?ko04976/K07299%09red	Digestive system	Organismal Systems
Amyotrophic lateral sclerosis (ALS)	KEGG PATHWAY	ko05014	1	76	0.731565	0.994821	c292849_g1	http://www.genome.jp/kegg-bin/show_pathway?ko05014/K03156%09red	Neurodegenerative diseases	Human Diseases
Cholinergic synapse	KEGG PATHWAY	ko04725	2	152	0.7369	0.994821	c165768_g1|c130377_g1	http://www.genome.jp/kegg-bin/show_pathway?ko04725/K04379%09red/K04996%09red	Nervous system	Organismal Systems
Renal cell carcinoma	KEGG PATHWAY	ko05211	2	155	0.746527	0.994821	c154779_g2|c171106_g1	http://www.genome.jp/kegg-bin/show_pathway?ko05211/K08774%09red/K07299%09red	Cancers: Specific types	Human Diseases
Acute myeloid leukemia	KEGG PATHWAY	ko05221	1	80	0.74931	0.994821	c156982_g1	http://www.genome.jp/kegg-bin/show_pathway?ko05221/K04702%09red	Cancers: Specific types	Human Diseases
Vibrio cholerae infection	KEGG PATHWAY	ko05110	1	82	0.757738	0.994821	c180849_g2	http://www.genome.jp/kegg-bin/show_pathway?ko05110/K02144%09red	Infectious diseases: Bacterial	Human Diseases
Serotonergic synapse	KEGG PATHWAY	ko04726	2	159	0.758892	0.994821	c172016_g1|c180154_g1	http://www.genome.jp/kegg-bin/show_pathway?ko04726/K00274%09red/K11987%09red	Nervous system	Organismal Systems
HTLV-I infection	KEGG PATHWAY	ko05166	9	633	0.759923	0.994821	c165419_g4|c125058_g1|c292849_g1|c126432_g1|c145887_g1|c178217_g4|c171106_g1|c179980_g1|c130377_g1	http://www.genome.jp/kegg-bin/show_pathway?ko05166/K06618%09red/K03156%09red/K02678%09red/K04387%09red/K04379%09red/K05405%09red/K07299%09red/K05770%09red	Infectious diseases: Viral	Human Diseases
Regulation of lipolysis in adipocytes	KEGG PATHWAY	ko04923	1	83	0.761846	0.994821	c172016_g1	http://www.genome.jp/kegg-bin/show_pathway?ko04923/K11987%09red	_	_
Long-term depression	KEGG PATHWAY	ko04730	1	83	0.761846	0.994821	c174169_g6	http://www.genome.jp/kegg-bin/show_pathway?ko04730/K05087%09red	Nervous system	Organismal Systems
Gastric acid secretion	KEGG PATHWAY	ko04971	1	86	0.773755	0.994821	c165768_g1	http://www.genome.jp/kegg-bin/show_pathway?ko04971/K04996%09red	Digestive system	Organismal Systems
mTOR signaling pathway	KEGG PATHWAY	ko04150	1	86	0.773755	0.994821	c292849_g1	http://www.genome.jp/kegg-bin/show_pathway?ko04150/K03156%09red	Signal transduction	Environmental Information Processing
Oxytocin signaling pathway	KEGG PATHWAY	ko04921	3	242	0.785781	0.994821	c172016_g1|c165768_g1|c130377_g1	http://www.genome.jp/kegg-bin/show_pathway?ko04921/K04379%09red/K11987%09red/K04996%09red	Endocrine system	Organismal Systems
VEGF signaling pathway	KEGG PATHWAY	ko04370	1	90	0.788715	0.994821	c172016_g1	http://www.genome.jp/kegg-bin/show_pathway?ko04370/K11987%09red	Signal transduction	Environmental Information Processing
Pathogenic Escherichia coli infection	KEGG PATHWAY	ko05130	1	90	0.788715	0.994821	c141851_g1	http://www.genome.jp/kegg-bin/show_pathway?ko05130/K10168%09red	Infectious diseases: Bacterial	Human Diseases
Glycerolipid metabolism	KEGG PATHWAY	ko00561	2	170	0.790233	0.994821	c181821_g5|c171474_g5	http://www.genome.jp/kegg-bin/show_pathway?ko00561/K14458%09red/K13517%09red	Lipid metabolism	Metabolism
Fc epsilon RI signaling pathway	KEGG PATHWAY	ko04664	1	92	0.79582	0.994821	c292849_g1	http://www.genome.jp/kegg-bin/show_pathway?ko04664/K03156%09red	Immune system	Organismal Systems
RNA degradation	KEGG PATHWAY	ko03018	1	93	0.799283	0.994821	c178609_g1	http://www.genome.jp/kegg-bin/show_pathway?ko03018/K08300%09red	Folding, sorting and degradation	Genetic Information Processing
Synaptic vesicle cycle	KEGG PATHWAY	ko04721	1	93	0.799283	0.994821	c180849_g2	http://www.genome.jp/kegg-bin/show_pathway?ko04721/K02144%09red	Nervous system	Organismal Systems
Vascular smooth muscle contraction	KEGG PATHWAY	ko04270	2	174	0.800709	0.994821	c47936_g1|c174497_g1	http://www.genome.jp/kegg-bin/show_pathway?ko04270/K04226%09red/K16367%09red	Circulatory system	Organismal Systems
Colorectal cancer	KEGG PATHWAY	ko05210	1	96	0.809323	0.994821	c130377_g1	http://www.genome.jp/kegg-bin/show_pathway?ko05210/K04379%09red	Cancers: Specific types	Human Diseases
Small cell lung cancer	KEGG PATHWAY	ko05222	7	544	0.825218	0.994821	c172016_g1|c136199_g1|c206541_g1|c162055_g1|c157873_g1|c178217_g4|c179980_g1	http://www.genome.jp/kegg-bin/show_pathway?ko05222/K16061%09red/K06618%09red/K11987%09red/K03173%09red/K06244%09red/K06240%09red	Cancers: Specific types	Human Diseases
Signaling pathways regulating pluripotency of stem cells	KEGG PATHWAY	ko04550	2	186	0.829399	0.994821	c150905_g2|c174169_g6	http://www.genome.jp/kegg-bin/show_pathway?ko04550/K05087%09red/K05419%09red	_	_
Renin secretion	KEGG PATHWAY	ko04924	1	103	0.830842	0.994821	c165768_g1	http://www.genome.jp/kegg-bin/show_pathway?ko04924/K04996%09red	_	_
Proteoglycans in cancer	KEGG PATHWAY	ko05205	4	341	0.837174	0.994821	c22019_g1|c292849_g1|c174169_g6|c89230_g1	http://www.genome.jp/kegg-bin/show_pathway?ko05205/K03156%09red/K05087%09red/K01348%09red/K01403%09red	Cancers: Overview	Human Diseases
Prostate cancer	KEGG PATHWAY	ko05215	5	419	0.845985	0.994821	c154779_g2|c179980_g1|c178217_g4|c174169_g6|c99829_g1	http://www.genome.jp/kegg-bin/show_pathway?ko05215/K06618%09red/K05087%09red/K08774%09red/K04079%09red	Cancers: Specific types	Human Diseases
TGF-beta signaling pathway	KEGG PATHWAY	ko04350	1	109	0.847347	0.994821	c292849_g1	http://www.genome.jp/kegg-bin/show_pathway?ko04350/K03156%09red	Signal transduction	Environmental Information Processing
Sphingolipid signaling pathway	KEGG PATHWAY	ko04071	2	196	0.850406	0.994821	c136199_g1|c292849_g1	http://www.genome.jp/kegg-bin/show_pathway?ko04071/K03173%09red/K03156%09red	_	_
AMPK signaling pathway	KEGG PATHWAY	ko04152	2	197	0.852372	0.994821	c171669_g1|c174169_g6	http://www.genome.jp/kegg-bin/show_pathway?ko04152/K05424%09red/K05087%09red	Signal transduction	Environmental Information Processing
Natural killer cell mediated cytotoxicity	KEGG PATHWAY	ko04650	1	113	0.857446	0.994821	c292849_g1	http://www.genome.jp/kegg-bin/show_pathway?ko04650/K03156%09red	Immune system	Organismal Systems
Glycerophospholipid metabolism	KEGG PATHWAY	ko00564	1	113	0.857446	0.994821	c171474_g5	http://www.genome.jp/kegg-bin/show_pathway?ko00564/K13517%09red	Lipid metabolism	Metabolism
Alzheimer's disease	KEGG PATHWAY	ko05010	2	200	0.85813	0.994821	c178880_g3|c292849_g1	http://www.genome.jp/kegg-bin/show_pathway?ko05010/K03156%09red/K04519%09red	Neurodegenerative diseases	Human Diseases
B cell receptor signaling pathway	KEGG PATHWAY	ko04662	1	114	0.859865	0.994821	c130377_g1	http://www.genome.jp/kegg-bin/show_pathway?ko04662/K04379%09red	Immune system	Organismal Systems
Insulin secretion	KEGG PATHWAY	ko04911	1	120	0.873541	0.994821	c171106_g1	http://www.genome.jp/kegg-bin/show_pathway?ko04911/K07299%09red	Endocrine system	Organismal Systems
Morphine addiction	KEGG PATHWAY	ko05032	1	120	0.873541	0.994821	c140191_g3	http://www.genome.jp/kegg-bin/show_pathway?ko05032/K04439%09red	Substance dependence	Human Diseases
Glucagon signaling pathway	KEGG PATHWAY	ko04922	1	122	0.877797	0.994821	c171106_g1	http://www.genome.jp/kegg-bin/show_pathway?ko04922/K07299%09red	_	_
Dopaminergic synapse	KEGG PATHWAY	ko04728	2	212	0.879162	0.994821	c180154_g1|c130377_g1	http://www.genome.jp/kegg-bin/show_pathway?ko04728/K04379%09red/K00274%09red	Nervous system	Organismal Systems
Inflammatory mediator regulation of TRP channels	KEGG PATHWAY	ko04750	1	123	0.879871	0.994821	c178880_g3	http://www.genome.jp/kegg-bin/show_pathway?ko04750/K04519%09red	Sensory system	Organismal Systems
Glioma	KEGG PATHWAY	ko05214	4	384	0.895681	0.994821	c154779_g2|c178217_g4|c174169_g6|c179980_g1	http://www.genome.jp/kegg-bin/show_pathway?ko05214/K06618%09red/K05087%09red/K08774%09red	Cancers: Specific types	Human Diseases
GnRH signaling pathway	KEGG PATHWAY	ko04912	1	132	0.897025	0.994821	c112805_g1	http://www.genome.jp/kegg-bin/show_pathway?ko04912/K04280%09red	Endocrine system	Organismal Systems
Adherens junction	KEGG PATHWAY	ko04520	1	136	0.903842	0.994821	c174169_g6	http://www.genome.jp/kegg-bin/show_pathway?ko04520/K05087%09red	Cell communication	Cellular Processes
Oxidative phosphorylation	KEGG PATHWAY	ko00190	1	137	0.905474	0.994821	c180849_g2	http://www.genome.jp/kegg-bin/show_pathway?ko00190/K02144%09red	Energy metabolism	Metabolism
Alcoholism	KEGG PATHWAY	ko05034	1	144	0.916153	0.994821	c180154_g1	http://www.genome.jp/kegg-bin/show_pathway?ko05034/K00274%09red	Substance dependence	Human Diseases
Circadian entrainment	KEGG PATHWAY	ko04713	1	145	0.917577	0.994821	c130377_g1	http://www.genome.jp/kegg-bin/show_pathway?ko04713/K04379%09red	Environmental adaptation	Organismal Systems
FoxO signaling pathway	KEGG PATHWAY	ko04068	3	326	0.918299	0.994821	c83697_g1|c174169_g6|c165419_g4	http://www.genome.jp/kegg-bin/show_pathway?ko04068/K05087%09red/K04402%09red/K05405%09red	Signal transduction	Environmental Information Processing
Purine metabolism	KEGG PATHWAY	ko00230	2	242	0.919773	0.994821	c173950_g5|c173950_g6	http://www.genome.jp/kegg-bin/show_pathway?ko00230/K03783%09red	Nucleotide metabolism	Metabolism
Oocyte meiosis	KEGG PATHWAY	ko04114	1	156	0.931732	0.994821	c174169_g6	http://www.genome.jp/kegg-bin/show_pathway?ko04114/K05087%09red	Cell growth and death	Cellular Processes
Dilated cardiomyopathy	KEGG PATHWAY	ko05414	1	157	0.932892	0.994821	c292849_g1	http://www.genome.jp/kegg-bin/show_pathway?ko05414/K03156%09red	Cardiovascular diseases	Human Diseases
ECM-receptor interaction	KEGG PATHWAY	ko04512	2	258	0.935795	0.994821	c206541_g1|c157873_g1	http://www.genome.jp/kegg-bin/show_pathway?ko04512/K06244%09red/K06240%09red	Signaling molecules and interaction	Environmental Information Processing
Retinol metabolism	KEGG PATHWAY	ko00830	1	163	0.939448	0.994821	c170852_g1	http://www.genome.jp/kegg-bin/show_pathway?ko00830/K11151%09red	Metabolism of cofactors and vitamins	Metabolism
Lysosome	KEGG PATHWAY	ko04142	1	165	0.941488	0.994821	c180849_g2	http://www.genome.jp/kegg-bin/show_pathway?ko04142/K02144%09red	Transport and catabolism	Cellular Processes
ErbB signaling pathway	KEGG PATHWAY	ko04012	1	166	0.942482	0.994821	c154779_g2	http://www.genome.jp/kegg-bin/show_pathway?ko04012/K08774%09red	Signal transduction	Environmental Information Processing
Endocytosis	KEGG PATHWAY	ko04144	3	357	0.944188	0.994821	c181088_g1|c174169_g6|c140191_g3	http://www.genome.jp/kegg-bin/show_pathway?ko04144/K04439%09red/K05087%09red/K05050%09red	Transport and catabolism	Cellular Processes
Thyroid hormone signaling pathway	KEGG PATHWAY	ko04919	1	168	0.94442	0.994821	c171106_g1	http://www.genome.jp/kegg-bin/show_pathway?ko04919/K07299%09red	Endocrine system	Organismal Systems
Non-small cell lung cancer	KEGG PATHWAY	ko05223	3	378	0.957155	0.994821	c154779_g2|c178217_g4|c179980_g1	http://www.genome.jp/kegg-bin/show_pathway?ko05223/K06618%09red/K08774%09red	Cancers: Specific types	Human Diseases
Melanoma	KEGG PATHWAY	ko05218	3	390	0.963238	0.994821	c178217_g4|c174169_g6|c179980_g1	http://www.genome.jp/kegg-bin/show_pathway?ko05218/K06618%09red/K05087%09red	Cancers: Specific types	Human Diseases
Pancreatic cancer	KEGG PATHWAY	ko05212	3	392	0.96417	0.994821	c154779_g2|c178217_g4|c179980_g1	http://www.genome.jp/kegg-bin/show_pathway?ko05212/K06618%09red/K08774%09red	Cancers: Specific types	Human Diseases
Tight junction	KEGG PATHWAY	ko04530	1	197	0.966194	0.994821	c160840_g1	http://www.genome.jp/kegg-bin/show_pathway?ko04530/K06087%09red	Cell communication	Cellular Processes
Hippo signaling pathway	KEGG PATHWAY	ko04390	1	204	0.970019	0.994821	c25090_g1	http://www.genome.jp/kegg-bin/show_pathway?ko04390/K03982%09red	Signal transduction	Environmental Information Processing
Ras signaling pathway	KEGG PATHWAY	ko04014	2	334	0.978428	0.994821	c174169_g6|c125058_g1	http://www.genome.jp/kegg-bin/show_pathway?ko04014/K05087%09red/K02678%09red	Signal transduction	Environmental Information Processing
Focal adhesion	KEGG PATHWAY	ko04510	3	450	0.983244	0.994821	c206541_g1|c157873_g1|c174169_g6	http://www.genome.jp/kegg-bin/show_pathway?ko04510/K06244%09red/K05087%09red/K06240%09red	Cell communication	Cellular Processes
Cell cycle	KEGG PATHWAY	ko04110	3	454	0.984116	0.994821	c83697_g1|c178217_g4|c179980_g1	http://www.genome.jp/kegg-bin/show_pathway?ko04110/K06618%09red/K04402%09red	Cell growth and death	Cellular Processes
Platelet activation	KEGG PATHWAY	ko04611	1	248	0.985911	0.994821	c145965_g1	http://www.genome.jp/kegg-bin/show_pathway?ko04611/K04270%09red	Immune system	Organismal Systems
Fc gamma R-mediated phagocytosis	KEGG PATHWAY	ko04666	1	255	0.987507	0.994821	c182194_g4	http://www.genome.jp/kegg-bin/show_pathway?ko04666/K06478%09red	Immune system	Organismal Systems
Rap1 signaling pathway	KEGG PATHWAY	ko04015	2	373	0.987876	0.994821	c174169_g6|c145965_g1	http://www.genome.jp/kegg-bin/show_pathway?ko04015/K04270%09red/K05087%09red	Signal transduction	Environmental Information Processing
Calcium signaling pathway	KEGG PATHWAY	ko04020	1	273	0.99083	0.994821	c47936_g1	http://www.genome.jp/kegg-bin/show_pathway?ko04020/K04226%09red	Signal transduction	Environmental Information Processing
Chronic myeloid leukemia	KEGG PATHWAY	ko05220	2	404	0.99238	0.994821	c178217_g4|c179980_g1	http://www.genome.jp/kegg-bin/show_pathway?ko05220/K06618%09red	Cancers: Specific types	Human Diseases
cAMP signaling pathway	KEGG PATHWAY	ko04024	1	299	0.994135	0.994821	c130377_g1	http://www.genome.jp/kegg-bin/show_pathway?ko04024/K04379%09red	_	_
Viral carcinogenesis	KEGG PATHWAY	ko05203	3	530	0.99437	0.994821	c178217_g4|c179980_g1|c136199_g1	http://www.genome.jp/kegg-bin/show_pathway?ko05203/K06618%09red/K03173%09red	Cancers: Overview	Human Diseases
Epstein-Barr virus infection	KEGG PATHWAY	ko05169	3	536	0.994821	0.994821	c178217_g4|c179980_g1|c136199_g1	http://www.genome.jp/kegg-bin/show_pathway?ko05169/K06618%09red/K03173%09red	Infectious diseases: Viral	Human Diseases
