# Supplementary material for: Divergent transcriptomic responses underlying the ranaviruses-amphibian interaction processes on interspecies infection of Chinese giant salamander
Source: BMC Genomics. 2018 Mar 20;19:211. doi: 10.1186/s12864-018-4596-y (PMC5861657; doi:10.1186/s12864-018-4596-y)
Supplement: Supplementary file 6 — Table S13. Detailed information of DEGs related to immune pathways in RGV-1d/control. Table S14. Detailed information of DEGs related to immune pathways in ADRV-1d/control. Table S15. Detailed information of DEGs related to immune pathways in RGV-7d/control. Table S16. Detailed information of DEGs related to immune pathways in ADRV-7d/control. List of DEGs include the sequence ID, counts and fpkm value, log2fold change, p-value, FDR, and annotations in NR, Swissprot, String, KEGG, and Pfam. (ZIP 99 kb) [file 12864_2018_4596_MOESM6_ESM.zip]

Archive with 4 entries (4 files):
- Table S13 RGV-1d.xls
- Table S14 ADRV-1d.xls
- Table S15 RGV-7d.xls
- Table S16 ADRV-7d.xls
