# Supplementary material for: Divergent transcriptomic responses underlying the ranaviruses-amphibian interaction processes on interspecies infection of Chinese giant salamander
Source: BMC Genomics. 2018 Mar 20;19:211. doi: 10.1186/s12864-018-4596-y (PMC5861657; doi:10.1186/s12864-018-4596-y)
Supplement: Supplementary file 6 — Table S13. Detailed information of DEGs related to immune pathways in RGV-1d/control. Table S14. Detailed information of DEGs related to immune pathways in ADRV-1d/control. Table S15. Detailed information of DEGs related to immune pathways in RGV-7d/control. Table S16. Detailed information of DEGs related to immune pathways in ADRV-7d/control. List of DEGs include the sequence ID, counts and fpkm value, log2fold change, p-value, FDR, and annotations in NR, Swissprot, String, KEGG, and Pfam. (ZIP 99 kb) [file 12864_2018_4596_MOESM6_ESM.zip › Table S13 RGV-1d.xls]

## Sheet: Con_vs_RGV_1d.immune.DEG.detail
Table S13 Detailed information of DEGs related to immune pathways in RGV-1d/control
seq_id	Con_3S_count	Con_1S_count	Con_2S_count	RGV_1d_1S_count	RGV_1d_3S_count	RGV_1d_2S_count	Con_3S_fpkm	Con_1S_fpkm	Con_2S_fpkm	RGV_1d_1S_fpkm	RGV_1d_3S_fpkm	RGV_1d_2S_fpkm	Con_mean_fpkm	RGV_1d_mean_fpkm	log2FC(RGV_1d/Con)	p-value	FDR	significant	regulate	NR_Description	Swissprot_Description	String_description	KEGG_GENE	Pfam
c119826_g1	41	66	48	498	170	370	1.971	2.828	2.199	22.078	6.669	16.255	2.34	14.63	2.6	4.29e-11	2.26e-08	yes	up	interleukin-8 [Scyliorhinus canicula]	_	_	IL8, CXCL8	PF00048.17|IL8|Small cytokines (intecrine/chemokine), interleukin-8 like|m.66255:33-90
c130377_g1	30	16	12	54	109	117	0.706	0.341	0.272	1.191	2.126	2.559	0.43	1.98	1.98	4.71e-07	0.000115	yes	up	FBJ murine osteosarcoma viral oncogene homolog [Xenopus (Silurana) tropicalis]	RecName: Full=Proto-oncogene c-Fos; AltName: Full=Cellular oncogene fos	FBJ murine osteosarcoma viral oncogene homolog	FOS	PF07716.12|bZIP_2|Basic region leucine zipper|m.33985:137-189;PF00170.18|bZIP_1|bZIP transcription factor|m.33985:135-194;PF03131.14|bZIP_Maf|bZIP Maf transcription factor|m.33985:139-194
c131872_g1	887	1180	640	2972	1938	3730	10.649	12.714	7.414	33.474	19.218	41.706	10.14	31.14	1.61	1.14e-07	3.24e-05	yes	up	PREDICTED: complement factor B [Peromyscus maniculatus bairdii]	RecName: Full=Complement factor B; AltName: Full=C3/C5 convertase; Contains: RecName: Full=Complement factor B Ba fragment; Contains: RecName: Full=Complement factor	_	CFB	PF00089.23|Trypsin|Trypsin|m.48030:481-595;PF00089.23|Trypsin|Trypsin|m.48030:654-734;PF00092.25|VWA|von Willebrand factor type A domain|m.48030:263-455;PF00084.17|Sushi|Sushi repeat (SCR repeat)|m.48030:98-153;PF00084.17|Sushi|Sushi repeat (SCR repeat)|m.48030:160-213;PF13519.3|VWA_2|von Willebrand factor type A domain|m.48030:265-384
c136199_g1	119	118	169	330	380	343	2.285	2.024	3.118	5.921	6.01	6.1	2.5	6.01	1.23	8.76e-08	2.57e-05	yes	up	PREDICTED: TNF receptor-associated factor 3-like [Latimeria chalumnae]	RecName: Full=TNF receptor-associated factor 3; AltName: Full=CD40 receptor-associated factor 1; Short=CRAF1; AltName: Full=TRAFAMN [Mus musculus]	_	TRAF2	PF00097.22|zf-C3HC4|Zinc finger, C3HC4 type (RING finger)|m.96549:21-60
c140191_g3	180	172	81	59	20	58	6.55	5.581	2.823	1.988	0.593	1.942	4.87	1.47	-1.66	0.000165	0.0162	yes	down	Chain A, X-Ray Crystal Structure Of Ambystoma Tigrinum Cone Arrestin AF203328_1 cone arrestin [Ambystoma tigrinum]	RecName: Full=Arrestin-C; AltName: Full=Cone arrestin	arrestin 3, retinal (X-arrestin)	ARRB	PF00339.26|Arrestin_N|Arrestin (or S-antigen), N-terminal domain|m.58482:18-170;PF02752.19|Arrestin_C|Arrestin (or S-antigen), C-terminal domain|m.58482:191-352
c141851_g1	17	6	9	281	69	33	0.402	0.132	0.204	6.272	1.36	0.731	0.24	2.67	3.02	8.03e-07	0.000181	yes	up	PREDICTED: toll-like receptor 5 [Chrysemys picta bellii]	RecName: Full=Toll-like receptor 5; Flags: Precursor [Mus musculus]	_	TLR5	PF13855.3|LRR_8|Leucine rich repeat|m.84190:109-155;PF13855.3|LRR_8|Leucine rich repeat|m.84190:159-206;PF13855.3|LRR_8|Leucine rich repeat|m.84190:170-232;PF13855.3|LRR_8|Leucine rich repeat|m.84190:318-374;PF13855.3|LRR_8|Leucine rich repeat|m.84190:339-387;PF13855.3|LRR_8|Leucine rich repeat|m.84190:390-445;PF13855.3|LRR_8|Leucine rich repeat|m.84190:509-571;PF13855.3|LRR_8|Leucine rich repeat…
c145887_g1	17	10	10	922	54	92	0.569	0.293	0.317	28.403	1.468	2.799	0.39	10.24	4.41	6.23e-08	1.88e-05	yes	up	_	RecName: Full=Interleukin-1 receptor type 2; Short=IL-1R-2; Short=IL-1RT-2; Short=IL-1RT2; AltName: Full=CD121 antigen-like family member B; AltName: Full=IL-1 type	_	IL1R2	_
c145965_g1	594	656	536	2236	926	1344	8.021	7.946	6.984	28.286	10.316	16.883	7.62	18.06	1.23	4.98e-05	0.00628	yes	up	PREDICTED: P2Y purinoceptor 1-like [Latimeria chalumnae]	RecName: Full=C-C chemokine receptor type 2; Short=C-C CKR-2; Short=CC-CKR-2; Short=CCR-2; Short=CCR2; AltName: CD_antigen=CD192 [Rattus norvegicus]	_	P2RY1	PF00001.18|7tm_1|7 transmembrane receptor (rhodopsin family)|m.113933:35-289
c160840_g1	147	102	107	241	275	293	9.188	5.657	6.36	13.798	13.952	16.598	6.99	14.79	1.07	3.19e-05	0.00431	yes	up	claudin 6, gene 1 [Xenopus (Silurana) tropicalis]	RecName: Full=Claudin-4	Hypothetical protein MGC75756	CLDN	PF00822.17|PMP22_Claudin|PMP-22/EMP/MP20/Claudin family|m.27250:75-251;PF13903.3|Claudin_2|PMP-22/EMP/MP20/Claudin tight junction|m.27250:86-251
c163394_g2	34	62	36	140	125	82	0.833	1.353	0.839	3.178	2.503	1.851	1.01	2.49	1.23	0.000149	0.015	yes	up	_	_	_	IL5RA	PF09240.7|IL6Ra-bind|Interleukin-6 receptor alpha chain, binding|m.145698:135-217
c165419_g4	9	6	6	138	38	140	0.402	0.236	0.261	5.719	1.392	5.746	0.3	4.18	3.44	2.5e-11	1.38e-08	yes	up	PREDICTED: interleukin-6 [Chelonia mydas]	RecName: Full=Interleukin-6; Short=ChIL-6; Short=IL-6; Flags: Precursor	_	IL6	PF00489.14|IL6|Interleukin-6/G-CSF/MGF family|m.6811:56-214
c170576_g1	26	23	23	58	86	69	0.49	0.388	0.419	1.02	1.338	1.211	0.43	1.2	1.29	9.97e-06	0.00158	yes	up	_	RecName: Full=Complement decay-accelerating factor; AltName: CD_antigen=CD55; Flags: Precursor [Cavia porcellus]	_	CR1, CD35	PF00084.17|Sushi|Sushi repeat (SCR repeat)|m.146019:25-80;PF00084.17|Sushi|Sushi repeat (SCR repeat)|m.146019:89-145;PF00084.17|Sushi|Sushi repeat (SCR repeat)|m.146019:154-214;PF00084.17|Sushi|Sushi repeat (SCR repeat)|m.146019:219-275;PF00084.17|Sushi|Sushi repeat (SCR repeat)|m.146019:280-336
c171449_g1	70	84	46	332	503	211	0.735	0.785	0.465	3.263	4.349	2.056	0.65	3.25	2.15	5.97e-12	3.59e-09	yes	up	PREDICTED: ovostatin-like isoform X1 [Ficedula albicollis]	RecName: Full=Alpha-2-macroglobulin-like protein 1; AltName: Full=C3 and PZP-like alpha-2-macroglobulin domain-containing protein 9; Flags: Precursor [Homo sapien	_	A2M	PF07678.11|A2M_comp|A-macroglobulin complement component|m.113494:1076-1322;PF00207.19|A2M|Alpha-2-macroglobulin family|m.113494:806-897;PF07703.11|A2M_N_2|Alpha-2-macroglobulin family N-terminal region|m.113494:538-676;PF07677.11|A2M_recep|A-macroglobulin receptor|m.113494:1431-1519;PF01835.16|A2M_N|MG2 domain|m.113494:197-282;PF10569.6|Thiol-ester_cl|Alpha-macro-globulin thiol-ester bond-formin…
c171455_g1	0	5	0	20	18	75	0	0.189	0	0.787	0.626	2.924	0.06	1.44	3.25	3.41e-07	8.58e-05	yes	up	PREDICTED: myelomonocytic growth factor-like [Alligator sinensis]	_	_	CSF3, GCSF	PF16647.2|GCSF|Granulocyte colony-stimulating factor|m.985:87-235;PF00489.14|IL6|Interleukin-6/G-CSF/MGF family|m.985:90-236
c175700_g1	0	0	0	1	48	0	0	0	0	0.574	26.006	0	0	9.46	6.58	0.000679	0.0487	yes	up	PREDICTED: ATP-binding cassette sub-family B member 9-like [Latimeria chalumnae]	_	_	ABCB3, TAP2	PF00664.20|ABC_membrane|ABC transporter transmembrane region|m.25104:4-90
c175700_g11	0	0	0	0	127	0	0	0	0	0	24.268	0	0	8.66	6.45	0.000258	0.0227	yes	up	ATP-binding cassette, sub-family B (MDR/TAP), member 3 like 1 [Danio rerio]	RecName: Full=Antigen peptide transporter 2; Short=APT2; AltName: Full=ATP-binding cassette sub-family B member 3	_	ABCB3, TAP2	PF00664.20|ABC_membrane|ABC transporter transmembrane region|m.56823:75-165
c175700_g3	0	1	0	0	743	0	0	0.028	0	0	17.319	0	0.01	6.18	5.85	0.000127	0.0133	yes	up	PREDICTED: ATP-binding cassette sub-family B member 9-like [Latimeria chalumnae]	RecName: Full=ATP-binding cassette sub-family B member 9; AltName: Full=ATP-binding cassette transporter 9; Short=ABC transporter 9 protein; Short=mABCB9; AltName:	_	ABCB3, TAP2	PF00005.24|ABC_tran|ABC transporter|m.44240:1-133
c176786_g1	131	224	125	806	312	334	5.54	8.419	5.056	31.475	10.769	12.92	6.31	17.89	1.49	7.18e-05	0.00849	yes	up	PREDICTED: interleukin-8-like [Anas platyrhynchos]	RecName: Full=Interleukin-8; Short=IL-8; AltName: Full=9E3; AltName: Full=C-X-C motif chemokine 8; AltName: Full=CEF-4; AltName: Full=Chemokine (C-X-C motif) ligand 8;	Interleukin-8 Precursor (IL-8)(C-X-C motif chemokine 8)(Monocyte-derived neutrophil chemotac [...]	IL8, CXCL8	PF00048.17|IL8|Small cytokines (intecrine/chemokine), interleukin-8 like|m.87520:35-93
c176831_g1	636	462	508	1049	2147	1463	7.266	4.739	5.612	11.246	20.276	15.581	5.83	15.92	1.43	1.18e-08	4.18e-06	yes	up	PREDICTED: granulocyte colony-stimulating factor receptor [Chrysemys picta bellii]	RecName: Full=Granulocyte colony-stimulating factor receptor; Short=G-CSF receptor; Short=G-CSF-R; AltName: CD_antigen=CD114; Flags: Precursor [Homo sapiens]	_	CSF3R	PF06328.8|Lep_receptor_Ig|Ig-like C2-type domain|m.133108:28-107
c178880_g3	728	891	722	2875	854	2002	12.012	13.177	11.485	44.401	11.622	30.694	12.2	28.13	1.2	0.000623	0.0455	yes	up	_	RecName: Full=Interleukin-1 beta; Short=IL-1 beta; Flags: Precursor [Trichosurus vulpecula]	_	IL1B	PF00340.16|IL1|Interleukin-1 / 18|m.144942:178-300;PF02394.13|IL1_propep|Interleukin-1 propeptide|m.144942:22-129;PF00078.24|RVT_1|Reverse transcriptase (RNA-dependent DNA polymerase)|m.144945:25-106
c180346_g1	407	467	459	845	1928	1804	16.493	18.418	15.679	34.25	66.503	67.214	16.83	56.77	1.75	2.85e-10	1.29e-07	yes	up	PREDICTED: ubiquitin-like protein ISG15-like [Chelonia mydas]	_	_	ISG15	PF00240.20|ubiquitin|Ubiquitin family|m.105414:19-91;PF00240.20|ubiquitin|Ubiquitin family|m.105414:98-169
c181088_g1	170	270	172	1204	833	1018	3.069	4.361	2.993	20.303	12.388	17.043	3.47	16.39	2.21	4.18e-16	4.35e-13	yes	up	chemokine (C-X-C motif) receptor 1 [Xenopus laevis]	RecName: Full=C-X-C chemokine receptor type 2; Short=CXC-R2; Short=CXCR-2; AltName: Full=GRO/MGSA receptor; AltName: Full=High affinity interleukin-8 receptor B; Sho	similar to interleukin-8 receptor subtype B	IL8RB, CXCR2	PF00001.18|7tm_1|7 transmembrane receptor (rhodopsin family)|m.77186:58-308;PF10320.6|7TM_GPCR_Srsx|Serpentine type 7TM GPCR chemoreceptor Srsx|m.77186:53-320
c182194_g4	42	69	103	736	192	141	0.451	0.596	1.02	14.308	1.554	5.038	0.71	6.66	3.07	2.98e-05	0.00405	yes	up	pol-like protein [Danio rerio]	RecName: Full=Transposon TX1 uncharacterized 149 kDa protein; AltName: Full=ORF 2 [Xenopus laevis]	_	PTPRC, CD45	PF00078.24|RVT_1|Reverse transcriptase (RNA-dependent DNA polymerase)|m.58911:523-766;PF03372.20|Exo_endo_phos|Endonuclease/Exonuclease/phosphatase family|m.58911:16-235;PF14529.3|Exo_endo_phos_2|Endonuclease-reverse transcriptase|m.58911:114-237;PF00098.20|zf-CCHC|Zinc knuckle|m.58912:173-190
c22019_g1	2766	2835	2278	11638	13236	9394	46.391	42.597	36.812	182.612	183.022	146.297	41.64	170.62	2.03	1.43e-21	2.73e-18	yes	up	_	RecName: Full=Matrix metalloproteinase-9; Short=MMP-9; AltName: Full=92 kDa gelatinase; AltName: Full=92 kDa type IV collagenase; AltName: Full=Gelatinase B; Short	Matrix metalloproteinase 9 (Gelatinase B, 92kDa gelatinase, 92kDa type IV collagenase)	MMP9	PF00413.21|Peptidase_M10|Matrixin|m.137070:116-444;PF00040.16|fn2|Fibronectin type II domain|m.137070:231-272;PF00040.16|fn2|Fibronectin type II domain|m.137070:289-330;PF00040.16|fn2|Fibronectin type II domain|m.137070:347-388;PF00045.16|Hemopexin|Hemopexin|m.137070:486-529;PF00045.16|Hemopexin|Hemopexin|m.137070:532-566;PF00045.16|Hemopexin|Hemopexin|m.137070:582-623;PF01471.15|PG_binding_1|Put…
c227211_g1	152	173	126	1903	711	2816	4.668	4.739	3.707	54.277	17.902	79.642	4.34	49.78	3.49	3.84e-16	4.09e-13	yes	up	PREDICTED: c-C motif chemokine 3-like [Cavia porcellus]	RecName: Full=C-C motif chemokine 3-like 1; AltName: Full=G0/G1 switch regulatory protein 19-2; AltName: Full=LD78-beta(1-70); AltName: Full=PAT 464.2; AltName: Full	chemokine (C-C motif) ligand 3-like 1; Chemotactic for lymphocytes and monocytes. Is a ligan [...]	CCL4	_
c25090_g1	86	70	90	248	196	285	1.932	1.409	1.95	5.198	3.626	5.929	1.77	4.88	1.42	1.82e-07	4.73e-05	yes	up	PREDICTED: plasminogen activator inhibitor 1 [Chrysemys picta bellii]	RecName: Full=Plasminogen activator inhibitor 1; Short=PAI; Short=PAI-1; AltName: Full=Endothelial plasminogen activator inhibitor; AltName: Full=Serpin E1; Flags: Pre	Plasminogen activator inhibitor 1 Precursor (PAI-1)(PAI)(Endothelial plasminogen activator i [...]	SERPINE1, PAI1	PF00079.17|Serpin|Serpin (serine protease inhibitor)|m.25461:32-399
c292849_g1	82	79	59	327	103	197	3.01	2.582	2.075	11.119	3.097	6.637	2.53	6.76	1.38	0.000328	0.027	yes	up	tumor necrosis factor alpha [Ovis canadensis]	RecName: Full=Tumor necrosis factor; AltName: Full=Cachectin; AltName: Full=TNF-alpha; AltName: Full=Tumor necrosis factor ligand superfamily member 2; Short=TNF-a;	_	TNFA	PF00229.15|TNF|TNF(Tumour Necrosis Factor) family|m.61441:107-233
c6198_g1	31	45	32	154	139	474	1.383	1.788	1.36	6.346	5.061	19.351	1.51	10.23	2.68	3.81e-09	1.49e-06	yes	up	tissue factor [Notophthalmus viridescens]	RecName: Full=Tissue factor; Short=TF; AltName: Full=Coagulation factor III; AltName: CD_antigen=CD142; Flags: Precursor [Oryctolagus cuniculus]	_	F3, CD142	PF01108.14|Tissue_fac|Tissue factor|m.130762:8-98;PF09294.7|Interfer-bind|Interferon-alpha/beta receptor, fibronectin type III|m.130762:123-231
c89230_g1	26	32	29	148	105	238	1.03	1.126	1.1	5.411	3.388	8.625	1.09	5.76	2.3	2.42e-10	1.12e-07	yes	up	_	RecName: Full=Urokinase-type plasminogen activator; Short=U-plasminogen activator; Short=uPA; Contains: RecName: Full=Urokinase-type plasminogen activator long chain	_	PLAU	PF00089.23|Trypsin|Trypsin|m.142034:240-483;PF00051.15|Kringle|Kringle domain|m.142034:140-221
c99829_g1	1947	3239	3168	11516	8209	8404	37.958	56.541	59.463	209.761	131.809	151.894	51.92	162.61	1.65	3.81e-11	2.03e-08	yes	up	PREDICTED: heat shock protein HSP 90-alpha isoform X2 [Monodelphis domestica]	RecName: Full=Heat shock protein HSP 90-alpha; AltName: Full=Heat shock 86 kDa; Short=HSP 86; Short=HSP86; AltName: Full=Lipopolysaccharide-associated protein 2; S	Heat shock protein HSP 90-alpha (HSP 86)	htpG, HSP90A	PF00183.15|HSP90|Hsp90 protein|m.15082:195-705;PF02518.23|HATPase_c|Histidine kinase-, DNA gyrase B-, and HSP90-like ATPase|m.15082:39-192;PF13589.3|HATPase_c_3|Histidine kinase-, DNA gyrase B-, and HSP90-like ATPase|m.15082:37-158
