# Supplementary material for: Divergent transcriptomic responses underlying the ranaviruses-amphibian interaction processes on interspecies infection of Chinese giant salamander
Source: BMC Genomics. 2018 Mar 20;19:211. doi: 10.1186/s12864-018-4596-y (PMC5861657; doi:10.1186/s12864-018-4596-y)
Supplement: Supplementary file 6 — Table S13. Detailed information of DEGs related to immune pathways in RGV-1d/control. Table S14. Detailed information of DEGs related to immune pathways in ADRV-1d/control. Table S15. Detailed information of DEGs related to immune pathways in RGV-7d/control. Table S16. Detailed information of DEGs related to immune pathways in ADRV-7d/control. List of DEGs include the sequence ID, counts and fpkm value, log2fold change, p-value, FDR, and annotations in NR, Swissprot, String, KEGG, and Pfam. (ZIP 99 kb) [file 12864_2018_4596_MOESM6_ESM.zip › Table S14 ADRV-1d.xls]

## Sheet: Con_vs_ADRV_1d.immune.DEG.detai
Table S14 Detailed information of DEGs related to immune pathways in ADRV-1d/control.
seq_id	Con_3S_count	Con_1S_count	Con_2S_count	ADRV_1d_3S_count	ADRV_1d_1S_count	ADRV_1d_2S_count	Con_3S_fpkm	Con_1S_fpkm	Con_2S_fpkm	ADRV_1d_3S_fpkm	ADRV_1d_1S_fpkm	ADRV_1d_2S_fpkm	Con_mean_fpkm	ADRV_1d_mean_fpkm	log2FC(ADRV_1d/Con)	p-value	FDR	significant	regulate	NR_Description	Swissprot_Description	String_description	KEGG_GENE	Pfam
c100947_g1	522	597	524	328	252	86	18.739	19.118	18.026	9.124	8.73	2.804	18.6	7.25	-1.35	3.61e-05	0.00239	yes	down	PREDICTED: c-C motif chemokine 3-like [Cavia porcellus]	RecName: Full=C-C motif chemokine 3-like 1; AltName: Full=G0/G1 switch regulatory protein 19-2; AltName: Full=LD78-beta(1-70); AltName: Full=PAT 464.2; AltName: Full	_	CCL3	_
c119826_g1	41	66	48	872	449	398	1.971	2.828	2.199	32.253	20.724	17.273	2.34	24.28	3.32	1.38e-31	1.44e-28	yes	up	interleukin-8 [Scyliorhinus canicula]	_	_	IL8, CXCL8	PF00048.17|IL8|Small cytokines (intecrine/chemokine), interleukin-8 like|m.66255:33-90
c130377_g1	30	16	12	354	148	640	0.706	0.341	0.272	6.542	3.402	13.844	0.43	7.51	3.85	5.16e-17	2.11e-14	yes	up	FBJ murine osteosarcoma viral oncogene homolog [Xenopus (Silurana) tropicalis]	RecName: Full=Proto-oncogene c-Fos; AltName: Full=Cellular oncogene fos	FBJ murine osteosarcoma viral oncogene homolog	FOS	PF07716.12|bZIP_2|Basic region leucine zipper|m.33985:137-189;PF00170.18|bZIP_1|bZIP transcription factor|m.33985:135-194;PF03131.14|bZIP_Maf|bZIP Maf transcription factor|m.33985:139-194
c131872_g1	887	1180	640	2124	1932	2167	10.649	12.714	7.414	20.081	22.649	23.936	10.14	22	1.11	8.7e-08	1.2e-05	yes	up	PREDICTED: complement factor B [Peromyscus maniculatus bairdii]	RecName: Full=Complement factor B; AltName: Full=C3/C5 convertase; Contains: RecName: Full=Complement factor B Ba fragment; Contains: RecName: Full=Complement factor	_	CFB	PF00089.23|Trypsin|Trypsin|m.48030:481-595;PF00089.23|Trypsin|Trypsin|m.48030:654-734;PF00092.25|VWA|von Willebrand factor type A domain|m.48030:263-455;PF00084.17|Sushi|Sushi repeat (SCR repeat)|m.48030:98-153;PF00084.17|Sushi|Sushi repeat (SCR repeat)|m.48030:160-213;PF13519.3|VWA_2|von Willebrand factor type A domain|m.48030:265-384
c136199_g1	119	118	169	695	549	439	2.285	2.024	3.118	10.458	10.242	7.717	2.5	9.63	1.9	1.13e-19	5.99e-17	yes	up	PREDICTED: TNF receptor-associated factor 3-like [Latimeria chalumnae]	RecName: Full=TNF receptor-associated factor 3; AltName: Full=CD40 receptor-associated factor 1; Short=CRAF1; AltName: Full=TRAFAMN [Mus musculus]	_	TRAF2	PF00097.22|zf-C3HC4|Zinc finger, C3HC4 type (RING finger)|m.96549:21-60
c140191_g3	180	172	81	32	67	56	6.55	5.581	2.823	0.9	2.349	1.849	4.87	1.64	-1.51	0.000141	0.00729	yes	down	Chain A, X-Ray Crystal Structure Of Ambystoma Tigrinum Cone Arrestin AF203328_1 cone arrestin [Ambystoma tigrinum]	RecName: Full=Arrestin-C; AltName: Full=Cone arrestin	arrestin 3, retinal (X-arrestin)	ARRB	PF00339.26|Arrestin_N|Arrestin (or S-antigen), N-terminal domain|m.58482:18-170;PF02752.19|Arrestin_C|Arrestin (or S-antigen), C-terminal domain|m.58482:191-352
c141199_g1	0	1	0	8	14	9	0	0.057	0	0.423	0.916	0.554	0.02	0.62	2.61	6.27e-06	0.000547	yes	up	Interleukin-10 [Chelonia mydas]	RecName: Full=Interleukin-10; Short=IL-10; Flags: Precursor [Gallus gallus]	interleukin 10	IL10, CSIF	PF00726.14|IL10|Interleukin 10|m.84397:14-180;PF14565.3|IL22|Interleukin 22 IL-10-related T-cell-derived-inducible factor|m.84397:63-178
c141851_g1	17	6	9	203	57	139	0.402	0.132	0.204	3.797	1.329	3.037	0.24	2.76	3.07	1.5e-13	4.72e-11	yes	up	PREDICTED: toll-like receptor 5 [Chrysemys picta bellii]	RecName: Full=Toll-like receptor 5; Flags: Precursor [Mus musculus]	_	TLR5	PF13855.3|LRR_8|Leucine rich repeat|m.84190:109-155;PF13855.3|LRR_8|Leucine rich repeat|m.84190:159-206;PF13855.3|LRR_8|Leucine rich repeat|m.84190:170-232;PF13855.3|LRR_8|Leucine rich repeat|m.84190:318-374;PF13855.3|LRR_8|Leucine rich repeat|m.84190:339-387;PF13855.3|LRR_8|Leucine rich repeat|m.84190:390-445;PF13855.3|LRR_8|Leucine rich repeat|m.84190:509-571;PF13855.3|LRR_8|Leucine rich repeat…
c145887_g1	17	10	10	395	198	348	0.569	0.293	0.317	10.198	6.289	10.539	0.39	8.99	4.22	2.76e-39	4.11e-36	yes	up	_	RecName: Full=Interleukin-1 receptor type 2; Short=IL-1R-2; Short=IL-1RT-2; Short=IL-1RT2; AltName: Full=CD121 antigen-like family member B; AltName: Full=IL-1 type	_	IL1R2	_
c145965_g1	594	656	536	1399	1476	1390	8.021	7.946	6.984	14.863	19.441	17.246	7.62	17.05	1.15	1.2e-11	2.88e-09	yes	up	PREDICTED: P2Y purinoceptor 1-like [Latimeria chalumnae]	RecName: Full=C-C chemokine receptor type 2; Short=C-C CKR-2; Short=CC-CKR-2; Short=CCR-2; Short=CCR2; AltName: CD_antigen=CD192 [Rattus norvegicus]	_	P2RY1	PF00001.18|7tm_1|7 transmembrane receptor (rhodopsin family)|m.113933:35-289
c148919_g1	153	205	167	68	55	71	2	2.412	2.109	0.705	0.699	0.857	2.18	0.74	-1.43	6.69e-09	1.17e-06	yes	down	PREDICTED: integrin alpha-6 isoform X3 [Pelodiscus sinensis]	RecName: Full=Integrin alpha-6; AltName: Full=VLA-6; Contains: RecName: Full=Integrin alpha-6 heavy chain; Contains: RecName: Full=Integrin alpha-6 light chain; Flags	integrin, alpha 6	ITGA6	PF08441.9|Integrin_alpha2|Integrin alpha|m.43056:466-941;PF01839.20|FG-GAP|FG-GAP repeat|m.43056:314-352;PF01839.20|FG-GAP|FG-GAP repeat|m.43056:382-405;PF13517.3|VCBS|Repeat domain in Vibrio, Colwellia, Bradyrhizobium and Shewanella|m.43056:322-395
c152516_g3	17	28	23	13	3	6	0.775	1.116	0.986	0.445	0.126	0.241	0.96	0.28	-1.48	0.000918	0.0319	yes	down	PREDICTED: tumor necrosis factor ligand superfamily member 10 [Chelonia mydas]	RecName: Full=Tumor necrosis factor ligand superfamily member 10; AltName: Full=Apo-2 ligand; Short=Apo-2L; AltName: Full=TNF-related apoptosis-inducing ligand; Sho	tumor necrosis factor (ligand) superfamily, member 10	TNFSF10, TRAIL	PF00229.15|TNF|TNF(Tumour Necrosis Factor) family|m.17984:163-293
c159933_g1	34	82	59	296	127	138	6.099	13.14	9.387	77.004	24.596	38.7	9.61	48.96	2.34	2.39e-06	0.000237	yes	up	PREDICTED: c-X-C motif chemokine 13-like [Lepisosteus oculatus]	_	_	CXCL13	PF00048.17|IL8|Small cytokines (intecrine/chemokine), interleukin-8 like|m.80361:33-93
c161191_g1	1186	1540	1196	796	473	525	14.699	17.122	14.307	7.768	5.717	5.984	15.35	6.59	-1.21	4.26e-09	7.52e-07	yes	down	PREDICTED: receptor-type tyrosine-protein kinase FLT3 [Alligator sinensis]	RecName: Full=Receptor-type tyrosine-protein kinase FLT3; AltName: Full=FL cytokine receptor; AltName: Full=Fetal liver kinase-2; Short=FLK-2; AltName: Full=Fms-li	_	FLT3, FLK2	PF07714.14|Pkinase_Tyr|Protein tyrosine kinase|m.75986:627-973;PF00069.22|Pkinase|Protein kinase domain|m.75986:629-737;PF00069.22|Pkinase|Protein kinase domain|m.75986:813-970;PF00047.22|ig|Immunoglobulin domain|m.75986:273-343
c161569_g1	423	940	1047	432	424	277	10.257	20.395	24.42	8.18	9.978	6.136	18.76	8.22	-1.18	0.000105	0.0057	yes	down	PREDICTED: vascular cell adhesion protein 1 isoform X1 [Alligator sinensis]	RecName: Full=Vascular cell adhesion protein 1; Short=V-CAM 1; Short=VCAM-1; AltName: CD_antigen=CD106; Flags: Precursor [Canis lupus familiaris]	_	VCAM1	PF13927.3|Ig_3|Immunoglobulin domain|m.30405:210-276;PF13927.3|Ig_3|Immunoglobulin domain|m.30405:306-365;PF13895.3|Ig_2|Immunoglobulin domain|m.30405:210-288;PF13895.3|Ig_2|Immunoglobulin domain|m.30405:304-370;PF00047.22|ig|Immunoglobulin domain|m.30405:212-286;PF00047.22|ig|Immunoglobulin domain|m.30405:304-369;PF07679.13|I-set|Immunoglobulin I-set domain|m.30405:216-289;PF07679.13|I-set|Immun…
c163394_g2	34	62	36	294	180	173	0.833	1.353	0.839	5.598	4.262	3.849	1.01	4.67	2.11	1.54e-14	5.38e-12	yes	up	_	_	_	IL5RA	PF09240.7|IL6Ra-bind|Interleukin-6 receptor alpha chain, binding|m.145698:135-217
c165419_g4	9	6	6	256	267	74	0.402	0.236	0.261	8.853	11.513	3.001	0.3	8.13	4.38	5.03e-21	2.92e-18	yes	up	PREDICTED: interleukin-6 [Chelonia mydas]	RecName: Full=Interleukin-6; Short=ChIL-6; Short=IL-6; Flags: Precursor	_	IL6	PF00489.14|IL6|Interleukin-6/G-CSF/MGF family|m.6811:56-214
c166559_g1	88	121	71	42	47	50	1.853	2.27	1.428	0.694	0.951	0.947	1.83	0.85	-1.03	0.000983	0.0334	yes	down	PREDICTED: toll-like receptor 6-like isoform X1 [Xenopus (Silurana) tropicalis]	RecName: Full=Toll-like receptor 10; AltName: CD_antigen=CD290; Flags: Precursor [Bos taurus]	_	TLR1	PF13855.3|LRR_8|Leucine rich repeat|m.56269:49-109;PF01582.17|TIR|TIR domain|m.56269:636-708;PF13516.3|LRR_6|Leucine Rich repeat|m.56269:117-131
c167985_g1	1381	1427	2043	6325	3485	4203	59.873	55.822	83.453	206.148	145.985	159.264	67.16	173.15	1.37	2e-12	5.33e-10	yes	up	PREDICTED: C-C motif chemokine 4-like isoform X1 [Chrysemys picta bellii]	RecName: Full=C-C motif chemokine 3-like 1; AltName: Full=G0/G1 switch regulatory protein 19-2; AltName: Full=LD78-beta(1-70); AltName: Full=PAT 464.2; AltName: Full	chemokine (C-C motif) ligand 4	CCL4	_
c169679_g1	2651	2990	3091	1518	1468	1089	33.369	33.781	37.549	15.058	18.055	12.629	35.03	15.39	-1.18	3.66e-10	7.47e-08	yes	down	PREDICTED: perforin-1-like [Chelonia mydas]	RecName: Full=Perforin-1; Short=P1; AltName: Full=Cytolysin; AltName: Full=Lymphocyte pore-forming protein; Short=PFP; Flags: Precursor [Homo sapiens]	_	PRF1	PF01823.16|MACPF|MAC/Perforin domain|m.77530:159-373;PF00168.27|C2|C2 domain|m.77530:422-509;PF00048.17|IL8|Small cytokines (intecrine/chemokine), interleukin-8 like|m.77534:31-86
c170576_g1	26	23	23	52	85	71	0.49	0.388	0.419	0.77	1.569	1.233	0.43	1.16	1.25	1.84e-05	0.00134	yes	up	_	RecName: Full=Complement decay-accelerating factor; AltName: CD_antigen=CD55; Flags: Precursor [Cavia porcellus]	_	CR1, CD35	PF00084.17|Sushi|Sushi repeat (SCR repeat)|m.146019:25-80;PF00084.17|Sushi|Sushi repeat (SCR repeat)|m.146019:89-145;PF00084.17|Sushi|Sushi repeat (SCR repeat)|m.146019:154-214;PF00084.17|Sushi|Sushi repeat (SCR repeat)|m.146019:219-275;PF00084.17|Sushi|Sushi repeat (SCR repeat)|m.146019:280-336
c170823_g1	21	39	23	131	80	93	0.216	0.369	0.238	1.074	0.813	0.893	0.27	0.94	1.47	1.07e-08	1.8e-06	yes	up	PREDICTED: guanine nucleotide exchange factor VAV2 isoform X5 [Ficedula albicollis]	RecName: Full=Guanine nucleotide exchange factor VAV2; Short=VAV-2 [Mus musculus]	vav 2 oncogene	VAV	PF00621.17|RhoGEF|RhoGEF domain|m.16846:197-369;PF07653.14|SH3_2|Variant SH3 domain|m.16846:581-640;PF07653.14|SH3_2|Variant SH3 domain|m.16846:787-835;PF11971.5|CAMSAP_CH|CAMSAP CH domain|m.16846:20-103;PF00307.28|CH|Calponin homology (CH) domain|m.16846:2-118;PF00018.25|SH3_1|SH3 domain|m.16846:599-634;PF00018.25|SH3_1|SH3 domain|m.16846:783-830;PF14604.3|SH3_9|Variant SH3 domain|m.16846:784-83…
c171198_g1	47	42	64	14	22	27	0.696	0.558	0.918	0.163	0.321	0.366	0.73	0.27	-1.16	0.000851	0.03	yes	down	PREDICTED: major histocompatibility complex class I-related gene protein-like isoform X1 [Alligator sinensis]	RecName: Full=Class II histocompatibility antigen, B-L beta chain	_	MHC1	PF07654.12|C1-set|Immunoglobulin C1-set domain|m.81274:156-230
c171449_g1	70	84	46	300	334	493	0.735	0.785	0.465	2.474	3.414	4.751	0.65	3.42	2.22	3.65e-16	1.44e-13	yes	up	PREDICTED: ovostatin-like isoform X1 [Ficedula albicollis]	RecName: Full=Alpha-2-macroglobulin-like protein 1; AltName: Full=C3 and PZP-like alpha-2-macroglobulin domain-containing protein 9; Flags: Precursor [Homo sapien	_	A2M	PF07678.11|A2M_comp|A-macroglobulin complement component|m.113494:1076-1322;PF00207.19|A2M|Alpha-2-macroglobulin family|m.113494:806-897;PF07703.11|A2M_N_2|Alpha-2-macroglobulin family N-terminal region|m.113494:538-676;PF07677.11|A2M_recep|A-macroglobulin receptor|m.113494:1431-1519;PF01835.16|A2M_N|MG2 domain|m.113494:197-282;PF10569.6|Thiol-ester_cl|Alpha-macro-globulin thiol-ester bond-formin…
c171455_g1	0	5	0	113	114	17	0	0.189	0	3.721	4.674	0.652	0.06	3.19	4.34	1.59e-11	3.8e-09	yes	up	PREDICTED: myelomonocytic growth factor-like [Alligator sinensis]	_	_	CSF3, GCSF	PF16647.2|GCSF|Granulocyte colony-stimulating factor|m.985:87-235;PF00489.14|IL6|Interleukin-6/G-CSF/MGF family|m.985:90-236
c174569_g4	49	46	39	13	11	26	1.834	1.542	1.406	0.38	0.401	0.884	1.58	0.53	-1.43	0.000473	0.0191	yes	down	PREDICTED: c-C chemokine receptor type 8 [Pelodiscus sinensis]	RecName: Full=C-C chemokine receptor type 8; Short=C-C CKR-8; Short=CC-CKR-8; Short=CCR-8; AltName: CD_antigen=CDw198 [Mus musculus]	similar to CCR8 chemokine receptor	CCR8	PF00001.18|7tm_1|7 transmembrane receptor (rhodopsin family)|m.28170:51-300;PF10320.6|7TM_GPCR_Srsx|Serpentine type 7TM GPCR chemoreceptor Srsx|m.28170:45-313
c174602_g5	502	771	663	330	343	314	12.796	17.359	16.427	6.759	8.237	7.163	15.62	7.36	-1.07	1.42e-06	0.000149	yes	down	PREDICTED: SH2 domain-containing protein 1A isoform X2 [Galeopterus variegatus]	RecName: Full=SH2 domain-containing protein 1A	SH2 domain protein 1A	SH2D1A, SAP	PF00017.21|SH2|SH2 domain|m.103997:7-87
c174714_g1	1754	1319	1690	5354	2906	2559	32.467	21.871	30.134	77.699	52.354	43.415	28.13	59.79	1.08	1.02e-06	0.00011	yes	up	PREDICTED: antigen peptide transporter 1-like [Latimeria chalumnae]	RecName: Full=Antigen peptide transporter 1; Short=APT1; AltName: Full=ATP-binding cassette sub-family B member 2; AltName: Full=Peptide transporter TAP1	transporter 1, ATP-binding cassette, sub-family B (MDR/TAP)	ABCB2, TAP1	PF00664.20|ABC_membrane|ABC transporter transmembrane region|m.116079:156-426;PF00005.24|ABC_tran|ABC transporter|m.116079:489-638
c174848_g3	14	20	12	51	33	36	2.069	2.573	1.644	5.457	4.479	4.573	2.08	4.89	1.19	0.000322	0.0139	yes	up	PREDICTED: NACHT, LRR and PYD domains-containing protein 3-like [Latimeria chalumnae]	RecName: Full=NACHT, LRR and PYD domains-containing protein 12; AltName: Full=Monarch-1; AltName: Full=PYRIN-containing APAF1-like protein 7; AltName: Full=Regulat	_	NLRP3, PYPAF1	PF13516.3|LRR_6|Leucine Rich repeat|m.23743:18-40;PF13516.3|LRR_6|Leucine Rich repeat|m.23743:76-97;PF13516.3|LRR_6|Leucine Rich repeat|m.23743:132-146;PF00560.30|LRR_1|Leucine Rich Repeat|m.23743:20-36
c175700_g1	0	0	0	60	0	0	0	0	0	26.102	0	0	0	10.2	6.69	0.000791	0.0285	yes	up	PREDICTED: ATP-binding cassette sub-family B member 9-like [Latimeria chalumnae]	_	_	ABCB3, TAP2	PF00664.20|ABC_membrane|ABC transporter transmembrane region|m.25104:4-90
c175700_g11	0	0	0	147	0	0	0	0	0	25.028	0	0	0	9.78	6.63	0.000147	0.00755	yes	up	ATP-binding cassette, sub-family B (MDR/TAP), member 3 like 1 [Danio rerio]	RecName: Full=Antigen peptide transporter 2; Short=APT2; AltName: Full=ATP-binding cassette sub-family B member 3	_	ABCB3, TAP2	PF00664.20|ABC_membrane|ABC transporter transmembrane region|m.56823:75-165
c175700_g3	0	1	0	1116	0	3	0	0.028	0	24.67	0	0.08	0.01	9.66	6.48	1.1e-05	0.000887	yes	up	PREDICTED: ATP-binding cassette sub-family B member 9-like [Latimeria chalumnae]	RecName: Full=ATP-binding cassette sub-family B member 9; AltName: Full=ATP-binding cassette transporter 9; Short=ABC transporter 9 protein; Short=mABCB9; AltName:	_	ABCB3, TAP2	PF00005.24|ABC_tran|ABC transporter|m.44240:1-133
c176786_g1	131	224	125	1003	774	232	5.54	8.419	5.056	32.698	31.481	8.878	6.31	25.72	2.01	2.55e-07	3.22e-05	yes	up	PREDICTED: interleukin-8-like [Anas platyrhynchos]	RecName: Full=Interleukin-8; Short=IL-8; AltName: Full=9E3; AltName: Full=C-X-C motif chemokine 8; AltName: Full=CEF-4; AltName: Full=Chemokine (C-X-C motif) ligand 8;	Interleukin-8 Precursor (IL-8)(C-X-C motif chemokine 8)(Monocyte-derived neutrophil chemotac [...]	IL8, CXCL8	PF00048.17|IL8|Small cytokines (intecrine/chemokine), interleukin-8 like|m.87520:35-93
c176831_g1	636	462	508	903	1246	1660	7.266	4.739	5.612	8.137	13.908	17.461	5.83	12.63	1.1	2.22e-06	0.000223	yes	up	PREDICTED: granulocyte colony-stimulating factor receptor [Chrysemys picta bellii]	RecName: Full=Granulocyte colony-stimulating factor receptor; Short=G-CSF receptor; Short=G-CSF-R; AltName: CD_antigen=CD114; Flags: Precursor [Homo sapiens]	_	CSF3R	PF06328.8|Lep_receptor_Ig|Ig-like C2-type domain|m.133108:28-107
c177638_g1	325	608	418	165	204	278	3.608	6.054	4.49	1.443	2.222	2.849	4.73	2.09	-1.14	0.000153	0.00783	yes	down	_	RecName: Full=Ras guanyl-releasing protein 3; AltName: Full=Calcium and DAG-regulated guanine nucleotide exchange factor III; AltName: Full=Guanine nucleotide excha	Ras guanyl-releasing protein 3 (Calcium and DAG-regulated guanine nucleotide exchange factor [...]	RASGRP3	PF00617.16|RasGEF|RasGEF domain|m.140193:155-330;PF00130.19|C1_1|Phorbol esters/diacylglycerol binding domain (C1 domain)|m.140193:494-544;PF13202.3|EF-hand_5|EF hand|m.140193:424-446;PF13202.3|EF-hand_5|EF hand|m.140193:457-475
c178057_g5	3192	3700	2886	7960	8204	9726	44.508	46.258	38.807	87.278	111.583	124.602	43	105.68	1.3	4.22e-13	1.23e-10	yes	up	PREDICTED: interleukin-18 isoform X1 [Latimeria chalumnae]	_	_	IL18, IL1F4	PF00340.16|IL1|Interleukin-1 / 18|m.79687:75-180
c179272_g1	300	280	274	694	608	635	2.902	2.431	2.562	5.294	5.751	5.654	2.62	5.55	1.05	3.55e-10	7.27e-08	yes	up	PREDICTED: C5a anaphylatoxin chemotactic receptor 1 [Falco cherrug]	RecName: Full=C5a anaphylatoxin chemotactic receptor 1; AltName: Full=C5a anaphylatoxin chemotactic receptor; Short=C5a-R; Short=C5aR; AltName: CD_antigen=CD88, pa	_	C5AR1	PF00078.24|RVT_1|Reverse transcriptase (RNA-dependent DNA polymerase)|m.76914:183-401;PF00001.18|7tm_1|7 transmembrane receptor (rhodopsin family)|m.76915:94-344;PF10320.6|7TM_GPCR_Srsx|Serpentine type 7TM GPCR chemoreceptor Srsx|m.76915:89-358;PF10324.6|7TM_GPCR_Srw|Serpentine type 7TM GPCR chemoreceptor Srw|m.76915:244-360;PF03372.20|Exo_endo_phos|Endonuclease/Exonuclease/phosphatase family|m.7…
c180346_g1	407	467	459	4311	1009	1347	16.493	18.418	15.679	133.7	39.191	50.435	16.83	79.22	2.23	1.32e-09	2.45e-07	yes	up	PREDICTED: ubiquitin-like protein ISG15-like [Chelonia mydas]	_	_	ISG15	PF00240.20|ubiquitin|Ubiquitin family|m.105414:19-91;PF00240.20|ubiquitin|Ubiquitin family|m.105414:98-169
c181088_g1	170	270	172	769	957	953	3.069	4.361	2.993	10.881	16.806	15.755	3.47	14.2	2	5.93e-19	2.95e-16	yes	up	chemokine (C-X-C motif) receptor 1 [Xenopus laevis]	RecName: Full=C-X-C chemokine receptor type 2; Short=CXC-R2; Short=CXCR-2; AltName: Full=GRO/MGSA receptor; AltName: Full=High affinity interleukin-8 receptor B; Sho	similar to interleukin-8 receptor subtype B	IL8RB, CXCR2	PF00001.18|7tm_1|7 transmembrane receptor (rhodopsin family)|m.77186:58-308;PF10320.6|7TM_GPCR_Srsx|Serpentine type 7TM GPCR chemoreceptor Srsx|m.77186:53-320
c181447_g2	334	523	468	226	179	240	7.864	11.011	10.589	4.155	4.09	5.162	9.89	4.41	-1.15	1.62e-06	0.000166	yes	down	PREDICTED: T-cell surface glycoprotein CD8 alpha chain [Xenopus (Silurana) tropicalis]	_	_	CD8A	PF07686.14|V-set|Immunoglobulin V-set domain|m.2650:42-136;PF00047.22|ig|Immunoglobulin domain|m.2650:42-124
c22019_g1	2766	2835	2278	12205	11741	11866	46.391	42.597	36.812	160.648	191.798	182.557	41.64	177.08	2.09	1.3e-32	1.38e-29	yes	up	_	RecName: Full=Matrix metalloproteinase-9; Short=MMP-9; AltName: Full=92 kDa gelatinase; AltName: Full=92 kDa type IV collagenase; AltName: Full=Gelatinase B; Short	Matrix metalloproteinase 9 (Gelatinase B, 92kDa gelatinase, 92kDa type IV collagenase)	MMP9	PF00413.21|Peptidase_M10|Matrixin|m.137070:116-444;PF00040.16|fn2|Fibronectin type II domain|m.137070:231-272;PF00040.16|fn2|Fibronectin type II domain|m.137070:289-330;PF00040.16|fn2|Fibronectin type II domain|m.137070:347-388;PF00045.16|Hemopexin|Hemopexin|m.137070:486-529;PF00045.16|Hemopexin|Hemopexin|m.137070:532-566;PF00045.16|Hemopexin|Hemopexin|m.137070:582-623;PF01471.15|PG_binding_1|Put…
c227211_g1	152	173	126	1094	1946	439	4.668	4.739	3.707	26.102	57.785	12.272	4.34	32.85	2.89	6.71e-13	1.91e-10	yes	up	PREDICTED: c-C motif chemokine 3-like [Cavia porcellus]	RecName: Full=C-C motif chemokine 3-like 1; AltName: Full=G0/G1 switch regulatory protein 19-2; AltName: Full=LD78-beta(1-70); AltName: Full=PAT 464.2; AltName: Full	chemokine (C-C motif) ligand 3-like 1; Chemotactic for lymphocytes and monocytes. Is a ligan [...]	CCL4	_
c25090_g1	86	70	90	512	401	184	1.932	1.409	1.95	8.994	8.752	3.787	1.77	7.48	2.02	1.89e-11	4.44e-09	yes	up	PREDICTED: plasminogen activator inhibitor 1 [Chrysemys picta bellii]	RecName: Full=Plasminogen activator inhibitor 1; Short=PAI; Short=PAI-1; AltName: Full=Endothelial plasminogen activator inhibitor; AltName: Full=Serpin E1; Flags: Pre	Plasminogen activator inhibitor 1 Precursor (PAI-1)(PAI)(Endothelial plasminogen activator i [...]	SERPINE1, PAI1	PF00079.17|Serpin|Serpin (serine protease inhibitor)|m.25461:32-399
c292849_g1	82	79	59	198	204	168	3.01	2.582	2.075	5.631	7.229	5.6	2.53	6.16	1.25	7.33e-08	1.03e-05	yes	up	tumor necrosis factor alpha [Ovis canadensis]	RecName: Full=Tumor necrosis factor; AltName: Full=Cachectin; AltName: Full=TNF-alpha; AltName: Full=Tumor necrosis factor ligand superfamily member 2; Short=TNF-a;	_	TNFA	PF00229.15|TNF|TNF(Tumour Necrosis Factor) family|m.61441:107-233
c44609_g1	5	7	7	42	7	34	0.275	0.341	0.363	1.779	0.367	1.688	0.33	1.28	1.69	0.000653	0.0245	yes	up	claudin 7 [Xenopus laevis]	RecName: Full=Claudin-7; Short=CLDN-7 [Homo sapiens]	claudin 7	CLDN	PF00822.17|PMP22_Claudin|PMP-22/EMP/MP20/Claudin family|m.57796:11-188;PF13903.3|Claudin_2|PMP-22/EMP/MP20/Claudin tight junction|m.57796:22-188
c50156_g1	284	491	415	195	262	164	8.462	13.064	11.87	4.524	7.561	4.448	11.22	5.52	-1.01	0.000221	0.0103	yes	down	CD8 beta [Ambystoma mexicanum]	RecName: Full=T-cell surface glycoprotein CD8 beta chain; AltName: CD_antigen=CD8b; Flags: Precursor	_	CD8B	PF07686.14|V-set|Immunoglobulin V-set domain|m.55544:54-164
c6198_g1	31	45	32	339	243	356	1.383	1.788	1.36	11.652	10.425	14.362	1.51	11.99	2.91	1.46e-30	1.39e-27	yes	up	tissue factor [Notophthalmus viridescens]	RecName: Full=Tissue factor; Short=TF; AltName: Full=Coagulation factor III; AltName: CD_antigen=CD142; Flags: Precursor [Oryctolagus cuniculus]	_	F3, CD142	PF01108.14|Tissue_fac|Tissue factor|m.130762:8-98;PF09294.7|Interfer-bind|Interferon-alpha/beta receptor, fibronectin type III|m.130762:123-231
c62459_g1	375	229	209	89	83	167	5.903	3.235	3.174	1.096	1.272	2.411	4.03	1.52	-1.35	0.000174	0.00862	yes	down	PREDICTED: A.superbus venom factor 1-like [Chrysemys picta bellii]	RecName: Full=A.superbus venom factor 1; Short=AVF-1; AltName: Full=CVF-like; AltName: Full=Complement C3 homolog; Contains: RecName: Full=AVF-1 alpha chain; Conta	_	C3	PF00207.19|A2M|Alpha-2-macroglobulin family|m.130692:784-880;PF07703.11|A2M_N_2|Alpha-2-macroglobulin family N-terminal region|m.130692:449-599;PF01835.16|A2M_N|MG2 domain|m.130692:126-220;PF01821.15|ANATO|Anaphylotoxin-like domain|m.130692:688-723;PF10569.6|Thiol-ester_cl|Alpha-macro-globulin thiol-ester bond-forming region|m.130692:1014-1031
c67050_g1	91	109	166	308	263	266	3.285	3.51	5.748	8.625	9.165	8.726	4.26	8.83	1.04	1.04e-06	0.000112	yes	up	_	RecName: Full=Collagen alpha-2(I) chain; AltName: Full=Alpha-2 type I collagen; Flags: Precursor [Oncorhynchus mykiss]	_	COL1A	_
c89230_g1	26	32	29	205	172	234	1.03	1.126	1.1	6.26	6.541	8.378	1.09	6.94	2.57	2.07e-23	1.38e-20	yes	up	_	RecName: Full=Urokinase-type plasminogen activator; Short=U-plasminogen activator; Short=uPA; Contains: RecName: Full=Urokinase-type plasminogen activator long chain	_	PLAU	PF00089.23|Trypsin|Trypsin|m.142034:240-483;PF00051.15|Kringle|Kringle domain|m.142034:140-221
c92848_g1	194	233	211	802	495	556	29.711	31.028	29.964	88.493	69.401	72.871	30.24	77.82	1.36	1e-13	3.25e-11	yes	up	MARCKS-related protein [Gallus hypothetical protein RCJMB04_9h20 [Gallus gallus]	RecName: Full=MARCKS-related protein; AltName: Full=Brain protein F52; AltName: Full=MARCKS-like protein 1; AltName: Full=Macrophage myristoylated alanine-rich C kinas	_	MARCKSL1, MRP	PF02063.14|MARCKS|MARCKS family|m.86163:63-203
c99829_g1	1947	3239	3168	10758	6632	7712	37.958	56.541	59.463	164.293	125.765	137.713	51.92	144.11	1.47	1.1e-13	3.53e-11	yes	up	PREDICTED: heat shock protein HSP 90-alpha isoform X2 [Monodelphis domestica]	RecName: Full=Heat shock protein HSP 90-alpha; AltName: Full=Heat shock 86 kDa; Short=HSP 86; Short=HSP86; AltName: Full=Lipopolysaccharide-associated protein 2; S	Heat shock protein HSP 90-alpha (HSP 86)	htpG, HSP90A	PF00183.15|HSP90|Hsp90 protein|m.15082:195-705;PF02518.23|HATPase_c|Histidine kinase-, DNA gyrase B-, and HSP90-like ATPase|m.15082:39-192;PF13589.3|HATPase_c_3|Histidine kinase-, DNA gyrase B-, and HSP90-like ATPase|m.15082:37-158
