# Supplementary material for: Divergent transcriptomic responses underlying the ranaviruses-amphibian interaction processes on interspecies infection of Chinese giant salamander
Source: BMC Genomics. 2018 Mar 20;19:211. doi: 10.1186/s12864-018-4596-y (PMC5861657; doi:10.1186/s12864-018-4596-y)
Supplement: Supplementary file 6 — Table S13. Detailed information of DEGs related to immune pathways in RGV-1d/control. Table S14. Detailed information of DEGs related to immune pathways in ADRV-1d/control. Table S15. Detailed information of DEGs related to immune pathways in RGV-7d/control. Table S16. Detailed information of DEGs related to immune pathways in ADRV-7d/control. List of DEGs include the sequence ID, counts and fpkm value, log2fold change, p-value, FDR, and annotations in NR, Swissprot, String, KEGG, and Pfam. (ZIP 99 kb) [file 12864_2018_4596_MOESM6_ESM.zip › Table S15 RGV-7d.xls]

## Sheet: Con_vs_RGV_7d.immune.DEG.detail
Table S15. Detailed information of DEGs related to immune pathways in RGV-7d/control.
seq_id	Con_3S_count	Con_1S_count	Con_2S_count	RGV_7d_2S_count	RGV_7d_1S_count	RGV_7d_3S_count	Con_3S_fpkm	Con_1S_fpkm	Con_2S_fpkm	RGV_7d_2S_fpkm	RGV_7d_1S_fpkm	RGV_7d_3S_fpkm	Con_mean_fpkm	RGV_7d_mean_fpkm	log2FC(RGV_7d/Con)	p-value	FDR	significant	regulate	NR_Description	Swissprot_Description	String_description	KEGG_GENE	Pfam
c105404_g4	8	17	15	42	30	33	5.364	9.072	8.31	20.015	14.727	15.529	7.66	16.83	1.13	4.36e-05	0.00159	yes	up	PREDICTED: serine/threonine-protein phosphatase PP1-alpha catalytic subunit isoform 1 [Ceratotherium simum simum]	RecName: Full=Serine/threonine-protein phosphatase PP1-alpha catalytic subunit; Short=PP-1A [Canis lupus familiaris]	_	PPP1C	PF16891.2|STPPase_N|Serine-threonine protein phosphatase N-terminal domain|m.33719:34-80;PF00149.25|Metallophos|Calcineurin-like phosphoesterase|m.33719:84-121
c113030_g1	263	351	305	135	146	139	5.079	6.073	5.68	2.487	2.704	2.526	5.63	2.57	-1.1	8.29e-08	6.47e-06	yes	down	Tyrosine-protein kinase ZAP-70 [Chelonia mydas]	RecName: Full=Tyrosine-protein kinase ZAP-70; AltName: Full=70 kDa zeta-chain associated protein; AltName: Full=Syk-related tyrosine kinase [Mus musculus]	zeta-chain (TCR) associated protein kinase 70kDa	ZAP70	PF07714.14|Pkinase_Tyr|Protein tyrosine kinase|m.96584:333-582;PF00069.22|Pkinase|Protein kinase domain|m.96584:331-579;PF00017.21|SH2|SH2 domain|m.96584:10-87;PF00017.21|SH2|SH2 domain|m.96584:163-238
c119826_g1	41	66	48	121	116	152	1.971	2.828	2.199	5.458	5.262	6.769	2.34	5.82	1.28	6.81e-09	6.69e-07	yes	up	interleukin-8 [Scyliorhinus canicula]	_	_	IL8, CXCL8	PF00048.17|IL8|Small cytokines (intecrine/chemokine), interleukin-8 like|m.66255:33-90
c127071_g2	491	706	538	211	306	280	9.6	12.364	10.135	3.936	5.732	5.15	10.7	4.92	-1.11	1.02e-06	6.01e-05	yes	down	PREDICTED: tyrosine-protein kinase ITK/TSK isoform X1 [Chrysemys picta bellii]	RecName: Full=Tyrosine-protein kinase ITK/TSK; AltName: Full=Interleukin-2-inducible T-cell kinase; Short=IL-2-inducible T-cell kinase; AltName: Full=Kinase EMT; AltNa	IL2-inducible T-cell kinase	ITK	PF07714.14|Pkinase_Tyr|Protein tyrosine kinase|m.30503:420-667;PF00069.22|Pkinase|Protein kinase domain|m.30503:422-665;PF00017.21|SH2|SH2 domain|m.30503:297-380;PF00018.25|SH3_1|SH3 domain|m.30503:236-281;PF00779.16|BTK|BTK motif|m.30503:177-205;PF00169.26|PH|PH domain|m.30503:66-166;PF14604.3|SH3_9|Variant SH3 domain|m.30503:236-284;PF07653.14|SH3_2|Variant SH3 domain|m.30503:238-284
c131872_g1	887	1180	640	7424	1936	2465	10.649	12.714	7.414	85.328	22.34	27.995	10.14	46.13	2.17	2.33e-08	2.07e-06	yes	up	PREDICTED: complement factor B [Peromyscus maniculatus bairdii]	RecName: Full=Complement factor B; AltName: Full=C3/C5 convertase; Contains: RecName: Full=Complement factor B Ba fragment; Contains: RecName: Full=Complement factor	_	CFB	PF00089.23|Trypsin|Trypsin|m.48030:481-595;PF00089.23|Trypsin|Trypsin|m.48030:654-734;PF00092.25|VWA|von Willebrand factor type A domain|m.48030:263-455;PF00084.17|Sushi|Sushi repeat (SCR repeat)|m.48030:98-153;PF00084.17|Sushi|Sushi repeat (SCR repeat)|m.48030:160-213;PF13519.3|VWA_2|von Willebrand factor type A domain|m.48030:265-384
c132289_g1	210	299	273	583	529	545	3.54	4.512	4.433	9.362	8.534	8.652	4.19	8.86	1.06	6.24e-12	1.07e-09	yes	up	PREDICTED: adseverin isoform X1 [Anolis carolinensis]	RecName: Full=Adseverin; AltName: Full=Scinderin [Homo sapiens]	scinderin	GSN	PF00626.19|Gelsolin|Gelsolin repeat|m.37791:25-105;PF00626.19|Gelsolin|Gelsolin repeat|m.37791:146-217;PF00626.19|Gelsolin|Gelsolin repeat|m.37791:263-338;PF00626.19|Gelsolin|Gelsolin repeat|m.37791:408-481;PF00626.19|Gelsolin|Gelsolin repeat|m.37791:523-588;PF00626.19|Gelsolin|Gelsolin repeat|m.37791:626-701
c133213_g1	186	275	191	89	123	97	2.324	3.074	2.301	1.06	1.47	1.141	2.56	1.22	-1.01	3.86e-05	0.00143	yes	down	PREDICTED: mucosa-associated lymphoid tissue lymphoma translocation protein 1-like isoform X3 [Gallus gallus]	RecName: Full=Mucosa-associated lymphoid tissue lymphoma translocation protein 1 homolog; AltName: Full=Paracaspase [Mus musculus]	mucosa associated lymphoid tissue lymphoma translocation gene 1	MALT1	PF13927.3|Ig_3|Immunoglobulin domain|m.112887:118-182;PF13927.3|Ig_3|Immunoglobulin domain|m.112887:219-284;PF13895.3|Ig_2|Immunoglobulin domain|m.112887:122-184;PF13895.3|Ig_2|Immunoglobulin domain|m.112887:220-298;PF00656.19|Peptidase_C14|Caspase domain|m.112887:319-512;PF07679.13|I-set|Immunoglobulin I-set domain|m.112887:221-296;PF00047.22|ig|Immunoglobulin domain|m.112887:126-183
c140191_g3	180	172	81	28	15	42	6.55	5.581	2.823	0.966	0.519	1.424	4.87	0.97	-2.21	5.7e-09	5.67e-07	yes	down	Chain A, X-Ray Crystal Structure Of Ambystoma Tigrinum Cone Arrestin AF203328_1 cone arrestin [Ambystoma tigrinum]	RecName: Full=Arrestin-C; AltName: Full=Cone arrestin	arrestin 3, retinal (X-arrestin)	ARRB	PF00339.26|Arrestin_N|Arrestin (or S-antigen), N-terminal domain|m.58482:18-170;PF02752.19|Arrestin_C|Arrestin (or S-antigen), C-terminal domain|m.58482:191-352
c145563_g1	1	4	2	10	8	15	0.186	0.643	0.363	1.69	1.372	2.468	0.4	1.84	1.96	0.000345	0.00859	yes	up	unnamed protein product [Oncorhynchus mykiss]	RecName: Full=Serine/threonine-protein kinase PAK 1; AltName: Full=Alpha-PAK; AltName: Full=p21-activated kinase 1; Short=PAK-1; AltName: Full=p65-PAK [Homo sapiens	_	PAK1	_
c145756_g1	596	1372	721	2225	1758	1757	7.511	15.495	8.764	26.805	21.272	20.923	10.59	23.09	1.12	1.27e-06	7.33e-05	yes	up	PREDICTED: complement C1s subcomponent [Chelonia mydas]	RecName: Full=Complement C1s subcomponent; AltName: Full=C1 esterase; AltName: Full=Complement component 1 subcomponent s; Contains: RecName: Full=Complement C1s subco	_	C1S	PF00089.23|Trypsin|Trypsin|m.80575:551-782;PF00431.17|CUB|CUB domain|m.80575:132-234;PF00431.17|CUB|CUB domain|m.80575:282-394;PF00084.17|Sushi|Sushi repeat (SCR repeat)|m.80575:401-462;PF00084.17|Sushi|Sushi repeat (SCR repeat)|m.80575:467-525;PF14670.3|FXa_inhibition|Coagulation Factor Xa inhibitory site|m.80575:248-278
c149588_g1	973	2246	1678	502	924	629	44.567	91.57	73.442	21.579	39.948	26.707	70.55	29.21	-1.27	5.7e-05	0.00197	yes	down	PREDICTED: cathepsin K [Ceratotherium simum simum]	RecName: Full=Cathepsin K; Flags: Precursor [Sus scrofa]	cathepsin K; Closely involved in osteoclastic bone resorption and may participate partially [...]	CTSK	PF00112.20|Peptidase_C1|Papain family cysteine protease|m.5451:118-330;PF08246.9|Inhibitor_I29|Cathepsin propeptide inhibitor domain (I29)|m.5451:28-87;PF03051.12|Peptidase_C1_2|Peptidase C1-like family|m.5451:276-315
c153186_g1	39	60	58	28	18	15	1.745	2.384	2.483	1.175	0.764	0.624	2.22	0.86	-1.27	0.000234	0.00629	yes	down	PREDICTED: inducible T-cell costimulator [Chrysemys picta bellii]	_	_	ICOS, AILIM	PF15910.2|V-set_2|ICOS V-set domain|m.41691:46-158
c157255_g1	67	93	74	26	11	17	1.373	1.712	1.462	0.504	0.216	0.332	1.52	0.35	-1.83	8.29e-10	1e-07	yes	down	viral complement control protein [Ectromelia virus]	RecName: Full=Membrane cofactor protein; AltName: CD_antigen=CD46; Flags: Precursor	_	CD46, MCP	PF00084.17|Sushi|Sushi repeat (SCR repeat)|m.40850:13-68
c160740_g1	24	44	21	113	50	61	0.333	0.558	0.283	1.511	0.676	0.81	0.39	1.01	1.18	0.000115	0.00353	yes	up	PREDICTED: platelet-derived growth factor subunit A isoform X1 [Alligator mississippiensis]	RecName: Full=Platelet-derived growth factor subunit A; Short=PDGF subunit A; AltName: Full=Platelet-derived growth factor A chain; AltName: Full=Platelet-derived	platelet-derived growth factor alpha polypeptide	PDGFA	PF04692.10|PDGF_N|Platelet-derived growth factor, N terminal region|m.93924:21-95;PF00341.14|PDGF|PDGF/VEGF domain|m.93924:96-179
c160840_g1	147	102	107	685	378	294	9.188	5.657	6.36	39.809	22.115	16.875	6.99	26.56	1.91	6.39e-12	1.09e-09	yes	up	claudin 6, gene 1 [Xenopus (Silurana) tropicalis]	RecName: Full=Claudin-4	Hypothetical protein MGC75756	CLDN	PF00822.17|PMP22_Claudin|PMP-22/EMP/MP20/Claudin family|m.27250:75-251;PF13903.3|Claudin_2|PMP-22/EMP/MP20/Claudin tight junction|m.27250:86-251
c161191_g1	1186	1540	1196	655	719	546	14.699	17.122	14.307	7.767	8.564	6.399	15.35	7.58	-1.01	3.88e-07	2.54e-05	yes	down	PREDICTED: receptor-type tyrosine-protein kinase FLT3 [Alligator sinensis]	RecName: Full=Receptor-type tyrosine-protein kinase FLT3; AltName: Full=FL cytokine receptor; AltName: Full=Fetal liver kinase-2; Short=FLK-2; AltName: Full=Fms-li	_	FLT3, FLK2	PF07714.14|Pkinase_Tyr|Protein tyrosine kinase|m.75986:627-973;PF00069.22|Pkinase|Protein kinase domain|m.75986:629-737;PF00069.22|Pkinase|Protein kinase domain|m.75986:813-970;PF00047.22|ig|Immunoglobulin domain|m.75986:273-343
c162280_g1	27	31	38	7	14	13	0.922	0.889	1.156	0.199	0.461	0.39	1	0.35	-1.3	0.00045	0.0107	yes	down	myosin light polypeptide 2 [synthetic construct]	RecName: Full=Myosin regulatory light chain 2, ventricular/cardiac muscle isoform; Short=MLC-2; Short=MLC-2v [Homo sapiens]	myosin, light chain 2, regulatory, cardiac, slow	MYL2	PF00036.29|EF-hand_1|EF hand|m.6844:9-35;PF13405.3|EF-hand_6|EF-hand domain|m.6844:9-35;PF13833.3|EF-hand_8|EF-hand domain pair|m.6844:22-53
c164024_g1	304	184	310	136	166	102	8.727	4.701	8.401	3.505	4.331	2.76	7.29	3.53	-1.03	0.000875	0.0183	yes	down	PREDICTED: beta-3 adrenergic receptor [Chrysemys picta bellii]	RecName: Full=Beta-4C adrenergic receptor; AltName: Full=Beta-4C adrenoreceptor; Short=Beta-4C adrenoceptor [Meleagris gallopavo]	adrenergic, beta-1-, receptor	ADRB1	PF00001.18|7tm_1|7 transmembrane receptor (rhodopsin family)|m.39787:47-321;PF10320.6|7TM_GPCR_Srsx|Serpentine type 7TM GPCR chemoreceptor Srsx|m.39787:43-334;PF10328.6|7TM_GPCR_Srx|Serpentine type 7TM GPCR chemoreceptor Srx|m.39787:41-229
c165965_g1	9	31	17	79	57	67	0.118	0.359	0.215	0.976	0.705	0.819	0.23	0.84	1.49	4.17e-08	3.48e-06	yes	up	PREDICTED: tumor necrosis factor receptor superfamily member 10B-like isoform X2 [Chrysemys picta bellii]	RecName: Full=Tumor necrosis factor receptor superfamily member 10A; AltName: Full=Death receptor 4; AltName: Full=TNF-related apoptosis-inducing ligand receptor	_	TNFRSF10, TRAILR	PF00531.19|Death|Death domain|m.102842:342-422;PF00020.15|TNFR_c6|TNFR/NGFR cysteine-rich region|m.102842:72-112;PF00020.15|TNFR_c6|TNFR/NGFR cysteine-rich region|m.102842:114-154
c166111_g1	1072	1356	2645	3569	3810	3695	76.769	85.951	179.693	236.42	254.178	241.738	117.4	243.92	1.05	7.21e-07	4.43e-05	yes	up	PREDICTED: lectin-like [Latimeria chalumnae]	RecName: Full=Low affinity immunoglobulin epsilon Fc receptor; AltName: Full=Fc-epsilon-RII; AltName: Full=Lymphocyte IgE receptor; AltName: CD_antigen=CD23 [Mus mus	_	FCER2, CD23	PF00059.18|Lectin_C|Lectin C-type domain|m.57914:69-175
c166515_g1	915	1479	948	2897	2457	2413	21.357	30.886	21.28	64.274	54.773	52.897	24.46	57.47	1.23	6.62e-12	1.12e-09	yes	up	PREDICTED: plasma protease C1 inhibitor [Pelodiscus sinensis]	RecName: Full=Plasma protease C1 inhibitor; Short=C1 Inh; Short=C1Inh; AltName: Full=C1 esterase inhibitor; AltName: Full=C1-inhibiting factor; AltName: Full=Serpin G1	_	SERPING1, C1INH	PF00079.17|Serpin|Serpin (serine protease inhibitor)|m.99502:236-590
c168011_g2	1347	1552	1321	607	743	652	9.482	9.81	8.99	4.104	5.036	4.35	9.41	4.49	-1.05	9.53e-09	9.04e-07	yes	down	_	RecName: Full=T-cell surface glycoprotein CD3 zeta chain; AltName: Full=T-cell receptor T3 zeta chain; AltName: CD_antigen=CD247; Flags: Precursor [Homo sapiens]	T-cell receptor zeta chain	CD3Z	PF11628.5|TCR_zetazeta|T-cell surface glycoprotein CD3 zeta chain|m.141083:28-57;PF02189.12|ITAM|Immunoreceptor tyrosine-based activation motif|m.141083:141-160
c168866_g3	7	5	1	22	17	15	0.255	0.161	0.034	0.756	0.588	0.507	0.14	0.62	1.56	5.52e-05	0.00193	yes	up	_	RecName: Full=Junctional adhesion molecule A; Short=JAM-A; AltName: Full=Junctional adhesion molecule 1; Short=JAM-1; AltName: CD_antigen=CD321; Flags: Precursor [B	_	F11R, JAM1	PF13927.3|Ig_3|Immunoglobulin domain|m.139531:30-108;PF13927.3|Ig_3|Immunoglobulin domain|m.139531:133-214;PF07679.13|I-set|Immunoglobulin I-set domain|m.139531:28-112;PF07679.13|I-set|Immunoglobulin I-set domain|m.139531:139-222;PF00047.22|ig|Immunoglobulin domain|m.139531:30-111;PF00047.22|ig|Immunoglobulin domain|m.139531:138-219;PF13895.3|Ig_2|Immunoglobulin domain|m.139531:30-114;PF13895.3|I…
c169202_g1	88	92	59	330	131	91	1.461	1.362	0.941	5.216	2.077	1.424	1.24	2.96	1.19	0.000803	0.017	yes	up	amphibian RCA protein 3 [Xenopus (Silurana) tropicalis]	RecName: Full=C4b-binding protein; Short=C4bp; Flags: Precursor [Mus musculus]	_	CR1, CD35	PF00084.17|Sushi|Sushi repeat (SCR repeat)|m.30837:32-88;PF00084.17|Sushi|Sushi repeat (SCR repeat)|m.30837:97-157;PF00084.17|Sushi|Sushi repeat (SCR repeat)|m.30837:162-221;PF00084.17|Sushi|Sushi repeat (SCR repeat)|m.30837:226-283;PF00084.17|Sushi|Sushi repeat (SCR repeat)|m.30837:288-342;PF00084.17|Sushi|Sushi repeat (SCR repeat)|m.30837:347-405;PF00084.17|Sushi|Sushi repeat (SCR repeat)|m.308…
c169652_g1	1171	1737	1742	7665	4548	3302	17.601	23.403	25.248	110.045	65.59	46.849	22.3	74.94	1.74	1.29e-12	2.44e-10	yes	up	PREDICTED: complement factor H-like [Xenopus (Silurana) tropicalis]	RecName: Full=Complement factor H; AltName: Full=H factor 1; Flags: Precursor	_	HF1	PF00084.17|Sushi|Sushi repeat (SCR repeat)|m.109606:25-78;PF00084.17|Sushi|Sushi repeat (SCR repeat)|m.109606:84-139;PF00084.17|Sushi|Sushi repeat (SCR repeat)|m.109606:144-190;PF00084.17|Sushi|Sushi repeat (SCR repeat)|m.109606:201-255;PF00084.17|Sushi|Sushi repeat (SCR repeat)|m.109606:262-316;PF00084.17|Sushi|Sushi repeat (SCR repeat)|m.109606:401-439;PF00084.17|Sushi|Sushi repeat (SCR repeat)…
c169679_g1	2651	2990	3091	1004	1705	1500	33.369	33.781	37.549	12.091	20.616	17.86	35.03	16.74	-1.06	3.2e-06	0.000166	yes	down	PREDICTED: perforin-1-like [Chelonia mydas]	RecName: Full=Perforin-1; Short=P1; AltName: Full=Cytolysin; AltName: Full=Lymphocyte pore-forming protein; Short=PFP; Flags: Precursor [Homo sapiens]	_	PRF1	PF01823.16|MACPF|MAC/Perforin domain|m.77530:159-373;PF00168.27|C2|C2 domain|m.77530:422-509;PF00048.17|IL8|Small cytokines (intecrine/chemokine), interleukin-8 like|m.77534:31-86
c170408_g1	685	658	637	262	358	328	10.316	8.22	9.376	3.694	5.144	4.711	9.28	4.5	-1.03	2.39e-07	1.64e-05	yes	down	PREDICTED: uncharacterized protein LOC100495612 [Xenopus (Silurana) tropicalis]	_	_	LAT	PF15234.3|LAT|Linker for activation of T-cells|m.32331:6-184
c171449_g1	70	84	46	367	354	335	0.735	0.785	0.465	3.684	3.567	3.316	0.65	3.53	2.27	2e-28	1.42e-25	yes	up	PREDICTED: ovostatin-like isoform X1 [Ficedula albicollis]	RecName: Full=Alpha-2-macroglobulin-like protein 1; AltName: Full=C3 and PZP-like alpha-2-macroglobulin domain-containing protein 9; Flags: Precursor [Homo sapien	_	A2M	PF07678.11|A2M_comp|A-macroglobulin complement component|m.113494:1076-1322;PF00207.19|A2M|Alpha-2-macroglobulin family|m.113494:806-897;PF07703.11|A2M_N_2|Alpha-2-macroglobulin family N-terminal region|m.113494:538-676;PF07677.11|A2M_recep|A-macroglobulin receptor|m.113494:1431-1519;PF01835.16|A2M_N|MG2 domain|m.113494:197-282;PF10569.6|Thiol-ester_cl|Alpha-macro-globulin thiol-ester bond-formin…
c172210_g1	21	18	12	1	2	3	3.707	2.753	1.95	0.157	0.314	0.458	2.75	0.31	-2.81	2.68e-06	0.000142	yes	down	PREDICTED: collagen alpha-1(III) chain [Echinops telfairi]	RecName: Full=Collagen alpha-1(III) chain [Bos taurus]	_	COL3A	_
c172421_g1	14	15	6	58	60	58	0.265	0.255	0.113	1.039	1.088	1.044	0.21	1.06	1.92	1.71e-12	3.17e-10	yes	up	PREDICTED: NACHT, LRR and PYD domains-containing protein 3-like [Chrysemys picta bellii]	RecName: Full=NACHT, LRR and PYD domains-containing protein 4B; AltName: Full=NALP-gamma [Mus musculus]	_	NLRP3, PYPAF1	PF05729.9|NACHT|NACHT domain|m.76800:246-417;PF13516.3|LRR_6|Leucine Rich repeat|m.76800:719-740;PF13516.3|LRR_6|Leucine Rich repeat|m.76800:775-793
c173196_g1	61	47	21	175	78	67	4.756	3.235	1.542	12.542	5.634	4.741	3.08	7.75	1.3	0.000786	0.0168	yes	up	claudin 3 [Xenopus (Silurana) claudin 3 [Xenopus (Silurana) tropicalis]	RecName: Full=Claudin-3; AltName: Full=Clostridium perfringens enterotoxin receptor 2; Short=CPE-R 2; Short=CPE-receptor 2; AltName: Full=Rat ventral prostate.1 prot	Claudin 3	CLDN	PF00822.17|PMP22_Claudin|PMP-22/EMP/MP20/Claudin family|m.28201:3-180;PF13903.3|Claudin_2|PMP-22/EMP/MP20/Claudin tight junction|m.28201:14-180
c174569_g4	49	46	39	3	20	11	1.834	1.542	1.406	0.105	0.715	0.38	1.58	0.39	-1.77	3.5e-05	0.00132	yes	down	PREDICTED: c-C chemokine receptor type 8 [Pelodiscus sinensis]	RecName: Full=C-C chemokine receptor type 8; Short=C-C CKR-8; Short=CC-CKR-8; Short=CCR-8; AltName: CD_antigen=CDw198 [Mus musculus]	similar to CCR8 chemokine receptor	CCR8	PF00001.18|7tm_1|7 transmembrane receptor (rhodopsin family)|m.28170:51-300;PF10320.6|7TM_GPCR_Srsx|Serpentine type 7TM GPCR chemoreceptor Srsx|m.28170:45-313
c174602_g5	502	771	663	301	331	297	12.796	17.359	16.427	7.042	7.907	6.877	15.62	7.27	-1.09	4.44e-07	2.84e-05	yes	down	PREDICTED: SH2 domain-containing protein 1A isoform X2 [Galeopterus variegatus]	RecName: Full=SH2 domain-containing protein 1A	SH2 domain protein 1A	SH2D1A, SAP	PF00017.21|SH2|SH2 domain|m.103997:7-87
c174659_g4	55	64	163	251	402	385	2.236	2.318	6.337	9.603	15.462	14.544	3.76	13.12	1.78	3.17e-09	3.37e-07	yes	up	granzyme B [Bos taurus]	RecName: Full=Duodenase-1; AltName: Full=Duodenase I; AltName: Full=Duodenum serine protease; Flags: Precursor [Bos taurus]	_	GZMB	PF00089.23|Trypsin|Trypsin|m.25193:52-270;PF13365.3|Trypsin_2|Trypsin-like peptidase domain|m.25193:82-239
c174848_g3	14	20	12	36	44	39	2.069	2.573	1.644	4.723	5.84	5.053	2.08	5.19	1.28	1.62e-05	0.000677	yes	up	PREDICTED: NACHT, LRR and PYD domains-containing protein 3-like [Latimeria chalumnae]	RecName: Full=NACHT, LRR and PYD domains-containing protein 12; AltName: Full=Monarch-1; AltName: Full=PYRIN-containing APAF1-like protein 7; AltName: Full=Regulat	_	NLRP3, PYPAF1	PF13516.3|LRR_6|Leucine Rich repeat|m.23743:18-40;PF13516.3|LRR_6|Leucine Rich repeat|m.23743:76-97;PF13516.3|LRR_6|Leucine Rich repeat|m.23743:132-146;PF00560.30|LRR_1|Leucine Rich Repeat|m.23743:20-36
c175190_g1	288	413	406	80	72	71	6.903	8.854	9.353	1.826	1.646	1.6	8.44	1.69	-2.25	1.16e-25	6.99e-23	yes	down	PREDICTED: B-cell differentiation antigen CD72 [Sarcophilus harrisii]	_	_	CD72	PF00059.18|Lectin_C|Lectin C-type domain|m.109302:245-332
c175700_g1	0	0	0	26	88	46	0	0	0	14.221	49.756	24.883	0	29.23	8.2	5.63e-19	2.19e-16	yes	up	PREDICTED: ATP-binding cassette sub-family B member 9-like [Latimeria chalumnae]	_	_	ABCB3, TAP2	PF00664.20|ABC_membrane|ABC transporter transmembrane region|m.25104:4-90
c175700_g11	0	0	0	66	179	116	0	0	0	13.875	38.213	24.054	0	25.1	7.98	2.77e-33	2.48e-30	yes	up	ATP-binding cassette, sub-family B (MDR/TAP), member 3 like 1 [Danio rerio]	RecName: Full=Antigen peptide transporter 2; Short=APT2; AltName: Full=ATP-binding cassette sub-family B member 3	_	ABCB3, TAP2	PF00664.20|ABC_membrane|ABC transporter transmembrane region|m.56823:75-165
c175700_g3	0	1	0	338	1235	670	0	0.028	0	9.1	33.393	17.811	0.01	19.83	7.51	6.82e-54	1.88e-50	yes	up	PREDICTED: ATP-binding cassette sub-family B member 9-like [Latimeria chalumnae]	RecName: Full=ATP-binding cassette sub-family B member 9; AltName: Full=ATP-binding cassette transporter 9; Short=ABC transporter 9 protein; Short=mABCB9; AltName:	_	ABCB3, TAP2	PF00005.24|ABC_tran|ABC transporter|m.44240:1-133
c175700_g8	0	0	0	3	15	7	0	0	0	7.158	39.183	17.314	0	20.86	7.71	2.65e-05	0.00103	yes	up	PREDICTED: ATP-binding cassette sub-family B member 9-like [Latimeria chalumnae]	RecName: Full=Antigen peptide transporter 2; Short=APT2; AltName: Full=ATP-binding cassette sub-family B member 3; AltName: Full=Peptide supply factor 2; AltName: Ful	_	ABCB3, TAP2	_
c176831_g1	636	462	508	1261	1161	1394	7.266	4.739	5.612	13.801	12.757	15.08	5.83	13.88	1.24	1.64e-13	3.56e-11	yes	up	PREDICTED: granulocyte colony-stimulating factor receptor [Chrysemys picta bellii]	RecName: Full=Granulocyte colony-stimulating factor receptor; Short=G-CSF receptor; Short=G-CSF-R; AltName: CD_antigen=CD114; Flags: Precursor [Homo sapiens]	_	CSF3R	PF06328.8|Lep_receptor_Ig|Ig-like C2-type domain|m.133108:28-107
c177107_g1	31	40	38	98	78	93	3.638	4.115	4.172	10.369	8.329	9.715	3.99	9.49	1.23	2.87e-08	2.5e-06	yes	up	PREDICTED: NACHT, LRR and PYD domains-containing protein 3-like [Alligator sinensis]	_	_	NLRP3, PYPAF1	PF02758.13|PYRIN|PAAD/DAPIN/Pyrin domain|m.127901:12-88;PF14484.3|FISNA|Fish-specific NACHT associated domain|m.127901:121-170
c177643_g2	22	24	28	56	53	56	0.784	0.776	0.975	1.879	1.832	1.873	0.85	1.86	1.04	7.83e-06	0.000363	yes	up	PREDICTED: sialoadhesin isoform 1 [Saimiri boliviensis boliviensis]	_	_	CD22, SIGLEC2	PF13927.3|Ig_3|Immunoglobulin domain|m.102196:246-307;PF07686.14|V-set|Immunoglobulin V-set domain|m.102196:36-121;PF13895.3|Ig_2|Immunoglobulin domain|m.102196:250-318;PF00047.22|ig|Immunoglobulin domain|m.102196:251-312;PF07679.13|I-set|Immunoglobulin I-set domain|m.102196:249-312
c177785_g6	442	564	443	206	186	197	7.031	8.126	6.893	3.138	2.861	2.917	7.34	2.98	-1.27	6.41e-11	9.18e-09	yes	down	PREDICTED: interleukin-7 receptor subunit alpha [Falco cherrug]	RecName: Full=Interleukin-7 receptor subunit alpha; Short=IL-7 receptor subunit alpha; Short=IL-7R subunit alpha; Short=IL-7R-alpha; Short=IL-7RA; AltName: CD_ant	_	IL7R	_
c178187_g8	24	33	13	218	248	252	0.373	0.549	0.193	4.366	5.624	5.121	0.37	5.02	3.46	3.61e-37	3.97e-34	yes	up	_	RecName: Full=Myosin light chain kinase 3; AltName: Full=Cardiac-MyBP-C-associated Ca/CaM kinase; Short=Cardiac-MLCK [Homo sapiens]	myosin light chain kinase 3	MYLK	PF00069.22|Pkinase|Protein kinase domain|m.146681:167-419;PF07714.14|Pkinase_Tyr|Protein tyrosine kinase|m.146681:167-414
c178275_g2	11	17	16	30	43	30	1.098	1.485	1.497	2.718	3.929	2.682	1.37	3.1	1.12	0.000244	0.0065	yes	up	PREDICTED: NACHT, LRR and PYD domains-containing protein 3-like [Pelodiscus sinensis]	RecName: Full=NACHT, LRR and PYD domains-containing protein 12; AltName: Full=Monarch-1; AltName: Full=PYRIN-containing APAF1-like protein 7; AltName: Full=Regulat	_	NLRP3, PYPAF1	PF13516.3|LRR_6|Leucine Rich repeat|m.19455:42-64;PF13516.3|LRR_6|Leucine Rich repeat|m.19455:73-93;PF13516.3|LRR_6|Leucine Rich repeat|m.19455:99-113
c178275_g3	7	19	9	34	34	20	3.452	7.643	3.787	12.678	12.993	7.355	4.95	11.04	1.14	0.000803	0.017	yes	up	PREDICTED: NACHT, LRR and PYD domains-containing protein 12-like isoform X1 [Pelodiscus PREDICTED: NACHT, LRR and PYD domai	RecName: Full=Ribonuclease inhibitor; AltName: Full=Ribonuclease/angiogenin inhibitor 1	_	NLRP3, PYPAF1	_
c178769_g7	368	545	353	154	154	178	7.286	9.639	6.723	2.918	2.91	3.316	7.85	3.05	-1.34	1.7e-09	1.93e-07	yes	down	PREDICTED: proto-oncogene tyrosine-protein kinase LCK-like [Falco cherrug]	RecName: Full=Proto-oncogene tyrosine-protein kinase LCK; AltName: Full=Protein-tyrosine kinase C-TKL; AltName: Full=p56tk1	Proto-oncogene tyrosine-protein kinase LCK (EC 2.7.10.2)(Lymphocyte cell-specific protein-ty [...]	LCK	PF07714.14|Pkinase_Tyr|Protein tyrosine kinase|m.57453:241-488;PF00069.22|Pkinase|Protein kinase domain|m.57453:243-485;PF00017.21|SH2|SH2 domain|m.57453:123-205;PF00018.25|SH3_1|SH3 domain|m.57453:63-108;PF14604.3|SH3_9|Variant SH3 domain|m.57453:64-113;PF07653.14|SH3_2|Variant SH3 domain|m.57453:62-113
c178880_g3	728	891	722	324	401	422	12.012	13.177	11.485	5.101	6.349	6.565	12.2	5.99	-1.02	4.32e-07	2.79e-05	yes	down	_	RecName: Full=Interleukin-1 beta; Short=IL-1 beta; Flags: Precursor [Trichosurus vulpecula]	_	IL1B	PF00340.16|IL1|Interleukin-1 / 18|m.144942:178-300;PF02394.13|IL1_propep|Interleukin-1 propeptide|m.144942:22-129;PF00078.24|RVT_1|Reverse transcriptase (RNA-dependent DNA polymerase)|m.144945:25-106
c179422_g4	6736	10440	8329	3338	4600	3471	318.312	437.671	376.608	153.821	210.556	152.4	378.81	171.74	-1.14	9.21e-08	7.12e-06	yes	down	T-cell receptor beta 3 constant region [Ambystoma mexicanum]	RecName: Full=Immunoglobulin lambda-like polypeptide 1; AltName: Full=CD179 antigen-like family member B; AltName: Full=Ig lambda-5; AltName: CD_antigen=CD179b; F	_	TRBV	_
c181447_g2	334	523	468	169	169	180	7.864	11.011	10.589	3.778	3.802	3.98	9.89	3.85	-1.34	2.96e-10	3.81e-08	yes	down	PREDICTED: T-cell surface glycoprotein CD8 alpha chain [Xenopus (Silurana) tropicalis]	_	_	CD8A	PF07686.14|V-set|Immunoglobulin V-set domain|m.2650:42-136;PF00047.22|ig|Immunoglobulin domain|m.2650:42-124
c182132_g9	9	20	1	80	29	82	160.401	217.79	10.237	475.527	196.985	534.306	124.36	404.51	1.7	1.29e-06	7.43e-05	yes	up	MHC class I antigen [Andrias davidianus]	_	_	MHC1	_
c182329_g1	516	980	960	409	403	323	9.119	15.523	16.348	6.895	6.829	5.384	13.86	6.38	-1.11	1.09e-05	0.000482	yes	down	PREDICTED: C-X-C chemokine receptor type 6 [Chrysemys picta bellii]	RecName: Full=C-X-C chemokine receptor type 6; Short=CXC-R6; Short=CXCR-6; AltName: CD_antigen=CD186 [Mus musculus]	_	CXCR6	PF00001.18|7tm_1|7 transmembrane receptor (rhodopsin family)|m.95629:54-293
c204796_g1	903	1691	1152	191	702	329	28.123	47.034	34.431	5.626	20.792	9.579	36.64	11.84	-1.62	6.05e-05	0.00207	yes	down	IgY6, partial [Trachemys scripta elegans]	_	_	IGH	PF07654.12|C1-set|Immunoglobulin C1-set domain|m.129994:13-100;PF07654.12|C1-set|Immunoglobulin C1-set domain|m.129994:120-203;PF07654.12|C1-set|Immunoglobulin C1-set domain|m.129994:230-316;PF07654.12|C1-set|Immunoglobulin C1-set domain|m.129994:336-423;PF00047.22|ig|Immunoglobulin domain|m.129994:29-108;PF00047.22|ig|Immunoglobulin domain|m.129994:238-322
c255707_g1	0	1	0	68	0	114	0	8.542	0	327.321	0	593.046	2.8	308.29	6.73	1.83e-07	1.29e-05	yes	up	_	RecName: Full=Patr class I histocompatibility antigen, B-2 alpha chain; AltName: Full=ChLa class I histocompatibility antigen, B-2 alpha chain; Flags: Precursor	_	MHC1	_
c4388_g1	70	68	50	36	29	24	3.736	3.226	2.54	1.795	1.45	1.18	3.13	1.48	-1.03	0.00141	0.0263	yes	down	PREDICTED: cofilin-2 isoform X1 [Chrysemys picta bellii]	RecName: Full=Cofilin-2; AltName: Full=Cofilin, muscle isoform [Gallus gallus]	Cofilin-2 (Cofilin, muscle isoform); Controls reversibly actin polymerization and depolymeri [...]	CFL	PF00241.17|Cofilin_ADF|Cofilin/tropomyosin-type actin-binding protein|m.49052:27-146
c44609_g1	5	7	7	36	14	12	0.275	0.341	0.363	1.858	0.725	0.615	0.33	1.08	1.46	0.00116	0.0227	yes	up	claudin 7 [Xenopus laevis]	RecName: Full=Claudin-7; Short=CLDN-7 [Homo sapiens]	claudin 7	CLDN	PF00822.17|PMP22_Claudin|PMP-22/EMP/MP20/Claudin family|m.57796:11-188;PF13903.3|Claudin_2|PMP-22/EMP/MP20/Claudin tight junction|m.57796:22-188
c47164_g1	3	6	4	37	9	9	0.059	0.114	0.079	0.724	0.176	0.176	0.08	0.37	1.34	0.00124	0.0238	yes	up	PREDICTED: wiskott-Aldrich syndrome protein family member 1 isoform X1 [Microtus ochrogaster]	RecName: Full=Wiskott-Aldrich syndrome protein family member 1; Short=WASP family protein member 1; AltName: Full=Protein WAVE-1 [Bos taurus]	WASP family 1 Gene; Downstream effector molecules involved in the transmission of signals fr [...]	WASF1	PF02205.17|WH2|WH2 motif|m.93752:499-524
c50156_g1	284	491	415	114	157	106	8.462	13.064	11.87	3.212	4.448	2.956	11.22	3.53	-1.64	7.13e-11	1.02e-08	yes	down	CD8 beta [Ambystoma mexicanum]	RecName: Full=T-cell surface glycoprotein CD8 beta chain; AltName: CD_antigen=CD8b; Flags: Precursor	_	CD8B	PF07686.14|V-set|Immunoglobulin V-set domain|m.55544:54-164
c6198_g1	31	45	32	203	136	246	1.383	1.788	1.36	8.501	5.732	10.183	1.51	8.15	2.36	6.7e-20	2.76e-17	yes	up	tissue factor [Notophthalmus viridescens]	RecName: Full=Tissue factor; Short=TF; AltName: Full=Coagulation factor III; AltName: CD_antigen=CD142; Flags: Precursor [Oryctolagus cuniculus]	_	F3, CD142	PF01108.14|Tissue_fac|Tissue factor|m.130762:8-98;PF09294.7|Interfer-bind|Interferon-alpha/beta receptor, fibronectin type III|m.130762:123-231
c96738_g1	876	1213	910	289	478	329	27.368	33.847	27.277	8.543	14.208	9.608	29.46	10.73	-1.45	1.24e-09	1.45e-07	yes	down	PREDICTED: c-X-C chemokine receptor type 3-like [Latimeria chalumnae]	RecName: Full=C-X-C chemokine receptor type 3; Short=CXC-R3; Short=CXCR-3; AltName: Full=Interferon-inducible protein 10 receptor; Short=IP-10 receptor; AltName: C	_	CXCR3, GPR9	PF00001.18|7tm_1|7 transmembrane receptor (rhodopsin family)|m.24179:138-390
