# Supplementary material for: Divergent transcriptomic responses underlying the ranaviruses-amphibian interaction processes on interspecies infection of Chinese giant salamander
Source: BMC Genomics. 2018 Mar 20;19:211. doi: 10.1186/s12864-018-4596-y (PMC5861657; doi:10.1186/s12864-018-4596-y)
Supplement: Supplementary file 6 — Table S13. Detailed information of DEGs related to immune pathways in RGV-1d/control. Table S14. Detailed information of DEGs related to immune pathways in ADRV-1d/control. Table S15. Detailed information of DEGs related to immune pathways in RGV-7d/control. Table S16. Detailed information of DEGs related to immune pathways in ADRV-7d/control. List of DEGs include the sequence ID, counts and fpkm value, log2fold change, p-value, FDR, and annotations in NR, Swissprot, String, KEGG, and Pfam. (ZIP 99 kb) [file 12864_2018_4596_MOESM6_ESM.zip › Table S16 ADRV-7d.xls]

## Sheet: Con_vs_ADRV_7d.immune.DEG.detai
Table S16. Detailed information of DEGs related to immune pathways in ADRV-7d/control.
seq_id	Con_3S_count	Con_1S_count	Con_2S_count	ADRV_7d_2S_count	ADRV_7d_3S_count	ADRV_7d_1S_count	Con_3S_fpkm	Con_1S_fpkm	Con_2S_fpkm	ADRV_7d_2S_fpkm	ADRV_7d_3S_fpkm	ADRV_7d_1S_fpkm	Con_mean_fpkm	ADRV_7d_mean_fpkm	log2FC(ADRV_7d/Con)	p-value	FDR	significant	regulate	NR_Description	Swissprot_Description	String_description	KEGG_GENE	Pfam
c100199_g1	1486	2002	1764	920	501	1347	56.059	67.362	63.749	24.302	16.089	37.601	62.58	26.64	-1.23	0.000942	0.0152	yes	down	CD3 epsilon [Ambystoma mexicanum]	RecName: Full=T-cell surface glycoprotein CD3 epsilon chain; AltName: CD_antigen=CD3e; Flags: Precursor [Macaca fascicularis]	_	CD3E	PF16681.2|Ig_5|Ig-like domain on T-cell surface glycoprotein CD3 epsilon chain|m.125434:29-110;PF16680.2|Ig_4|T-cell surface glycoprotein CD3 delta chain|m.125434:38-110
c102725_g1	0	0	0	45	0	0	0	0	0	2.079	0	0	0	0.71	3.01	0.00261	0.0322	yes	up	fibrinogen alpha chain precursor [Xenopus laevis]	RecName: Full=Fibrinogen alpha chain; Contains: RecName: Full=Fibrinopeptide A; Contains: RecName: Full=Fibrinogen alpha chain; Flags: Precursor	fibrinogen alpha chain	FGA	PF00147.15|Fibrinogen_C|Fibrinogen beta and gamma chains, C-terminal globular domain|m.75307:170-402
c105404_g2	20	30	22	119	79	66	5.668	7.199	5.589	21.041	16.727	12.183	6.14	16.56	1.42	1.48e-05	0.000548	yes	up	protein phosphatase 1, catalytic subunit, alpha isozyme [Xenopus laevis]	RecName: Full=Serine/threonine-protein phosphatase PP1-gamma catalytic subunit; Short=PP-1G; AltName: Full=Protein phosphatase 1C catalytic subunit [Homo sapiens]	protein phosphatase 1, catalytic subunit, gamma isoform	PPP1C	PF00149.25|Metallophos|Calcineurin-like phosphoesterase|m.79696:4-152
c105404_g4	8	17	15	95	67	49	5.364	9.072	8.31	34.688	28.876	18.453	7.66	27.09	1.81	5.55e-07	3.32e-05	yes	up	PREDICTED: serine/threonine-protein phosphatase PP1-alpha catalytic subunit isoform 1 [Ceratotherium simum simum]	RecName: Full=Serine/threonine-protein phosphatase PP1-alpha catalytic subunit; Short=PP-1A [Canis lupus familiaris]	_	PPP1C	PF16891.2|STPPase_N|Serine-threonine protein phosphatase N-terminal domain|m.33719:34-80;PF00149.25|Metallophos|Calcineurin-like phosphoesterase|m.33719:84-121
c111666_g1	373	304	304	112	49	233	19.925	14.435	15.487	4.158	2.21	9.135	16.5	5.37	-1.6	0.000716	0.0124	yes	down	CD3 gamma/delta chain protein [Pleurodeles waltl]	RecName: Full=T-cell surface glycoprotein CD3 delta chain; AltName: Full=T-cell receptor T3 delta chain; AltName: CD_antigen=CD3d; Flags: Precursor [Sus scrofa]	_	CD3D	PF16680.2|Ig_4|T-cell surface glycoprotein CD3 delta chain|m.126725:35-108;PF02189.12|ITAM|Immunoreceptor tyrosine-based activation motif|m.126725:151-168
c114372_g1	50	69	62	295	260	114	110.432	108.247	97.465	273.692	279.19	107.366	104.98	215.34	1.04	8.36e-06	0.000341	yes	up	PREDICTED: tubulin alpha-1C chain-like isoform 2 [Strongylocentrotus purpuratus]	RecName: Full=Tubulin alpha-2/alpha-4 chain	_	TUBA	PF00091.22|Tubulin|Tubulin/FtsZ family, GTPase domain|m.74878:2-97
c119826_g1	41	66	48	1552	1403	444	1.971	2.828	2.199	51.988	57.089	15.707	2.34	40.43	4.06	1.05e-20	7.34e-18	yes	up	interleukin-8 [Scyliorhinus canicula]	_	_	IL8, CXCL8	PF00048.17|IL8|Small cytokines (intecrine/chemokine), interleukin-8 like|m.66255:33-90
c124908_g1	1029	2326	935	15327	11142	3902	16.679	33.79	14.614	175.896	155.675	47.377	21.54	123.49	2.51	9.97e-09	9.55e-07	yes	up	PREDICTED: complement C1r subcomponent [Gallus gallus]	RecName: Full=Complement C1r subcomponent; AltName: Full=Complement component 1 subcomponent r; Contains: RecName: Full=Complement C1r subcomponent heavy chain; Con	complement component 1, r subcomponent	C1R	PF00089.23|Trypsin|Trypsin|m.90209:493-738;PF00431.17|CUB|CUB domain|m.90209:62-169;PF00431.17|CUB|CUB domain|m.90209:227-336;PF00084.17|Sushi|Sushi repeat (SCR repeat)|m.90209:343-405;PF00084.17|Sushi|Sushi repeat (SCR repeat)|m.90209:410-467;PF14670.3|FXa_inhibition|Coagulation Factor Xa inhibitory site|m.90209:190-223;PF12662.4|cEGF|Complement Clr-like EGF-like|m.90209:205-224
c125935_g1	335	624	448	1745	1487	693	16.611	27.518	21.2	60.214	62.33	25.253	21.87	48.24	1.14	0.000152	0.0037	yes	up	_	RecName: Full=BH3-interacting domain death agonist [Gallus gallus]	_	BID	PF06393.8|BID|BH3 interacting domain (BID)|m.144280:6-186
c127071_g2	491	706	538	340	162	390	9.6	12.364	10.135	4.696	2.725	5.702	10.7	4.47	-1.24	0.000591	0.0107	yes	down	PREDICTED: tyrosine-protein kinase ITK/TSK isoform X1 [Chrysemys picta bellii]	RecName: Full=Tyrosine-protein kinase ITK/TSK; AltName: Full=Interleukin-2-inducible T-cell kinase; Short=IL-2-inducible T-cell kinase; AltName: Full=Kinase EMT; AltNa	IL2-inducible T-cell kinase	ITK	PF07714.14|Pkinase_Tyr|Protein tyrosine kinase|m.30503:420-667;PF00069.22|Pkinase|Protein kinase domain|m.30503:422-665;PF00017.21|SH2|SH2 domain|m.30503:297-380;PF00018.25|SH3_1|SH3 domain|m.30503:236-281;PF00779.16|BTK|BTK motif|m.30503:177-205;PF00169.26|PH|PH domain|m.30503:66-166;PF14604.3|SH3_9|Variant SH3 domain|m.30503:236-284;PF07653.14|SH3_2|Variant SH3 domain|m.30503:238-284
c127539_g1	2	4	4	32	8	12	15.581	19.856	19.137	79.47	22.649	29.967	18.28	44.62	1.28	0.00286	0.0343	yes	up	tubulin alpha [Clonorchis sinensis]	RecName: Full=Tubulin alpha-1D chain [Bos taurus]	_	TUBA	_
c130377_g1	30	16	12	310	198	291	0.706	0.341	0.272	5.177	4.018	5.135	0.43	4.82	3.22	9.77e-19	4.58e-16	yes	up	FBJ murine osteosarcoma viral oncogene homolog [Xenopus (Silurana) tropicalis]	RecName: Full=Proto-oncogene c-Fos; AltName: Full=Cellular oncogene fos	FBJ murine osteosarcoma viral oncogene homolog	FOS	PF07716.12|bZIP_2|Basic region leucine zipper|m.33985:137-189;PF00170.18|bZIP_1|bZIP transcription factor|m.33985:135-194;PF03131.14|bZIP_Maf|bZIP Maf transcription factor|m.33985:139-194
c131632_g1	236	403	350	89	237	151	4.462	6.83	6.371	1.19	3.861	2.133	5.94	2.33	-1.31	0.00388	0.0429	yes	down	junctional adhesion molecule 2 [Xenopus (Silurana) tropicalis]	RecName: Full=Junctional adhesion molecule B; Short=JAM-B; AltName: Full=Junctional adhesion molecule 2; Short=JAM-2; AltName: Full=Vascular endothelial junction-as	_	JAM2	PF13927.3|Ig_3|Immunoglobulin domain|m.80315:133-215;PF00047.22|ig|Immunoglobulin domain|m.80315:36-117;PF00047.22|ig|Immunoglobulin domain|m.80315:144-221;PF07679.13|I-set|Immunoglobulin I-set domain|m.80315:140-222;PF07686.14|V-set|Immunoglobulin V-set domain|m.80315:33-126;PF13895.3|Ig_2|Immunoglobulin domain|m.80315:133-221
c131872_g1	887	1180	640	27155	18435	6685	10.649	12.714	7.414	231.365	191.286	60.282	10.14	157.67	3.94	4.18e-19	2.09e-16	yes	up	PREDICTED: complement factor B [Peromyscus maniculatus bairdii]	RecName: Full=Complement factor B; AltName: Full=C3/C5 convertase; Contains: RecName: Full=Complement factor B Ba fragment; Contains: RecName: Full=Complement factor	_	CFB	PF00089.23|Trypsin|Trypsin|m.48030:481-595;PF00089.23|Trypsin|Trypsin|m.48030:654-734;PF00092.25|VWA|von Willebrand factor type A domain|m.48030:263-455;PF00084.17|Sushi|Sushi repeat (SCR repeat)|m.48030:98-153;PF00084.17|Sushi|Sushi repeat (SCR repeat)|m.48030:160-213;PF13519.3|VWA_2|von Willebrand factor type A domain|m.48030:265-384
c133323_g1	8	23	17	80	88	47	0.696	1.769	1.394	4.769	6.35	2.956	1.3	4.59	1.74	1.38e-05	0.000516	yes	up	PREDICTED: tubulin alpha-1C chain-like, partial [Pelodiscus sinensis]	RecName: Full=Tubulin alpha-1A chain; AltName: Full=Alpha-tubulin 1; AltName: Full=Tubulin alpha-1 chain [Rattus norvegicus]	MGC97820 protein; Tubulin is the major constituent of microtubules. It binds two moles of GT [...]	TUBA	PF00091.22|Tubulin|Tubulin/FtsZ family, GTPase domain|m.56190:2-90;PF03953.14|Tubulin_C|Tubulin C-terminal domain|m.56190:139-181
c136199_g1	119	118	169	1083	1031	2663	2.285	2.024	3.118	14.691	17.024	38.196	2.5	23.87	3.2	3.07e-17	1.28e-14	yes	up	PREDICTED: TNF receptor-associated factor 3-like [Latimeria chalumnae]	RecName: Full=TNF receptor-associated factor 3; AltName: Full=CD40 receptor-associated factor 1; Short=CRAF1; AltName: Full=TRAFAMN [Mus musculus]	_	TRAF2	PF00097.22|zf-C3HC4|Zinc finger, C3HC4 type (RING finger)|m.96549:21-60
c139655_g1	269	338	259	1063	1107	552	2.814	3.178	2.619	7.908	10.027	4.348	2.86	7.26	1.31	3.15e-06	0.000149	yes	up	PREDICTED: integrin alpha-3 isoform X1 [Alligator mississippiensis]	RecName: Full=Integrin alpha-3; AltName: Full=CD49 antigen-like family member C; AltName: Full=Galactoprotein B3; Short=GAPB3; AltName: Full=VLA-3 subunit alpha; A	integrin, alpha 3 (antigen CD49C, alpha 3 subunit of VLA-3 receptor)	ITGA3	PF08441.9|Integrin_alpha2|Integrin alpha|m.61715:458-910;PF01839.20|FG-GAP|FG-GAP repeat|m.61715:304-342;PF01839.20|FG-GAP|FG-GAP repeat|m.61715:370-398;PF13517.3|VCBS|Repeat domain in Vibrio, Colwellia, Bradyrhizobium and Shewanella|m.61715:312-385
c140191_g3	180	172	81	28	8	16	6.55	5.581	2.823	0.717	0.245	0.43	4.87	0.47	-3.12	1.61e-11	2.93e-09	yes	down	Chain A, X-Ray Crystal Structure Of Ambystoma Tigrinum Cone Arrestin AF203328_1 cone arrestin [Ambystoma tigrinum]	RecName: Full=Arrestin-C; AltName: Full=Cone arrestin	arrestin 3, retinal (X-arrestin)	ARRB	PF00339.26|Arrestin_N|Arrestin (or S-antigen), N-terminal domain|m.58482:18-170;PF02752.19|Arrestin_C|Arrestin (or S-antigen), C-terminal domain|m.58482:191-352
c140625_g1	270	342	251	1687	829	1248	5.148	5.837	4.603	22.729	13.6	17.785	5.18	18.22	1.8	6.28e-11	1e-08	yes	up	_	RecName: Full=Tumor necrosis factor receptor superfamily member 11A; AltName: Full=Osteoclast differentiation factor receptor; Short=ODFR; AltName: Full=Receptor a	_	TNFRSF3, LTBR	PF00020.15|TNFR_c6|TNFR/NGFR cysteine-rich region|m.147219:82-123;PF00020.15|TNFR_c6|TNFR/NGFR cysteine-rich region|m.147219:167-207
c140722_g1	50	78	35	460	198	103	0.657	0.918	0.442	4.28	2.245	1.016	0.66	2.49	1.76	2.49e-05	0.000848	yes	up	breast cancer anti-estrogen resistance 1 [Xenopus (Silurana) tropicalis]	RecName: Full=Enhancer of filamentation 1; Short=mEF1; AltName: Full=CRK-associated substrate-related protein; Short=CAS-L; AltName: Full=Neural precursor cell expr	breast cancer anti-estrogen resistance 1	BCAR1, CAS	PF12026.5|DUF3513|Domain of unknown function (DUF3513)|m.82596:737-946;PF08824.7|Serine_rich|Serine rich protein interaction domain|m.82596:522-676;PF00018.25|SH3_1|SH3 domain|m.82596:9-56;PF14604.3|SH3_9|Variant SH3 domain|m.82596:10-58;PF07653.14|SH3_2|Variant SH3 domain|m.82596:8-60
c141199_g1	0	1	0	6	11	7	0	0.057	0	0.285	0.638	0.357	0.02	0.42	2.12	0.000212	0.00477	yes	up	Interleukin-10 [Chelonia mydas]	RecName: Full=Interleukin-10; Short=IL-10; Flags: Precursor [Gallus gallus]	interleukin 10	IL10, CSIF	PF00726.14|IL10|Interleukin 10|m.84397:14-180;PF14565.3|IL22|Interleukin 22 IL-10-related T-cell-derived-inducible factor|m.84397:63-178
c141851_g1	17	6	9	37	89	101	0.402	0.132	0.204	0.628	1.826	1.803	0.24	1.41	2.15	1.12e-06	6.15e-05	yes	up	PREDICTED: toll-like receptor 5 [Chrysemys picta bellii]	RecName: Full=Toll-like receptor 5; Flags: Precursor [Mus musculus]	_	TLR5	PF13855.3|LRR_8|Leucine rich repeat|m.84190:109-155;PF13855.3|LRR_8|Leucine rich repeat|m.84190:159-206;PF13855.3|LRR_8|Leucine rich repeat|m.84190:170-232;PF13855.3|LRR_8|Leucine rich repeat|m.84190:318-374;PF13855.3|LRR_8|Leucine rich repeat|m.84190:339-387;PF13855.3|LRR_8|Leucine rich repeat|m.84190:390-445;PF13855.3|LRR_8|Leucine rich repeat|m.84190:509-571;PF13855.3|LRR_8|Leucine rich repeat…
c142652_g1	381	594	357	1480	1185	1128	6.54	9.138	5.907	17.976	17.521	14.499	7.16	16.59	1.2	2.15e-06	0.000108	yes	up	PREDICTED: ezrin [Pelodiscus sinensis]	RecName: Full=Ezrin; AltName: Full=Cytovillin; AltName: Full=Villin-2; AltName: Full=p81 [Homo sapiens]	ezrin	VIL2	PF00769.16|ERM|Ezrin/radixin/moesin family|m.61399:322-571;PF09380.7|FERM_C|FERM C-terminal PH-like domain|m.61399:194-282;PF00373.15|FERM_M|FERM central domain|m.61399:77-190;PF09379.7|FERM_N|FERM N-terminal domain|m.61399:1-52
c142858_g1	216	176	180	799	563	268	1.696	1.239	1.36	4.459	3.826	1.583	1.42	3.23	1.13	0.000211	0.00476	yes	up	steel factor [Ambystoma mexicanum]	RecName: Full=Kit ligand; AltName: Full=Mast cell growth factor; Short=MGF; AltName: Full=Stem cell factor; Short=SCF; AltName: Full=c-Kit ligand; Contains: RecName:	_	KITLG	PF02404.12|SCF|Stem cell factor|m.20657:1-266
c144248_g1	3	1	1	94	8	0	0.118	0.038	0.045	2.592	0.262	0	0.07	0.96	2.68	0.0014	0.0205	yes	up	fibrinogen gamma chain precursor [Xenopus laevis]	RecName: Full=Fibrinogen gamma chain; Flags: Precursor	fibrinogen gamma chain	FGG	PF00147.15|Fibrinogen_C|Fibrinogen beta and gamma chains, C-terminal globular domain|m.43523:170-409;PF08702.7|Fib_alpha|Fibrinogen alpha/beta chain family|m.43523:25-166
c144529_g1	8	6	9	31	33	22	0.255	0.17	0.272	0.693	0.9	0.522	0.23	0.69	1.25	0.000411	0.00808	yes	up	PREDICTED: breast cancer anti-estrogen resistance protein 1-like isoform X2 [Maylandia zebra]	RecName: Full=Embryonal Fyn-associated substrate; Short=hEFS; AltName: Full=Cas scaffolding protein family member 3 [Homo sapiens]	_	BCAR1, CAS	PF12026.5|DUF3513|Domain of unknown function (DUF3513)|m.40409:309-521;PF08824.7|Serine_rich|Serine rich protein interaction domain|m.40409:97-244
c144807_g1	50	126	52	368	324	80	0.883	1.987	0.884	4.573	4.909	1.053	1.25	3.4	1.38	0.00168	0.0235	yes	up	PREDICTED: phosphatidylinositol 3-kinase regulatory subunit gamma isoform X2 [Chrysemys picta bellii]	RecName: Full=Phosphatidylinositol 3-kinase regulatory subunit gamma; Short=PI3-kinase regulatory subunit gamma; Short=PI3K regulatory subunit gamma; Short=PtdIns-	phosphoinositide-3-kinase, regulatory subunit 3 (gamma)	PIK3R	PF16454.2|PI3K_P85_iSH2|Phosphatidylinositol 3-kinase regulatory subunit P85 inter-SH2 domain|m.134210:179-345;PF00017.21|SH2|SH2 domain|m.134210:80-155;PF00017.21|SH2|SH2 domain|m.134210:373-447
c145069_g1	74	84	90	47	19	58	4.462	4.493	5.17	1.965	0.961	2.554	4.73	1.88	-1.29	0.00441	0.0471	yes	down	PREDICTED: dual specificity mitogen-activated protein kinase kinase 6 [Pelodiscus sinensis]	RecName: Full=Dual specificity mitogen-activated protein kinase kinase 6; Short=MAP kinase kinase 6; Short=MAPKK 6; AltName: Full=MAPK/ERK kinase 6; Short=MEK 6; Al	Mitogen-activated protein kinase kinase 6	MAP2K6, MKK6	PF00069.22|Pkinase|Protein kinase domain|m.34317:58-261;PF07714.14|Pkinase_Tyr|Protein tyrosine kinase|m.34317:59-270;PF14531.3|Kinase-like|Kinase-like|m.34317:162-262
c145532_g1	1703	1724	1235	7529	4948	8857	16.228	14.748	11.36	50.961	40.79	63.459	13.96	52.43	1.9	7.44e-12	1.42e-09	yes	up	DEXH (Asp-Glu-X-His) box polypeptide 58 [Xenopus laevis]	RecName: Full=Probable ATP-dependent RNA helicase DHX58; AltName: Full=Probable ATP-dependent helicase LGP2; AltName: Full=Protein D11Lgp2 homolog; AltName: Full=R	DEXH (Asp-Glu-X-His) box polypeptide 58	DHX58, LGP2	PF11648.5|RIG-I_C-RD|C-terminal domain of RIG-I|m.28198:555-669;PF04851.12|ResIII|Type III restriction enzyme, res subunit|m.28198:1-171;PF00271.28|Helicase_C|Helicase conserved C-terminal domain|m.28198:366-477;PF00270.26|DEAD|DEAD/DEAH box helicase|m.28198:5-171
c145563_g1	1	4	2	56	46	11	0.186	0.643	0.363	7.06	6.953	1.483	0.4	5.02	3.35	2.72e-07	1.78e-05	yes	up	unnamed protein product [Oncorhynchus mykiss]	RecName: Full=Serine/threonine-protein kinase PAK 1; AltName: Full=Alpha-PAK; AltName: Full=p21-activated kinase 1; Short=PAK-1; AltName: Full=p65-PAK [Homo sapiens	_	PAK1	_
c145563_g2	1	1	0	25	37	10	0.157	0.132	0	2.527	4.516	1.062	0.09	2.59	3.81	6.2e-08	4.91e-06	yes	up	PREDICTED: serine/threonine-protein kinase PAK 1 isoform X1 [Monodelphis PREDICTED: serine/threonine-protein kinase PAK 1	RecName: Full=Serine/threonine-protein kinase PAK 1; AltName: Full=Alpha-PAK; AltName: Full=Protein kinase MUK2; AltName: Full=p21-activated kinase 1; Short=PAK-1; Alt	_	PAK1	PF00069.22|Pkinase|Protein kinase domain|m.19661:1-92;PF07714.14|Pkinase_Tyr|Protein tyrosine kinase|m.19661:1-88
c145563_g3	3	5	6	31	37	11	0.206	0.303	0.397	1.467	2.131	0.549	0.31	1.33	1.82	0.000255	0.00553	yes	up	Serine/threonine-protein kinase PAK 1 [Tupaia chinensis]	RecName: Full=Serine/threonine-protein kinase PAK 1; AltName: Full=Alpha-PAK; AltName: Full=p21-activated kinase 1; Short=PAK-1; AltName: Full=p65-PAK [Bos taurus]	p21 protein (Cdc42/Rac)-activated kinase 1	PAK1	PF00069.22|Pkinase|Protein kinase domain|m.54903:170-335;PF07714.14|Pkinase_Tyr|Protein tyrosine kinase|m.54903:174-335;PF00786.25|PBD|P21-Rho-binding domain|m.54903:1-32
c145756_g1	596	1372	721	12584	9216	2787	7.511	15.495	8.764	112.405	100.246	26.343	10.59	77.73	2.86	1.93e-10	2.82e-08	yes	up	PREDICTED: complement C1s subcomponent [Chelonia mydas]	RecName: Full=Complement C1s subcomponent; AltName: Full=C1 esterase; AltName: Full=Complement component 1 subcomponent s; Contains: RecName: Full=Complement C1s subco	_	C1S	PF00089.23|Trypsin|Trypsin|m.80575:551-782;PF00431.17|CUB|CUB domain|m.80575:132-234;PF00431.17|CUB|CUB domain|m.80575:282-394;PF00084.17|Sushi|Sushi repeat (SCR repeat)|m.80575:401-462;PF00084.17|Sushi|Sushi repeat (SCR repeat)|m.80575:467-525;PF14670.3|FXa_inhibition|Coagulation Factor Xa inhibitory site|m.80575:248-278
c145887_g1	17	10	10	195	544	126	0.569	0.293	0.317	4.565	15.408	3.103	0.39	7.28	3.92	1.63e-13	4.18e-11	yes	up	_	RecName: Full=Interleukin-1 receptor type 2; Short=IL-1R-2; Short=IL-1RT-2; Short=IL-1RT2; AltName: Full=CD121 antigen-like family member B; AltName: Full=IL-1 type	_	IL1R2	_
c147656_g1	3022	3544	3204	919	392	2050	54.99	57.732	56.141	11.813	6.14	27.89	56.31	15.92	-1.82	0.000105	0.00276	yes	down	PREDICTED: integrin beta-7 [Xenopus (Silurana) tropicalis]	RecName: Full=Integrin beta-7; AltName: Full=Gut homing receptor beta subunit; Flags: Precursor [Homo sapiens]	integrin, beta 7	ITGB7	PF00362.15|Integrin_beta|Integrin, beta chain|m.89244:36-461;PF08725.8|Integrin_b_cyt|Integrin beta cytoplasmic domain|m.89244:729-773
c149588_g1	973	2246	1678	826	476	1061	44.567	91.57	73.442	26.381	18.474	35.798	70.55	27.41	-1.36	0.000505	0.00944	yes	down	PREDICTED: cathepsin K [Ceratotherium simum simum]	RecName: Full=Cathepsin K; Flags: Precursor [Sus scrofa]	cathepsin K; Closely involved in osteoclastic bone resorption and may participate partially [...]	CTSK	PF00112.20|Peptidase_C1|Papain family cysteine protease|m.5451:118-330;PF08246.9|Inhibitor_I29|Cathepsin propeptide inhibitor domain (I29)|m.5451:28-87;PF03051.12|Peptidase_C1_2|Peptidase C1-like family|m.5451:276-315
c152828_g1	919	1390	1275	957	357	776	54.274	72.859	71.685	39.156	17.731	33.51	66.74	30.71	-1.12	0.00355	0.0402	yes	down	T-cell receptor beta 4 constant region [Ambystoma mexicanum]	RecName: Full=Viral T-cell receptor beta chain-like T17T-22; Flags: Precursor	_	TRBV	PF07654.12|C1-set|Immunoglobulin C1-set domain|m.20625:38-125;PF08205.9|C2-set_2|CD80-like C2-set immunoglobulin domain|m.20625:49-131
c153448_g1	3542	4877	4074	18173	9098	7656	148.782	182.525	163.719	533.395	324.514	237.395	165.32	364.16	1.14	3.11e-05	0.00102	yes	up	PREDICTED: tubulin alpha chain, testis-specific-like [Latimeria chalumnae]	RecName: Full=Tubulin alpha-1C chain; AltName: Full=Alpha-tubulin 3; AltName: Full=Alpha-tubulin III; AltName: Full=Tubulin alpha-3 chain T	annotation not avaliable	TUBA	PF00091.22|Tubulin|Tubulin/FtsZ family, GTPase domain|m.115352:2-192;PF03953.14|Tubulin_C|Tubulin C-terminal domain|m.115352:242-370
c155947_g1	0	2	3	254	31	12	0	0.028	0.034	2.413	0.358	0.119	0.02	0.97	3.14	9.67e-08	7.21e-06	yes	up	polymeric immunoglobulin receptor [Xenopus laevis]	RecName: Full=Polymeric immunoglobulin receptor; Short=PIgR; Short=Poly-Ig receptor; Contains: RecName: Full=Secretory component; Flags: Precursor [Mus musculus]	_	PIGR	PF07686.14|V-set|Immunoglobulin V-set domain|m.67332:24-116;PF07686.14|V-set|Immunoglobulin V-set domain|m.67332:250-347;PF07686.14|V-set|Immunoglobulin V-set domain|m.67332:360-452
c156288_g1	419	604	464	211	148	416	6.021	7.785	6.428	2.152	1.834	4.485	6.75	2.9	-1.19	0.00274	0.0333	yes	down	PREDICTED: tumor necrosis factor ligand superfamily member 13B-like [Latimeria chalumnae]	_	_	TNFSF13B, TNFSF20	PF00229.15|TNF|TNF(Tumour Necrosis Factor) family|m.28267:152-255
c157008_g3	1834	2598	2116	1011	567	1933	21.916	27.849	24.397	8.568	5.852	17.345	24.77	10.92	-1.17	0.00439	0.0469	yes	down	PREDICTED: c-C chemokine receptor type 7 [Melopsittacus undulatus]	RecName: Full=C-C chemokine receptor type 7; Short=C-C CKR-7; Short=CC-CKR-7; Short=CCR-7; AltName: Full=BLR2; AltName: Full=CDw197; AltName: Full=Epstein-Barr virus	CCR7 Fragment	CCR7	PF00001.18|7tm_1|7 transmembrane receptor (rhodopsin family)|m.6809:134-383
c157750_g2	9	18	8	116	25	16	0.118	0.218	0.102	1.117	0.297	0.156	0.14	0.53	1.35	0.00372	0.0416	yes	up	nitric oxide synthase 3 (endothelial cell) [Xenopus (Silurana) tropicalis]	RecName: Full=Nitric oxide synthase, endothelial; AltName: Full=Constitutive NOS; Short=cNOS; AltName: Full=EC-NOS; AltName: Full=Endothelial NOS; Short=eNOS; AltN	Nitric oxide synthase, endothelial (EC 1.14.13.39) (Endothelial NOS) (eNOS) (EC-NOS) (NOS ty [...]	NOS3	PF02898.12|NO_synthase|Nitric oxide synthase, oxygenase domain|m.112751:104-464;PF00667.17|FAD_binding_1|FAD binding domain|m.112751:740-968;PF00258.22|Flavodoxin_1|Flavodoxin|m.112751:508-684;PF00175.18|NAD_binding_1|Oxidoreductase NAD-binding domain|m.112751:1000-1112
c160309_g1	6	13	5	76	35	17	0.118	0.218	0.091	1.011	0.568	0.238	0.14	0.6	1.54	0.000231	0.00509	yes	up	epidermal growth factor receptor erbB1 [Notophthalmus viridescens]	RecName: Full=Epidermal growth factor receptor; AltName: Full=Proto-oncogene c-ErbB-1; AltName: Full=Receptor tyrosine-protein kinase erbB-1; Flags: Precursor [Homo	Epidermal growth factor receptor Precursor (EC 2.7.10.1)(Receptor tyrosine-protein kinase Er [...]	EGFR, ERBB1	PF07714.14|Pkinase_Tyr|Protein tyrosine kinase|m.67058:319-572;PF14843.3|GF_recep_IV|Growth factor receptor domain IV|m.67058:110-241;PF00069.22|Pkinase|Protein kinase domain|m.67058:317-570;PF01030.21|Recep_L_domain|Receptor L domain|m.67058:1-85
c160309_g2	1	6	2	56	33	6	0.039	0.189	0.068	1.402	1.004	0.156	0.1	0.83	2.23	6.63e-05	0.00188	yes	up	epidermal growth factor receptor erbB1 [Notophthalmus viridescens]	RecName: Full=Epidermal growth factor receptor; Short=CER; Flags: Precursor	_	EGFR, ERBB1	PF00757.17|Furin-like|Furin-like cysteine rich region|m.95123:189-344;PF01030.21|Recep_L_domain|Receptor L domain|m.95123:65-174;PF14843.3|GF_recep_IV|Growth factor receptor domain IV|m.95123:196-272
c160417_g1	143	191	179	39	42	125	5.521	6.612	6.632	1.06	1.38	3.551	6.29	2.05	-1.57	0.00101	0.016	yes	down	PREDICTED: interleukin-7 isoform X2 [Peromyscus maniculatus bairdii]	_	_	IL7	_
c160422_g1	1214	1471	1312	5033	4229	2490	13.169	14.313	13.741	38.748	39.655	20.292	13.75	32.36	1.23	2.41e-06	0.000119	yes	up	PREDICTED: NF-kappa-B inhibitor alpha [Ornithorhynchus anatinus]	RecName: Full=NF-kappa-B inhibitor alpha; AltName: Full=I-kappa-B-alpha; Short=IkB-alpha; Short=IkappaBalpha [Mus musculus]	nuclear factor of kappa light polypeptide gene enhancer in B-cells inhibitor, alpha	NFKBIA	PF00023.27|Ank|Ankyrin repeat|m.53084:126-155;PF00023.27|Ank|Ankyrin repeat|m.53084:230-261;PF12796.4|Ank_2|Ankyrin repeats (3 copies)|m.53084:148-226;PF13606.3|Ank_3|Ankyrin repeat|m.53084:230-258;PF13857.3|Ank_5|Ankyrin repeats (many copies)|m.53084:122-165;PF13637.3|Ank_4|Ankyrin repeats (many copies)|m.53084:127-172
c160501_g1	192	321	160	159	75	124	2.677	4.011	2.154	1.573	0.908	1.3	2.92	1.28	-1.14	0.00273	0.0332	yes	down	PREDICTED: protein kinase C theta type [Alligator sinensis]	RecName: Full=Protein kinase C theta type; AltName: Full=nPKC-theta [Homo sapiens]	protein kinase C, theta	PRKCQ	PF00069.22|Pkinase|Protein kinase domain|m.84776:384-636;PF07714.14|Pkinase_Tyr|Protein tyrosine kinase|m.84776:384-624;PF00130.19|C1_1|Phorbol esters/diacylglycerol binding domain (C1 domain)|m.84776:161-211;PF00130.19|C1_1|Phorbol esters/diacylglycerol binding domain (C1 domain)|m.84776:233-284;PF00433.21|Pkinase_C|Protein kinase C terminal domain|m.84776:657-698
c160740_g1	24	44	21	110	90	52	0.333	0.558	0.283	1.092	1.092	0.549	0.39	0.9	1.03	0.00164	0.0231	yes	up	PREDICTED: platelet-derived growth factor subunit A isoform X1 [Alligator mississippiensis]	RecName: Full=Platelet-derived growth factor subunit A; Short=PDGF subunit A; AltName: Full=Platelet-derived growth factor A chain; AltName: Full=Platelet-derived	platelet-derived growth factor alpha polypeptide	PDGFA	PF04692.10|PDGF_N|Platelet-derived growth factor, N terminal region|m.93924:21-95;PF00341.14|PDGF|PDGF/VEGF domain|m.93924:96-179
c160814_g1	9105	10213	8459	50872	45467	16585	149.478	150.239	133.835	591.106	643.193	203.895	144.01	467.02	1.7	4.01e-07	2.49e-05	yes	up	PREDICTED: signal transducer and activator of transcription 1-alpha/beta isoform X1 [Chrysemys picta bellii]	RecName: Full=Signal transducer and activator of transcription 1-alpha/beta; AltName: Full=Transcription factor ISGF-3 components p91/p84 [Homo sapiens]	signal transducer and activator of transcription 1, 91kDa	STAT1	PF02864.12|STAT_bind|STAT protein, DNA binding domain|m.6165:317-567;PF01017.17|STAT_alpha|STAT protein, all-alpha domain|m.6165:139-315;PF02865.14|STAT_int|STAT protein, protein interaction domain|m.6165:2-119;PF12162.5|STAT1_TAZ2bind|STAT1 TAZ2 binding domain|m.6165:714-738;PF00017.21|SH2|SH2 domain|m.6165:580-634
c160840_g1	147	102	107	751	1405	986	9.188	5.657	6.36	32.471	73.711	44.978	6.99	49.32	2.8	1.03e-16	4.1e-14	yes	up	claudin 6, gene 1 [Xenopus (Silurana) tropicalis]	RecName: Full=Claudin-4	Hypothetical protein MGC75756	CLDN	PF00822.17|PMP22_Claudin|PMP-22/EMP/MP20/Claudin family|m.27250:75-251;PF13903.3|Claudin_2|PMP-22/EMP/MP20/Claudin tight junction|m.27250:86-251
c160915_g1	10	17	21	109	60	27	0.49	0.738	0.986	3.726	2.489	0.979	0.75	2.37	1.53	0.000337	0.00694	yes	up	PREDICTED: osteopontin [Geospiza fortis]	RecName: Full=Osteopontin; AltName: Full=Bone sialoprotein 1; AltName: Full=Secreted phosphoprotein 1; Short=SPP-1; Flags: Precursor	_	SPP1, BNSP, OPN	_
c161168_g1	21	22	23	167	65	58	0.814	0.766	0.85	4.541	2.149	1.666	0.81	2.79	1.66	1.9e-05	0.000676	yes	up	PREDICTED: proteinase-activated receptor 3 [Chelonia mydas]	RecName: Full=Proteinase-activated receptor 3; Short=PAR-3; AltName: Full=Coagulation factor II receptor-like 2; AltName: Full=Thrombin receptor-like 2; Flags: Precu	coagulation factor II (thrombin) receptor-like 2	F2RL2, PAR3	PF00001.18|7tm_1|7 transmembrane receptor (rhodopsin family)|m.123625:117-362
c161191_g1	1186	1540	1196	210	329	541	14.699	17.122	14.307	1.842	3.52	5.034	15.35	3.5	-2.1	2.49e-08	2.16e-06	yes	down	PREDICTED: receptor-type tyrosine-protein kinase FLT3 [Alligator sinensis]	RecName: Full=Receptor-type tyrosine-protein kinase FLT3; AltName: Full=FL cytokine receptor; AltName: Full=Fetal liver kinase-2; Short=FLK-2; AltName: Full=Fms-li	_	FLT3, FLK2	PF07714.14|Pkinase_Tyr|Protein tyrosine kinase|m.75986:627-973;PF00069.22|Pkinase|Protein kinase domain|m.75986:629-737;PF00069.22|Pkinase|Protein kinase domain|m.75986:813-970;PF00047.22|ig|Immunoglobulin domain|m.75986:273-343
c161968_g1	25	34	23	329	227	198	0.49	0.587	0.431	4.5	3.782	2.865	0.5	3.7	2.66	5.81e-17	2.39e-14	yes	up	PREDICTED: uncharacterized protein LOC102454093 [Pelodiscus sinensis]	RecName: Full=Tumor necrosis factor ligand superfamily member 13; AltName: Full=A proliferation-inducing ligand; Short=APRIL; AltName: CD_antigen=CD256; Flags: Pre	_	TNFSF13, APRIL	PF00229.15|TNF|TNF(Tumour Necrosis Factor) family|m.45358:200-314
c162079_g1	361	265	274	2576	1687	872	7.688	5.051	5.612	38.716	30.859	13.858	6.06	27.4	2.16	1.61e-10	2.42e-08	yes	up	stimulator of interferon genes protein [Xenopus (Silurana) tropicalis]	RecName: Full=Stimulator of interferon genes protein; Short=STING; AltName: Full=Transmembrane protein 173 [Xenopus (Silurana) tropicalis]	_	TMEM173, MITA	PF15009.3|TMEM173|Transmembrane protein 173|m.46130:55-354
c162280_g1	27	31	38	11	12	7	0.922	0.889	1.156	0.228	0.323	0.183	1	0.24	-1.69	0.00011	0.00286	yes	down	myosin light polypeptide 2 [synthetic construct]	RecName: Full=Myosin regulatory light chain 2, ventricular/cardiac muscle isoform; Short=MLC-2; Short=MLC-2v [Homo sapiens]	myosin, light chain 2, regulatory, cardiac, slow	MYL2	PF00036.29|EF-hand_1|EF hand|m.6844:9-35;PF13405.3|EF-hand_6|EF-hand domain|m.6844:9-35;PF13833.3|EF-hand_8|EF-hand domain pair|m.6844:22-53
c162888_g1	175	252	260	1586	1122	336	3.608	4.635	5.158	23.039	19.862	5.153	4.51	15.64	1.77	5.32e-06	0.000233	yes	up	PREDICTED: interleukin-1 receptor type 1 isoform X1 [Chrysemys picta bellii]	RecName: Full=Interleukin-1 receptor-like 2; AltName: Full=IL-36 receptor; AltName: Full=Interleukin-1 receptor-related protein 2; Short=IL-1Rrp2; Short=IL1R-rp2;	_	IL1R1	PF01582.17|TIR|TIR domain|m.130126:462-617;PF13895.3|Ig_2|Immunoglobulin domain|m.130126:205-289;PF00047.22|ig|Immunoglobulin domain|m.130126:210-277;PF07679.13|I-set|Immunoglobulin I-set domain|m.130126:225-275
c163394_g2	34	62	36	220	242	177	0.833	1.353	0.839	3.775	5.057	3.222	1.01	3.96	1.88	3.23e-09	3.55e-07	yes	up	_	_	_	IL5RA	PF09240.7|IL6Ra-bind|Interleukin-6 receptor alpha chain, binding|m.145698:135-217
c163765_g1	38	43	50	18	18	25	1.098	1.116	1.394	0.367	0.445	0.54	1.21	0.45	-1.25	0.0026	0.0322	yes	down	PREDICTED: interleukin-5 receptor subunit alpha-like [Xenopus (Silurana) tropicalis]	_	_	CSF2RA, GMCSFR	PF09240.7|IL6Ra-bind|Interleukin-6 receptor alpha chain, binding|m.34587:135-220
c164024_g1	304	184	310	56	64	194	8.727	4.701	8.401	1.117	1.45	4.183	7.29	2.32	-1.61	0.00114	0.0177	yes	down	PREDICTED: beta-3 adrenergic receptor [Chrysemys picta bellii]	RecName: Full=Beta-4C adrenergic receptor; AltName: Full=Beta-4C adrenoreceptor; Short=Beta-4C adrenoceptor [Meleagris gallopavo]	adrenergic, beta-1-, receptor	ADRB1	PF00001.18|7tm_1|7 transmembrane receptor (rhodopsin family)|m.39787:47-321;PF10320.6|7TM_GPCR_Srsx|Serpentine type 7TM GPCR chemoreceptor Srsx|m.39787:43-334;PF10328.6|7TM_GPCR_Srx|Serpentine type 7TM GPCR chemoreceptor Srx|m.39787:41-229
c164879_g1	2884	4496	3839	20725	10823	5098	120.1	166.822	152.961	603.147	382.782	156.747	147.45	376.23	1.35	9.21e-05	0.00246	yes	up	PREDICTED: cathepsin L1-like [Chelonia mydas]	RecName: Full=Cathepsin L1; AltName: Full=Cathepsin L; Contains: RecName: Full=Cathepsin L1 heavy chain; Contains: RecName: Full=Cathepsin L1 light chain; Flags:	Cathepsin L1 Fragments (EC 3.4.22.15) [Contains Cathepsin L1 heavy chain;Cathepsin L1 light [...]	CTSL	PF00112.20|Peptidase_C1|Papain family cysteine protease|m.66951:119-337;PF08246.9|Inhibitor_I29|Cathepsin propeptide inhibitor domain (I29)|m.66951:29-88
c165045_g1	249	264	276	118	137	191	5.785	5.193	5.748	1.81	2.428	2.993	5.58	2.42	-1.17	0.00205	0.0271	yes	down	PREDICTED: complement C2-like, partial [Chrysemys picta bellii]	RecName: Full=Complement C2; AltName: Full=C3/C5 convertase; Contains: RecName: Full=Complement C2b fragment; Contains: RecName: Full=Complement C2a fragment; Flags	_	C2	PF00092.25|VWA|von Willebrand factor type A domain|m.56961:173-359;PF00084.17|Sushi|Sushi repeat (SCR repeat)|m.56961:24-79;PF00084.17|Sushi|Sushi repeat (SCR repeat)|m.56961:86-139;PF00089.23|Trypsin|Trypsin|m.56961:386-493;PF13519.3|VWA_2|von Willebrand factor type A domain|m.56961:173-294;PF00089.23|Trypsin|Trypsin|m.56963:33-137
c165419_g4	9	6	6	491	382	266	0.402	0.236	0.261	15.367	14.526	8.796	0.3	12.75	5.02	1.28e-36	4.53e-33	yes	up	PREDICTED: interleukin-6 [Chelonia mydas]	RecName: Full=Interleukin-6; Short=ChIL-6; Short=IL-6; Flags: Precursor	_	IL6	PF00489.14|IL6|Interleukin-6/G-CSF/MGF family|m.6811:56-214
c165965_g1	9	31	17	335	267	85	0.118	0.359	0.215	3.065	2.978	0.824	0.23	2.23	2.81	2.09e-10	3.03e-08	yes	up	PREDICTED: tumor necrosis factor receptor superfamily member 10B-like isoform X2 [Chrysemys picta bellii]	RecName: Full=Tumor necrosis factor receptor superfamily member 10A; AltName: Full=Death receptor 4; AltName: Full=TNF-related apoptosis-inducing ligand receptor	_	TNFRSF10, TRAILR	PF00531.19|Death|Death domain|m.102842:342-422;PF00020.15|TNFR_c6|TNFR/NGFR cysteine-rich region|m.102842:72-112;PF00020.15|TNFR_c6|TNFR/NGFR cysteine-rich region|m.102842:114-154
c165993_g2	1140	1318	1145	479	421	949	42.88	44.659	41.483	13.101	13.818	26.416	42.95	18.12	-1.24	0.000733	0.0126	yes	down	PREDICTED: lymphocyte antigen 96 isoform X2 [Chrysemys picta bellii]	_	_	LY96, MD-2	_
c166111_g1	1072	1356	2645	33	16	539	76.769	85.951	179.693	1.63	0.961	28.036	117.4	10.95	-3.41	0.00035	0.00714	yes	down	PREDICTED: lectin-like [Latimeria chalumnae]	RecName: Full=Low affinity immunoglobulin epsilon Fc receptor; AltName: Full=Fc-epsilon-RII; AltName: Full=Lymphocyte IgE receptor; AltName: CD_antigen=CD23 [Mus mus	_	FCER2, CD23	PF00059.18|Lectin_C|Lectin C-type domain|m.57914:69-175
c166515_g1	915	1479	948	17654	11314	3180	21.357	30.886	21.28	290.6	226.626	55.358	24.46	186.62	2.93	9.8e-11	1.52e-08	yes	up	PREDICTED: plasma protease C1 inhibitor [Pelodiscus sinensis]	RecName: Full=Plasma protease C1 inhibitor; Short=C1 Inh; Short=C1Inh; AltName: Full=C1 esterase inhibitor; AltName: Full=C1-inhibiting factor; AltName: Full=Serpin G1	_	SERPING1, C1INH	PF00079.17|Serpin|Serpin (serine protease inhibitor)|m.99502:236-590
c167187_g1	4	4	3	8	21	30	0.069	0.066	0.057	0.098	0.323	0.394	0.06	0.27	1.19	0.00117	0.0179	yes	up	PREDICTED: uncharacterized protein LOC100490320 [Xenopus (Silurana) tropicalis]	RecName: Full=LINE-1 retrotransposable element ORF2 protein; Short=ORF2p; Includes: RecName: Full=Reverse transcriptase; Includes: RecName: Full=Endonuclease [Homo	_	PTPRC, CD45	PF00078.24|RVT_1|Reverse transcriptase (RNA-dependent DNA polymerase)|m.37436:12-263
c167471_g1	1185	1459	1352	631	410	1100	7.207	7.965	7.947	2.731	2.157	5.034	7.73	3.39	-1.17	0.00159	0.0226	yes	down	_	RecName: Full=Dedicator of cytokinesis protein 2 [Homo sapiens]	dedicator of cytokinesis 2	DOCK2	PF16172.2|DOCK_N|DOCK N-terminus|m.140634:72-414;PF06920.10|DHR-2|Dock homology region 2|m.140634:1116-1610;PF14429.3|DOCK-C2|C2 domain in Dock180 and Zizimin proteins|m.140634:419-612;PF07653.14|SH3_2|Variant SH3 domain|m.140634:12-64;PF00018.25|SH3_1|SH3 domain|m.140634:14-60
c167810_g1	71	76	74	239	173	120	0.833	1.126	0.816	2.421	2.262	1.483	0.92	2.04	1.06	0.00104	0.0164	yes	up	Afadin [Chelonia mydas]	RecName: Full=Afadin; AltName: Full=ALL1-fused gene from chromosome 6 protein; Short=Protein AF-6 [Homo sapiens]	myeloid/lymphoid or mixed-lineage leukemia (trithorax homolog, Drosophila); translocated to, 4	AF6, MLLT4	PF00788.20|RA|Ras association (RalGDS/AF-6) domain|m.116693:39-132;PF00788.20|RA|Ras association (RalGDS/AF-6) domain|m.116693:245-344;PF01843.16|DIL|DIL domain|m.116693:770-872;PF00595.21|PDZ|PDZ domain (Also known as DHR or GLGF)|m.116693:997-1074;PF00498.23|FHA|FHA domain|m.116693:413-474
c167985_g1	1381	1427	2043	4288	5205	5125	59.873	55.822	83.453	134.775	199.095	178.422	67.16	169.75	1.34	2.39e-07	1.58e-05	yes	up	PREDICTED: C-C motif chemokine 4-like isoform X1 [Chrysemys picta bellii]	RecName: Full=C-C motif chemokine 3-like 1; AltName: Full=G0/G1 switch regulatory protein 19-2; AltName: Full=LD78-beta(1-70); AltName: Full=PAT 464.2; AltName: Full	chemokine (C-C motif) ligand 4	CCL4	_
c168011_g2	1347	1552	1321	926	369	894	9.482	9.81	8.99	4.639	2.254	4.741	9.41	3.96	-1.23	0.00044	0.00848	yes	down	_	RecName: Full=T-cell surface glycoprotein CD3 zeta chain; AltName: Full=T-cell receptor T3 zeta chain; AltName: CD_antigen=CD247; Flags: Precursor [Homo sapiens]	T-cell receptor zeta chain	CD3Z	PF11628.5|TCR_zetazeta|T-cell surface glycoprotein CD3 zeta chain|m.141083:28-57;PF02189.12|ITAM|Immunoreceptor tyrosine-based activation motif|m.141083:141-160
c168866_g3	7	5	1	52	49	29	0.255	0.161	0.034	1.337	1.529	0.787	0.14	1.2	2.41	4.58e-08	3.72e-06	yes	up	_	RecName: Full=Junctional adhesion molecule A; Short=JAM-A; AltName: Full=Junctional adhesion molecule 1; Short=JAM-1; AltName: CD_antigen=CD321; Flags: Precursor [B	_	F11R, JAM1	PF13927.3|Ig_3|Immunoglobulin domain|m.139531:30-108;PF13927.3|Ig_3|Immunoglobulin domain|m.139531:133-214;PF07679.13|I-set|Immunoglobulin I-set domain|m.139531:28-112;PF07679.13|I-set|Immunoglobulin I-set domain|m.139531:139-222;PF00047.22|ig|Immunoglobulin domain|m.139531:30-111;PF00047.22|ig|Immunoglobulin domain|m.139531:138-219;PF13895.3|Ig_2|Immunoglobulin domain|m.139531:30-114;PF13895.3|I…
c169023_g2	177	160	172	81	90	98	1.618	1.315	1.519	0.522	0.707	0.668	1.48	0.63	-1.12	0.000758	0.0129	yes	down	_	RecName: Full=Beta-adrenergic receptor kinase 2; Short=Beta-ARK-2; AltName: Full=G-protein-coupled receptor kinase 3	Beta-adrenergic receptor kinase 2 (Beta-ARK-2)(EC 2.7.11.15)(G-protein-coupled receptor kina [...]	ADRBK, GRK	PF00069.22|Pkinase|Protein kinase domain|m.142590:192-453;PF07714.14|Pkinase_Tyr|Protein tyrosine kinase|m.142590:193-436;PF00615.16|RGS|Regulator of G protein signaling domain|m.142590:55-174;PF00169.26|PH|PH domain|m.142590:560-650
c169173_g2	9	16	32	55	77	93	28.535	34.802	68.986	67.363	108.605	115.229	45.38	96.96	1.09	8.58e-05	0.00232	yes	up	RecName: Full=Collagen alpha-1(I) chain; AltName: Full=Alpha-1 type I collagen; Flags: Precursor [Cynops pyrrhogaster]	RecName: Full=Collagen alpha-1(I) chain; AltName: Full=Alpha-1 type I collagen; Flags: Precursor [Cynops pyrrhogaster]	_	COL1A	_
c169173_g3	179	157	285	490	641	893	5.707	4.465	8.707	10.965	17.443	21.125	6.4	16.57	1.36	3.98e-06	0.000182	yes	up	PREDICTED: collagen alpha-1(I) chain [Chrysemys picta bellii]	RecName: Full=Collagen alpha-1(I) chain; AltName: Full=Alpha-1 type I collagen; Flags: Precursor [Cynops pyrrhogaster]	_	COL1A	_
c169173_g4	837	595	1167	1919	2192	3379	11.129	7.095	14.976	18.098	25.173	33.72	11.21	25.85	1.2	2.63e-05	0.000886	yes	up	RecName: Full=Collagen alpha-1(I) chain; AltName: Full=Alpha-1 type I collagen; Flags: Precursor [Cynops pyrrhogaster]	RecName: Full=Collagen alpha-1(I) chain; AltName: Full=Alpha-1 type I collagen; Flags: Precursor [Cynops pyrrhogaster]	Hypothetical LOC496414	COL1A	PF01391.15|Collagen|Collagen triple helix repeat (20 copies)|m.68965:164-222;PF01391.15|Collagen|Collagen triple helix repeat (20 copies)|m.68965:221-280;PF01391.15|Collagen|Collagen triple helix repeat (20 copies)|m.68965:278-329;PF01391.15|Collagen|Collagen triple helix repeat (20 copies)|m.68965:788-846;PF01391.15|Collagen|Collagen triple helix repeat (20 copies)|m.68965:1064-1122;PF01391.15|C…
c169202_g1	88	92	59	1080	783	239	1.461	1.362	0.941	12.661	11.171	2.966	1.24	8.72	2.72	1.9e-10	2.79e-08	yes	up	amphibian RCA protein 3 [Xenopus (Silurana) tropicalis]	RecName: Full=C4b-binding protein; Short=C4bp; Flags: Precursor [Mus musculus]	_	CR1, CD35	PF00084.17|Sushi|Sushi repeat (SCR repeat)|m.30837:32-88;PF00084.17|Sushi|Sushi repeat (SCR repeat)|m.30837:97-157;PF00084.17|Sushi|Sushi repeat (SCR repeat)|m.30837:162-221;PF00084.17|Sushi|Sushi repeat (SCR repeat)|m.30837:226-283;PF00084.17|Sushi|Sushi repeat (SCR repeat)|m.30837:288-342;PF00084.17|Sushi|Sushi repeat (SCR repeat)|m.30837:347-405;PF00084.17|Sushi|Sushi repeat (SCR repeat)|m.308…
c169652_g1	1171	1737	1742	6646	5726	2923	17.601	23.403	25.248	70.779	74.226	32.933	22.3	58.16	1.38	1.37e-06	7.35e-05	yes	up	PREDICTED: complement factor H-like [Xenopus (Silurana) tropicalis]	RecName: Full=Complement factor H; AltName: Full=H factor 1; Flags: Precursor	_	HF1	PF00084.17|Sushi|Sushi repeat (SCR repeat)|m.109606:25-78;PF00084.17|Sushi|Sushi repeat (SCR repeat)|m.109606:84-139;PF00084.17|Sushi|Sushi repeat (SCR repeat)|m.109606:144-190;PF00084.17|Sushi|Sushi repeat (SCR repeat)|m.109606:201-255;PF00084.17|Sushi|Sushi repeat (SCR repeat)|m.109606:262-316;PF00084.17|Sushi|Sushi repeat (SCR repeat)|m.109606:401-439;PF00084.17|Sushi|Sushi repeat (SCR repeat)…
c169679_g1	2651	2990	3091	1454	760	1935	33.369	33.781	37.549	12.995	8.263	18.297	35.03	13.49	-1.37	9.38e-05	0.0025	yes	down	PREDICTED: perforin-1-like [Chelonia mydas]	RecName: Full=Perforin-1; Short=P1; AltName: Full=Cytolysin; AltName: Full=Lymphocyte pore-forming protein; Short=PFP; Flags: Precursor [Homo sapiens]	_	PRF1	PF01823.16|MACPF|MAC/Perforin domain|m.77530:159-373;PF00168.27|C2|C2 domain|m.77530:422-509;PF00048.17|IL8|Small cytokines (intecrine/chemokine), interleukin-8 like|m.77534:31-86
c170369_g2	955	1328	1118	4025	2625	4012	9.521	11.872	10.759	28.484	22.622	30.05	10.75	27.3	1.34	3.56e-08	2.98e-06	yes	up	PREDICTED: inhibitor of apoptosis protein-like [Chrysemys picta bellii]	RecName: Full=Inhibitor of apoptosis protein; Short=IAP; AltName: Full=Inhibitor of T-cell apoptosis protein [Gallus gallus]	Inhibitor of apoptosis protein (IAP)(Inhibitor of T-cell apoptosis protein); Apoptotic suppressor	BIRC2_3	PF00653.18|BIR|Inhibitor of Apoptosis domain|m.10224:51-116;PF00653.18|BIR|Inhibitor of Apoptosis domain|m.10224:194-257;PF00653.18|BIR|Inhibitor of Apoptosis domain|m.10224:280-344;PF00619.18|CARD|Caspase recruitment domain|m.10224:465-546;PF13920.3|zf-C3HC4_3|Zinc finger, C3HC4 type (RING finger)|m.10224:574-616;PF14447.3|Prok-RING_4|Prokaryotic RING finger family 4|m.10224:577-617
c170408_g1	685	658	637	320	148	452	10.316	8.22	9.376	3.571	1.852	5.062	9.28	3.59	-1.34	0.000266	0.00572	yes	down	PREDICTED: uncharacterized protein LOC100495612 [Xenopus (Silurana) tropicalis]	_	_	LAT	PF15234.3|LAT|Linker for activation of T-cells|m.32331:6-184
c170576_g1	26	23	23	30	43	255	0.49	0.388	0.419	0.399	0.699	3.606	0.43	1.65	1.72	0.00232	0.0296	yes	up	_	RecName: Full=Complement decay-accelerating factor; AltName: CD_antigen=CD55; Flags: Precursor [Cavia porcellus]	_	CR1, CD35	PF00084.17|Sushi|Sushi repeat (SCR repeat)|m.146019:25-80;PF00084.17|Sushi|Sushi repeat (SCR repeat)|m.146019:89-145;PF00084.17|Sushi|Sushi repeat (SCR repeat)|m.146019:154-214;PF00084.17|Sushi|Sushi repeat (SCR repeat)|m.146019:219-275;PF00084.17|Sushi|Sushi repeat (SCR repeat)|m.146019:280-336
c170823_g1	21	39	23	116	94	70	0.216	0.369	0.238	0.864	0.847	0.549	0.27	0.75	1.18	5.34e-05	0.00157	yes	up	PREDICTED: guanine nucleotide exchange factor VAV2 isoform X5 [Ficedula albicollis]	RecName: Full=Guanine nucleotide exchange factor VAV2; Short=VAV-2 [Mus musculus]	vav 2 oncogene	VAV	PF00621.17|RhoGEF|RhoGEF domain|m.16846:197-369;PF07653.14|SH3_2|Variant SH3 domain|m.16846:581-640;PF07653.14|SH3_2|Variant SH3 domain|m.16846:787-835;PF11971.5|CAMSAP_CH|CAMSAP CH domain|m.16846:20-103;PF00307.28|CH|Calponin homology (CH) domain|m.16846:2-118;PF00018.25|SH3_1|SH3 domain|m.16846:599-634;PF00018.25|SH3_1|SH3 domain|m.16846:783-830;PF14604.3|SH3_9|Variant SH3 domain|m.16846:784-83…
c171094_g1	35	50	39	310	66	50	0.51	0.653	0.556	3.22	0.839	0.549	0.57	1.54	1.29	0.00484	0.05	yes	up	PREDICTED: claudin-11 isoform 1 [Xenopus (Silurana) tropicalis]	RecName: Full=Claudin-11	Claudin-11 (Oligodendrocyte-specific protein)	CLDN	PF00822.17|PMP22_Claudin|PMP-22/EMP/MP20/Claudin family|m.108808:5-174
c171198_g1	47	42	64	8	8	24	0.696	0.558	0.918	0.082	0.105	0.265	0.73	0.15	-1.71	3.56e-05	0.00113	yes	down	PREDICTED: major histocompatibility complex class I-related gene protein-like isoform X1 [Alligator sinensis]	RecName: Full=Class II histocompatibility antigen, B-L beta chain	_	MHC1	PF07654.12|C1-set|Immunoglobulin C1-set domain|m.81274:156-230
c171379_g1	164	145	128	586	380	519	3.167	2.507	2.381	7.998	6.315	7.496	2.66	7.31	1.42	4.06e-08	3.37e-06	yes	up	TNF receptor-associated factor 1, partial [Ophiophagus hannah]	RecName: Full=TNF receptor-associated factor 1; AltName: Full=Epstein-Barr virus-induced protein 6 [Homo sapiens]	annotation not avaliable	TRAF2	PF02176.15|zf-TRAF|TRAF-type zinc finger|m.84489:120-170
c171448_g1	182	245	154	118	31	116	3.834	4.616	3.118	1.753	0.559	1.821	3.83	1.42	-1.37	0.00191	0.0257	yes	down	PREDICTED: T-cell surface glycoprotein CD5 [Camelus ferus]	RecName: Full=T-cell surface glycoprotein CD5; AltName: Full=Lymphocyte antigen T1/Leu-1; AltName: CD_antigen=CD5; Flags: Precursor [Homo sapiens]	_	CD5	PF00530.15|SRCR|Scavenger receptor cysteine-rich domain|m.36519:97-195;PF00530.15|SRCR|Scavenger receptor cysteine-rich domain|m.36519:226-323;PF00530.15|SRCR|Scavenger receptor cysteine-rich domain|m.36519:334-425
c171449_g1	70	84	46	310	873	964	0.735	0.785	0.465	2.307	7.905	7.579	0.65	5.88	2.99	5.46e-13	1.29e-10	yes	up	PREDICTED: ovostatin-like isoform X1 [Ficedula albicollis]	RecName: Full=Alpha-2-macroglobulin-like protein 1; AltName: Full=C3 and PZP-like alpha-2-macroglobulin domain-containing protein 9; Flags: Precursor [Homo sapien	_	A2M	PF07678.11|A2M_comp|A-macroglobulin complement component|m.113494:1076-1322;PF00207.19|A2M|Alpha-2-macroglobulin family|m.113494:806-897;PF07703.11|A2M_N_2|Alpha-2-macroglobulin family N-terminal region|m.113494:538-676;PF07677.11|A2M_recep|A-macroglobulin receptor|m.113494:1431-1519;PF01835.16|A2M_N|MG2 domain|m.113494:197-282;PF10569.6|Thiol-ester_cl|Alpha-macro-globulin thiol-ester bond-formin…
c171455_g1	0	5	0	121	211	94	0	0.189	0	3.603	7.634	2.956	0.06	4.58	4.85	1.87e-20	1.23e-17	yes	up	PREDICTED: myelomonocytic growth factor-like [Alligator sinensis]	_	_	CSF3, GCSF	PF16647.2|GCSF|Granulocyte colony-stimulating factor|m.985:87-235;PF00489.14|IL6|Interleukin-6/G-CSF/MGF family|m.985:90-236
c172210_g1	21	18	12	1	1	7	3.707	2.753	1.95	0.114	0.14	0.851	2.75	0.39	-2.55	0.000142	0.00349	yes	down	PREDICTED: collagen alpha-1(III) chain [Echinops telfairi]	RecName: Full=Collagen alpha-1(III) chain [Bos taurus]	_	COL3A	_
c172421_g1	14	15	6	147	81	34	0.265	0.255	0.113	1.965	1.328	0.485	0.21	1.24	2.13	1.13e-06	6.17e-05	yes	up	PREDICTED: NACHT, LRR and PYD domains-containing protein 3-like [Chrysemys picta bellii]	RecName: Full=NACHT, LRR and PYD domains-containing protein 4B; AltName: Full=NALP-gamma [Mus musculus]	_	NLRP3, PYPAF1	PF05729.9|NACHT|NACHT domain|m.76800:246-417;PF13516.3|LRR_6|Leucine Rich repeat|m.76800:719-740;PF13516.3|LRR_6|Leucine Rich repeat|m.76800:775-793
c172857_g4	98	85	73	371	290	176	1.226	0.899	0.771	3.253	3.162	1.638	0.95	2.64	1.38	7.96e-06	0.000328	yes	up	PREDICTED: phosphatidylinositol 4,5-bisphosphate 3-kinase catalytic subunit alpha isoform-like isoform X1 [Anolis carolinensis]	RecName: Full=Phosphatidylinositol 4,5-bisphosphate 3-kinase catalytic subunit alpha isoform; Short=PI3-kinase subunit alpha; Short=PI3K-alpha; Short=PI3Kalpha; Shor	annotation not avaliable	PIK3C	PF00613.17|PI3Ka|Phosphoinositide 3-kinase family, accessory domain (PIK domain)|m.54576:523-701;PF00454.24|PI3_PI4_kinase|Phosphatidylinositol 3- and 4-kinase|m.54576:796-1018;PF00794.15|PI3K_rbd|PI3-kinase family, ras-binding domain|m.54576:175-291;PF02192.13|PI3K_p85B|PI3-kinase family, p85-binding domain|m.54576:32-107;PF00792.21|PI3K_C2|Phosphoinositide 3-kinase C2|m.54576:351-449
c172878_g1	189	283	218	1107	849	276	1.353	1.816	1.508	5.625	5.258	1.483	1.56	4.02	1.31	0.000189	0.00437	yes	up	PREDICTED: vitamin K-dependent protein S [Chelonia mydas]	RecName: Full=Vitamin K-dependent protein S; Flags: Precursor [Bos taurus]	annotation not avaliable	PROS1	PF00054.20|Laminin_G_1|Laminin G domain|m.85956:333-457;PF02210.21|Laminin_G_2|Laminin G domain|m.85956:333-459;PF02210.21|Laminin_G_2|Laminin G domain|m.85956:518-649;PF07645.12|EGF_CA|Calcium-binding EGF domain|m.85956:160-202;PF07645.12|EGF_CA|Calcium-binding EGF domain|m.85956:204-244;PF07645.12|EGF_CA|Calcium-binding EGF domain|m.85956:246-285;PF00594.17|Gla|Vitamin K-dependent carboxylation…
c172892_g1	236	333	205	3714	2781	433	1.716	2.166	1.44	19.166	17.478	2.362	1.76	12.6	2.77	6.5e-08	5.09e-06	yes	up	PREDICTED: LOW QUALITY PROTEIN: coagulation factor V (proaccelerin, labile factor) [Chelonia mydas]	RecName: Full=Coagulation factor V; AltName: Full=Activated protein C cofactor; Contains: RecName: Full=Coagulation factor V heavy chain; Contains: RecName: Full=Coag	_	F5	PF00754.22|F5_F8_type_C|F5/8 type C domain|m.120865:1718-1855;PF00754.22|F5_F8_type_C|F5/8 type C domain|m.120865:1878-2013;PF07732.12|Cu-oxidase_3|Multicopper oxidase|m.120865:131-241;PF07732.12|Cu-oxidase_3|Multicopper oxidase|m.120865:457-530;PF07732.12|Cu-oxidase_3|Multicopper oxidase|m.120865:1436-1510;PF07731.11|Cu-oxidase_2|Multicopper oxidase|m.120865:1610-1698
c173196_g1	61	47	21	143	349	173	4.756	3.235	1.542	7.622	22.587	9.739	3.08	12.86	2.03	3.79e-06	0.000175	yes	up	claudin 3 [Xenopus (Silurana) claudin 3 [Xenopus (Silurana) tropicalis]	RecName: Full=Claudin-3; AltName: Full=Clostridium perfringens enterotoxin receptor 2; Short=CPE-R 2; Short=CPE-receptor 2; AltName: Full=Rat ventral prostate.1 prot	Claudin 3	CLDN	PF00822.17|PMP22_Claudin|PMP-22/EMP/MP20/Claudin family|m.28201:3-180;PF13903.3|Claudin_2|PMP-22/EMP/MP20/Claudin tight junction|m.28201:14-180
c173792_g5	154	207	124	528	542	544	3.108	3.746	2.415	7.541	9.416	8.22	3.06	8.35	1.42	1.04e-07	7.71e-06	yes	up	PREDICTED: mitogen-activated protein kinase 12 [Chrysemys picta bellii]	RecName: Full=Mitogen-activated protein kinase 12; Short=MAP kinase 12; Short=MAPK 12; AltName: Full=Extracellular signal-regulated kinase 6; Short=ERK-6; AltName: Ful	mitogen-activated protein kinase 12 (EC:2.7.11.24)	P38	PF00069.22|Pkinase|Protein kinase domain|m.20322:29-313;PF07714.14|Pkinase_Tyr|Protein tyrosine kinase|m.20322:34-235
c173818_g3	585	348	483	1928	941	1068	16.964	9.015	13.446	39.327	23.347	23.029	13.07	28.67	1.13	5.71e-05	0.00166	yes	up	PREDICTED: interferon regulatory factor 7 isoform X1 [Chrysemys picta bellii]	RecName: Full=Interferon regulatory factor 3; Short=IRF-3	_	IRF7	PF10401.6|IRF-3|Interferon-regulatory factor 3|m.87096:501-653;PF00605.14|IRF|Interferon regulatory factor transcription factor|m.87096:60-175
c174504_g1	57	88	76	34	21	48	0.608	0.842	0.782	0.261	0.192	0.384	0.75	0.28	-1.14	0.00179	0.0247	yes	down	_	RecName: Full=C-C chemokine receptor type 6; Short=C-C CKR-6; Short=CC-CKR-6; Short=CCR-6; AltName: Full=KY411; AltName: CD_antigen=CD196 [Mus musculus]	chemokine (C-C motif) receptor 6	CCR6	PF00001.18|7tm_1|7 transmembrane receptor (rhodopsin family)|m.145485:65-321;PF10320.6|7TM_GPCR_Srsx|Serpentine type 7TM GPCR chemoreceptor Srsx|m.145485:59-335
c174569_g4	49	46	39	18	10	23	1.834	1.542	1.406	0.473	0.323	0.641	1.58	0.49	-1.51	0.000392	0.00778	yes	down	PREDICTED: c-C chemokine receptor type 8 [Pelodiscus sinensis]	RecName: Full=C-C chemokine receptor type 8; Short=C-C CKR-8; Short=CC-CKR-8; Short=CCR-8; AltName: CD_antigen=CDw198 [Mus musculus]	similar to CCR8 chemokine receptor	CCR8	PF00001.18|7tm_1|7 transmembrane receptor (rhodopsin family)|m.28170:51-300;PF10320.6|7TM_GPCR_Srsx|Serpentine type 7TM GPCR chemoreceptor Srsx|m.28170:45-313
c174602_g5	502	771	663	483	166	313	12.796	17.359	16.427	8.552	3.625	5.803	15.62	6.09	-1.35	0.000465	0.00885	yes	down	PREDICTED: SH2 domain-containing protein 1A isoform X2 [Galeopterus variegatus]	RecName: Full=SH2 domain-containing protein 1A	SH2 domain protein 1A	SH2D1A, SAP	PF00017.21|SH2|SH2 domain|m.103997:7-87
c174659_g4	55	64	163	13	11	59	2.236	2.318	6.337	0.367	0.376	1.767	3.76	0.87	-1.99	0.00226	0.029	yes	down	granzyme B [Bos taurus]	RecName: Full=Duodenase-1; AltName: Full=Duodenase I; AltName: Full=Duodenum serine protease; Flags: Precursor [Bos taurus]	_	GZMB	PF00089.23|Trypsin|Trypsin|m.25193:52-270;PF13365.3|Trypsin_2|Trypsin-like peptidase domain|m.25193:82-239
c174978_g1	273	224	275	121	68	185	4.089	3.008	3.968	1.28	0.873	2.078	3.69	1.45	-1.29	0.000761	0.013	yes	down	PREDICTED: tyrosine-protein kinase Tec isoform X1 [Chrysemys picta bellii]	RecName: Full=Tyrosine-protein kinase Tec [Homo sapiens]	tec protein tyrosine kinase	TEC	PF07714.14|Pkinase_Tyr|Protein tyrosine kinase|m.109938:380-628;PF00069.22|Pkinase|Protein kinase domain|m.109938:382-627;PF00017.21|SH2|SH2 domain|m.109938:257-340;PF00169.26|PH|PH domain|m.109938:6-110;PF00018.25|SH3_1|SH3 domain|m.109938:195-241;PF00779.16|BTK|BTK motif|m.109938:119-147;PF14604.3|SH3_9|Variant SH3 domain|m.109938:196-245;PF07653.14|SH3_2|Variant SH3 domain|m.109938:194-246
c175389_g1	17	19	6	44	49	54	0.461	0.454	0.159	0.832	1.127	1.08	0.35	1.01	1.31	0.000478	0.00903	yes	up	PREDICTED: 5-hydroxytryptamine receptor 2B [Xenopus (Silurana) tropicalis]	RecName: Full=5-hydroxytryptamine receptor 2B; Short=5-HT-2B; Short=5-HT2B; AltName: Full=Serotonin receptor 2B [Homo sapiens]	5-hydroxytryptamine (serotonin) receptor 2B	HTR2	PF00001.18|7tm_1|7 transmembrane receptor (rhodopsin family)|m.64481:87-396;PF10320.6|7TM_GPCR_Srsx|Serpentine type 7TM GPCR chemoreceptor Srsx|m.64481:85-409;PF13853.3|7tm_4|Olfactory receptor|m.64481:82-209;PF10328.6|7TM_GPCR_Srx|Serpentine type 7TM GPCR chemoreceptor Srx|m.64481:87-265;PF10323.6|7TM_GPCR_Srv|Serpentine type 7TM GPCR chemoreceptor Srv|m.64481:160-413
c175531_g1	360	443	355	178	146	332	6.913	7.606	6.576	2.413	2.419	4.75	7.02	3.26	-1.08	0.00424	0.0457	yes	down	PREDICTED: mucosa-associated lymphoid tissue lymphoma translocation protein 1 isoform 2 [Loxodonta africana]	RecName: Full=Mucosa-associated lymphoid tissue lymphoma translocation protein 1; AltName: Full=MALT lymphoma-associated translocation; AltName: Full=Paracaspase [	mucosa associated lymphoid tissue lymphoma translocation gene 1	MALT1	PF13927.3|Ig_3|Immunoglobulin domain|m.19572:108-171;PF13927.3|Ig_3|Immunoglobulin domain|m.19572:211-274;PF13895.3|Ig_2|Immunoglobulin domain|m.19572:109-174;PF13895.3|Ig_2|Immunoglobulin domain|m.19572:213-274;PF00656.19|Peptidase_C14|Caspase domain|m.19572:311-520;PF07679.13|I-set|Immunoglobulin I-set domain|m.19572:209-287
c175553_g18	2	6	0	22	17	7	0.098	0.265	0	0.766	0.716	0.256	0.12	0.57	1.62	0.00219	0.0284	yes	up	PREDICTED: SHC-transforming protein 4-like, partial [Latimeria chalumnae]	RecName: Full=SHC-transforming protein 1; AltName: Full=SHC-transforming protein A; AltName: Full=Src homology 2 domain-containing-transforming protein C1; Short=SH	_	SHC1	_
c175700_g1	0	0	0	55	0	0	0	0	0	23.137	0	0	0	7.87	6.32	0.00164	0.0231	yes	up	PREDICTED: ATP-binding cassette sub-family B member 9-like [Latimeria chalumnae]	_	_	ABCB3, TAP2	PF00664.20|ABC_membrane|ABC transporter transmembrane region|m.25104:4-90
c175700_g11	0	0	0	117	0	0	0	0	0	18.514	0	0	0	6.3	6	0.000407	0.00801	yes	up	ATP-binding cassette, sub-family B (MDR/TAP), member 3 like 1 [Danio rerio]	RecName: Full=Antigen peptide transporter 2; Short=APT2; AltName: Full=ATP-binding cassette sub-family B member 3	_	ABCB3, TAP2	PF00664.20|ABC_membrane|ABC transporter transmembrane region|m.56823:75-165
c175700_g3	0	1	0	603	0	0	0	0.028	0	12.041	0	0	0.01	4.1	5.26	0.000226	0.00501	yes	up	PREDICTED: ATP-binding cassette sub-family B member 9-like [Latimeria chalumnae]	RecName: Full=ATP-binding cassette sub-family B member 9; AltName: Full=ATP-binding cassette transporter 9; Short=ABC transporter 9 protein; Short=mABCB9; AltName:	_	ABCB3, TAP2	PF00005.24|ABC_tran|ABC transporter|m.44240:1-133
c176533_g3	523	649	606	3450	1919	1816	5.128	5.383	5.748	23.666	15.451	14.801	5.44	18.01	1.71	2.28e-10	3.25e-08	yes	up	PREDICTED: junctional adhesion molecule C [Chrysemys picta bellii]	RecName: Full=Junctional adhesion molecule C; Short=JAM-C; AltName: Full=JAM-2; AltName: Full=Junctional adhesion molecule 3; Short=JAM-3; Flags: Precursor [Homo sa	junctional adhesion molecule 3	JAM3	PF13927.3|Ig_3|Immunoglobulin domain|m.44029:46-125;PF13927.3|Ig_3|Immunoglobulin domain|m.44029:150-231;PF07679.13|I-set|Immunoglobulin I-set domain|m.44029:49-126;PF07679.13|I-set|Immunoglobulin I-set domain|m.44029:156-239;PF00047.22|ig|Immunoglobulin domain|m.44029:45-130;PF00047.22|ig|Immunoglobulin domain|m.44029:157-236;PF07686.14|V-set|Immunoglobulin V-set domain|m.44029:55-143;PF13895.3|…
c176746_g12	2124	1969	2063	14112	10363	14296	27.024	22.467	25.327	127.34	113.872	136.519	24.91	126.62	2.34	1.55e-20	1.03e-17	yes	up	Interferon-induced helicase C domain-containing protein 1, partial [Anas platyrhynchos]	RecName: Full=Interferon-induced helicase C domain-containing protein 1; AltName: Full=Clinically amyopathic dermatomyositis autoantigen 140 kDa; Short=CADM-140 a	interferon induced with helicase C domain 1	IFIH1, MDA5	PF16739.2|CARD_2|Caspase recruitment domain|m.104716:8-94;PF16739.2|CARD_2|Caspase recruitment domain|m.104716:106-195;PF11648.5|RIG-I_C-RD|C-terminal domain of RIG-I|m.104716:862-979;PF04851.12|ResIII|Type III restriction enzyme, res subunit|m.104716:283-467;PF00270.26|DEAD|DEAD/DEAH box helicase|m.104716:287-466;PF00271.28|Helicase_C|Helicase conserved C-terminal domain|m.104716:673-782
c176786_g1	131	224	125	3587	2780	868	5.54	8.419	5.056	105.867	99.687	27.075	6.31	75.6	3.56	7.48e-16	2.67e-13	yes	up	PREDICTED: interleukin-8-like [Anas platyrhynchos]	RecName: Full=Interleukin-8; Short=IL-8; AltName: Full=9E3; AltName: Full=C-X-C motif chemokine 8; AltName: Full=CEF-4; AltName: Full=Chemokine (C-X-C motif) ligand 8;	Interleukin-8 Precursor (IL-8)(C-X-C motif chemokine 8)(Monocyte-derived neutrophil chemotac [...]	IL8, CXCL8	PF00048.17|IL8|Small cytokines (intecrine/chemokine), interleukin-8 like|m.87520:35-93
c177052_g3	385	692	448	173	117	396	5.168	8.315	5.805	1.647	1.354	3.982	6.43	2.4	-1.39	0.00154	0.022	yes	down	PREDICTED: interleukin-1 receptor-like 2 [Dasypus novemcinctus]	RecName: Full=Interleukin-1 receptor-like 2; AltName: Full=IL-36 receptor; Short=IL-36R; AltName: Full=Interleukin-1 receptor-related protein 2; Short=IL-1Rrp2; Sh	_	IL1R1	PF01582.17|TIR|TIR domain|m.76362:196-351
c177286_g1	112	120	107	60	33	77	24.769	12.562	25.146	6.881	8.9	13.83	20.9	9.99	-1.06	0.00157	0.0224	yes	down	reverse transcriptase, partial [Clarias batrachus]	RecName: Full=LINE-1 reverse transcriptase homolog [Nycticebus coucang]	_	PTPRC, CD45	PF00078.24|RVT_1|Reverse transcriptase (RNA-dependent DNA polymerase)|m.133087:5-130
c177785_g6	442	564	443	230	118	226	7.031	8.126	6.893	2.641	1.616	2.728	7.34	2.37	-1.59	1.18e-06	6.43e-05	yes	down	PREDICTED: interleukin-7 receptor subunit alpha [Falco cherrug]	RecName: Full=Interleukin-7 receptor subunit alpha; Short=IL-7 receptor subunit alpha; Short=IL-7R subunit alpha; Short=IL-7R-alpha; Short=IL-7RA; AltName: CD_ant	_	IL7R	_
c178187_g8	24	33	13	204	39	95	0.373	0.549	0.193	2.764	0.524	1.126	0.37	1.5	1.79	0.000128	0.00321	yes	up	_	RecName: Full=Myosin light chain kinase 3; AltName: Full=Cardiac-MyBP-C-associated Ca/CaM kinase; Short=Cardiac-MLCK [Homo sapiens]	myosin light chain kinase 3	MYLK	PF00069.22|Pkinase|Protein kinase domain|m.146681:167-419;PF07714.14|Pkinase_Tyr|Protein tyrosine kinase|m.146681:167-414
c178533_g3	1787	1755	1573	510	499	1436	13.718	12.089	11.666	2.764	3.319	8.302	12.43	4.93	-1.32	0.00161	0.0228	yes	down	PREDICTED: protein kinase C beta type isoform X1 [Chrysemys picta bellii]	RecName: Full=Protein kinase C beta type; Short=PKC-B; Short=PKC-beta	protein kinase C, beta Gene; This is a calcium-activated, phospholipid-dependent, serine- an [...]	PRKCB	PF00069.22|Pkinase|Protein kinase domain|m.90472:343-599;PF07714.14|Pkinase_Tyr|Protein tyrosine kinase|m.90472:343-583;PF00130.19|C1_1|Phorbol esters/diacylglycerol binding domain (C1 domain)|m.90472:38-88;PF00130.19|C1_1|Phorbol esters/diacylglycerol binding domain (C1 domain)|m.90472:103-154;PF00168.27|C2|C2 domain|m.90472:174-278;PF00433.21|Pkinase_C|Protein kinase C terminal domain|m.90472:6…
c178876_g1	6	3	12	75	41	17	0.216	0.095	0.419	1.908	1.267	0.458	0.25	1.19	1.88	7.19e-05	0.00201	yes	up	PREDICTED: coagulation factor X-like [Taeniopygia guttata]	RecName: Full=Coagulation factor X; AltName: Full=Stuart factor; AltName: Full=Virus-activating protease; Short=VAP; Contains: RecName: Full=Factor X light chain; Con	_	F10	PF00089.23|Trypsin|Trypsin|m.66751:232-447;PF00594.17|Gla|Vitamin K-dependent carboxylation/gamma-carboxyglutamic (GLA) domain|m.66751:48-86;PF09342.8|DUF1986|Domain of unknown function (DUF1986)|m.66751:237-335;PF00008.24|EGF|EGF-like domain|m.66751:91-121
c179049_g1	1410	1247	1388	14241	6342	4606	7.452	5.922	7.097	53.594	29.077	18.352	6.82	33.55	2.28	1.25e-11	2.3e-09	yes	up	PREDICTED: probable ATP-dependent RNA helicase DDX58 isoform X1 [Pelodiscus sinensis]	RecName: Full=Probable ATP-dependent RNA helicase DDX58; AltName: Full=DEAD box protein 58; AltName: Full=RIG-I-like receptor 1; Short=RLR-1; AltName: Full=Retinoi	DEAD (Asp-Glu-Ala-Asp) box polypeptide 58	DDX58, RIG-I	PF16739.2|CARD_2|Caspase recruitment domain|m.35113:1-92;PF16739.2|CARD_2|Caspase recruitment domain|m.35113:100-188;PF11648.5|RIG-I_C-RD|C-terminal domain of RIG-I|m.35113:824-940;PF00270.26|DEAD|DEAD/DEAH box helicase|m.35113:261-427;PF04851.12|ResIII|Type III restriction enzyme, res subunit|m.35113:258-413;PF00271.28|Helicase_C|Helicase conserved C-terminal domain|m.35113:629-749
c179150_g2	11539	8352	13926	3194	4464	9296	61.031	39.683	71.22	12.025	20.482	37.052	57.75	23.58	-1.29	0.00321	0.0373	yes	down	PREDICTED: tubulin beta-6 chain-like [Lepisosteus oculatus]	RecName: Full=Tubulin beta-6 chain; AltName: Full=Beta-tubulin class-VI	Tubulin beta-1 chain [Taeniopygia guttata]	TUBB	PF00091.22|Tubulin|Tubulin/FtsZ family, GTPase domain|m.29062:3-211;PF03953.14|Tubulin_C|Tubulin C-terminal domain|m.29062:261-381;PF05875.9|Ceramidase|Ceramidase|m.29063:93-339
c179193_g3	335	329	325	88	125	269	4.962	4.361	4.637	0.921	1.598	2.984	4.65	1.87	-1.27	0.00273	0.0332	yes	down	PREDICTED: tyrosine-protein kinase BTK isoform X1 [Ictidomys tridecemlineatus]	RecName: Full=Tyrosine-protein kinase BTK; AltName: Full=Agammaglobulinemia tyrosine kinase; Short=ATK; AltName: Full=B-cell progenitor kinase; Short=BPK; AltName: Ful	Bruton agammaglobulinemia tyrosine kinase	BTK	PF07714.14|Pkinase_Tyr|Protein tyrosine kinase|m.88199:400-648;PF00069.22|Pkinase|Protein kinase domain|m.88199:402-648;PF00017.21|SH2|SH2 domain|m.88199:279-360;PF00018.25|SH3_1|SH3 domain|m.88199:218-263;PF00169.26|PH|PH domain|m.88199:7-132;PF00779.16|BTK|BTK motif|m.88199:142-168;PF14604.3|SH3_9|Variant SH3 domain|m.88199:219-268;PF07653.14|SH3_2|Variant SH3 domain|m.88199:217-268
c179298_g1	34	51	16	60	193	380	0.716	1.078	0.147	0.399	1.563	2.673	0.63	1.57	1.2	2.38e-05	0.000817	yes	up	PREDICTED: aminopeptidase N isoform X1 [Latimeria chalumnae]	RecName: Full=Aminopeptidase N; Short=AP-N; Short=rbAPN; AltName: Full=Alanyl aminopeptidase; AltName: Full=Aminopeptidase M; Short=AP-M; AltName: Full=Microsomal am	alanyl (membrane) aminopeptidase	ANPEP	PF01433.17|Peptidase_M1|Peptidase family M1|m.119150:72-476;PF11838.5|ERAP1_C|ERAP1-like C-terminal domain|m.119150:618-944
c179348_g7	4797	4859	5133	1085	1035	3399	70.719	64.212	72.966	11.332	13.163	37.564	69.4	21.34	-1.7	0.000133	0.0033	yes	down	PREDICTED: B-cell antigen receptor complex-associated protein beta chain [Jaculus jaculus]	RecName: Full=B-cell antigen receptor complex-associated protein beta chain; AltName: Full=B-cell-specific glycoprotein B29; AltName: Full=Ig-beta; AltName: Full=Imm	_	CD79B, IGB	PF07686.14|V-set|Immunoglobulin V-set domain|m.19896:95-190;PF07679.13|I-set|Immunoglobulin I-set domain|m.19896:95-181
c179523_g15	15	21	14	208	30	14	1.137	1.409	1.009	10.883	1.904	0.769	1.18	4.55	1.86	0.00425	0.0458	yes	up	PREDICTED: leucine-rich repeat-containing protein 66 [Alligator sinensis]	RecName: Full=SLIT and NTRK-like protein 1; AltName: Full=Leucine-rich repeat-containing protein 12; Flags: Precursor [Homo sapiens]	_	GP5	PF13855.3|LRR_8|Leucine rich repeat|m.121539:22-79;PF13855.3|LRR_8|Leucine rich repeat|m.121539:45-103;PF01463.21|LRRCT|Leucine rich repeat C-terminal domain|m.121539:131-153
c179836_g2	705	714	811	389	333	558	6.482	5.893	7.21	2.544	2.647	3.863	6.55	3.05	-1.08	0.000983	0.0157	yes	down	PREDICTED: nuclear factor of activated T-cells, cytoplasmic 1 isoform X2 [Monodelphis domestica]	RecName: Full=Nuclear factor of activated T-cells, cytoplasmic 1; Short=NF-ATc1; Short=NFATc1; AltName: Full=NFAT transcription complex cytosolic component; Short=N	Nuclear factor of activated T-cells, cytoplasmic 1 (NF-ATc1)(NFAT transcription complex cyto [...]	NFATC1, NFAT2, NFATC	PF00554.19|RHD_DNA_bind|Rel homology DNA-binding domain|m.3108:416-576;PF16179.2|RHD_dimer|Rel homology dimerisation domain|m.3108:586-684;PF01833.21|TIG|IPT/TIG domain|m.3108:584-681
c179841_g1	34	37	43	217	102	40	0.412	0.397	0.499	1.859	1.066	0.366	0.44	1.08	1.13	0.00302	0.0358	yes	up	PREDICTED: lipid phosphate phosphohydrolase 3-like isoform X2 [Chrysemys picta bellii]	RecName: Full=Lipid phosphate phosphohydrolase 3; AltName: Full=PAP2-beta; AltName: Full=Phosphatidate phosphohydrolase type 2b; AltName: Full=Phosphatidic acid ph	phosphatidic acid phosphatase type 2B	PPAP2	PF01569.18|PAP2|PAP2 superfamily|m.38416:176-315
c180286_g2	734	938	820	384	268	501	5.05	5.591	4.92	1.745	1.563	2.517	5.18	1.97	-1.35	1.58e-05	0.00058	yes	down	PREDICTED: integrin alpha-4 [Chrysemys picta bellii]	RecName: Full=Integrin alpha-4; AltName: Full=CD49 antigen-like family member D; AltName: Full=Integrin alpha-IV; AltName: Full=VLA-4 subunit alpha; AltName: CD_an	integrin, alpha 4 (antigen CD49D, alpha 4 subunit of VLA-4 receptor); Integrins alpha-4/beta [...]	ITGA4	PF08441.9|Integrin_alpha2|Integrin alpha|m.11780:491-893;PF01839.20|FG-GAP|FG-GAP repeat|m.11780:335-371;PF01839.20|FG-GAP|FG-GAP repeat|m.11780:399-431;PF13517.3|VCBS|Repeat domain in Vibrio, Colwellia, Bradyrhizobium and Shewanella|m.11780:343-415;PF03372.20|Exo_endo_phos|Endonuclease/Exonuclease/phosphatase family|m.11781:6-227;PF14529.3|Exo_endo_phos_2|Endonuclease-reverse transcriptase|m.117…
c180321_g2	14876	11367	13561	3363	3967	10164	233.728	159.613	206.279	37.729	54.075	119.256	199.36	72.02	-1.47	0.000661	0.0117	yes	down	secreted immunoglobulin delta heavy chain long form, partial [Crocodylus siamensis]	RecName: Full=Ig gamma-2 chain C region, partial [Homo sapiens]	_	IGH	PF07654.12|C1-set|Immunoglobulin C1-set domain|m.98640:13-97;PF07654.12|C1-set|Immunoglobulin C1-set domain|m.98640:121-205;PF07654.12|C1-set|Immunoglobulin C1-set domain|m.98640:231-316;PF07654.12|C1-set|Immunoglobulin C1-set domain|m.98640:337-423;PF07654.12|C1-set|Immunoglobulin C1-set domain|m.98640:443-522;PF07654.12|C1-set|Immunoglobulin C1-set domain|m.98640:546-623;PF07654.12|C1-set|Immun…
c180346_g1	407	467	459	14433	11503	6689	16.493	18.418	15.679	448.137	447.504	211.355	16.83	362.54	4.42	1.8e-38	7.54e-35	yes	up	PREDICTED: ubiquitin-like protein ISG15-like [Chelonia mydas]	_	_	ISG15	PF00240.20|ubiquitin|Ubiquitin family|m.105414:19-91;PF00240.20|ubiquitin|Ubiquitin family|m.105414:98-169
c181051_g1	4820	7095	5959	1169	888	2954	32.633	43.136	38.988	5.633	5.206	15.057	38.4	8.9	-2.1	6.76e-07	3.97e-05	yes	down	toll-like receptor 8 [Andrias davidianus]	RecName: Full=Toll-like receptor 8; AltName: CD_antigen=CD288; Flags: Precursor [Homo sapiens]	_	TLR8	PF13855.3|LRR_8|Leucine rich repeat|m.105940:221-255;PF13855.3|LRR_8|Leucine rich repeat|m.105940:275-321;PF13855.3|LRR_8|Leucine rich repeat|m.105940:503-561;PF13855.3|LRR_8|Leucine rich repeat|m.105940:540-584;PF13855.3|LRR_8|Leucine rich repeat|m.105940:657-718;PF13855.3|LRR_8|Leucine rich repeat|m.105940:731-789;PF12799.4|LRR_4|Leucine Rich repeats (2 copies)|m.105940:221-254;PF01582.17|TIR|T…
c181447_g2	334	523	468	225	60	227	7.864	11.011	10.589	3.734	1.214	3.982	9.89	3.07	-1.66	0.000124	0.00314	yes	down	PREDICTED: T-cell surface glycoprotein CD8 alpha chain [Xenopus (Silurana) tropicalis]	_	_	CD8A	PF07686.14|V-set|Immunoglobulin V-set domain|m.2650:42-136;PF00047.22|ig|Immunoglobulin domain|m.2650:42-124
c181530_g2	381	378	365	81	90	275	6.56	5.837	6.099	0.995	1.345	3.542	6.15	2.02	-1.56	0.000539	0.00994	yes	down	toll-like receptor 1 type 1 [Anas platyrhynchos]	RecName: Full=Toll-like receptor 1; AltName: Full=Toll/interleukin-1 receptor-like protein; Short=TIL; AltName: CD_antigen=CD281; Flags: Precursor [Homo sapiens]	_	TLR6	PF01582.17|TIR|TIR domain|m.37464:100-249;PF13676.3|TIR_2|TIR domain|m.37464:101-197
c182022_g2	85	90	117	982	509	216	1.922	1.797	2.528	15.555	9.835	3.615	2.1	9.54	2.13	6.62e-08	5.18e-06	yes	up	PREDICTED: complement factor B-like isoform X1 [Monodelphis domestica]	RecName: Full=Complement C2; AltName: Full=C3/C5 convertase; Contains: RecName: Full=Complement C2b fragment; Contains: RecName: Full=Complement C2a fragment; Flags	_	C2	PF00089.23|Trypsin|Trypsin|m.114389:483-717;PF00092.25|VWA|von Willebrand factor type A domain|m.114389:261-456;PF00084.17|Sushi|Sushi repeat (SCR repeat)|m.114389:28-77;PF00084.17|Sushi|Sushi repeat (SCR repeat)|m.114389:96-151;PF00084.17|Sushi|Sushi repeat (SCR repeat)|m.114389:158-211;PF13519.3|VWA_2|von Willebrand factor type A domain|m.114389:263-383
c182153_g4	290	587	297	163	113	295	10.62	19.165	10.419	4.182	3.52	8	13.35	5.36	-1.3	0.00239	0.0303	yes	down	PREDICTED: c-C motif chemokine 19 [Falco peregrinus]	_	_	CCL19, ELC	PF00048.17|IL8|Small cytokines (intecrine/chemokine), interleukin-8 like|m.112482:28-83
c182194_g4	42	69	103	525	369	223	0.451	0.596	1.02	4.459	4.079	2.609	0.71	3.68	2.23	1.29e-08	1.21e-06	yes	up	pol-like protein [Danio rerio]	RecName: Full=Transposon TX1 uncharacterized 149 kDa protein; AltName: Full=ORF 2 [Xenopus laevis]	_	PTPRC, CD45	PF00078.24|RVT_1|Reverse transcriptase (RNA-dependent DNA polymerase)|m.58911:523-766;PF03372.20|Exo_endo_phos|Endonuclease/Exonuclease/phosphatase family|m.58911:16-235;PF14529.3|Exo_endo_phos_2|Endonuclease-reverse transcriptase|m.58911:114-237;PF00098.20|zf-CCHC|Zinc knuckle|m.58912:173-190
c182239_g5	668	917	658	236	257	623	12.149	14.908	11.507	3.025	4.009	8.457	12.82	5.28	-1.26	0.00223	0.0288	yes	down	PREDICTED: uncharacterized protein LOC102948108, partial [Chelonia mydas]	RecName: Full=Ig alpha-2 chain C region, partial [Homo sapiens]	_	IGH	_
c204796_g1	903	1691	1152	630	383	1008	28.123	47.034	34.431	13.786	10.193	23.313	36.64	16.15	-1.18	0.00307	0.0362	yes	down	IgY6, partial [Trachemys scripta elegans]	_	_	IGH	PF07654.12|C1-set|Immunoglobulin C1-set domain|m.129994:13-100;PF07654.12|C1-set|Immunoglobulin C1-set domain|m.129994:120-203;PF07654.12|C1-set|Immunoglobulin C1-set domain|m.129994:230-316;PF07654.12|C1-set|Immunoglobulin C1-set domain|m.129994:336-423;PF00047.22|ig|Immunoglobulin domain|m.129994:29-108;PF00047.22|ig|Immunoglobulin domain|m.129994:238-322
c21967_g1	221	234	250	1402	684	556	5.55	5.26	6.043	24.824	14.735	10.407	5.63	16.61	1.54	1.99e-07	1.35e-05	yes	up	PREDICTED: hematopoietic progenitor cell antigen CD34 isoform X1 [Alligator sinensis]	_	_	CD34	PF06365.9|CD34_antigen|CD34/Podocalyxin family|m.8049:246-440
c22019_g1	2766	2835	2278	4304	9912	29036	46.391	42.597	36.812	51.083	143.22	364.606	41.64	191.72	2.2	7.36e-06	0.000306	yes	up	_	RecName: Full=Matrix metalloproteinase-9; Short=MMP-9; AltName: Full=92 kDa gelatinase; AltName: Full=92 kDa type IV collagenase; AltName: Full=Gelatinase B; Short	Matrix metalloproteinase 9 (Gelatinase B, 92kDa gelatinase, 92kDa type IV collagenase)	MMP9	PF00413.21|Peptidase_M10|Matrixin|m.137070:116-444;PF00040.16|fn2|Fibronectin type II domain|m.137070:231-272;PF00040.16|fn2|Fibronectin type II domain|m.137070:289-330;PF00040.16|fn2|Fibronectin type II domain|m.137070:347-388;PF00045.16|Hemopexin|Hemopexin|m.137070:486-529;PF00045.16|Hemopexin|Hemopexin|m.137070:532-566;PF00045.16|Hemopexin|Hemopexin|m.137070:582-623;PF01471.15|PG_binding_1|Put…
c227211_g1	152	173	126	7243	5336	4039	4.668	4.739	3.707	156.175	139.936	92.071	4.34	128.2	4.85	3.24e-50	4.96e-46	yes	up	PREDICTED: c-C motif chemokine 3-like [Cavia porcellus]	RecName: Full=C-C motif chemokine 3-like 1; AltName: Full=G0/G1 switch regulatory protein 19-2; AltName: Full=LD78-beta(1-70); AltName: Full=PAT 464.2; AltName: Full	chemokine (C-C motif) ligand 3-like 1; Chemotactic for lymphocytes and monocytes. Is a ligan [...]	CCL4	_
c250155_g1	2	3	2	1208	590	87	0.118	0.161	0.113	51.067	30.274	3.881	0.13	27.83	6.92	8.47e-20	4.72e-17	yes	up	Interferon beta, partial [Chelonia mydas]	RecName: Full=Interferon alpha-4; Short=IFN-alpha-4; Flags: Precursor [Mus musculus]	_	IFNA	PF00143.16|Interferon|Interferon alpha/beta domain|m.28785:30-180
c25090_g1	86	70	90	3758	811	675	1.932	1.409	1.95	59.602	15.652	11.322	1.77	29.04	3.96	2.13e-14	6.33e-12	yes	up	PREDICTED: plasminogen activator inhibitor 1 [Chrysemys picta bellii]	RecName: Full=Plasminogen activator inhibitor 1; Short=PAI; Short=PAI-1; AltName: Full=Endothelial plasminogen activator inhibitor; AltName: Full=Serpin E1; Flags: Pre	Plasminogen activator inhibitor 1 Precursor (PAI-1)(PAI)(Endothelial plasminogen activator i [...]	SERPINE1, PAI1	PF00079.17|Serpin|Serpin (serine protease inhibitor)|m.25461:32-399
c255707_g1	0	1	0	74	59	0	0	8.542	0	296.397	268.054	0	2.8	181.01	5.96	3.6e-06	0.000167	yes	up	_	RecName: Full=Patr class I histocompatibility antigen, B-2 alpha chain; AltName: Full=ChLa class I histocompatibility antigen, B-2 alpha chain; Flags: Precursor	_	MHC1	_
c256484_g1	42	22	33	5	17	12	9.512	4.266	6.791	0.726	2.961	1.821	6.79	1.79	-1.87	0.00277	0.0336	yes	down	PREDICTED: DNA-directed RNA polymerases I, II, and III subunit RPABC5-like isoform X1 [Latimeria chalumnae]	RecName: Full=DNA-directed RNA polymerases I, II, and III subunit RPABC5; Short=RNA polymerases I, II, and III subunit ABC5; AltName: Full=DNA-directed RNA polymer	polymerase (RNA) II (DNA directed) polypeptide L, 7.6kDa	RPB10, POLR2L	PF01194.14|RNA_pol_N|RNA polymerases N / 8 kDa subunit|m.57867:36-94
c25796_g1	593	777	576	227	163	501	6.991	8.211	6.553	1.9	1.66	4.43	7.23	2.74	-1.37	0.000737	0.0127	yes	down	PREDICTED: caspase recruitment domain-containing protein 11 [Alligator sinensis]	RecName: Full=Caspase recruitment domain-containing protein 11 [Mus musculus]	Putative uncharacterized protein	CARD11	PF00619.18|CARD|Caspase recruitment domain|m.79551:17-102
c25852_g1	233	254	187	514	447	746	8.58	8.362	6.632	13.403	14.141	20.485	7.8	16.18	1.04	8.4e-05	0.00228	yes	up	PREDICTED: cyclic GMP-AMP synthase [Gallus gallus]	RecName: Full=Cyclic GMP-AMP synthase; Short=cGAMP synthase; Short=cGAS; Short=m-cGAS; AltName: Full=Mab-21 domain-containing protein 1 [Mus musculus]	_	MB21D1	PF03281.11|Mab-21|Mab-21 protein|m.105544:177-475
c283791_g1	1	5	1	29	9	9	0.5	2.034	0.419	8.299	3.057	2.673	0.97	4.7	2.16	0.0011	0.0172	yes	up	PREDICTED: pulmonary surfactant-associated protein D-like [Xenopus (Silurana) tropicalis]	RecName: Full=Mannose-binding protein A; Short=MBP-A; AltName: Full=Mannan-binding protein; AltName: Full=Ra-reactive factor polysaccharide-binding component p28B; Sh	_	MBL	PF09006.8|Surfac_D-trimer|Lung surfactant protein D coiled-coil trimerisation|m.134081:47-90
c292849_g1	82	79	59	288	440	742	3.01	2.582	2.075	7.402	13.748	20.155	2.53	13.9	2.41	3.68e-11	6.35e-09	yes	up	tumor necrosis factor alpha [Ovis canadensis]	RecName: Full=Tumor necrosis factor; AltName: Full=Cachectin; AltName: Full=TNF-alpha; AltName: Full=Tumor necrosis factor ligand superfamily member 2; Short=TNF-a;	_	TNFA	PF00229.15|TNF|TNF(Tumour Necrosis Factor) family|m.61441:107-233
c292867_g1	3682	3790	2304	30569	31723	7601	35.673	32.958	21.552	210.348	265.888	55.358	29.62	171.05	2.53	5.67e-09	5.86e-07	yes	up	complement component C3, partial [Pleurodeles waltl]	RecName: Full=Complement C3; Contains: RecName: Full=Complement C3 beta chain; Contains: RecName: Full=Complement C3 alpha chain; Contains: RecName: Full=C3a anaphy	complement component 3	C3	PF07678.11|A2M_comp|A-macroglobulin complement component|m.12711:1040-1269;PF00207.19|A2M|Alpha-2-macroglobulin family|m.12711:759-855;PF07677.11|A2M_recep|A-macroglobulin receptor|m.12711:1384-1479;PF01759.18|NTR|UNC-6/NTR/C345C module|m.12711:1520-1629;PF07703.11|A2M_N_2|Alpha-2-macroglobulin family N-terminal region|m.12711:449-595;PF01835.16|A2M_N|MG2 domain|m.12711:128-223;PF10569.6|Thiol-es…
c35312_g1	0	0	0	4	43	11	0	0	0	0.073	0.961	0.211	0	0.39	2.29	1.93e-06	9.92e-05	yes	up	PREDICTED: sphingosine kinase 1 [Latimeria chalumnae]	RecName: Full=Sphingosine kinase 1; Short=SK 1; Short=SPK 1 [Homo sapiens]	sphingosine kinase 1 (EC:2.7.1.91)	SPHK	PF00781.21|DAGK_cat|Diacylglycerol kinase catalytic domain|m.60652:189-297
c4388_g1	70	68	50	29	14	23	3.736	3.226	2.54	1.076	0.629	0.897	3.13	0.88	-1.72	3.8e-05	0.00119	yes	down	PREDICTED: cofilin-2 isoform X1 [Chrysemys picta bellii]	RecName: Full=Cofilin-2; AltName: Full=Cofilin, muscle isoform [Gallus gallus]	Cofilin-2 (Cofilin, muscle isoform); Controls reversibly actin polymerization and depolymeri [...]	CFL	PF00241.17|Cofilin_ADF|Cofilin/tropomyosin-type actin-binding protein|m.49052:27-146
c4436_g1	613	976	779	2598	2445	1552	20.376	28.966	24.84	60.621	69.37	38.278	24.83	55.18	1.15	6.34e-06	0.00027	yes	up	interleukin-8 precursor [Gallus K60 protein [Gallus gallus]	RecName: Full=Interleukin-8; Short=IL-8; AltName: Full=9E3; AltName: Full=C-X-C motif chemokine 8; AltName: Full=CEF-4; AltName: Full=Chemokine (C-X-C motif) ligand 8;	_	IL8, CXCL8	PF00048.17|IL8|Small cytokines (intecrine/chemokine), interleukin-8 like|m.48392:31-90
c44609_g1	5	7	7	27	65	35	0.275	0.341	0.363	1.035	3.022	1.419	0.33	1.77	2.12	3.34e-06	0.000156	yes	up	claudin 7 [Xenopus laevis]	RecName: Full=Claudin-7; Short=CLDN-7 [Homo sapiens]	claudin 7	CLDN	PF00822.17|PMP22_Claudin|PMP-22/EMP/MP20/Claudin family|m.57796:11-188;PF13903.3|Claudin_2|PMP-22/EMP/MP20/Claudin tight junction|m.57796:22-188
c4592_g1	2324	3438	2841	1980	1345	1828	31.8	42.181	37.492	19.207	15.888	18.764	37.29	18.05	-1.04	0.000866	0.0142	yes	down	_	RecName: Full=cAMP-dependent protein kinase catalytic subunit beta; Short=PKA C-beta [Homo sapiens]	cAMP-dependent protein kinase catalytic subunit beta (PKA C-beta)(EC 2.7.11.11) [Taeniopygia [...]	PKA	PF00069.22|Pkinase|Protein kinase domain|m.143980:92-346;PF07714.14|Pkinase_Tyr|Protein tyrosine kinase|m.143980:94-329;PF14531.3|Kinase-like|Kinase-like|m.143980:190-329
c4593_g1	1111	3372	2058	37924	33598	5086	35.585	96.442	63.25	853.051	919.055	120.931	65.68	608.72	3.21	8.79e-09	8.54e-07	yes	up	PREDICTED: clusterin isoform X1 [Ornithorhynchus anatinus]	RecName: Full=Clusterin; AltName: Full=51.5 kDa protein; Contains: RecName: Full=Clusterin beta chain; Contains: RecName: Full=Clusterin alpha chain; Flags: Precurso	clusterin	CLU	PF01093.14|Clusterin|Clusterin|m.32885:26-448
c46732_g2	278	572	349	2610	1866	863	8.296	15.24	9.999	54.735	47.594	19.13	11.2	39.76	1.82	2.14e-07	1.44e-05	yes	up	PREDICTED: interleukin-8-like [Latimeria chalumnae]	RecName: Full=Interleukin-8; Short=IL-8; AltName: Full=9E3; AltName: Full=C-X-C motif chemokine 8; AltName: Full=CEF-4; AltName: Full=Chemokine (C-X-C motif) ligand 8;	_	IL8, CXCL8	PF00048.17|IL8|Small cytokines (intecrine/chemokine), interleukin-8 like|m.95076:30-86
c50156_g1	284	491	415	129	47	166	8.462	13.064	11.87	2.698	1.197	3.68	11.22	2.6	-2.07	7.48e-07	4.3e-05	yes	down	CD8 beta [Ambystoma mexicanum]	RecName: Full=T-cell surface glycoprotein CD8 beta chain; AltName: CD_antigen=CD8b; Flags: Precursor	_	CD8B	PF07686.14|V-set|Immunoglobulin V-set domain|m.55544:54-164
c6198_g1	31	45	32	740	925	522	1.383	1.788	1.36	23.039	34.99	17.162	1.51	24.49	3.94	1.99e-29	3.15e-26	yes	up	tissue factor [Notophthalmus viridescens]	RecName: Full=Tissue factor; Short=TF; AltName: Full=Coagulation factor III; AltName: CD_antigen=CD142; Flags: Precursor [Oryctolagus cuniculus]	_	F3, CD142	PF01108.14|Tissue_fac|Tissue factor|m.130762:8-98;PF09294.7|Interfer-bind|Interferon-alpha/beta receptor, fibronectin type III|m.130762:123-231
c62459_g1	375	229	209	1703	772	489	5.903	3.235	3.174	18.987	10.481	5.766	4.03	11.67	1.51	4.37e-05	0.00133	yes	up	PREDICTED: A.superbus venom factor 1-like [Chrysemys picta bellii]	RecName: Full=A.superbus venom factor 1; Short=AVF-1; AltName: Full=CVF-like; AltName: Full=Complement C3 homolog; Contains: RecName: Full=AVF-1 alpha chain; Conta	_	C3	PF00207.19|A2M|Alpha-2-macroglobulin family|m.130692:784-880;PF07703.11|A2M_N_2|Alpha-2-macroglobulin family N-terminal region|m.130692:449-599;PF01835.16|A2M_N|MG2 domain|m.130692:126-220;PF01821.15|ANATO|Anaphylotoxin-like domain|m.130692:688-723;PF10569.6|Thiol-ester_cl|Alpha-macro-globulin thiol-ester bond-forming region|m.130692:1014-1031
c62459_g2	275	206	185	1198	504	417	6.629	4.446	4.285	20.365	10.42	7.496	5.06	12.75	1.32	6.96e-05	0.00196	yes	up	PREDICTED: complement C3-like [Chelonia mydas]	RecName: Full=Complement C3; AltName: Full=C3 and PZP-like alpha-2-macroglobulin domain-containing protein 1; Contains: RecName: Full=Complement C3 beta chain; Cont	_	C3	PF07678.11|A2M_comp|A-macroglobulin complement component|m.13868:42-271;PF07677.11|A2M_recep|A-macroglobulin receptor|m.13868:386-481;PF01759.18|NTR|UNC-6/NTR/C345C module|m.13868:524-626;PF10569.6|Thiol-ester_cl|Alpha-macro-globulin thiol-ester bond-forming region|m.13868:1-19
c89230_g1	26	32	29	62	90	442	1.03	1.126	1.1	1.712	3.022	12.906	1.09	6.14	2.39	2.33e-05	0.000802	yes	up	_	RecName: Full=Urokinase-type plasminogen activator; Short=U-plasminogen activator; Short=uPA; Contains: RecName: Full=Urokinase-type plasminogen activator long chain	_	PLAU	PF00089.23|Trypsin|Trypsin|m.142034:240-483;PF00051.15|Kringle|Kringle domain|m.142034:140-221
c90715_g1	24201	32600	27765	104164	66831	44417	517.652	624.122	571.516	1573.01	1228.26	709.477	572.3	1158.44	1.02	0.000112	0.00291	yes	up	heat shock cognate protein 70 [Andrias davidianus]	RecName: Full=Heat shock cognate 71 kDa protein; AltName: Full=Heat shock 70 kDa protein 8 [Rattus norvegicus]	heat shock 70kDa protein 8	HSPA1_8	PF00012.17|HSP70|Hsp70 protein|m.51801:7-612;PF06723.10|MreB_Mbl|MreB/Mbl protein|m.51801:127-374
c92848_g1	194	233	211	866	469	867	29.711	31.028	29.964	87.793	57.36	92.291	30.24	80.31	1.41	4.9e-08	3.96e-06	yes	up	MARCKS-related protein [Gallus hypothetical protein RCJMB04_9h20 [Gallus gallus]	RecName: Full=MARCKS-related protein; AltName: Full=Brain protein F52; AltName: Full=MARCKS-like protein 1; AltName: Full=Macrophage myristoylated alanine-rich C kinas	_	MARCKSL1, MRP	PF02063.14|MARCKS|MARCKS family|m.86163:63-203
c96738_g1	876	1213	910	418	191	587	27.368	33.847	27.277	9.171	5.101	13.62	29.46	9.56	-1.61	2.57e-05	0.000873	yes	down	PREDICTED: c-X-C chemokine receptor type 3-like [Latimeria chalumnae]	RecName: Full=C-X-C chemokine receptor type 3; Short=CXC-R3; Short=CXCR-3; AltName: Full=Interferon-inducible protein 10 receptor; Short=IP-10 receptor; AltName: C	_	CXCR3, GPR9	PF00001.18|7tm_1|7 transmembrane receptor (rhodopsin family)|m.24179:138-390
c97420_g1	14	10	10	247	60	31	1.059	0.549	0.737	10.623	3.328	1.501	0.77	5.15	2.59	2.39e-06	0.000118	yes	up	PREDICTED: granzyme B-like [Ailuropoda melanoleuca]	RecName: Full=Granzyme-like protein 1; AltName: Full=GLP I; AltName: Full=Granzyme-like protein I; Short=GLP-1; Flags: Precursor	_	GZMB	PF00089.23|Trypsin|Trypsin|m.29558:48-267
c99260_g1	365	498	382	217	106	214	20.553	24.756	20.282	8.291	4.979	8.888	21.83	7.52	-1.53	1.39e-05	0.000519	yes	down	PREDICTED: T-cell-specific surface glycoprotein CD28 [Eptesicus fuscus]	RecName: Full=T-cell-specific surface glycoprotein CD28; AltName: CD_antigen=CD28; Flags: Precursor [Oryctolagus cuniculus]	_	CD28	PF07686.14|V-set|Immunoglobulin V-set domain|m.104069:73-180;PF15910.2|V-set_2|ICOS V-set domain|m.104069:88-182
