# Supplementary material for: Divergent transcriptomic responses underlying the ranaviruses-amphibian interaction processes on interspecies infection of Chinese giant salamander
Source: BMC Genomics. 2018 Mar 20;19:211. doi: 10.1186/s12864-018-4596-y (PMC5861657; doi:10.1186/s12864-018-4596-y)
Supplement: Supplementary file 8 — Table S22. FPKM of all unigenes. (XLSX 14778 kb) [file 12864_2018_4596_MOESM8_ESM.xlsx]

## Sheet: unigene.TMM.fpkm.matrix
Table S22 FPKM of unigenes
	Ad_Con_1S	Ad_Con_2S	Ad_Con_3S	ADRV_1d_1S	ADRV_1d_2S	ADRV_1d_3S	ADRV_7d_1S	ADRV_7d_2S	ADRV_7d_3S	RGV_1d_1S	RGV_1d_2S	RGV_1d_3S	RGV_7d_1S	RGV_7d_2S	RGV_7d_3S
c10000_g1	0.132	0	0.471	0	0.134	0.108	0	0	0.498	0.138	0	0	0	0	0.137
c100001_g1	0	0	9.286	0	0	0	0	0	0	0	0	0	0	0	0
c100005_g1	7.237	0	0	0	0	0	0	0	0	0	0	0	0	0	0
c100014_g1	0	0	0	0	0	0.694	0	0.685	0	0	0	0	1.842	0	0.878
c100019_g1	0	0	0	0	0	0	0	0	1.773	0	0	0	0	0	0
c100019_g2	0	0.193	0	0	0	0	0.137	0	0.646	0.181	0	0	0.176	0	0.176
c100023_g1	8.599	8.435	10.855	25.341	24.079	23.444	37.153	12.269	11.468	25.576	19.602	17.049	14.609	12.574	16.358
c100025_g2	0.378	0	0	0	0.348	0.282	0	0	0	0.723	0	0	0	0	0
c100043_g1	9.564	11.541	7.668	14.045	12.718	32.611	12.851	36.881	20.832	11.385	10.475	13.229	21.635	20.403	25.654
c100047_g1	3.519	0	0	0	0	0	0	3.693	0	0	0	0	0	0	2.361
c100047_g2	0	0	0	1.237	0	0	0	0.856	0.987	1.191	0	0	0	0	0
c100053_g1	0.066	0	0.078	0	0	0.054	0	0.163	0.061	0.074	0.069	0.065	0.069	0	0.068
c100057_g1	0	0	0	0	0	0	0	0	0	0	0	0	14.208	0	0
c10006_g1	1.57	0	0	0	0	0	0	0	0	0	0	0	0	0	0
c100065_g1	24.87	30.395	24.357	22.11	23.097	26.167	19.167	14.03	22.107	25.99	29.929	20.653	26.357	41.551	21.596
c100066_g1	0.104	0	0.118	0.103	0.196	0.174	0.33	0.383	0	0	0	0.55	0	0.409	0.098
c100070_g1	0	0	0	0	0	0	0	0	0	0	0	0.95	0	0	0
c100073_g2	0	0	0	0	0	0	0	0	0	0	0	0	0.745	0	0
c100075_g1	0.293	0.363	0.471	0.584	0.214	0.217	0.348	0.522	0.594	0.255	0.343	0.27	0.176	0.577	0.351
c100092_g2	0	0	10.129	0	0	0	0	0	0	0	0	0	0	0	0
c100098_g1	2.11	2.766	2.559	1.787	2.045	1.063	5.181	2.315	1.904	3.997	2.924	2.86	1.558	1.889	1.883
c100099_g1	0	0	0	0	0	0	0	0	0	0	0	0	0	1.837	0
c100099_g2	0	0	0.216	0.195	0	0	0.293	0.277	0	0	0	0.173	0	0	0.185
c1001_g1	0.066	0.204	0.069	0.263	0.125	0.271	0.357	0.391	0.358	0.521	0.251	0.345	0.196	0.199	0.127
c100103_g1	0	0	0	0	0	0	0	0	0	0	0.491	0	0	0	0
c100104_g1	0.18	0.476	0.098	0.378	0.268	0.228	0	0.481	0	0.553	0.183	0.324	0	0.189	0.088
c100105_g1	0	0	0	0	0	0	0	0	0	0	3.278	0	0	0	0
c100118_g1	0.624	0.93	0.667	0.573	0.661	0.564	0.54	1.109	0.786	0.808	0.48	0.906	1.009	0.619	0.751
c100120_g1	0.331	0	0.392	0	0	0	0	0	0	0.319	0	0.291	0	0.934	0
c100123_g1	0.199	0.295	0.167	0.149	0.241	0.195	0.32	0.114	0.096	0.308	0.137	0.173	0.157	0.199	0.215
c100129_g1	1.249	1.043	1.539	1.959	1.938	1.931	1.062	0.685	0.445	1.658	1.576	1.921	0.696	0.861	0.917
c100129_g2	0.331	0.272	0.588	0.882	0.241	0.759	0.549	0.245	0.262	0.234	0.685	1.284	0.176	0.514	0.566
c100139_g1	0	0	0	0.241	0	0	0.622	0.253	0.105	0	0.217	0.302	0	0	0.224
c100148_g2	0	0	0	0	0	0	0	0	0	0.223	0	0.604	0	0	0
c10015_g1	0	0	0	0	0	0	0	0	11.774	0	0	0	0	0	0
c100150_g1	0	0	7.04	0	0	0	0	0	0	0	0	0	0	0	0
c100151_g1	0	0	0	0	0	0	0	4.826	0	0	0	0	0	0	0
c100164_g1	0	0.261	0.284	0	0	0.098	0	0.09	0	0.128	0.24	0.108	0	0	0.127
c100165_g1	0	0	0	0	0	0	1.236	0	0	0	0	0	0	0	0
c100166_g1	0	0	0	0	0	0	0	0	0	8.546	0	0	0	0	0
c100166_g2	0	0	0	0	0	0	0	0	0	0	0	0	0	0	10.739
c100170_g1	4.711	10.283	2.726	8.478	4.689	1.964	1.098	1.06	1.572	8.451	10.304	2.957	6.291	8.533	6.33
c100176_g1	0	0.159	0.314	0.08	0.152	0	0.211	0.351	0	0.181	0.274	0.065	0	0.105	0
c100176_g2	0.066	0.147	0.157	0.367	0.134	0	0.055	0.057	0	0.074	0.069	0	0	0	0
c100191_g1	3.046	2.54	2.53	2.612	2.501	3.396	2.16	4.851	4.018	3.465	2.65	2.914	2.557	2.624	2.487
c100192_g1	0.132	0.238	0.245	0	0.179	0.076	0.11	0.212	0.087	0.043	0.137	0.205	0.098	0.136	0.088
c100199_g1	67.362	63.749	56.059	54.222	43.683	40.748	37.601	24.302	16.089	39.001	53.803	40.767	38.625	26.931	30.96
c10020_g1	0	0	0	0	3.715	0	0	0	0	0	0	4.726	0	0	7.511
c100201_g1	0.142	0.601	0.637	0.206	0.286	0.325	0.037	0.261	0.131	0.149	0.24	0.647	0.353	0.64	0.195
c100203_g1	1.57	1.315	1.392	1.306	0.438	1.551	0.641	0.807	1.31	0.989	0.617	0.799	1.009	1.448	0.712
c100214_g2	0	0.283	0.098	0	0	0.152	0	0	0	0	0.091	0.086	0.186	0.273	0
c100214_g3	0	0	0	0	0	0	0	0	0	0	0	7.705	0	0	0
c100215_g1	0	0.658	0	0	0	0	0.439	0	0	0	0	0	0	0	0
c100215_g2	0	0	0	0	0	0	0	0	0	0	0	0	0	0.976	1.453
c100215_g3	0	0	0	0	0	0	0	0	0	0	0	0	0	0	0.888
c100217_g1	0.596	0.045	0.402	0.584	0	0.163	0.192	0.261	0.507	0.223	0.457	0.291	0.216	0.22	0.029
c100226_g1	6.858	7.222	6.482	12.017	8.914	10.588	12.494	6.693	8.062	7.26	10.635	14.298	6.878	6.864	7.569
c100236_g1	20.528	28.377	31.045	30.588	22.364	24.529	31.523	26.724	18.718	31.412	23.212	24.258	23.428	17.664	21.937
c100236_g2	25.39	24.885	25.612	29.007	21.337	25.299	25.72	24.294	26.046	26.883	27.29	22.024	23.281	27.739	26.834
c100239_g1	0	0	0	0	0	0	2.975	0	0	0	3.941	0	0	0	0
c100243_g1	0	2.664	0	6.679	13.147	0	1.492	1.476	1.694	2.126	1.965	6.626	3.978	1.837	1.883
c100245_g1	2.251	0.794	0.932	3.288	1.572	1.747	1.4	2.063	3.747	0.542	0.697	1.424	2.107	1.532	1.063
c100247_g1	0	0.329	0	0	0	0.38	0.128	0.236	0.428	0	0	0	0.157	0	0.156
c100247_g2	0.085	0.091	0.196	0	0.17	0	0.064	0.326	0.236	0.255	0.251	0.076	0	0.262	0.429
c100249_g1	0.066	0.272	0.431	0.069	0.063	0.108	0	0.196	0.236	0.064	0.263	0.054	0.137	0.199	0.527
c100251_g2	0	0	0	0	0.134	0.228	0	0.204	0	0.138	0.274	0.615	0.696	0.409	0
c100252_g1	0.246	0.136	0	0.263	0.063	0.163	0.055	0.098	0.061	0.128	0.377	0.335	0.196	0.189	0
c100252_g2	0.681	0.431	0	0.137	0.134	0.228	0.11	0	0	0	0.137	0.119	0	0	0.137
c100255_g1	0	0.306	0.343	0.298	0	0	0	0	0.507	0	0	0	0	0.283	0
c100255_g2	0	0	0	0	0	0	0	0	0	0.914	0	0	0.892	0	0
c100260_g1	0	0	0	0	0	0	0	0	0	3.71	6.717	0	0	0	0
c100261_g1	4.673	0	0	0	0	0	0	0	0	0	1.725	0	0	0	0
c100265_g1	0.255	0	0	0.137	0.375	0	0.101	0.098	0.349	0.128	0.251	0.227	0.127	0.766	0.38
c100274_g1	3.651	3.288	3.53	2.898	2.26	2.962	2.755	1.484	1.267	2.2	4.923	4.359	1.773	3.044	2.887
c100276_g1	0	0	0	0	0	0	0	0.326	0	0	0	0	0	0	0.419
c100288_g1	11.219	7.879	12.385	10.54	9.065	8.853	9.336	13.264	11.215	11.874	10.726	7.823	6.604	7.557	6.789
c100293_g1	5.051	5.635	4.756	3.196	3.448	3.558	4.531	2.772	3.826	5.23	5.175	4.942	5.497	4.083	4.341
c100295_g1	0	0	0	0	0	0	0.403	0.302	0.271	0.096	0	0	0.098	0.409	0.205
c100295_g2	0	0	0	0	0.214	0	0	0.334	0	0	0	0.205	0	0.892	0
c100299_g1	0	0	0	0	6.85	2.571	0	0	0	0	3.644	0	0	0	0
c100305_g1	1.703	1.961	1.863	1.73	2.054	1.985	2.215	3	2.402	2.36	1.805	1.662	1.862	2.152	1.863
c100306_g1	0.142	0.034	0.127	0.16	0.063	0.174	0.101	0.293	0.306	0.213	0.091	0.162	0.127	0.031	0.273
c100310_g1	0	0.669	0	0	0	0	0	0.432	0	0	0	0	0	0	0
c100316_g1	5.051	5.691	6.393	7.802	6.752	6.303	5.675	5.103	6.079	5.783	6.157	7.694	5.399	5.584	5.599
c100319_g1	0	0	0.5	0.218	0.616	0.521	0.33	2.715	0.576	0.425	0.423	0	0.216	0	0.205
c10032_g1	0.17	0	0	0.092	0.089	0	0	0	0.166	0.085	0.171	0.076	0.186	0.273	0.088
c100322_g1	2.535	2.721	2.265	2.967	3.215	2.191	3.414	1.573	2.105	2.158	3.141	3.41	1.803	1.9	1.668
c100324_g1	4.919	5.703	6.854	6.587	5.198	4.914	5.712	4.239	5.031	4.613	6.614	5.6	4.752	5.132	5.501
c100327_g2	0	0	0	0	0	0.347	0	0.668	0	0	0	0	0	0	0
c100338_g1	6.206	5.861	4.726	4.731	4.778	4.676	4.613	3.97	7.669	5.102	3.85	12.42	4.752	5.668	4.809
c100343_g1	0.104	0.34	0.118	0.195	0.107	0.184	0.174	0.22	0.445	0.074	0.297	0.129	0	0	0.224
c100344_g1	878.474	890.305	940.345	446.789	345.153	480.307	398.399	480.119	237.544	389.853	317.428	617.468	738.117	246.663	719.031
c100347_g1	0.303	0.329	0	0.218	0.304	0.26	0.33	0	0	0.106	0.206	0.378	0	0.105	0.107
c100347_g2	0.435	0.091	0.098	0.092	0	0.076	0.357	0.13	0	0.351	0.091	0.788	0.274	0.273	0.176
c10035_g1	0.359	0.578	0.206	0	0.179	0	0	0.139	0	0	0.183	0	0.363	0.357	0
c100356_g2	0.293	0.397	0.588	0.71	0.375	0.184	0.302	0.228	0.07	0.457	0.457	0.14	0.235	0.157	0.156
c100363_g1	0.303	0	0	0	0	0	0	0.351	0.28	0	0	0	0	0	0
c100372_g1	0	0	0	0	0	0	0	0.929	0	0	0	0	1.244	0	0
c100377_g1	0	0.397	0.275	0.39	0.25	0.629	0.046	0.147	0	0.383	0.126	0.108	0.451	0.126	0.127
c100381_g1	0.18	0.261	0.245	0.057	0.304	0.206	0.092	0.139	0.14	0.128	0.194	0.378	0.147	0.231	0.146
c100384_g1	0.038	0.295	0.186	0.149	0.045	0.304	0.11	0.644	0.157	0.213	0.046	0.076	0.461	0.315	0.088
c100385_g1	0.407	0.249	0.127	0.183	0.411	0.195	0.192	0	0	0	0.114	0.583	0.127	0.178	0.244
c100387_g4	0.407	0	0.118	0.103	0	0.25	0	0.082	0.096	0.106	0.206	0	0.108	0	0.107
c100390_g1	0.605	0.714	0.53	0.859	0	0.054	0	0	0.122	0	0.685	0	0	0	0
c100393_g1	0.445	0.125	0	0.241	0	0.098	0	0.171	0.105	0	0	0	0.235	0	0
c1004_g1	0.18	0.193	0	0.183	0	0	0	0	0	0	0	0.162	0	0.178	0
c10040_g1	0.123	0.329	0.343	0.069	0.125	0.108	0	0.098	0.114	0.128	0.183	0.561	0.196	0.315	0.127
c100402_g1	8.05	7.619	7.913	8.157	6.815	8.798	7.744	8.324	8.551	6.102	6.614	8.741	10.053	9.729	8.828
c100407_g1	0	0	3.344	1.902	0	0	0	0	2.935	0	0	0	0	0	4.867
c100416_g1	0	0	1.206	0	0	0	0	0	0	0	0	0	0	0	0
c100416_g2	0	0	0	0	0	0	1.519	0	0	0	0	0	2.028	1.879	0
c10042_g1	0	1.281	0	0	0	0	0	0	0	0	0	0	0	0	0
c100420_g1	0.17	0.181	0.49	0.642	0.17	0.369	0.421	0.66	0.323	0.351	0.171	0.313	0.451	0.535	0.615
c100421_g1	0.747	0	0	0.745	0.339	0	0	0.538	0	0.361	0	0	0	0	0
c100425_g1	2.469	2.449	2.108	2.967	2.983	2.56	2.435	4.622	3.948	3.168	2.662	2.611	2.195	2.257	2.175
c100427_g1	0.227	0.612	0.392	0.241	0.116	0.098	0.275	0.351	0.419	0.117	0	0	0.118	0.115	0.234
c100428_g1	0.114	0	0.177	0.206	0.116	0	0.192	0	0.262	0.319	0.114	0.108	0.078	0.084	0.244
c100430_g1	0	0	0.255	0	0	0	0	0	0	0.425	0	0	0	0	0
c100435_g1	4.456	4.41	3.255	7.458	0	1.226	7.579	11.242	2.874	10.694	3.313	5.492	5.046	4.702	4.77
c100439_g1	0.596	0.238	0.216	0.103	0.286	0.195	0.183	0.318	0.271	0.361	0.194	0.205	0.137	0.136	0.166
c100441_g1	0	0.329	0	0	0	0.239	0	0	0	0.298	0	0	0	0	0
c100442_g1	0.331	0	0.127	0	0.223	0.184	0.092	0	0.306	0.117	0.446	0.097	0.225	0	0
c100443_g1	29.344	40.02	28.603	38.367	20.926	34	28.274	25.452	26.597	24.608	29.278	28.757	33.687	27.771	25.585
c100443_g2	40.61	47.242	40.027	39.627	35.681	44.274	36.036	36.156	34.659	33.846	39.433	37.973	47.424	42.884	39.056
c100444_g1	0	0	0	0	0	0	0	0	0	0	2.307	0	0	0	0
c100451_g1	0.104	0.317	0.177	0.206	0.161	0.065	0.22	0.147	0.079	0.191	0.114	0.248	0.147	0.168	0.029
c100459_g1	0	0	0	0	0	0	0	0	0	0	1.177	0	0	0	0
c100463_g1	0.076	0.079	0	0	0	0	0	0.122	0	0	0.64	0	0	0	0.4
c100467_g1	0.416	0.567	0.951	0.435	0.813	0.304	0	0.44	0.114	0	0.822	0.302	0.51	0.378	0.244
c100469_g2	0	0	0.431	0	0.652	0	0.265	0.505	0	0	0.331	0	0.676	0.336	0
c100470_g1	2.81	2.54	2.442	2.578	2.465	2.289	2.188	2.641	2.664	2.806	2.593	2.331	2.254	2.152	2.185
c100476_g1	0	0	0	8.191	0	0	0	0	0	0	0	0	0	0	0
c100477_g1	0.085	0.091	0.235	0.172	0.125	0.217	0	0.033	0	0.128	0.468	0.076	0.127	0.084	0.127
c100481_g1	0	0	1.265	0	0.643	0	0	0	0	0	0	0	0.333	0	0
c100487_g1	0.057	0	0.333	0	0.063	0.098	0	0	0.218	0.117	0	0.162	0	0.063	0.244
c100490_g1	0.445	0.068	0.353	0.069	0.322	0.163	0.055	0.098	0.061	0.191	0.388	0.399	0.196	0.462	0.322
c100490_g2	0.284	0.079	0.392	0	0.214	0.239	0.686	0.106	0.393	0.074	0.069	0.388	0.147	0.294	0.215
c100493_g1	0.747	0.692	0.608	0.344	0.322	0.629	0.696	0.579	0.699	0.659	0.434	0.291	0.999	1.763	0.868
c100508_g1	0	0	0	0	0	0	3.57	0	0	0	0	0	0	0	0
c10052_g1	0.274	0.147	0	0.573	0.402	0.108	0	0	0.507	0	0.411	0	0.421	0.136	0
c100523_g1	0.255	0.057	0.461	0	0	0	0.082	0.204	0.096	0.319	0	0	0.108	0.157	0
c100524_g1	0	0.397	0	0.057	0	0.043	0.046	0.041	0.148	0.106	0.217	0.043	0.108	0.115	0.166
c100535_g1	0.095	0.204	0.108	0.103	0.098	0	0	0	0.087	0.191	0.091	0.259	0.098	0	0
c100540_g1	0	0	2.795	0	0	0	0	0	0	0	2.947	0	0	0	0
c100557_g1	0	0.805	0	0	0	0	0	0.563	0	0.244	0.491	0	0	0	0.244
c100558_g1	0	0	0	0	0	0	0	1.035	0	0	0	0	0	1.301	0
c100559_g1	0.284	0	0.167	0.298	0	0	0	0	0.131	0	0	0	0.147	0	0
c100559_g2	0.132	0.272	0.598	0	0	0.108	0.211	0.196	0.122	0	0.126	0.119	0.137	0.136	0
c10056_g1	0.492	0	0.157	0.149	0.071	0.065	0.174	0	0.262	0.074	0.149	0.129	0.078	0.367	0
c100570_g1	0	0	0.853	0.63	1.134	0.456	0.458	0	0	1.201	0	0	0	1.154	0
c100571_g1	0	0	0	0	0	0	0	0	0	0	1.828	0	0	0	0
c100574_g1	0	1.644	0.48	0	0.357	0	0.577	0.277	1.642	0.372	0.366	0.691	0	0.367	1.434
c100592_g1	0	0.544	0.147	0	0.25	0.217	0.513	0.098	0.472	0	0.388	1.165	0.265	0.399	0.263
c1006_g1	0	0.091	0.304	0	0	0.076	0	0.139	0	0	0.183	0.41	0.461	0	0.185
c100601_g1	0.057	0.227	0.177	0.286	0.322	0.412	0.22	0.326	0.052	0.159	0.377	0.432	0.059	0.115	0.107
c100602_g1	0.274	0.147	0	0.149	0.071	0.174	0.339	0.424	0.384	0.276	0.069	0.183	0.216	0.073	0.068
c100602_g3	0.322	0.204	0.049	0.149	0.098	0.119	0	0.253	0.306	0.096	0.046	0.216	0	0.052	0
c100606_g1	0	0	0	0	0	0	0	0	0	0	0	0	0	0	4.828
c100616_g1	0.293	0.306	0	0	0	0.228	0	0	0.253	0.276	0.548	1.284	0	0	0
c100618_g1	0.795	0.159	0.657	0.779	0.295	0.553	0.293	0.228	1.153	0.074	0.366	0.723	0.382	0.525	0.371
c100619_g1	0	0	0	0	0	0	0	0	0	0	0	1.122	0	0	0
c100621_g1	3.055	1.893	4.677	2.326	1.581	1.703	1.693	1.647	1.459	3.348	2.684	1.057	1.107	3.212	0
c100622_g1	0	0	1.147	0	0	0	1.712	0	0	0	1.462	0	0	0	0
c100625_g1	0.104	0.227	0.294	0	0.375	0.271	0.22	0.163	0.096	0.33	0.274	0.291	0.225	0.052	0.215
c100627_g3	0.17	0.261	0	0.263	0	0.282	0.137	0	0	0.17	0.171	0.151	0	0	0.088
c100630_g1	0.104	0.227	0.245	0.229	0	0	0.348	0.245	0.096	0	0.217	0.097	0.333	0	0
c10064_g1	0	0	0	0	0	0	0	0	0.681	0	0.754	0	0.774	0	0
c100643_g1	0.87	0.533	0.461	0.275	0.357	0.336	0.357	2.071	0.769	0.361	0.4	0.475	0.519	0.703	0.868
c100643_g2	0.161	0.385	0.294	0.137	0.232	0.282	0.192	0.465	0.559	0.404	0.274	0.626	0.206	0.378	0.371
c10065_g1	0.123	0.522	0.137	0	0.116	0.304	0	0.09	0	0.128	0	0.335	0	2.068	0
c100663_g1	0	0	0	0	0	0	0	0	0	0	17.889	0	0	0	0
c100665_g1	0	0	0	0	0	0	0	0	0	0	2.056	0	0	0	0
c100668_g1	9.772	6.995	8.08	6.003	5.85	7.149	5.757	13.639	11.39	7.622	5.632	7.284	7.163	8.543	6.291
c100669_g2	36.344	40.576	33.673	29.431	27.133	33.165	24.979	22.607	32.816	31.337	24.651	32.038	32.481	31.686	27.838
c10067_g1	41.897	46.233	45.41	45.217	30.617	40.227	35.267	23.112	26.632	33.867	45.099	36.85	39.781	41.824	41.475
c100670_g1	0.236	0.351	0.412	0.401	0.205	0.369	0.192	0.163	0.131	0.191	0.354	0.335	0.225	0.22	0.38
c100674_g1	0	0	0	5.006	0	0	0	0	0	0	0	0	0	0	0
c100677_g1	0	0	0	0	0	7.442	0	0	0	0	0	0	0	0	0
c100681_g1	0	0	0	0.286	0	0	0	0.204	0.245	0.276	0	0	0	0	0
c100683_g1	0	0	0.324	0	0	0	0	0.196	0	0.266	0	0	0	0	0.517
c100686_g1	0.312	0.283	0.353	0.286	0.214	0.184	0.256	0.367	0.804	0.106	0.491	0.237	0.108	0.493	0.107
c100694_g1	0.416	0.431	0	0	0.375	0	0	0	0.349	0.787	0	0.367	0.392	0	0
c100697_g1	0.464	0.703	0.52	0.424	0.268	0.618	0.275	0.31	0.183	0.542	0.674	0.302	0.49	0.346	0.341
c100699_g1	0.359	0.193	0.157	0.115	0.107	0	0.265	0.114	0.14	0.181	0.034	0.162	0.078	0	0.039
c10070_g1	0	0	0	0	0	0	0	0	0.445	0.51	0	0	0	0	0
c10070_g2	0	0	0	0	0	0	0	0	0	0	0.663	0	0	0	1.297
c100707_g2	0.161	0.295	0.088	0.046	0.125	0.108	0.201	0.033	0.114	0.33	0	0.076	0.088	0.21	0.205
c100724_g1	1.012	1.032	1.167	1.466	1.5	1.551	1.108	0.88	1.301	0.978	1.599	1.694	1.117	1.774	1.405
c100726_g1	0.199	0.057	0.343	0.275	0.411	0.174	0.247	0.114	0.044	0.159	0.366	0.14	0.108	0.105	0.156
c10073_g1	0.114	0.125	0	0	0.223	0.184	0	0.171	0.21	0.117	0.228	0.518	0.235	0	0
c100730_g1	1.116	0	0	0	0	0	0	0	0	0	0	0	0	0	0
c100732_g2	0	0	0	0	0	0	0	0	0	0	0	0	0	0	1.658
c100734_g1	0	0	0	0	0	0	0	0	0	0	0	2.104	0	0	0
c100736_g1	0	0	0	0	0	0	0	0	0	0	1.439	3.14	2.939	0	0
c10074_g1	0	0	0.402	0	0.304	0.749	0	0	0	0	0	0	0.323	0.315	0.615
c100743_g1	0	0	0.853	0	0	0	0	0.179	0	0.234	0.457	0.216	0	0	0
c100745_g1	0	0.125	0.127	0	0	0.098	0.183	0.171	0.725	0	0	0	0	0	0
c100749_g1	2.081	1.678	1.392	1.226	1.804	1.736	1.538	1.957	2.131	1.201	1.199	1.327	1.509	1.931	1.941
c100750_g1	4.172	3.594	3.216	4.938	3.805	3.656	4.421	5.356	4.507	3.901	4.546	4.327	3.616	3.264	3.18
c100755_g1	0	0	0.333	0.286	0	0.217	0	0	0.48	0	0	0	0	0.273	0
c10076_g1	0.151	0.17	0.088	0.08	0.08	0.065	0.064	0	0	0.234	0.16	0	0.167	0	0.078
c100766_g1	0	0	0	0	0	0	0	0.22	0	0.585	0	0.27	0.294	0	0
c100767_g1	0.227	0	0	0	0	0	0.531	0.334	0.402	0	0	0.205	0	0	0
c100767_g2	0	0	0	0	0	0	0	0.628	3.738	0.85	0	0	0	0	0
c100774_g1	0	0.306	0.343	0.584	0	0	0.22	0	0.253	0.276	0.274	0	1.127	0.556	0
c100776_g1	15.486	20.225	19.033	25.73	16.987	23.911	16.329	11.837	13.102	17.284	23.326	26.168	17.294	13.959	19.469
c100777_g1	0	0	0	0	0	0	11.313	0	0	0	0	0	0	0	0
c100777_g2	0	0.125	0.206	0.069	0.063	0	0	0	0.061	0.064	0	0.108	0.196	0.063	0
c100778_g1	0	0.544	0.579	0.309	0.366	0.25	0.119	0.114	0.201	0.159	0.297	0.529	0.157	0	0.078
c100779_g1	4.91	4.875	2.412	5.556	4.332	3.808	5.684	0.212	1.004	5.049	4.649	7.964	1.695	2.225	3.014
c100782_g1	1.296	0	0	0	2.01	0	0	0	0	0	0	0	0	0	0
c100783_g1	1.059	0.907	0.971	0.321	0.429	1.041	0.915	1.182	1.729	1.02	0.64	1.09	0.901	1.081	1.687
c100786_g2	0.482	0.125	0.137	0.126	0	0	0	0	0	0.244	0	0.108	0	0	0.127
c100788_g2	3.718	2.88	4.02	2.864	2.313	2.983	2.416	1.003	1.563	2.083	3.747	2.967	3.194	2.876	3.219
c100790_g1	0.104	0.442	0.235	0.55	0	0.26	0.247	0.082	0.288	0	0.206	0.183	0.108	0.105	0.107
c100793_g2	0	1.428	0	0	0	0	0.86	0	0.201	0.149	0.994	0	0	0.798	1.219
c100795_g1	1.353	0	0	0	0	0.466	0.458	0	2.114	0	0	0.583	0	0	0
c100803_g1	0	0	0	0	0	11.988	0	13.028	0	0	0	0	0	15.071	0
c100805_g1	5.685	6.213	5.472	4.8	5.341	5.685	3.908	6.261	5.966	5.039	4.684	4.187	4.752	5.08	3.736
c100809_g1	4.068	3.446	2.746	4.296	2.867	2.929	2.792	2.226	2.751	3.922	3.221	3.464	2.891	2.697	2.546
c10081_g1	0.388	0.159	0.431	0.08	0.08	0	0.128	0.057	0.14	0	0.08	0	0.078	0.084	0
c100811_g1	0.426	0.612	1.157	0.149	0.42	0.358	0	0.106	0	0.149	0.137	0.388	0	0	0
c100813_g1	16.649	18.661	14.375	20.976	15.505	19.419	13.83	18.098	18.779	17.763	20.607	19.132	18.186	18.241	18.611
c100816_g1	0	0	0	0.218	0.205	0.174	0	0	0.76	0	0	0.378	0	0	0
c100818_g1	3.074	1.542	0	0	1.161	0	0	0	0	0	0	0	1.225	1.154	0
c100824_g1	8.06	7.8	8.011	5.934	6.725	5.142	4.897	7.337	3.599	6.048	5.792	5.557	3.331	3.432	3.082
c100829_g1	0	8.072	0	0	0	0	0	0	0	6.304	0	3.345	0	0	0
c10083_g1	0	0	0	0	0	0	0	0.293	0	0	0.194	0	0	0	0
c100833_g1	4.446	3.56	4.717	5.155	3.814	3.461	3.826	2.91	2.76	3.38	4.946	4.683	3.988	4.114	4.37
c10084_g1	0	0.091	0.206	0.092	0.536	0.228	0.073	0.073	0	0.181	0.548	0.572	0.098	0	0
c100843_g1	0.776	1.916	0.883	0.664	0.625	0.933	0.513	0.359	0.882	0.957	0.32	1.068	0.901	1.868	1.044
c100843_g2	0.587	0.816	0.971	0.722	0.741	0.553	0.769	0.758	0.891	0.648	0.868	0.939	0.882	0.829	1.073
c100851_g1	0.359	0	0.686	0	0	0.401	0	0.726	0.218	0.117	0.114	0	0.127	0.609	0
c100857_g1	0	0	0	0	0	0	0	0	0	0	0	0	2.381	0	0
c100860_g1	1.22	0.646	0	0.298	0	0.13	0	0.481	0.148	1.403	0	0.291	0	0	0.312
c100864_g1	1.92	1.236	1.314	1.73	1.813	1.378	1.474	1.549	1.162	1.86	1.451	1.834	2.097	2.477	1.853
c100873_g1	0	0	0	0	0	0	0	0.717	0.14	0	0.308	0.14	0.157	0	0
c100876_g1	20.168	15.566	13.63	11.983	14.549	23.488	15.945	10.052	11.73	20.962	12.12	13.089	22.791	33.974	14.066
c100877_g1	0	0.397	0.461	0	0	0	0	0.139	0	0.181	0.091	0.496	0.186	0.273	0.693
c100878_g1	0.123	0.136	0.196	0.195	0	0.022	0.082	0.677	0.245	0.181	0.183	0.162	0.186	0.105	0.234
c100879_g1	0	0	0.53	0	0	0	0	0	0.358	0	0	0.378	0	0	0
c10088_g1	0.265	0.227	0.353	0.057	0.259	0.043	0.082	0.082	0.052	0.159	0.103	0.237	0.108	0.378	0.166
c100882_g1	0.492	0.295	0.431	0.172	0.5	0.282	0.265	0.212	0	0.17	0.617	0.302	0.921	0.462	0.224
c100884_g2	0	0.85	0	0	0	0	0	0	0	0	0	0	0	0	0
c100885_g1	0.482	0.102	0.52	0.206	0.152	0.174	0.119	0.114	0.096	0.308	0.4	0.162	0.235	0.388	0.332
c100888_g3	0.199	0	0.118	0	0.5	0	0.32	0.073	0	0	0	0.55	0.108	0	0.098
c100889_g1	0	0	0	0	0	0	2.7	0	0	0	0	0	0	0	0
c100894_g1	0	0.374	0	0	1.018	0.141	0.137	0.13	0	0.521	0	0.313	0	0	0
c100897_g1	0.123	0.136	0.147	0	0.125	0	0.311	0.098	0.349	0.255	0.514	0.227	0	0.262	0.39
c10090_g1	0	0	0	12.842	0	0	0	0	0	0	0	0	0	0	0
c100901_g1	0.653	0.102	0.53	0.195	0.089	0.239	0	0	0.087	0	0	0.421	0.196	0.094	0.098
c100909_g1	0.274	0.17	0.314	0.034	0.286	0.13	0.073	0.318	0.21	0.128	0.194	0.227	0.069	0.231	0.156
c100912_g2	0.208	0.057	0.118	0.332	0.107	0.315	0.046	0.285	0.052	0.159	0	0.14	0	0.105	0.273
c100915_g1	3.897	3.22	2.5	3.402	2.938	3.699	2.783	5.56	4.123	2.891	2.81	2.191	3.351	3.359	3.19
c10092_g1	0.114	0	0.059	0.241	0.33	0.043	0.046	0.041	0	0.053	0.057	0.097	0	0.115	0.224
c10092_g2	0.123	0.397	0	0	0.491	0.108	0	0	0	0.255	0	0	0	0.252	0.127
c100924_g1	0	5.453	4.148	6.828	1.92	97.237	4.558	167.222	67.448	6.527	8.042	224.178	44.671	125.662	103.697
c100925_g1	0.047	0.159	0.088	0.023	0.071	0.152	0.101	0.261	0.218	0.064	0.126	0.065	0.186	0.115	0.166
c100926_g1	15.656	16.314	13.581	14.687	12.388	15.676	11.716	11.438	11.844	11.916	13.982	16.111	14.56	17.632	15.831
c100931_g1	0.993	0.975	0.52	0.813	0.536	1.096	0.494	1.419	2.358	0.861	0.617	0.971	0.402	1.113	0.39
c10094_g1	0	0	0	0	0	0	0	0	0	0	0	0	0	0	0.693
c100940_g1	2.374	3.265	1.765	5.132	4.144	4.35	4.439	11.495	14.001	6.208	6.877	3.14	6.947	5.258	4.789
c100944_g1	0	0	0	0	0	0	0.146	0	6.804	0	0.091	9.539	0.284	0	0.185
c100944_g2	0	0	2.873	0	0	0	0	0	0	0	0.868	0	0	0	4.253
c100947_g1	19.118	18.026	18.739	8.73	2.804	9.124	23.35	24.384	23.828	46.57	24.32	7.996	13.424	8.47	7.501
c100948_g1	35.048	36.381	40.752	45.676	32.68	39.077	36.42	38.602	37.532	34.016	37.537	36.397	43.24	45.403	40.421
c100949_g1	0	0	0	0	0	0	0	0.432	0	0	0	1.111	0	0	0
c100950_g1	0.085	0.091	0.098	0	0.179	0	0	0.065	0	0.085	0.183	0.237	0	0.178	0
c100951_g1	0.085	0.646	0.196	0.183	0.259	0	0.211	1.402	0.891	0.351	0.263	0.313	0.363	1.343	0
c100956_g1	0	0	0	0	0	0.618	0	0	0	0	0	0	0	0.787	0
c100962_g2	0.208	0.113	0.118	0.115	0.304	0.087	0.165	0.399	0.384	0	0.103	0.097	0	0	0.215
c100963_g2	0	0	0	0	0	0	0	0	3.118	1.945	0	0	0	0	0
c100965_g1	0	0.374	0	0	0.322	0	0	0	0	0	0	0	0	0.997	0.332
c100967_g2	0	0.125	0.137	0.252	0.116	0.206	0.192	0.09	0.114	0	0.126	0	0	0.126	0.127
c100968_g1	0	0	0	0	0	0	0	5.095	0	0	0	0	0	0	0
c100969_g2	0	0.125	0	0	0.116	0	0	0.171	0.21	0	0	0.41	0	0.115	0
c100979_g1	51.631	43.013	36.124	32.547	33.582	42.354	32.603	25.639	21.731	55.605	32.442	53.813	79.798	47.849	59.198
c100982_g1	0.265	0	0	0	0	0	0	0.302	0	0	0.263	0.119	0.402	0.136	0
c100991_g1	0	4.149	0	0	0	0	0	0	0	9.705	0	0	0	0	0
c100994_g1	0.161	0.079	0.353	0.252	0	0	0.183	0.188	0	0	0.24	0.237	0	0.325	0.166
c100995_g1	0	1.78	0	0	0	0	0	0	0	0	0	0	0	1.301	0
c101001_g1	0	0.567	0.637	0	0.75	0	0.403	0.196	0.463	0.255	0	0	0.529	0	0.254
c101004_g1	0.341	0	0	0	0	0	0	0	0	0	0	0.604	0	0.325	0
c101005_g1	0	1.973	0	0	1.447	0	0	0	0	0	0	0	0	1.427	0
c101008_g1	0	0	0	0	0	0	0	0	0	0	0	0	0	2.75	0
c101013_g1	1.249	2.914	1.706	0.962	0.768	0.618	1.144	0.66	1.057	1.573	2.467	1.834	0.47	1.595	1.668
c101014_g1	0.265	0.147	0.304	0	0	0.054	0	0.049	0.061	0.064	0.069	0	0.069	0	0.205
c101020_g1	0	0	0	0	0	0	0	0	0	0	0	0	0	0	3.755
c101022_g1	0	0	2.726	0	0	0	0	0	0	0	0	0	0	0	0
c10103_g1	0	0	0.569	0	0.232	0	0	0.359	0	0	0.228	0	0	0	0
c101031_g1	0.038	0.193	0.284	0.241	0.071	0.065	0.156	0.057	0.105	0.223	0.114	0	0.118	0.073	0.078
c101035_g1	0.322	0	0.382	0	0	0	0	0	0	0	0.297	0	0	0	0
c10104_g2	0	0.408	0	0	0	0	0	0.277	0	0	0.72	0	0	0	0
c101047_g1	0	0	0	0	0	0	0	0	0	0	0.571	0	0	0	0
c101049_g1	0	0	0	0	0	0	0	0.13	0.157	0	0	0	0	0	0.341
c10105_g1	0	0	0	1.753	0	0	0	0	0	0	0	0	0	0	0
c101052_g1	0.709	0.374	0	0	0	0.271	0.265	0	0	0.34	0	0.313	0	0	0
c101054_g1	0.076	0.249	0	0.252	0.161	0.26	0	0	0	0.085	0.08	0.076	0	0	0.244
c101055_g1	0	0	0	0	0	14.884	0	0	0	0	0	0	0	0	0
c101060_g1	0.359	0.374	0	0.355	0	0	0	0	0	0.34	0.331	0	0	0	0
c101066_g1	56.323	49.294	36.752	41.059	41.174	30.68	32.942	9.196	13.897	58.55	36.486	42.008	26.23	22.953	28.17
c101068_g2	0.161	0.17	0	0.172	0	0	0	0	0	0	0	0.14	0.323	0	0.478
c101068_g3	0.236	0.091	0	0	0	0.065	0.064	0.188	0	0.085	0.16	0.291	0	0	0
c101074_g1	49.351	49.747	43.88	47.749	38.789	58.93	46.443	62.635	69.649	49.334	57.641	43.033	54.077	69.217	53.034
c101087_g2	0	0.261	0.284	0.126	0	0	0	0	0.114	0	0.126	0	0.255	0.126	0
c101089_g1	0	0	0	0	0	0	0	0.505	0	0	0	0	0	0	0
c1011_g1	0.142	0	0.157	0.286	0.268	0.347	0.33	0.416	0.253	0.138	0.548	0.496	0	0	0.137
c1011_g2	0	0	0	0	0	5.565	0	2.919	0	0	3.964	0	0	0	0
c101100_g1	0.804	0	0	0.206	0	0.325	0	0	0	0.606	0.194	0	0	0	0.4
c101100_g2	0.691	0	0	0	0	0	0	0	0	0	0.594	0	0	0	0
c101101_g1	0	0	0	0	0	0.347	0	0	0	0	0	0	0	0.861	0
c101102_g1	0.473	0.998	0	0.722	0.223	0.184	0.183	0.693	1.66	0.925	0.457	0.205	0.705	0	1.131
c101106_g1	0.142	0.159	0.078	0.39	0.071	0.065	0.174	0	0.341	0.074	0.217	0.065	0.078	0.073	0.224
c101106_g2	0	0	0	0	0.152	0	0	0.122	0.725	0	0.16	0.291	0	0	0
c101108_g1	0	0	0	0	0	0	0	0	0	6.601	0	0	5.791	10.212	0
c101117_g1	3.633	4.183	4.03	3.299	3.019	3.211	3.35	2.756	2.944	3.38	4.021	5.525	3.665	3.463	4.555
c101119_g2	0	0	0.52	0	0	0	0.302	0	0	0	0.388	0	0	0	0
c101120_g1	0	0.612	0.127	0.241	0.223	0	0.183	0.09	0	0.117	0.228	0.108	0	0.115	0
c101122_g1	3.699	4.41	4.952	4.88	4.278	3.938	3.789	4.606	7.031	4.05	3.701	5.082	4.537	3.999	5.306
c101124_g1	0	0	0	0	0	3.461	0	0	1.598	0	0	0	0	0	0.878
c101126_g1	8.93	6.099	6.295	6.095	7.717	4.893	5.904	3.318	2.62	5.91	6.111	5.525	8.27	5.71	7.852
c10113_g1	0	0	0	0	0	0	0	0	0	0	0	1.834	0	0	0
c10113_g2	0	0	0	0	0	0	0	0	0	0.542	0	0.518	0	0	0
c101131_g1	2.11	2.381	2.236	2.016	2.519	1.888	1.62	1.394	1.511	1.977	2.307	2.655	1.901	2.204	1.756
c101138_g2	0	0	2.54	0	0	0	0	0	0	0	0	0	0	1.301	1.317
c101143_g1	0	0	0	0	0	0	0	2.421	0	0	0	0	0	0	0
c101144_g1	0	0.079	0.275	0	0.08	0.325	0.128	0.114	0	0.074	0.24	0.496	0	0.241	0.156
c101146_g1	0	0	0	0	0	0	0	0	0.183	0.404	0.194	0	0	0.399	0
c101147_g1	0.265	0.839	0.628	0.538	0.25	0	0.403	0	0	0.255	0	0	0	0.252	0
c101148_g2	0.265	0.283	0.373	0	0	0.174	0.11	0.31	0.122	0.202	0.343	0.119	0.206	0.63	0.068
c10115_g1	0	0	0	0	0	0.228	0.22	0	0.507	0	0.834	0	0	0	0
c101158_g1	0.823	0.408	0.804	0.47	1.268	0.239	0.632	1.663	2.018	0.904	0.446	0.496	0.461	0.745	0.849
c101159_g1	0.274	0.737	0.794	0	0.679	0	0.22	0.106	0	0.563	0.274	0.507	0.147	0.136	0
c101160_g2	0.18	0	0.206	0	0	0.293	0	0.538	0.323	0	0	0	0	0	0
c10118_g1	0.142	0.397	0.422	0.252	0.232	0.445	0.156	0.033	0.044	0.096	0.194	0.464	0.049	0.346	0.195
c101182_g1	0	0	0	0	0	0	0	0	0.245	0.276	0	0.745	0.274	0	0
c101189_g1	0	10.147	0	0	0	0	0	0	0	0	0	0	0	0	0
c101191_g1	0.482	0.317	0.598	0.115	0.545	0.391	0.567	1.508	0.489	0.84	0.194	0.345	0	0.451	0.088
c101192_g1	9.791	7.052	4.246	15.34	6.663	13.843	14.92	39.327	27.811	11.799	8.419	11.794	9.201	10.244	7.052
c101197_g1	21.757	18.275	16.748	20.758	18.452	18.953	19.24	29.952	26.177	25.065	18.586	16.92	17.627	15.281	14.095
c101198_g1	10.746	14.387	14.061	23.726	15.237	16.902	17.482	11.104	12.892	13.936	18.654	22.035	14.208	12.469	14.504
c101199_g1	0.104	0.238	0.284	0	0.027	0.065	0.192	0.179	0.026	0.021	0.286	0.119	0.049	0.136	0.185
c101200_g1	0	0.306	0.49	0.298	0.134	0.119	0	0	0.646	0	0	0	0	0	0
c101206_g1	0.322	1.372	0.363	1.134	0.956	0.716	0.348	0.326	0.996	0.765	1.074	0.971	0.441	0.325	0.215
c101206_g2	0.681	0.794	0.451	0.79	0.92	0.835	0.558	0.489	0.489	0.819	1.691	0.518	0.304	0.714	0.293
c101207_g1	0.076	0.238	0.255	0.08	0.223	0.13	0.064	0.057	0.14	0.074	0.08	0	0	0.073	0
c101212_g1	0.236	0.079	0.127	0.126	0	0.065	0	0.033	0.035	0.117	0.171	0.108	0.167	0.042	0.117
c101215_g1	0	0	0	0	0	0	0	0	0	0	1.085	1.144	0	3.149	0
c10122_g2	0	0.068	0.078	0.149	0.134	0.174	0	0.049	0.253	0.138	0	0.119	0	0.073	0
c101226_g1	0	0	0	0	0	0	0	0	0	0	0.423	0	0	0	0
c101229_g2	0	0	0	1.146	0	0	0.43	0	0	0	0	0	0	0.546	0
c101232_g1	0.416	0.556	0.824	1.203	0.616	0.087	0.503	0.082	0	0.425	0.731	0.464	0	0.535	0.205
c101235_g1	1.097	0.385	0.137	0.252	0.241	0	0.293	0	0.227	0.244	0.366	0.108	0.127	0.493	0
c101236_g2	0	0	0	0	0	0	0	0	0	0	2.033	0	0	0	0
c101241_g1	0.142	0.079	0.039	0.034	0.214	0.033	0.055	0.383	0.201	0.074	0.103	0.194	0.078	0.073	0.039
c101252_g1	0	0	0	0	0	0.152	0	0	0	0.191	0.194	0.701	0	0	0.195
c101254_g1	0.303	0	0.363	0	0	0	0.229	0	0	0.298	0	0	0	0	0
c101259_g1	0	0	3.285	0	0	0	0	0	0	0	0	0	0	0	0
c101261_g1	0	0	0.569	0	0	0	0.33	0	0.76	0	0	0	0	0	0
c101262_g1	0	0	0	0	0	0	0	0	0	0	0	0	1.372	0	0
c101264_g1	13.054	12.97	14.473	16.417	12.415	14.895	13.766	21.482	17.871	13.362	16.187	14.611	16.05	15.481	15.246
c101276_g1	5.524	5.623	6.942	4.823	5.287	5.11	5.62	6.359	5.782	4.847	5.94	5.503	6.496	6.812	6.194
c10128_g1	0.114	0	0	0	0	0	0	0.082	0.21	0	0	0	0	0.346	0
c101284_g1	0	0	0	0.435	0	0	0	0	0	0.415	0	0	0	0	0
c101287_g1	0	0	0	0.229	0	0	0.696	0.334	1.389	0	0	0	0	0.22	0
c101288_g1	0.341	0.272	0.147	0	0.125	0.076	0.073	0.033	0	0.043	0.171	0.076	0.049	0.273	0
c101289_g1	4.928	4.603	2.971	4.033	3.412	2.669	3.661	2.633	4.21	3.625	4.684	4.705	5.213	4.03	3.599
c101291_g1	0	0	0.588	0	0	0	0	0.66	0	0	0	0	0	0	0
c101295_g1	0.255	0	0	0.137	0	0	0	0	0.227	0.51	0.126	0.227	0	0.252	0
c101299_g1	0	0	0.265	0.516	0.366	0.304	0.366	0	0.341	0.372	0	0.194	0.382	0	0.127
c1013_g1	0	0.102	0.471	0.149	0.286	0.195	0.156	0	0.044	0.053	0.24	0.507	0.049	0.241	0.098
c101300_g1	0.047	0.091	0.392	0	0	0.033	0.073	0.033	0.087	0.415	0.091	0.205	0.088	0	0.137
c101308_g1	0	0	0.461	0.137	0.259	0.108	0.211	0	0.122	0.266	0.788	0.96	0.412	0.136	0.663
c101310_g1	56.559	65.937	60.423	58.426	45.782	48.895	56.337	54.662	53.307	47.622	51.313	52.227	65.884	60.307	64.3
c101313_g1	0	0	0	0	0	0	0	0	0.699	0	0	0	0.803	0	0
c101314_g1	0	0	0	0	0	0	0	0	0	0	0	0	0	0.273	0
c101314_g2	0	0.442	0	0	0	0	0	0	0	0	0	0	0	0.399	0
c101317_g1	0.142	0.363	0.431	0.16	0.098	0.13	0.201	0.188	0.28	0.255	0.251	0.399	0.049	0.157	0.146
c101319_g1	0.558	0.669	1.177	0.974	0.42	0.358	0.851	0.595	0.524	1.148	0.137	0.507	0.441	0.651	1.288
c101320_g1	6.858	7.358	5.844	6.599	5.332	6.498	5.455	7.883	7.311	6.58	6.511	6.162	6.878	6.455	5.989
c101323_g2	8.646	9.569	10.561	8.329	6.868	7.421	7.661	6.815	6.001	6.58	9.081	8.212	10.19	9.089	9.042
c101335_g2	0.426	0	0	0	0	0.315	1.867	1.198	0.358	0	0.388	0.378	0	1.186	0.39
c101336_g1	0.104	0.215	0	0.057	0	0	0.128	0.155	0.472	0.106	0.103	0.043	0	0.157	0.312
c101337_g1	11.125	12.131	12.796	11.559	7.779	11.044	10.755	3.872	6.752	9.769	12.828	15.388	11.366	10.968	14.602
c101347_g1	0.066	0.147	0.196	0.229	0.179	0.206	0.082	0.269	0.096	0.074	0.251	0.194	0	0.105	0.107
c101348_g1	0	0	0.265	0	0.438	0	0.348	0	0	0	0	0	0	0.672	0.224
c101349_g1	0	2.732	0	0	0	0	3.039	0	0	0	0	0	0	0	0
c101353_g1	0	0	0	0	0	0	0	0	0	0	0	0	3.949	0	0
c101360_g1	0	0	0	0	0	0	0	0	0	0	0	1.09	0	0	0
c101360_g2	0.35	0	0	1.043	0.322	0	0	0	0	0	0.331	0.928	0	0	0.654
c101360_g3	0.255	0.487	0	0.069	0.125	0.054	0.156	0	0.122	0.128	0.069	0	0.137	0	0
c101380_g1	0.445	1.315	0	0	0	0.445	0.174	0	0	5.039	0	0	0	0	0.215
c101381_g1	0	0	0	0	0	0	0	0.457	0.821	0	0	0	0	0	0
c101388_g1	1.741	1.701	1.589	1.203	1.054	1.345	1.41	0.587	1.895	1.669	1.542	1.435	2.087	1.9	2.165
c1014_g1	0.236	0	0.137	0.252	0	0	0.192	0	0	0	0	0	0	0	0
c1014_g2	0	0.113	0	0.103	0	0	0	0.082	0.192	0.308	0.103	0	0	0	0
c10140_g1	0.842	0.782	0.726	0.401	0.17	0.152	0.751	1.264	1.214	0.415	0.434	0.205	0.774	1.018	0.732
c101400_g1	1.769	2.562	2.716	2.646	1.679	2.018	1.803	1.158	1.162	1.18	1.873	3.388	1.852	2.288	1.356
c101400_g2	1.23	1.043	1.285	1.638	1.286	0.77	1.19	0.497	0.603	1.361	0.777	1.241	1.254	0.976	1.541
c101408_g1	0	0	0	0.825	0	0	0	0	0	0.393	0.377	0	0	0	1.141
c101412_g1	0	0.351	0	0	0	0	0	0	0	0	0	0	0.167	0.168	0
c101414_g1	0	0.091	0.098	0.183	0	0.217	0	0	0	0.606	0.171	0.151	0	0	0
c101414_g2	0	0.227	0	0	0	0.174	0	0.318	0	0	0	0	0	0	0.419
c101416_g1	0.236	0	0.539	0	0.232	0	0.092	0	0	0.117	0.354	0	0.245	0.126	0
c101419_g1	96.583	93.305	88.026	109.784	78.614	102.738	77.838	99.639	89.031	77.003	97.371	103.537	96.837	85.475	98.966
c101424_g1	0	0	0.304	0	0	0	0	0.758	0	0	0	0.464	0	0	0
c101428_g1	0	0	0	0	0	0	0	0	0	4.815	0	0	0	0	0
c101428_g2	0.085	0.283	0.098	0	0.357	0.076	0.146	0	0	0	0	0.324	0	0.094	0
c101430_g1	0	0	0	0.229	0.214	0	0	0.326	0.777	0.436	0.423	0.194	0	0.22	0
c10144_g1	0	0	0	18.662	0	0	0	0	4.411	0	0	0	0	0	0
c101447_g1	0.123	0.136	0.284	0.263	0.491	0.206	0.101	0.285	0	0.128	0.366	0.453	0	0	0.127
c101447_g2	0.265	0.714	0	0	0.134	0	0	0	0	0.266	0.137	0.237	0.137	0.136	0
c10145_g1	0	0	0	0	0	0	0	11.348	0	0	0	0	0	0	0
c101454_g1	0	0	0	0	0	0	0	0	2.385	0	0	0	0	0	0
c10147_g1	0	0	0.51	1.123	0	0	0.165	0.163	0	0	0	0.388	0	0	0
c10150_g1	0	2.041	0.843	0.619	1.125	0	0.449	0.44	2.585	1.191	3.438	0	0	1.144	1.131
c10150_g2	0.549	0.147	0.157	0.435	0	0.228	0.11	0.212	0.76	0.829	0.274	0.248	0	0.976	0.693
c101507_g1	0	0	0.186	0	0	0	0	0.122	0	0.159	0	0	0.167	0	0.156
c101512_g1	0	0	0	0	0	0	0	0	0	0	0	0.831	0	0	0.585
c101516_g2	0	0	0	0.642	0.196	0	0.165	0	0.183	0	0	0	0.206	0.21	0.205
c101521_g1	3.689	3.605	3.51	2.188	2.295	3.222	3.551	4.435	4.446	4.603	3.244	3.162	3.498	2.089	2.848
c101521_g2	0.738	0.522	0.647	0.172	0.411	0.412	0.137	1.712	1.38	0.34	0.503	0	0.519	0.252	0.673
c101524_g1	0	0	0	0	0	0	0	0	0	0	0	0	0	22.429	0
c101528_g1	0	0	0	0	0	0	0.128	0.253	0.148	0.17	0	0.302	0	0.168	0
c101530_g1	0	0	0	0	0	0	0	0	0	1.509	0	0	0	0	1.366
c101531_g1	0	0	0	0	1.099	0	0	0	0.673	0	0	0	0	0	0
c10155_g2	0	0	0	0	0	0	0	1.655	0	0	0	0	0	0.714	0
c101552_g1	0.151	0.079	0.255	0.08	0.071	0	0.119	0	0.21	0.308	0.149	0.065	0.078	0	0.078
c101552_g2	0	0	0	0	0	0	0	0	0	0	0	1.284	0	0	0
c101552_g3	0	0.079	0.167	0	0	0.13	0.064	0.057	0.498	0.074	0.228	0.281	0	0	0
c101556_g1	0.142	0	0.324	0.298	0	0.119	0	0.106	0	0.138	0	0	0	0.283	0
c101558_g1	0	1.281	0	2.245	0.991	0	3.149	1.549	0.9	0	2.033	0	0	0	0.985
c101558_g2	1.107	1.088	1.794	0.79	0.643	1.172	0.229	0.709	0.349	1.042	0.651	0.335	0.294	0.955	0.468
c10156_g1	0.596	1.655	1.373	2.91	1.063	2.289	1.629	1.736	3.424	1.212	4.067	5.751	2.714	2.687	2.897
c101567_g1	0	0	0.157	0.149	0.402	0.456	0.659	0.416	0.122	0.553	0.274	0	0.137	0	0.273
c10157_g1	0	0.59	0.216	0	0	0	0	0.139	0	0	0.183	0	0	0.367	0
c101588_g1	7.114	7.641	6.599	7.046	8.297	11.283	6.508	11.829	12.263	8.6	6.648	10.575	6.428	8.795	5.931
c10159_g2	0	0	0	0	0	0.25	0	0.228	0	0	0.297	0	0.157	0.304	0.146
c101599_g1	0	0	0	0	0	0	0	0	0	0	0	0	0.559	1.081	0
c101600_g1	0	0	3.961	1.237	0	0	0	0	0	1.191	1.119	0	0	0	0
c101612_g1	0	0	0	0	0.25	0	0	0	0.227	0.255	0	0.464	0	0	0
c101612_g2	0	0	0.922	0.378	0	0.282	0	0	0	0	0	0	0	0	0.351
c101621_g1	0	0	0	0	1.036	0.814	0	1.622	0	0	0	0	0	0	0
c101628_g2	0	0	0	0	0	0	0	0	0.62	0	0.343	0.151	0	0	0
c101656_g1	0	0	0	19.326	0	0	0	0	0	0	0	0	0	0	0
c101656_g2	0.132	0	0	0.275	0	0	0	0	0.122	0.266	0.126	0	0	0.136	0
c101658_g1	0	0	0	0	0	0.705	0	0	0	0.457	0	0	0.451	0	0
c10166_g1	0	0	0	0	0.268	0	0	0	0	1.382	0	0.248	0	0.273	0
c101660_g1	0	0	0	0	0	0	0.311	0	0	0	0.388	0	0	0	0
c101665_g1	0	0	0	0	0	0.9	0	0	0	0	0	0	0	0	0
c101666_g1	0	0	0	0	0	0	0	0	0	0	0	0	2.126	1.952	0
c101672_g1	0.218	0	0.245	0.115	0	0.087	0.082	0	0.201	0.106	0.103	0	0	0.115	0
c10168_g1	0.246	0.351	0.098	0.092	0.17	0	0	0.196	0	0.085	0.08	0.151	0.088	0.168	0.088
c101683_g1	0	0	0	1.902	0	0	0	0	0	0	0	0	0	0	0
c101688_g2	0	0	0	0	0.866	0	1.382	0.677	0	0.935	0	0.917	0	0	0
c101693_g1	1.078	10.147	0	0	0	0	0.686	1.353	0	0.935	0	0	0.911	0	0.858
c101699_g1	0.341	0.147	0	0.149	0.205	0.054	0.11	0.049	0.131	0.138	0.206	0	0.069	0.073	0
c101700_g1	0.851	0.873	4.501	1.569	0	0.564	0	0	0	0.755	0	2.914	1.48	0	0
c101707_g1	0	0	4.618	0	0	0	0	0	0	0	0	0	0	0	0
c101709_g1	0	0	0	0	0	0	0	0	0	0	0	0	0	2.96	0
c101712_g1	0	0.136	0	0	0	0	0.101	0.196	0	0	0.126	0.119	0	0.388	0
c101713_g1	0	0	0	0.309	0	0.239	0.229	0.448	0	2.392	0	0.27	0.304	0.294	0.293
c101717_g1	0.35	0.272	0.451	0.057	0.098	0.217	0.201	0.114	0.14	0.159	0.411	0.086	0.157	0.262	0.263
c101720_g1	0	0	0.186	0	0	0	0.128	0.245	0.148	0.159	0	0	0.167	0.168	0.166
c101722_g1	0	0	4.138	0	0	0	0	0	0	0	0	0	0	0	0
c101733_g1	0	0	0	4.663	0	0	0	0	0	0	0	0	0	0	0
c101734_g1	0.085	0.147	0.196	0.195	0.045	0.152	0.037	0.065	0.087	0	0.091	0.086	0.049	0	0.137
c10174_g1	0	0.102	0.206	0.092	0	0	0	0.139	0.507	0.181	0.091	0	0.284	0.094	0.185
c101746_g1	0	0	0.088	0.894	0.455	0.065	0.815	0	0.14	0.074	0.08	0.701	0.078	0	0
c101754_g1	0	0	0	0	0	0	0	0.326	0	0	0	0.41	0	0	0
c101755_g1	0.312	0.669	0.216	0.206	0.313	0.434	0.211	0.196	0.411	0.776	0.446	0.054	0	0.325	0.127
c101756_g2	0	0	0.284	0	0	0.629	0	0.098	0.463	0	0	0.227	0	0.252	0
c101760_g2	0	0	0	0.653	0	0	0.238	0	0	0.617	0.297	0.852	0	0	0
c101762_g1	0.199	0.215	0.569	0.218	0.205	0.13	0.128	0.041	0	0.053	0.16	0.183	0	0.262	0
c10177_g1	0	0	0	0	0	0	0	0	0	0	0	0	0	0.661	0
c101783_g1	0.303	0	0	0.103	0.098	0.25	0.082	0.073	0	0.106	0	0.453	0	0.105	0.098
c101785_g1	0	0	0.206	0.367	0.17	0	0	0	0	0.17	0.171	0.162	0	0	0
c101790_g1	0	0.726	0	0	0	0.26	0	0	0	0	0	0.302	0	0.325	0
c101790_g2	0.378	0	0	0.195	0	0	0	0	0	0	0.183	0	0	0	0.185
c101801_g1	1.003	0.703	0.804	1.077	0.84	0.966	1.309	0.693	0.839	1.339	0.366	0.486	0.559	1.364	0.975
c101805_g1	0	0	0	0.435	0.196	0.163	0	0	0.183	0	0.605	0.755	0	0	0
c101805_g2	0	0.227	0	0	0	0.239	0.055	0.057	0	0	0.286	0.259	0	0.147	0
c101807_g1	0	0	0.314	0.137	0	0	0	0.204	0	0	0	0	0.137	0	0
c101809_g1	0	0	0	0	0	0	0	0	0	0	0	0	0	0	0.722
c101812_g1	0	0.635	0.52	0.115	0	0	0.165	0	0	0	0	0	0	0	0
c101812_g2	0	1.451	0.833	0	0	0	0.256	0	0	0	0	0	0	0	0
c101814_g1	0	0	0	0	0	0	1.373	0	0	3.891	0	4.014	0	0	0
c101821_g1	0	0.125	0.137	0	0	0.499	0.384	0.188	0.114	0	0.126	0.108	0	0	0.117
c101839_g1	0.331	0	0	0.115	0.661	0	0	0	0.105	0	0	0	0	0	0.117
c101840_g1	0.057	0.125	0.206	0.252	0	0.25	0.046	0.188	0	0.244	0	0	0.059	0.063	0.185
c101842_g1	0.132	0.272	0	0	0	0.108	0	0.391	0.472	0	0	0	0	0.262	0
c10185_g1	0.095	0	0.206	0.103	0	0	0	0.351	0.087	0.096	0.183	0	0.098	0.378	0.098
c101854_g1	0	0	0.353	0.298	0	0	0	0	0	0	0	0	0	0	0
c10187_g1	0.17	0	0.196	0	0	0.141	0	0	0	0	0.171	0.151	0	0	0
c101877_g1	0	0	0	0	0	0	0	0	0.646	0	0	0	1.107	0.357	0
c101878_g1	0.104	0.442	0	0.115	0.616	0.347	0.421	0.163	0	0.213	0.103	0	0.108	0.315	0.215
c101905_g3	0.359	0.295	0.471	0	0.179	0	0.293	0.277	0.166	0.797	0.423	0.248	0.382	0.094	0.556
c101906_g1	0	0	0	0	0	0	0	0.424	0	0	0	0	0	0	0.536
c101906_g2	0	0	0	0	0.42	0	0	0.652	0	0	0	0	0	0	0
c101918_g1	0	0	0	0	0	0	0	0	0	0	0	4.424	0	0	0
c101931_g1	0	0.125	0.255	0	0.107	0	0.366	4.044	0.105	0	0.114	0	0	0.115	0.117
c101948_g1	0	0.249	0	0	0	0	0	0	0.21	0	0	0	0	0.451	0
c10196_g1	0.085	0.147	0.147	0	0.089	0.152	0.073	0.033	0.122	0.096	0.046	0.205	0	0.189	0.088
c101962_g1	0	0	0	0.126	0	0	0	0	0.114	0	0.126	0.453	0	0.252	0
c101965_g1	0	0	0	0	0	0	0.156	0.44	0	0	0	0.173	0	0	0
c101966_g1	0	0.306	0	0	0	0	0.421	0.196	0	0	0.902	0	0	0	0.81
c101968_g1	0.189	0.204	0.108	0	0	0	0.229	0	0.271	0.096	0.091	0.086	0.098	0	0.098
c10198_g1	8.23	15.577	8.09	11.181	9.798	11.554	5.199	4.247	5.852	10.332	12.291	5.892	8.329	12.563	14.261
c101980_g1	0	0	0	0	0	0	0	0	0	0	0	4.327	0	0	0
c101982_g1	0	0	0	0	0	0	5.172	0	0	8.068	0	0	0	0	0
c101999_g1	0.435	0.351	0	0.412	0.161	0.141	0.22	0.041	0	0.393	0.217	0.097	0.059	0.168	0
c10200_g2	0.615	1.1	0.696	0.275	0.518	0.803	0.421	1.606	1.319	1.063	0.48	0.755	0.49	0.924	0.693
c102004_g1	0	0	1.49	0.985	0	0	1.4	0	0	0	1.793	0	0	0	0.878
c102009_g1	0	0	0	1.833	0	0	0	0	0	0	0	0	0	0	0
c10201_g1	10.822	0	0	0	0	0	0	0	0	0	0	0	0	0	0
c102012_g1	0	0	0	0	0	0	0	0	0	0	0	0	0	0.882	0
c102017_g1	0	0	0	0	0	0	0	0	2.874	0	0	1.834	0	0	0
c102017_g2	0	0	0	0	0	0	0	0	0	0	5.312	19.423	0	0	0
c102031_g2	0	0.181	0	0.263	0.161	0.065	0.137	0.065	0	0.17	0	0	0.088	0.168	0.088
c10204_g1	0	0	0	0	0	0	0	0	0	0	0.868	0	0	0	0
c102042_g1	0	0	0	0.802	0	0	0	0	0	0	0	1.478	0	0	0
c102047_g1	0	0.408	0.333	0	0	0.087	0.311	0.448	0.183	0.096	0.194	0.086	0.098	0.094	0
c102058_g1	0	0	0	0	0	0	0	0	0	0	0	20.923	0	0	0
c102061_g1	0	0	0	0	0	0	0	0	0	0	0	2.029	0	0	0
c102063_g1	0	0	0	0	0	0	1.098	0	0	0.478	0	0.896	0.48	0	0.458
c102067_g1	0	0	0	0	0	0	1.346	1.329	0	1.903	3.53	0	0	0	0
c102076_g1	0.17	0	0	0.172	0	0.141	0	0	0.306	0.17	0.16	0	0	0	0
c102076_g2	0.482	0	0	0.493	0	0	0	0	0.21	0	0	0.216	0	0	0
c10208_g1	0	0	0	0	0	0	0	0	0	1.711	0	0	0	0	0
c102082_g2	0	0	0.118	0	0	0.087	0	0.082	0.096	0	0.206	0.097	0.323	0	0.107
c102083_g3	0.464	0	0	0	0	0	0	0	0	0	0	0	0	0.42	0
c102086_g1	0.7	1.145	0.657	0.71	0.893	1.399	0.787	1.696	0.978	1.137	0.754	0.939	1.323	0.619	0.761
c102088_g1	0	0	0	0.607	0	0	0	0.432	0	0	0	0	0	0.556	0.556
c102089_g1	0	0.476	0.167	0.16	0.223	0.065	0.119	0	0.07	0.383	0.377	0.27	0	0	0
c1021_g1	0.378	0.204	0.431	0	0.098	0	0.073	0.22	0	0	0.194	0.086	0.098	0	0.098
c102100_g1	0	0	0	0	0	0	0	0.09	0.227	0	0	0.442	0	0	0
c102101_g1	0.388	0.522	0.333	0	0.196	0.412	0.632	0.302	0.367	0.202	0.891	1.068	0.51	0.504	0.497
c102103_g1	0.378	0	0	0.195	0.277	0.163	0	0.22	0	0.478	0.091	0.345	0.098	0.294	0.195
c102117_g1	0	0	0	0	0	0	0	0	0	0.84	0.8	0	0	0	0.78
c102128_g1	0.482	0.794	0.118	0.344	0	0.271	0	0.082	0	0.691	0.103	0.388	0.333	0.22	0.458
c102131_g1	0	0	0	0	0	0	0	0	0	5.017	0	0	0	0	0
c102138_g2	1.268	0	0	0	0	0	0	0.424	0	0	0	0	0	0	0
c102148_g1	0.341	0.306	0	0	0.17	0.043	0.046	0	0.157	0.521	0	0.054	0.118	0.178	0.117
c102149_g1	0.378	1.497	1.461	0.263	0.375	0.108	0.915	0.774	0	0.648	1.142	0.464	1.969	0.388	0.644
c10215_g1	0.104	0	0	0	0	0	0	0	0.096	0.106	0	0.291	0.225	0	0
c102156_g1	0.341	0	0	0	0	0.26	0	0.734	0.576	0	0	0	0	0	0
c102164_g1	1.391	0	0.892	0.653	0	0	0	0	0.542	0	0	0	0.617	0	0
c102172_g2	0	0	0	0	0	0	0	0	0	0	1.942	0	0	0	0
c10218_g1	0	0	0	0	0	0	0	6.905	0	0	0	0	0	0	0
c102184_g1	0	0.091	0.098	0	0	0	0	0.53	0.323	0.085	0	0.237	0.088	0	0.088
c102192_g1	0	0.442	0.245	0	0	0	0	0	0.183	0	0	0.183	0	0	0.205
c1022_g1	0	0	0	7.973	0	0	0	0	0	0	0	0	0	0	0
c102207_g1	0.53	0.453	0.245	0.115	0.214	0	0.256	0	0	0.106	0.103	0	0	0	0
c102208_g1	0.236	0.113	0.167	0.046	0.045	0.054	0.119	0.049	0.105	0.106	0.194	0.043	0.176	0.178	0.137
c102215_g1	0.17	0.181	0	0.172	0	0	0	0.375	0	0.17	0.331	0.302	0	0.504	0
c102215_g2	0.104	0.34	0.235	0.115	0.107	0	0.503	0.245	0.288	0.213	0.206	0.194	0	0	0.322
c102217_g1	0.293	0.215	0	0	0	0	0	0.228	0	0.096	0	0	0	0.105	0
c102217_g2	0	0.159	0	0	0	0	0	0	0	0.298	0	0	0	0.441	0
c102221_g1	0.123	0.079	0.177	0.126	0.196	0	0.037	0	0.079	0.128	0.08	0.076	0.088	0.168	0.166
c102221_g3	0.151	0	0	0	0	0.119	0	0	0	0	0.446	0.129	0.147	0	0
c102222_g2	5.619	5.782	7.06	5.247	5.368	4.481	5.117	5.152	4.437	4.741	7.162	7.143	6.496	6.413	6.087
c102225_g2	0	0	0	0	0	0.846	0.275	0.799	0	0	0	0	0	0	0
c102228_g1	0	0	0	0	0	0.629	0	0	0.358	0	0	0.378	0	0.399	0
c102234_g1	0	2.596	0	0	0	0	0	2.886	0	0	0	0	0	0	0
c102236_g1	0	2.54	0	0	0	0	1.428	0	0	0	0	0	0	0	0
c10224_g1	0	1.769	0	0	0	0	0	0	1.957	0	0	0	0	0.714	0
c102242_g1	0	0	0	0	0	0	0	0	29.191	0	0	0	0	0	0
c102255_g1	0	0	0	0	0	0.976	0	0	0	0	0	0	0	0	1.249
c102256_g1	0.284	0.748	0	0.39	0	0.673	0.366	0.171	0.21	0.234	0	0.129	0	0.367	0
c102258_g1	0	0	0	0	0	0	0	0	0	1.276	0	0	0	0	0
c102261_g1	0	0	0.147	0	0.125	0	0	0.196	0.358	0.128	0.251	0	0	0	0.127
c102263_g1	0	0	0.167	0	0	0.184	0	0.171	0	0.372	0.217	0.194	0	0.073	0.224
c102264_g1	0	0	1.069	0	0.679	0	1.089	0	0	0	0	1.403	0	0	0
c102266_g1	0	0.419	1.687	0	0.572	0	0.247	0.236	0.524	0.946	0	0.356	0	0	0
c102267_g2	0	0.079	0	0	0	0.065	0.064	0.236	0.14	0.308	0.16	0	0.157	0	0
c102270_g1	4.314	5.975	3.363	5.499	2.537	3.515	3.368	4.313	0	5.719	3.941	0	4.772	4.733	3.199
c102273_g1	0.7	0	0	0.447	0.402	0	0	0	0	0.106	0	0	0	0	0
c102278_g1	0.142	0	0.167	0.149	0	0.228	0.22	0.106	0	0	0.137	0	0	0	0
c102279_g1	0	0	36.967	0	0	0	0	0	0	0	0	0	0	0	0
c10228_g1	0	0	0	0	0	0	0	0	0	0	0	4.424	0	0	0
c102288_g1	0.047	0.204	0.216	0.046	0.098	0.206	0.037	0.041	0	0.244	0.046	0.388	0.245	0.147	0.098
c102298_g2	0.076	0.159	0.167	0	0.295	0.315	0.119	0.856	0.83	0.223	0.08	0.129	0.235	0.073	0.302
c102311_g1	0.814	0	0.5	0	0	0.9	0.293	0.571	0	0	0.743	0.356	0	0	0
c102315_g1	0	0	0	1.65	0	0	0	0	1.284	0	0	0	0	0	2.829
c10232_g1	0	0	0	0	0	0	0	1.573	0	0	0	0	0	0	0
c102324_g1	0	0.805	0.441	0	0.366	0.304	0	0	0.175	0	0	0.691	0	0	0.371
c102331_g1	0	0	0.441	0	0.188	0.152	0.146	0	0.515	0	0.743	0.345	0	0	0
c102333_g1	0	1.769	1.147	0.802	0	0.564	0	0	1.301	0	0	0	0	0	0
c102334_g1	0.255	0.136	0	0	0.375	0	0.101	0.196	0.472	0	0.126	0.464	0	0	0.254
c102352_g2	0	0	0	0	0.652	0	0	0	0	0	0	0	0	0	0
c102352_g3	0	0.113	0.353	0.321	0	0.434	0	0.082	0.192	0.213	0.206	0.281	0.108	0.315	0.107
c102355_g1	0	0.227	0.255	0	0	0.174	0	0.163	0	0	0.423	0.388	0	0	0
c102358_g1	0.123	0	0	0	0.063	0	0.055	0.098	0.699	0.128	0.069	0.227	0.069	0.126	0
c102359_g1	0.284	0	0	0.103	0.098	0.315	0	0.073	0	0.096	0.286	0.259	0	0.199	0
c102364_g1	0.123	0.283	0.137	0.172	0	0	0.11	0.179	0	0.234	0.251	0.119	0	0.052	0
c102365_g1	0	0.193	0.314	0	0.179	0.304	0	0	0.087	0.096	0	0	0	0.094	0
c102365_g3	0.123	0.533	0	0.527	0.125	0.108	0	0.098	0	0.255	0.868	0.108	0	0.252	0
c102381_g1	0.662	0.136	0.304	0.424	0	0.108	0	0.204	0	0.138	0.263	0.475	0.274	0.399	0.4
c102389_g1	0.18	0.374	0.196	0.092	0.268	0.304	0.073	0.139	0.411	0.096	0.263	0.162	0.647	0.094	0
c102394_g2	0.047	0.204	0.108	0.149	0.045	0.087	0	0.188	0.183	0	0.046	0.086	0.098	0.147	0.049
c102396_g1	0	0	0	0	0	0	0	0	1.188	0	0	4.424	0	0	1.317
c102401_g1	0	0	0.196	0	0	0.13	0.265	0.253	0.148	0.33	0.32	0	0.167	0	0.488
c102405_g1	0.624	0.76	0.098	0.378	0.447	0.38	0.22	0.139	0.245	0.096	0.354	0.723	0.088	1.102	0.449
c102408_g1	0.218	0.113	0	0.115	0.33	0.141	0.22	0	0	0.117	0.114	0.151	0	0.399	0.107
c102412_g1	0	0	0.167	0	0	0	0	0	0.131	0	0	0	0.304	0	0
c102412_g2	0	0	0	0	0	0	0	0	0	0	0	0	0	0	2.731
c102412_g3	0	0	0	0.516	0	0	0	0.179	0	0	0	0.227	0	0	0
c102420_g1	0	2.063	0	0	2.277	0	0	0	0	0	1.736	1.155	0	0	0
c102426_g2	0	0	0	0	0	0	0	0	2.262	0	0	0	0	0	0
c102432_g2	0	0	0	0	0	0	0	0	0	0	0.628	0	0	0	0.312
c102437_g2	0	0.522	0	0	0	0	0.192	0.179	0	0.478	0	0.216	0	0	0.234
c102446_g1	0.123	0.397	0.069	0	0	0.163	0	0.245	0.699	0	0.194	0.345	0	0.262	0
c102456_g1	0	0	0	3.735	0	0	0	0	0	0	0	0	0	0	0
c102464_g1	0.255	0.204	0.147	0	0.063	0.108	0.055	0.098	0.367	0.064	0.034	0.086	0.137	0.199	0.166
c102468_g1	0	0.147	0.157	0	0	0.217	0	0	0	0	0.137	0.604	0	5.122	0
c102469_g1	0	13.344	0	0	0	0	0	0	0	0	0	0	0	0	0
c10247_g2	0.076	0	0.167	0.16	0	0	0	0.228	0	0	0	0	0	0.157	0.078
c102475_g1	0	0.522	0.569	0	0.322	0.271	0	0.497	0	0	0	0.593	0.666	0	0
c102476_g1	0	1.905	0	0	0	0	0	0	0	0	1.554	0	0	0	0.761
c102481_g1	0	9.296	0	0	0	0	0	0	0	0	0	0	0	0	0
c102484_g2	1.211	0	0	0	0	0.423	0.421	0.408	0.48	0	0	0	0.549	0	0
c102485_g1	0.378	0.544	0.588	0.275	0.625	0.955	0.201	0.391	0.472	0.648	1.017	0	0	0	0
c102487_g1	0	1.168	0.716	0	0.982	0.792	0.394	0	0	0	0	0	0	0	0
c102488_g2	1.031	0.533	0	0	0	0	0.366	0	0.419	0	0.457	0	0	0.462	0
c102491_g2	0	0	0	0	0	0	0	0	0	0	0	0	31.874	0	0
c102498_g1	0	0.556	0	0.286	0.5	0.412	1.062	0.62	0.498	0	0.777	0.475	0.265	0.546	0.254
c1025_g1	0	0	0	0	0	0	0	0	0	0	14.622	0	0	0	0
c102503_g1	0	0	0.461	0	0	0	0	0.147	0	0	0	0	0.402	0	0
c102506_g1	0.776	0	0	1.432	0	0	0	0	0	0	0	0	0	0	0
c102509_g1	0.492	0.385	0.755	0.286	0.455	0.152	0.146	0.212	0.463	0.372	0.594	0.324	0.47	0.189	0.137
c102513_g1	0	0	0	0	0	0.412	0	0	0.908	0	0	0	1.019	0	1.317
c102518_g1	0.681	0.714	0.765	0.286	0.134	0.217	0.101	0.505	1.249	0.276	0.137	0.367	0.274	0.136	0
c102530_g1	0.132	0.283	0.598	0.137	0.259	0.325	0.101	0	0.122	0	0.126	0.356	0.274	0.672	0
c102533_g1	0	1.576	0	0	0	0	0	0	0	0	1.222	0	0	0	0
c102533_g2	0	0	0.422	0.687	0	0	0.513	0.245	0	0.33	0	0	0.333	0	0
c102537_g1	0.293	0.624	0.706	0	0	0.228	0	0.212	0	0.574	0	0	0.294	0.283	0
c102537_g3	0	0.147	0.314	0.149	0.134	0	0.11	0.212	0.122	0	0	0	0.137	0.136	0
c102538_g1	0	0.238	0.255	0	0	0	0	0	0	0.213	0	0	0	0	0
c102542_g1	0	0	0	0	0	0	0	0	0	0	0	4.532	0	0	0
c102549_g1	2.28	0	0.99	0.71	0.634	0	1.538	0	0	0	1.302	0	0.666	0	0
c10255_g1	0	0	0.765	1.157	0	0	0	0	0.48	0	0	0	0	0.535	0
c102559_g1	0	3.254	0	0	0	0	0	0	0	0	0	0	0	0	0
c10256_g1	0.066	0.068	0	0	0	0	0.055	0.106	0	0.064	0.137	0.119	0.069	0.136	0.068
c10257_g1	0.076	0.079	0.265	0.08	0	0.195	0.128	0.057	0.07	0.074	0	0.281	0	0.084	0
c102574_g1	0	0	0	0	0	0.694	0	0	0	0	0	0	0	0	0.878
c10258_g1	0	0	0	0	0	0	0	0	0	0	0	1.338	0	0	0
c102580_g1	0	0	0	0	2.929	0	0	0	2.62	0	0	0	0	0	0
c102582_g1	0.359	0	0.412	0	0.17	0	0	0	0	0	0.171	0.324	0	0	0.351
c102583_g1	0	0.079	0.255	0	0.223	0.13	0	0.236	0	0.159	0.228	0.065	0	0.157	0
c102586_g1	0.246	0.261	0.284	0.504	0.929	0	0	0.179	0	0	0.24	0.658	0.48	0	0
c102592_g1	0.549	0	0.696	0	0	0	0	0	0	0	0	0	0	0	0.488
c102606_g1	0.161	0	0.451	0	0	0.065	0	0.065	0	0	0.08	0.14	0.088	0.084	0.166
c102608_g1	0	0	0.53	0.458	0.214	0.358	0	0	0	0.223	0.217	0.399	0.666	0	0
c102627_g1	0	0	0	0	0	0	0	1.125	0	0.51	0	0	0	0	0
c102633_g1	2.705	3.617	4.02	2.36	3.019	2.973	2.444	2.046	2.035	2.285	2.25	2.978	2.557	2.624	2.624
c102633_g2	0	0	0	1.822	0	2.419	1.236	0	0	0	0	0	3.292	0	0
c102643_g1	0	0	0	0	2.144	0	1.702	0	0	0	1.108	0	0	2.131	0
c102644_g1	1.05	1.735	1.353	2.108	1.063	0.955	1.437	0.978	0.926	1.233	1.428	1.478	1.333	1.543	1.161
c102664_g1	0.341	0.363	0	0	0	0.141	0.805	0	0	0	0.503	0.151	0	0.168	0.341
c102670_g1	0	0	0.677	0	0	0	0	0	0	0	0	0	0	0.483	0.478
c102670_g2	0	0	0.157	0	0.268	0	0	0	0	0.138	0.274	0.119	0	0.273	0.137
c102674_g1	0.482	0	0.412	0.126	0	0	0	0.179	0.114	0.244	0.114	0.108	0	0	0
c102675_g1	0	0	0	3.769	0	0	0	0	0	0	0	0	0	0	0
c102676_g1	1.078	1.258	1.628	1.169	0.822	1.562	1.602	0.921	1.153	0.744	0.743	0.95	1.382	0.714	1.219
c102677_g1	0	0.147	0.48	0	0.411	0	0.11	0	0	0.425	0.274	0	0.284	0	0.137
c102681_g1	38.331	34.703	34.545	24.814	22.784	26.449	28.301	58.453	34.571	34.622	29.198	24.808	42.329	29.072	30.784
c102683_g1	0	0.102	0	0	0	0	0	0	0.271	0	0.194	0.183	0.206	0	0
c102684_g1	0	0	0	0	0	0	0	2.299	0	0	0	0	0	0	0
c102693_g1	0.18	0.317	0.343	0.126	0.063	0	0.101	0.049	0	0.489	0.297	0	0	0	0
c102695_g1	0.085	0.091	0.098	0	0.089	0	0.073	0.391	0	0.085	0.263	0.151	0.088	0.178	0.088
c102699_g1	0.142	0	0	0	0	0	0	0	0	0	1.245	1.338	0	0	0.146
c102701_g1	0.274	0.794	1.157	0.298	0.455	0.542	0.522	1.492	0.69	0.755	0.743	0.583	0.764	0.661	0.566
c102701_g2	0.388	0.828	0.735	1.088	0.634	1.063	0.613	2.152	0.707	1.435	0.64	3.032	0.931	0.651	1.161
c102707_g1	0	0	0	0	0	0	0	0	1.668	0	0	0	0	0.913	0
c102707_g2	0	0	0	0	0	0	0	0	0.638	1.488	0	0.723	0	0	0
c102707_g3	0.227	0.045	0.216	0.08	0.116	0.033	0.256	0.212	0.323	0.043	0.24	0.032	0	0.325	0.039
c102723_g1	0.435	0	4.775	0	0	0.174	0	0	0.192	0	0	0	0.431	0	0
c102724_g1	0	0	0	0	0	0	0	0.644	0	0	0	0	0	0	0
c102725_g1	0	0	0	0	0	0.087	0	2.079	0	0	0.046	0	0	0	0
c10274_g1	0	0	0	0	0	0.391	0	0.188	0	0	0	0.453	0.5	0.241	0
c102742_g1	0	0	0	0	0	0	0	0	0	0	0	0	0	0.808	0
c102750_g1	0	0.17	0.461	0.172	0	0.206	0.201	0	0.079	0.17	0.08	0.151	0	0.168	0
c102752_g1	0.085	0.091	0.098	0.275	0.429	0	0.137	0	0.157	0.266	0.091	0	0.088	0	0.176
c102763_g1	0.161	0.272	0.108	0.435	0.25	0	0.229	0.147	0.087	0.319	0.411	0.378	0.265	0	0.156
c102769_g1	0	0.374	0	0	0	0.271	0	0	0	0.34	0.994	0	0	0	0
c102792_g1	0	0.873	0	0	0	0	0	0.554	1.284	0	0	0	0	0.714	1.405
c10280_g1	0	0	0	0	0	0	0.522	0	0.594	0	0	1.327	0	0	0
c102803_g2	0	0	0.127	0.126	0.232	0	0	0.09	0.105	0.117	0	0.108	0.118	0	0
c102814_g1	0	0	0	0	0	0	0	8.291	0	0	0	0	0	0	0
c102817_g1	0	0.658	0	0	0	0	0	0.155	0	0.202	0	0	0	0.409	0
c102817_g2	0	0.646	0	0	0	0	0.229	0	0	0.595	0.286	0.27	0.304	0	0
c10282_g1	39.04	0	0	0	0	0	0	0	0	0	0	0	0	0	0
c102821_g1	0	0.204	0	0.103	0.098	0	0	0.073	0.087	0.191	0	0	0.098	0	0.098
c102826_g1	1.949	0	0	0	0	0.9	0	0	0	0	0	0	0	0	0
c102835_g1	0	0	0	0	0	0	0	0	0.751	0	0	0	0	0	0
c102837_g2	0	0	0	0	0	0	0.421	0.53	0.48	0.351	0	0	0	0	0
c10284_g1	0.227	0.476	0	0.08	0	0.065	0.183	0.171	0.07	0.149	0	0	0	0.157	0.078
c102853_g1	0	0	0	0	0	0	0	6.269	0	0	0	0	0	0	0
c102858_g1	0	0	0	6.427	0	0	0	0	0	0	0	0	0	0	0
c102869_g1	0	8.945	0	0	0	0	0	0	0	0	0	0	0	0	0
c10288_g1	0	0	0	0	0	0	0	0	0	0	0	33.516	0	0	0
c102884_g1	17.737	16.722	14.63	15.718	14.371	16.881	15.249	23.617	20.037	20.952	17.238	16.736	14.266	15.376	14.309
c102885_g1	0	0	0	0	0	0	0	0	2.559	0	0	0	0	0	0
c102898_g1	0	0	0	0	0	0	0	0	0	0	0	0	0	13.969	0
c102898_g3	0	0.374	0	0	0	0	0	0	0.306	0	0	0	0	0	1.327
c102899_g1	0	0	0	0	0	0	0	5.519	0	0	0	0	0	0	0
c102903_g1	0.709	0	0	0	0	0	0	0	0	0.67	0	0	0	0	0
c102914_g1	0	0	0	0	0	0	1.693	0	0	0	0	0	2.273	0	0
c102916_g1	0	0	0	0	0	0	0	0.375	0	0	0	0	0.5	0	0.956
c10292_g2	0	0	0	3.047	0	0	1.995	0	0	0	0	0	0	2.445	0
c102955_g2	0	2.936	0	0	0	0	0	0	0	0	0	0	2.165	0	0
c102956_g1	0.236	0.249	0	0	0	0	0	0	0	0	0.228	0.205	0	0	0
c102960_g1	0	0	0	0	0	0.434	0	0	0	0	0	0	0.559	0	0
c102960_g2	0	8.185	0	0	0	0	0	0	0	0	0	0	0	0	0
c102965_g1	0	0.136	0	0.126	0.366	0.108	0	0	0.227	0.128	0	0.108	0.255	0	0
c102969_g1	0.889	0	3.55	0	0.732	0	0	0	0	1.563	0	0	0	0	0
c102974_g1	0	0	0	0	0	0	0	3.44	0	0	0	0	0	0	0
c102975_g1	0	0	0	0	0.375	0.911	0.302	0.285	1.371	1.552	0	0.356	0	0.378	0.371
c102979_g1	0	0	0	0	0	0	0	0	0	0	0	0	0	0	0.858
c102982_g1	0.322	0	0	0	0.161	0	0	0.122	0.148	0	0.32	0	0	0.808	0
c102985_g1	0.246	0.034	0.108	0.034	0.063	0.054	0.211	0.122	0	0.128	0.126	0.227	0.333	0.43	0.224
c102986_g1	0.322	0	0.069	0	0.322	0.325	0.265	0.399	0.603	0.202	0.194	0.054	0.137	0	0.137
c102989_g1	0	0	0.843	0.619	0	0.456	0	0	0	0	0	0	0	0	0
c102992_g1	0	1.247	0.686	0.206	0	0	0	0.587	0.524	0	0.194	0.356	0	0.388	0.771
c102997_g1	0	0.601	0	0	0	0	0.293	0.285	0	0	0.183	0.173	0	0	0
c103010_g1	0	0	0.147	0	0	0.412	0.201	0	0.114	0.128	0.126	0.453	0	0.126	0
c10302_g1	0	7.244	0	0	0	0	0	0	0	0	0	0	0	0	0
c103025_g1	0	0	0	0	5.439	0	0	0	0	0	0	0	0	0	0
c103026_g1	1.466	1.145	0.461	0	0.527	0.553	0.32	0.302	0.489	0.138	0.4	0.486	0.274	0.273	0.263
c103039_g1	0.236	0.068	0.137	0.321	0.304	0.25	0.247	0.228	0.114	0.181	0.057	0.378	0.441	0.43	0.127
c103039_g2	0.293	0.125	0.324	0	0.179	0.152	0.567	0.179	0.114	0.181	0.057	0.108	0.118	0.241	0.176
c103041_g1	0	0	0	0	0	0	0	0	0.175	0	0	0	0	0.199	0.38
c10305_g1	0	0.125	0	0	0	0	0	0	0.105	0.234	0.114	0.324	0.49	0.483	0.117
c103055_g1	0	0	0.206	0	0.089	0.152	0	0.073	0.175	0.191	0.091	0	0.196	0	0.098
c103069_g1	0	0.306	0	0	0.268	0	0.22	0.212	0.253	0	0	0.507	0	0.273	0
c103076_g1	0	0	0	0.115	0.116	0	0.275	0.09	0	0.457	0.228	0	0	0	0.224
c103078_g1	0	0	0	0.344	0	0	0.256	0	0	0	0	0	0	0	0
c10309_g1	0	0	0	0	0	0	0	0	0	0	0	0	0	0.535	0.527
c103100_g1	0	0	3.04	0	0	0	0	0	0	0	0	0	0	0	0
c103100_g2	0	0	0	0	7.217	0	0	0	0	0	0	2.924	0	0	0
c103100_g3	0	0	0	0	0	0.694	0	0	1.598	0	0	0.928	0	0	0
c103101_g1	0	0	0	0	0	0	0	0	0.227	0	0	0.723	0	0	0.244
c10311_g1	0	0	0	4.594	0	0	0	0	0	0	0	0	0	0	0
c10311_g2	0	0.669	0	0	0	0.239	0	0.457	0	0	0	0	0	0.304	0.293
c103120_g1	0.189	0.408	0.431	0.16	0.295	0.412	0.32	0.073	0.087	0.244	0.149	0.529	0.353	0.199	0.254
c103128_g1	0	5.226	0	0	0	0	0	0	0	0	0	0	0	0	0
c10313_g1	0.123	0.385	0.137	0	0	0	0	0	0.114	0	0	0.442	0	0.126	0
c103134_g1	0.445	0.317	0	0.309	0	0	0.238	0.334	0	0.149	0.149	0.799	0	0	0
c103141_g1	0	23.513	0	0	0	0	0	0	0	0	0	0	0	0	0
c103145_g1	0.161	0.17	0	0.344	0.482	0	0	0.122	0	0	0	0	0.167	0	0
c10316_g1	0	0.669	0.363	0	0.304	0.13	0.247	0.236	0.14	1.106	0.617	0.572	1.117	0.157	0.468
c103165_g1	0.085	0	0.275	0.172	0.08	0.065	0.064	0	0	0	0.16	0.076	0	0	0.166
c103167_g1	0	0	0	0	0	0	0	0	0	0	0	0	0	0	2.946
c103179_g1	0	0	0	0	0	0.434	0	0.424	0.498	0	0	0	0	1.092	0.536
c103184_g1	0	0	0	0	0	0	0	0	0	3.508	0	0	0	0	0
c103192_g1	0	0	0	0	0.473	0.195	0.192	0.367	0.332	0.489	0.24	0.216	0.245	0.241	0.244
c103202_g1	0	0	1.128	0	0	0.662	0	0	0	1.701	0	0	0	0	0
c103203_g1	0	0	0	0	0.527	0	0	0	0.489	0	0	0	0	0	0
c103206_g1	0	0	0	0	0	0	0	0	3.406	0	0	0	0	0	0
c103208_g1	0	1.122	0.186	0	0	0.239	0	0.245	0	0	0.16	0.151	0.167	0.168	0
c103213_g1	0	0	0	0	0	0	0	0	0	0	0	6.021	0	0	0
c103227_g1	2.176	0	0	0	0	0	0	0	0	0	0	0	0	0	0
c103238_g1	0	0	0	0	0	0	0	0	4.874	0	0	0	0	0	0
c103253_g1	0	0	0	0	0	0	0	3.367	0	0	0	0	0	0	0
c103256_g1	0	0	0	0	0	0	0	0	0	0	0.948	0.464	0	0	0
c103257_g1	0	0	0.461	0	0	0	0	0	0.323	0	0	0	0	0.703	0
c103261_g1	0	0	0	0	0	0	0	0	5.966	0	0	0	0	0	0
c103262_g1	0	1.1	0	0	0	0.683	0	0	0.786	0	1.771	0	0	0	0
c103264_g1	0	0.873	0	0	0	0.564	0	0	0	0	0.72	0	0	0	0.702
c103264_g3	0.142	0.306	0.324	0.08	0.286	0.119	0.238	0.277	0.201	0.298	0.366	0.453	0.304	0	0.078
c103269_g2	0	0	0	0	0	0	0	20.691	0	0	0	0	0	0	0
c103271_g1	0	0	0.265	0	0	0	0.082	0.457	0.585	0.361	0	0	0	0	0
c103275_g2	0	0	0	0	0	1.649	0	0.823	0	0	1.085	0	0	1.05	0
c103276_g1	0	0.136	0.422	0.126	0.125	0.206	0	0.09	0.114	0.128	0.126	0	0.127	0	0.497
c103277_g2	0	0.431	0	0	0.375	0	0	0.293	0	0.776	0	0.367	0	0	0
c103295_g1	0	0	0	0	0	0	0	0	0	0	2.25	0	0	0	0
c103303_g1	0	0.374	0	0.355	0.661	0	0	0	0	0	0	0	0	0.336	0.663
c103330_g1	0	0	0	0	0	0	0	0	0.646	0	0	0	0	0	0
c103332_g1	0.492	0.522	0.333	0.309	0.393	0.412	0.796	0.53	0.55	0.404	0.4	0.626	0.715	0.304	1.297
c103332_g2	0.549	0	0.431	0	0.357	0.597	0.146	0.139	0.166	0.553	0.537	0.496	0	0.367	0
c103332_g3	0	0	0	0	0	0	0	0	0	0	0	0	2.381	0	0
c103340_g1	0	0	0	0	0	6.064	0	0	0	0	0	0	0	0	0
c103342_g1	0	0.431	0	0.401	0.375	0.608	0.302	0.285	0	0	0	0	0.392	0.378	0.751
c103349_g2	0.709	0.884	0.981	0.676	0.893	0.575	0.732	0.709	0.646	0.638	0.811	0.906	0.725	0.619	0.829
c103350_g1	0	0	0	0	0	0	0	0	0	0	0	0	0.421	0.819	0
c103354_g1	0	0	0	0	0	1.964	0	0	0	0	0	0	0	2.498	0
c103355_g1	0	0	0	0	0	0	0	0	0	0	0	0	13.688	0	0
c103365_g1	0	0	0	0	0	0	0	0	0	0	0	1.791	0	0	0
c103383_g1	0	0	0	0	5.761	1.475	1.519	0	0	0	2.01	0	0	0	0
c103387_g2	0	0	0	0	0	0	0	1.802	0	0	0	0	0	0	0
c103395_g2	0.208	0.227	0.157	0	0	0	0	0	0.07	0	0	0	0.078	0	0
c103395_g5	0	0	0	0	0	0	0	0	0	0	0.525	0	0	0	0
c103396_g1	1.57	0	0	0	0	0	0	0	0	0	0	0	0	0	0
c1034_g1	0	0	0	0.195	0	0.152	0.284	0	0.166	0.361	0	0	0	0.178	0
c103410_g1	0	0	0	0	0	0	0	4.003	0	0	0	0	0	0	0
c103425_g1	0	0	0	0	0	0	0	0	0	1.669	0.537	0	0	0	0
c103432_g2	0.851	0	0	0.412	0	0	0	0	0.349	0	0	0	0	1.175	0
c103434_g1	0.142	0	0	0	0.134	0.119	0	0	0.131	0.138	0	0.378	0	0	0.137
c103438_g1	0	0	0	0	0	0	0	0	0	1.637	0	0	0	0	0
c103439_g1	0.076	0.159	0.167	0.08	0	0.184	0.064	0	0.07	0.457	0.149	0.335	0.078	0	0.683
c103444_g1	0	0	0	0	0	0	0	1.174	0	0	0	0	0	0	0
c103445_g1	0	0	0	0	0	0	0	0	0	0	5.837	0	0	0	0
c103449_g1	0	1.508	0.951	0	0	0	0	0	0	0	0	0	0	0	1.239
c103456_g1	0	0	0	0	0	1.92	0	0.628	0	0.861	0	0.842	0	0	0
c103456_g2	0.227	0.125	0	0.115	0.116	0	0.183	0.171	0	0.351	0.343	0	0	0.231	0
c103476_g1	0	0	0	0	0	0	0	0	0	0	11.857	0	0	0	0
c103479_g1	0	12.8	0	0	2.858	0	0	0	0	3.327	0	3.539	3.028	0	0
c103488_g1	1.419	1.428	0	0	0	0	0	0	1.974	0	0	0	0	0	0
c10349_g1	0	0	0	0	0	0	0	0	0	0	0	0	0	0	1.648
c1035_g1	5.137	4.217	5.776	4.25	3.546	4.264	3.368	4.402	4.996	5.74	4.489	5.503	4.929	4.587	3.882
c103506_g1	0	0	0	0.321	0.295	0.25	0.238	0	0	0.308	0	0.281	0	0	0.302
c103506_g2	0	0	0.314	0	0	0.206	0	0	0	0	0.251	0.237	0	0.262	0.254
c103512_g1	0.52	0	0	0	0	0	0	0	0	0	0.457	0	0	0.462	0
c103512_g2	0	12.607	0	0	7.77	0	0	0	0	0	0	0	0	0	0
c103517_g1	3.557	0	0	0	0	0	0	0	0	0	0	0	0	0	0
c103518_g1	0.662	0.703	0.108	0.802	0.473	0.477	0.302	0.44	0	0.287	0.091	0	0.098	0.588	0.39
c103528_g1	0	0	0	0	0	0	0	0.383	0	0	0.171	0.151	0	0	0
c10353_g1	0	0	0.363	0	0.107	0	0	0	0.192	0.213	0.217	0.194	0	0.105	0.215
c103532_g1	0.284	0.363	0.255	0.447	0.125	0	0	0	0	0.128	0	0	0	0.262	0
c103539_g1	0	0	0	0	0	0	0	0	0	0	7.619	0	0	0	0
c103540_g1	0	0	0	0.172	0	0	0	0.122	0	0.159	0.32	0.14	0.167	0	0
c103540_g2	0	0.329	0	0	0	0	0	0	0.533	0	0	0.55	0	0	0
c103549_g1	0.132	0.136	0.363	0.275	0.134	0.217	0.211	0.204	0.122	0.064	0.194	0.356	0	0.063	0.205
c103555_g1	0.189	0.408	0.451	0	0.366	0.304	0	0.147	0.175	0	0.56	0	0.382	0.189	0.185
c103560_g1	0	0	0	0	0	0	0	4.394	0	0	0	0	0	5.258	0
c103561_g1	0.804	0.998	0.863	0.871	0.643	0.618	1.419	0	0.096	0.882	1.062	0.119	0.421	0.577	0.195
c10357_g1	0.52	0	0	0	0	0	0	0	0	0	0	0	0	0	0
c103578_g1	0	0.204	0.226	0.309	0.286	0	0.082	0.073	0	0	0.103	0.086	0	0.504	0
c103580_g1	0	0	0	5.327	0	0	0	0	0	0	0	0	0	0	0
c103582_g1	0	0	0	2.131	0	0	0	1.41	0	0	0	2.104	0	0	0
c10359_g1	0.18	0.102	0.304	0.092	0.179	0	0.073	0	0	0.096	0.091	0.162	0	0.189	0
c103590_g1	0.284	1.19	0.333	1.146	0.268	0.434	0.43	0.611	0	0.553	0.263	1.004	0.274	0.546	0.263
c1036_g1	0	0	0	5.659	0	0	0	0	0	0	0	0	0	0	0
c103628_g1	0.246	0.068	0.422	0.309	0.447	0.282	0.686	0.774	0.707	0.319	0.697	0.55	0.725	0.367	0.254
c103638_g1	0	0	0.422	0	0	0.098	0.101	0.554	0	0	0.126	0	0	0	0
c103638_g2	0	0.045	0.088	0	0.045	0	0.064	0.432	0.376	0	0.08	0.032	0.039	0.042	0.127
c103646_g1	0	0	0	0	0	0	0	0	2.219	0	0	0	0	0	0
c103653_g1	0	0	0.265	0.229	0.214	0.532	0.348	0.163	0.201	0	0.217	0.399	0.225	0.22	0
c103661_g1	0	0	0	0	0	0	0	0	7.852	0	0	0	0	0	0
c103681_g1	0	0	0	0	0.589	0	0	0	0.542	0	0	0	0	0	0
c103692_g1	0	0	10.855	0	0	0	0	0	0	0	0	0	0	0	0
c103695_g1	0	0	0	0	0	0	0	3.147	0	0	0	0	0	0	0
c103696_g1	0	0	0	0	0	0	0	0	0	0	0	0	0	0	9.432
c103698_g3	0	0	0	0	0	0	0	0	1.328	0	0	0	0	0	0
c103709_g1	0	0	0	0	0	0	2.197	0	4.996	0	0	0	0	0	0
c103716_g1	0	20.475	0	0	0	0	0	0	0	0	0	0	0	0	0
c103725_g1	0	0.136	0	0	0.125	0	0	0	0.114	0.128	0	0.227	0.127	0	0.127
c103726_g1	0.369	0	0	0.367	0	0.271	0.275	0.261	0	0.702	0.685	0	0	0	0
c103763_g1	0.624	0.658	0	0	0	0.477	0	0	0	0	0	0.281	0	0	0.293
c103766_g1	0	0	0	0	0	0	0	0	0	0	0	0	0	0	6.106
c103770_g1	0	0.533	0	0	0	0.597	0	0.188	0	0	0	0.227	0	0.493	0.244
c103772_g1	0	0	0	0	0	0	0	0	0	1.711	0	0	0	0	0
c103777_g1	0.445	1.837	1.088	0.435	0.393	0.651	0.641	2.462	1.092	0.829	0.8	0.777	0	0.808	0.8
c103795_g1	1.362	2.188	0.48	0.367	0.509	0.651	0.897	0.986	0.795	0	0.777	0.626	0.176	0.976	0.868
c1038_g1	0	0.272	0.304	0	0.241	0	0	0	0	0	0.491	0	0	0	0
c103813_g1	0	0	0	0	0.42	0	0	0.163	0.777	0.425	0	0	0	0	0.215
c103821_g1	0	0	0	0	0	0	0	0	0	0	0	0	10.582	0	0
c103823_g1	0.161	0.17	0.186	0.332	0	0.13	0.256	0.122	0	0	0	0.291	0	0.157	0
c103826_g1	0	7.891	2.863	3.357	2.885	4.481	5.739	6.799	6.533	0	3.004	11.471	0	0	0
c103827_g1	0	0	12.904	0	0	0	0	0	0	0	0	6.269	0	0	14.67
c103828_g1	0.568	0.816	0.863	0.71	1.134	1.606	1.08	0.44	1.415	0.872	0.765	0.691	1.088	1.081	1.356
c10383_g1	0.785	0.624	0.226	0.607	0	0.163	0.458	0.147	0.349	0.191	0.194	0.529	0	0.388	0.195
c103830_g1	0	0	0	0	0	0	0.275	0	0	0	0	0.324	0	0	0.683
c103830_g2	0	0.057	0.127	0	0.054	0.054	0.046	0.13	0.166	0.064	0.228	0.162	0	0.241	0
c103846_g2	0	0	0	0	0	0	0	0	2.21	0	0	0	0	0	0
c103848_g1	0.369	0.136	0	0.126	0.125	0.304	0	0.188	0.114	0.128	0.24	0.108	0	0	0
c103857_g1	0	0.17	0.177	0	0.455	0.13	0	0.473	0.14	0.319	0.16	0.421	0	0.787	0
c10386_g2	0	0	0	0	0	0	0	8.291	0	0	0	0	0	0	0
c103860_g1	0.066	0.136	0.147	0.137	0.063	0	0	0.049	0.122	0.064	0.069	0	0.137	0.136	0
c103862_g1	0.151	0.238	0.226	0.218	0.08	0.108	0.165	0.155	0.026	0.074	0.16	0.183	0.029	0.084	0.049
c103868_g1	0	0	21.406	0	0	0	0	17.593	0	0	8.076	0	0	0	0
c103871_g1	0.208	0	0.118	0.218	0.107	0.434	0.421	0	0.096	0.319	0.206	0.194	0.108	0.105	0.527
c103874_g1	0.435	0.227	0	0	0	0	0	0	0	0	0	0	0	0	0.429
c103875_g1	0.265	0	0	0	0	0.217	0	0.098	0	0	0	0	0	0	0.263
c103876_g1	0	0.748	0.284	0	0.223	0.184	0	0	0	0	0	0.421	0	1.396	0.683
c103877_g2	0.322	0	0.088	0	0.241	0	0.064	0.122	0	0.244	0	0.151	0.255	0	0
c103880_g1	0.482	0	0	0	0.866	0	0	0	0	0	0	0	0	0	0
c103880_g2	0	0.941	0	0	0	0	0	0.587	0	0	0	0	0	0	0
c103886_g1	0	0.952	0	0	0	0	0	0	0	0	0.777	0.799	0.803	0	0.761
c103892_g1	0.123	0.272	0.431	0	0	0.315	0	0	0.114	0.255	0.126	0.119	0.127	0.252	0
c103894_g1	1.078	0.374	1.481	0.653	1.036	0.673	0.247	0.611	0.411	0.351	0.994	0.464	0.656	0.714	0.254
c103896_g1	0	0.091	0.088	0.08	0	0.13	0	0	0	0	0.08	0.076	0.078	0.084	0.41
c103899_g1	0	0	0.353	0	0	0.108	0.201	0.139	0.341	0.128	0	0.108	0.127	0.126	0
c103902_g2	0	0	0	0	0	0	9.364	0	0	0	0	0	0	0	0
c103905_g1	0	0	0.333	0	0	0	0	0	0	0.553	0.537	0	0	0	0
c103909_g1	0	0	0.147	0.676	0	0	0	0.293	0.114	0	0	0.227	0	0	0
c103910_g1	6.631	7.074	6.668	9.176	7.065	8.126	7.112	6.025	6.577	7.834	7.014	8.719	8.329	7.147	7.959
c103915_g1	1.059	0.408	0.431	0.16	0.232	0.325	0	0.293	0.14	0.234	0.457	0.345	0.157	0.472	0.312
c103915_g2	1.637	0.941	0.853	0.561	0.473	0.705	0.476	2.046	1.214	0.606	0.834	1.014	0.862	0.798	0.605
c103921_g1	0.255	0.136	0.147	0	0	0	0	0.098	0	0.128	0.251	0	0	0	0.254
c103923_g1	0.038	0.227	0.275	0.229	0.286	0.206	0.027	0.245	0.332	0.032	0.069	0.194	0.372	0.325	0.575
c103925_g1	0	0	0	0.458	0	0	0	0	0	1.318	0.423	0	0	0	0
c103928_g1	2.223	1.168	0.667	0.286	1.304	0.434	1.693	1.419	0.245	3.242	1.851	0.496	1.088	0.535	1.327
c103930_g1	0	0.329	0.118	0.103	0.205	0.77	0	0.391	0.192	0	0.103	0.55	0.206	0.315	0.107
c103931_g1	0	0	0	0	0	0.13	0	0	0.611	0	0	0	0.333	0.672	0.332
c103934_g1	0	0	0	0	0	0	0	0	0	0	6.9	0	0	0	0
c103935_g1	0	0	0.579	0	0	0	0	0.326	0	0.436	0	0.41	0	0	0
c103935_g2	0	0.533	0	0	0	0.369	0	0.359	0	0.478	0	0	0	0	0
c103936_g1	0.17	0	0.196	0	0.17	0.282	0.137	0.253	0.463	0.51	0.331	0.302	0	0	1.014
c103939_g1	0.199	0.272	0.373	0	0.286	0.065	0.256	0.082	0.192	0.287	0.308	0.583	0.078	0.157	0.215
c103940_g2	0.937	0	1.245	0	1.527	0.608	0	1.785	1.389	0	0	0.799	0	0	0
c103941_g1	0	0	0.863	1.065	0.652	0.271	0.531	1.019	0.306	0	1.325	1.575	0.343	0.336	0.663
c103941_g2	0.255	0.419	0.363	0.069	0.455	0.391	0.586	0.351	0.245	0.531	0.525	0.237	0.676	0.609	0.195
c103947_g1	26.932	30.656	30.417	27.483	21.301	22.468	21.784	15.432	17.783	18.337	22.629	27.872	28.435	23.268	28.473
c103953_g1	0	0.204	0.353	0.069	0.25	0.108	0.055	0.098	0	0.255	0.069	0.173	0	0.199	0.068
c103957_g1	0.7	1.111	0.206	0	0.17	0.141	0.137	0.261	0	0.17	0.171	0.162	0	0	0
c103959_g1	0.085	0.091	0.098	0.092	0.17	0.076	0	0.448	0.157	0.17	0.08	0.076	0.088	0.084	0.254
c103960_g1	0	0	0	0	12.325	0	0	0	0	0	0	0	0	0	0
c103963_g1	0	4.127	0	0	0	0	0	0	0	0	0	0	0	0	0
c103964_g1	0	0	0	0.653	0	0	0	0	0	0	0	0	0	0	0
c103965_g1	0.293	0	0.167	0	0	0.597	0	0	0	0	0.72	0	0	0.147	0.293
c103968_g1	0.284	0.306	0	1.157	0	0.445	0	0	0.245	0.276	0.274	0.507	0.284	0.273	1.356
c103969_g2	0	0.612	0	0	0	0	0	0	0	0	0	0	0	0.525	0
c103974_g2	0.359	0.76	0.51	0.859	0.447	0.759	0.503	0.342	0.498	0.914	0.811	0.734	0.372	0.735	0.634
c103975_g3	0	0	0	0	0	0	0	0	0	0	0	8.751	0	0	0
c103976_g1	0	1.451	0	0	0	0	0	2.601	0	0	1.142	0	0	0	2.204
c103977_g1	0.728	0	0.883	0	0.67	0	0	0	0	0.351	1.017	0	0	0	0
c103981_g1	0.114	0.091	0.069	0.046	0.134	0.119	0.22	0.399	0.271	0.117	0.251	0.022	0.098	0.115	0.254
c103981_g2	0.095	0.453	0.108	0.057	0	0	0.037	0.342	0.507	0.053	0.149	0.129	0	0.157	0.049
c103984_g1	0.236	0.431	0.549	0	0	0	0	0	0.297	0	0	0.151	0.255	0	0.166
c103988_g1	0	0	0	0	0	0	0	0	0	0	0.251	0	0.519	0.514	0
c103997_g1	0.142	0	0	0	0.143	0	0	0	0	0.149	0	0	0	0.588	0
c103998_g2	0.095	0.102	0.216	0	0	0	0	0.073	0	0.096	0.091	0.086	0	0.094	0.098
c104004_g1	0.473	0.839	0	0	0.616	0.26	0.247	0.122	0.288	0.319	0	0.712	0	0	0
c104010_g2	0	0	2.726	0	0	0	0	0	2.516	0	1.439	0	0	0	0
c104012_g1	0	0	0	0	0	0	0	0.579	0.681	0	0	0.723	0	0	0
c104021_g1	0	0	0	0	0	0	0	0	0	0	1.851	0	0.95	0	0
c104025_g1	0.823	0.533	0.471	1.272	0.813	0.336	0.76	0.465	0.585	0.617	0.4	0.831	0.843	0.619	0.312
c104031_g1	0	0.249	0.137	0.252	0.116	0	0	0.09	0	0.117	0.114	0.216	0	0.115	0
c104032_g1	0.322	0	0	0	0	0	0	0	0	0	0.48	0	0.333	0	0.478
c104037_g2	0	0	0	0	0	0	0	0	13.512	0	0	0	0	0	0
c104038_g1	0.227	0.238	0.186	0.092	0.196	0.141	0.137	0.024	0.323	0.202	0.149	0.313	0.088	0.21	0.146
c104043_g1	0.057	0	0.118	0	0	0	0.092	0.293	0.105	0.053	0.057	0.151	0	0.115	0
c104044_g1	0.322	0	0	0	0	0.25	0	0.228	0	0	0.297	0.281	0.627	0	0
c104045_g1	0.114	0	0	0	0.223	0.282	0	0.171	0	0.34	0.217	0	0	0	0.117
c104046_g1	9.299	10.929	11.757	13.243	11.414	11.923	11.231	6.62	8.438	7.526	11.789	14.028	11.415	11.167	11.842
c104047_g1	0.672	1.009	0.608	1.799	0.607	1.269	0.439	0.522	0.891	0.904	1.028	0.982	0.852	0.703	0.419
c104049_g1	0	0	0	0	0	0	0	0.88	0	0	0	0	0	0	0
c104049_g2	0.369	0	0	0.367	0	0	0	0	0	0	0	0	0	0	0
c104049_g4	0	0	0	0	0	0	0	0	0	3.274	0	0	0	0	0
c104053_g1	0	0	0	0	0	0	0	0	0	1.212	0	0	0	0	0
c104054_g2	0.104	0	0	0	0.205	0.087	0.082	0.236	0	0	0	0.378	0	0.315	0.107
c104059_g1	0.17	0.181	0.196	0	0	0	0	0.065	0	0.085	0.263	0.076	0.088	0.273	0.088
c104066_g1	0	0.125	0.137	0.378	0.232	0	0	0.179	0.218	0.117	0.354	0.216	0.118	0	0
c104073_g1	0	0	0	0	0	0	0	0.546	0	0	0	0	0	0	2.78
c104074_g1	0	0	0	0	0	0.564	0	0.269	0	0	0.343	0	0.363	0	0
c104077_g1	0.303	0	0.53	0	0.152	0	0	0	0	0	0	0	0	0.315	0
c10408_g1	0	0	0	0	0	0	0	0	0	0	0	3.345	0	0	0
c104083_g1	0	0	0	0.092	0.241	0	0.064	0.122	0.376	0.244	0.08	0.227	0.167	0.168	0
c104088_g1	0.095	0	0.216	0	0	0.163	0	0.147	0.349	0.096	0	0.086	0.294	0	0
c104090_g1	0.047	0.34	0.48	0	0.188	0.087	0	0.073	0.044	0.383	0.251	0.291	0.147	0.21	0.049
c104094_g1	1.864	3.809	3.785	4.239	3.501	3.45	2.837	2.234	4.393	2.817	3.69	4.64	1.274	2.666	2.009
c104096_g1	0	0	0	0	0	0	0.476	0	0.183	0.404	0.388	0.367	0	0	0
c104099_g1	0.142	0	0	0.149	0.143	0.119	0.458	0	0	0.149	0.423	0	0.294	0	0
c104101_g1	0.161	0.147	0.177	0.321	0.25	0.141	0.201	0.212	0.079	0.223	0.137	0.248	0.225	0.199	0.195
c104103_g1	0.303	0.159	0	0.16	0	0	0	0	0	0	0	0.27	0	0.451	0.146
c104109_g2	0	0.159	0.177	0.16	0	0	0.119	0.114	0	0.149	0.297	0	0	0	0
c104109_g3	0	1.066	0	0	0	0.26	0	0	0	0	0	1.198	0	0.315	0.312
c104113_g1	0.17	0.057	0.255	0.092	0.143	0.174	0	0.155	0.218	0.181	0.057	0.108	0.088	0.094	0.234
c104119_g1	0.681	0.737	0.5	0.367	0.768	0.738	0.54	1.557	1.205	0.776	0.457	0.378	0.47	0.651	0.712
c104121_g1	17.396	17.686	21.72	24.253	18.22	21.285	15.826	9.718	13.713	16.53	20.585	23.826	21.047	20.183	23.225
c104124_g1	0	0	0	0	0	0	0	0	0	2.7	0	0	0	0	0
c104126_g1	13.915	14.443	14.512	9.268	13.245	11.923	11.954	15.93	14.316	13.234	11.857	11.902	12.973	20.004	12.437
c104142_g1	0.114	0.737	0.392	0	0.116	0.098	0	0.09	0	0.117	0	0	0.235	0	0
c104149_g1	0	0	0	0	0	0	0	0	0	0	0	1.101	0	0	0
c104167_g1	3.074	0	0	0	0	0	0	0	0.314	0	0	0	0	0	0
c104173_g1	0	0	0	0	0	0	0	1.704	0	0	0	0	0	0	0
c104173_g2	0.076	0	0	0	0	0	0	0.31	0.079	0	0.08	0.076	0.255	0	0
c104174_g2	0	0	1.785	0.653	0	0	0	0	0	0.627	0	0	0	0	1.18
c104176_g1	4.446	8.299	6.962	7.103	5.207	5.392	4.851	2.266	2.786	4.9	9.47	6.151	6.34	7.473	7.501
c104186_g1	0.085	0.181	0	0.092	0.17	0.434	0.137	0.522	0.472	0.255	0.343	0.227	0.176	0.525	0.088
c104187_g1	0	0	0	0	0	0	0	0	0	0	0	0	0.5	0	0
c104189_g1	1.126	1.406	2.03	1.398	1.027	2.137	2.664	3.4	2.192	2.02	1.142	0.68	1.176	0.577	0.478
c104190_g1	0	0	1.942	0.997	0.455	0	0	0.709	0	0.957	0.457	0.453	0.95	0.924	0.458
c104194_g1	0.151	0.397	0.441	0.229	0.152	0.13	0	0.049	0.332	0	0.537	0.442	0.314	0.241	0.224
c104195_g1	28.795	29.261	28.966	30.382	23.141	26.796	28.997	33.433	32.414	30.519	28.592	25.898	27.543	25.924	25.849
c104197_g1	0	0	0	0	0	0	0	0	0	0	0	0	0	4.912	0
c104198_g1	7.038	8.65	7.109	6.301	7.038	7.8	5.867	1.948	1.625	5.336	4.832	5.633	6.722	3.873	4.711
c104199_g1	1.428	0.862	1.196	0.63	1.572	0.987	0.796	0.302	1.275	0.202	1.588	1.834	0.412	0.609	0.995
c104201_g1	0	0.17	0.559	0.504	0	0.26	0.128	0.122	0.148	0	0	0.151	0.656	0	0.322
c104207_g1	16.252	15.747	12.365	9.531	8.771	10.914	7.057	7.565	7.503	10.3	11.423	11.881	9.945	10.359	9.023
c104215_g1	18.418	17.743	15.866	15.156	13.227	19.625	11.02	18.172	19.233	18.039	15.261	16.38	15.54	16.1	13.822
c104217_g1	0	0	0	0	0	0	0	0	0	0	0	0	1.107	0	0
c104220_g1	38.577	39.884	39.546	48.849	35.931	37.005	40.997	32.642	28.562	36.408	35.435	40.271	49.697	39.935	49.659
c104222_g1	0	0.238	0	0	0	0	0	0.856	0	0	0.446	0.561	0	0	0
c104224_g1	0.265	0.204	0.147	0.206	0.134	0.054	0.165	0.359	0.061	0.404	0.331	0.119	0.069	0.273	0.273
c104227_g1	0.719	0.385	0.814	0.309	0.214	0.184	0.586	0.391	0	0.521	0.149	0.194	0.225	0.22	0
c104231_g1	0.946	0	0	0	0	0	0	0	0	0.882	0.857	0	0.882	0	0.419
c104233_g1	33.648	31.812	31.515	39.283	34.368	33.306	34.956	44.651	46.136	32.06	33.607	31.854	35.45	32.41	35.32
c104236_g1	0	0	0.069	0.137	0.33	0.282	0.055	0.253	0.122	0.064	0	0.119	0.137	0.199	0.205
c104237_g1	0.114	0.193	0.579	0.275	0	0.195	0.339	0.114	0.105	0.074	0.114	0	0.118	0.073	0.536
c104241_g1	0	0	0	0	0	0	0	0	0	0	0.48	0	0	0	0
c104243_g1	0.473	0.68	0.559	0.263	0.366	0.141	0.211	0.497	0.28	0.308	0.56	0.432	0.461	0.189	0.263
c104246_g1	30.318	34.476	29.76	23.852	31.822	26.883	27.505	64.078	44.494	31.826	25.702	30.872	27.132	29.156	25.985
c104247_g1	0	0	0	0	0	0	0	0	0	0	0	0	3.89	0	0
c104252_g1	0.369	0.771	1.353	0	1.018	0	0	0	0.314	0	0.343	0	1.058	0.346	0
c104268_g1	0.378	0.102	0.108	0.596	0	0.705	0.073	0.22	0.786	0.096	0.194	0.345	0.196	0.294	0
c104271_g1	0	0.068	0	0	0	0.412	0.101	0	0.445	0	0	0.27	0.186	0.126	0.371
c104272_g1	0	1.848	0	0	0	0	10.087	0	0	1.233	0	0	0	11.618	0
c104279_g1	0	0	0	0	0.402	0.336	0	0	0.376	0	0	0.799	0	0	0.41
c104279_g2	0.681	0.816	0.343	0	0.304	0.325	0.064	0.351	0.428	0.234	0.228	0.421	0.323	0.315	0.702
c104282_g1	5.657	2.335	8.747	1.409	6.699	3.84	4.705	2.967	3.319	3.019	5.86	0.766	4.527	2.613	3.258
c104285_g1	0	0	0	0	0	0	0.284	0	0	0.361	0	0.162	0	0.178	0.185
c104285_g2	0	0	0.284	0	0	0	0.101	0.196	0	0	0.251	0.119	0.127	0	0
c104289_g1	2.743	2.075	3.148	1.043	1.536	0.521	1.593	0.514	0.437	1.467	1.713	1.586	1.342	1.018	0.897
c104292_g1	41.869	42.492	43.753	39.26	37.36	41.03	38.745	39.115	40.249	43.721	43.088	43.616	42.858	53.894	45.874
c104293_g1	0	1.746	0	0	0	0	0	0	0	0	0	0	0	1.417	0
c10430_g1	0.265	1.111	0	0.263	0	0	0.403	0	0	0.255	0	0	0	0	0.751
c104301_g1	0	0	0	0	0	0	0	0	0	0	0	17.503	0	0	0
c104306_g1	0	26.37	0	0	0	0	0	0	0	0	0	0	0	0	0
c104307_g1	0.643	0.136	0.284	0.344	0.125	0.38	0.055	0.497	0.358	0.128	0.263	0.173	0.137	0.262	0.068
c104310_g1	0.17	0.193	0.245	0	0.045	0.108	0.037	0.033	0.166	0.276	0.091	0.119	0.186	0.136	0.049
c104314_g1	0.095	0.045	0.108	0.046	0.098	0.488	0.082	0.424	0.341	0.149	0.194	0.151	0.274	0.252	0.341
c104318_g1	0.076	0.079	0.088	0.08	0.027	0.141	0.064	0.106	0.052	0	0.137	0.378	0.078	0.22	0.195
c104319_g1	2.914	8.718	3.079	1.638	0.375	3.081	1.821	1.467	2.437	1.573	2.296	3.291	2.371	0.766	0
c104320_g1	16.999	15.929	15.248	17.482	14.487	16.967	11.176	9.612	10.848	15.35	15.958	16.888	17.813	13.539	14.817
c104322_g2	0	0.431	0.226	0	0.205	0	0	0.212	0.384	0.074	0.137	0.065	0	0	0.068
c104324_g1	0.189	0.317	0.127	0.447	0.152	0.13	0.586	1.198	1.703	0.308	0.308	0.032	0	0.042	0.273
c104327_g1	0	6.859	0	0	0	0	0	0	0	0	2.479	0	0	0	0
c104328_g1	0.35	0.374	0.814	1.466	0.17	0.575	1.519	0	0.952	0.882	2.25	0.95	1.068	0.178	0.693
c104332_g1	0.236	0.17	0.088	0.08	0	0.206	0.192	0.432	0.218	0.244	0.24	0.216	0.167	0.168	0.244
c104332_g2	0.265	0	0	0.183	0	0.293	0.073	0.473	0.079	0.181	0.171	0	0	0.357	0
c104332_g4	0.123	0	0	0	0.125	0.315	0	0.293	0.114	0	0	0.345	0	0.262	0
c104333_g1	0.255	0	0.294	0	0	0	0	0.921	0	0	0	0.227	0.5	0	0
c104336_g1	265.514	261.185	260.468	301.628	239.771	239.573	219.492	276.529	222.302	231.148	271.678	239.328	269.62	224.214	230.609
c104336_g2	84.901	78.589	78.161	116.096	81.919	81.203	65.326	81.524	61.954	83.286	88.21	74.931	87.489	74.801	71.098
c104338_g1	0.218	0.238	0.127	0.115	0.107	0.369	0.787	0	0.105	0.223	0	0.496	0	0	0.107
c104339_g1	2.242	0.748	1.294	0.882	1.929	1.161	1.227	0.742	0.638	0.85	1.257	1.014	0.715	0.714	1.122
c104343_g1	0.255	0.465	0.196	0	0.339	0	0	0.065	0	0.085	0.343	0.313	0	0	0.263
c104347_g1	1.012	1.088	1.03	1.317	1.009	1.606	0.366	1.207	0.943	1.371	1.131	1.327	0.588	1.501	1.141
c104349_g1	0.284	0.147	0.157	0	0	0	0	0	0	0	0.137	0	0.147	0	0.137
c104350_g1	0.076	0.057	0.226	0.103	0.08	0.043	0.046	0.082	0.096	0.159	0.08	0.227	0.216	0.241	0.156
c104352_g1	0.341	1.077	0.177	0	0.786	0.26	0.128	0	0.14	0	0.32	0	0.333	0.157	0.312
c104359_g1	0	0	0	0	0	0	0	8.006	0	0	0	0	0	0	0
c104364_g1	3412.88	3758.22	4094.23	3457.91	2887.77	3302.38	3141.81	1955.38	2271.39	2679.68	3289.42	3132.97	3409.37	3907.86	3311.46
c104367_g2	0	0	0	0	0	0	6.554	0	0	4.964	0	0	0	0	0
c104368_g1	0.246	0.317	0.353	0.332	0.241	0.174	0.137	0.024	0	0.425	0.171	0	0.627	0.472	0.478
c104369_g1	0.539	0.283	0.226	0.069	0.339	0.054	0.22	0.106	0	0.202	0.137	0.119	0	0.073	0
c104370_g1	0	0.907	0	0.424	0	0	1.263	0	0.725	0	0	0	0	1.606	0
c104370_g2	0.397	0.839	0.088	0.172	0.161	0.466	0.128	0.179	0.148	0.085	0	0.14	0.245	0.168	0.322
c104371_g2	0.057	0.125	0.069	0.126	0	0	0	0	0.052	0.064	0.057	0.216	0	0	0.059
c104372_g1	0	0	0	0	0	0	0	0	0	18.56	0	0	0	0	0
c104373_g1	0.047	0.102	0.108	0	0.286	0.119	0.037	0.114	0.271	0.149	0	0.259	0.098	0.399	0
c104375_g1	0.407	0.181	0.235	0.39	0.268	0.119	0.156	0.171	0.271	0.223	0.343	0.237	0.274	0.199	0.351
c104377_g1	0	0	0.078	0.149	0.205	0.054	0	0.261	0	0	0.206	0.065	0.069	0	0.205
c104379_g1	2468.18	2862.09	1811.92	1986.77	2433.61	2223.53	2109.34	4140.11	4225.07	3432.6	2136.79	2117.46	2858.27	2841.02	2005.43
c104381_g1	13.783	16.881	17.17	25.032	18.452	20.808	16.531	25.631	25.129	20.654	22.709	21.722	18.832	19.018	19.996
c104381_g2	18.342	20.021	18.356	25.799	18.756	24.616	19.89	30.555	30.099	21.802	27.393	24.214	21.008	16.614	22.932
c104383_g1	0.359	0	0	0.092	0.089	0	0	0	0	0.276	0	0	0.098	0.094	0
c104391_g1	0	0	5.53	0	0	0	1.904	0	0	0	0	0	0	0	0
c104394_g1	35.275	30.304	27.113	25.398	24.061	25.527	26.599	24.677	23.74	31.178	24.674	30.603	29.17	25.735	27.887
c104397_g1	0.057	0.193	0	0.573	0.179	0.098	0	0.049	0.052	0.064	0.114	0	0.127	0.241	0.059
c10440_g1	0.189	0	0	0	0	0	0.302	0.432	0.175	0	0	0.345	0	0	0
c104400_g1	10641.9	12263.8	12283.2	10635.2	8996.95	10196.2	9935.8	7091.28	7580.59	9957.41	11110.8	9445.47	11379.6	12212.8	10382.4
c104402_g1	0.341	0.544	0.196	1.065	0	0.694	0.54	0.514	0.463	1.031	0.331	0.464	0.343	1.196	0.507
c104405_g1	6.404	5.918	7.148	9.257	5.752	6.911	7.972	3.62	5.625	5.985	6.42	8.19	9.21	6.455	8.525
c104408_g1	0.18	0.068	0	0.057	0.179	0.195	0.046	0.139	0.166	0	0.114	0.054	0.186	0.241	0.117
c104409_g1	0	0.952	0	0	0	0	0.613	0	0	0	2.342	0.799	0	0.766	0
c10441_g1	0	0	0	0	0	0	0	2.837	0	0	0	0	0	0	0
c104411_g1	1.324	1.247	0.941	0.447	0.661	0.705	0.677	0.832	0.542	1.361	0.754	0.604	0.519	0.514	0.849
c104413_g1	0	0	0	0.115	0	0.174	0	0.082	0.192	0.106	0.206	0	0.108	0.105	0
c10442_g1	3.311	4.138	3.981	3.024	2.938	2.907	2.426	3.807	5.354	2.285	3.073	2.622	3.233	4.114	3.307
c104421_g1	538.512	625.084	551.462	640.306	487.447	617.033	364.77	362.488	397.849	599.848	666.909	749.547	532.068	486.851	523.176
c104423_g1	0	1.542	0	0	0	0	0	0	0	0	0	0	0	0	0
c104425_g1	0	0.533	0	0	0	0	0	0	0.419	0.478	0	0	0	0	0
c104430_g1	1.296	0	0.784	0	0	0.25	0	0	0	0	0	0	0	0	0
c104431_g2	0	0	0	0.126	0.455	0	0.092	0.09	0	0	0.343	0.205	0	0.231	0.458
c104435_g2	0.123	0	0.069	0	0.063	0.152	0.046	0.049	0.114	0	0.057	0.378	0	0	0
c104441_g1	0.236	0.147	0	0	0.143	0	0	0.041	0.664	0.733	0	0.281	0.196	0	0
c104442_g1	0	0	0	0	0	0	0	0	0	0	0	0.54	0	0	0
c104445_g1	0.851	0.363	0.382	0.092	0	0.499	0.073	0.391	0.314	0.17	0	1.004	0.441	0.357	0.351
c104452_g1	0.255	0.091	0.098	0.092	0.17	0.369	0	0.065	0	0	0.091	0.313	0.451	0.273	0.176
c104463_g1	0	0	0	0	0	0.662	0	0	0	0	0	0	0	0	0
c104468_g1	0.104	0.113	0.177	0.172	0.107	0.456	0.357	0.668	0.402	0.276	0.274	0.486	0.118	0.22	0.273
c104469_g1	0.095	0	0.108	0	0.098	0.163	0	0	0.306	0.191	0	0.259	0.098	0	0.195
c104473_g1	0	0.51	0	0	0	0	0.348	0	0	0.457	0	0.432	0	0	0
c104475_g1	0	0	0	0.126	0.33	0.022	0.366	0.163	0.306	0.521	0	0.032	0.098	0.094	0
c104476_g1	0.568	0.737	0.392	0.241	0	0	0	0	0.105	0.117	0.457	0.108	0.118	0.231	0.234
c104478_g1	0.066	0.238	0.069	0.103	0.134	0.054	0.055	0.204	0.148	0.138	0.069	0.119	0.167	0.063	0
c104479_g1	0.549	0.884	0.726	0.974	0.455	1.161	0.741	0.212	0	0.659	1.017	0.162	0.382	0.567	0.654
c104480_g1	3.557	3.14	3.53	4.159	3.465	3.45	3.378	9.408	7.267	4.05	4.067	5.428	3.165	4.545	3.902
c104481_g1	0.378	17.108	0.804	30.393	0.241	56.891	14.654	0.595	20.028	22.578	0.194	71.305	17.323	27.257	0.449
c104483_g1	0	0	0	0	0	0	0	13.028	0	0	0	0	0	0	0
c104483_g2	0	0.295	0	0	0.268	0.228	0	0	0.253	0	0	0.248	0	0	0
c104493_g1	0.7	0.669	0.177	0.16	0	0.13	0	0.057	0.585	0.478	0.388	0	0.167	0.241	0.478
c104494_g1	21.88	15.067	9.443	12.43	14.138	10.241	13.309	78.328	36.903	26.532	10.007	9.571	15.55	16.53	11.9
c104497_g1	0	0	0	0	0	0.781	0	0	0	0	0	1.036	0	0	0.215
c104501_g1	0	0	0	0	0	0	0	0	0	0	0	0	5.125	0	0
c104501_g2	0.407	0	0	0.401	0	0	0	0.571	0	0	0.366	0	0	0.378	0.371
c104507_g1	0.095	0.102	0.314	0.298	0.089	0.239	0.073	0.212	0.087	0	0.468	0.086	0	0.189	0.098
c10451_g1	0	0	0	0	0	0.466	0	0	0.524	0.298	0	0	0	0	0.858
c104511_g1	14.341	16.178	15.513	18.33	17.363	17.412	18.553	11.544	13.975	17.784	16.781	17.33	15.432	15.932	15.109
c104512_g1	0	0.816	0	0.733	0	0	0	0	0	0	2.022	0	0	0	0.663
c104520_g2	0	0	0	0	3.376	0	1.794	0	2.044	0	0	0	0	0	0
c104524_g1	0.596	0	0	0	0.518	0	0	0	1.904	0	0	0	0.539	0	0
c104524_g2	0.123	0	0	0	0	0	0.101	0.293	0	0	0	0	0.127	0.126	0.127
c104530_g1	0	0	0	0	0	0	14.526	0	0	0	0	0	0	0	0
c104536_g1	0.558	0.091	0.451	0.08	0.161	0.206	0.064	0.245	0.079	0.159	0	0.216	0.167	0.745	0.078
c10454_g1	0	0	0	1.157	0	0	0	0	0	0.553	0	0	0	0	0
c104541_g1	0.246	0.261	0.186	0.263	0	0.141	0.201	0.188	0	0.255	0.16	0	0.255	0	0.166
c104544_g1	0.076	0.091	0.186	0	0	0.065	0.064	0.31	0.603	0.085	0.16	0.151	0.333	0.084	0
c104545_g1	0	0	0	0	0	0	0	0	0	30.008	0	0	0	0	0
c104552_g1	0.303	0.113	0.235	0	0.098	0.174	0.247	0.236	0.288	0.213	0	0.281	0.108	0.21	0.107
c104559_g1	0	0	0	0	0	0	0	0.253	0	0	0.331	0	0.676	0	0
c10456_g1	0	0	0	0	0	0	0	0	0	0	6.625	0	0	0	0
c104561_g1	0	0	0	0	0	0	0	0	0	0	0	5.007	0	0	0
c104562_g1	0.123	0.125	0.137	0	0.304	0.054	0	0.139	0.227	0.372	0.126	0.162	0.255	0	0.185
c104564_g1	0	2.857	0	0	1.09	0	1.73	0.856	0	0	0	1.187	0	0	0
c10457_g1	0	0	0	0	0	0	0	0	0	0	0	0	0	0.903	0
c104571_g1	0.161	0.068	0.294	0.069	0.098	0	0.165	0.285	0.157	0.032	0.069	0.065	0.137	0.031	0.205
c104572_g1	0.293	0.193	0	0.057	0	0	0.101	0.049	0.052	0	0	0.054	0.127	0.189	0.185
c104574_g2	0	0	0.618	0	0	0	0	0.685	0	0	0	0	0	0	0
c104576_g1	0.132	0.147	0.471	0.286	0.402	0.336	0.43	0.106	0.122	0.276	0.274	0	0.137	0.409	0.273
c104579_g1	4.418	4.081	3.059	5.235	6.529	3.895	4.549	3.391	6.813	3.657	4.409	0.432	5.017	0.882	4.809
c104580_g1	1.958	1.292	1.745	0.252	0.697	0.966	1.126	0.179	1.293	0.478	0.468	1.316	2.43	2.152	1.18
c104585_g1	0.236	0.51	0.667	0.057	0.634	0.293	0.769	0.22	0.314	0.361	0.72	0.421	0	0.294	0.244
c104587_g1	0.151	0.465	0	0	0.581	0.119	0	0	0.131	0	0	0.27	0	0	0
c104589_g1	0.142	0.159	0.078	0.08	0.214	0.119	0	0	0.07	0.074	0.514	0.27	0	0.147	0
c104589_g2	0	0	0	0	0.339	0	0	0	0.314	0.351	0	0	0	0	0.341
c104591_g1	0	0.272	0	0	0	0.119	0	0.114	0	0.415	0.263	0	0.118	0	0.146
c104595_g1	0	0.612	0.167	0	0	0	0	0.22	0.524	0	0.286	0.129	0	0	0
c104599_g1	4.465	3.242	3.059	3.139	3.117	4.307	3.268	5.307	4.158	2.711	2.833	2.298	2.675	3.778	2.76
c104608_g1	0	2.109	0	0	0	0	0	0	0	0	0	0	0	1.511	0
c10461_g1	12.279	15.453	13.453	15.97	13.406	15.21	10.737	10.248	11.18	15.307	17.306	15.032	12.512	16.835	13.071
c104615_g1	0.274	0.465	0.618	0.47	0.715	0.749	0.357	0.342	0.673	0.117	0.446	1.101	0.402	0.567	0.566
c104620_g2	0.218	0.159	0.245	0	0.429	0.304	0.055	0.114	0	0.223	0.069	0.388	0.078	0	0.146
c104621_g1	0.199	0	0.932	0	0.188	0.163	0.156	0.147	0.175	0	0	0.712	0.402	0	0
c104622_g1	0	0	0	0	0	0	0	0	0	0	11.857	0	0	0	0
c104626_g2	0	0.057	0.059	0	0.214	0.184	0.046	0.041	0.253	0.159	0.103	0.14	0	0.168	0.107
c104629_g1	0.104	0.113	0.245	0.344	0.107	0.087	0.082	0	0	0.106	0.537	0	0	0.325	0.215
c104634_g1	0	0	0	0	0	0	0	1.329	0	0	0	0	0	0	2.546
c104636_g1	0.265	0.283	0.314	0	0	0	0	0.196	0	0	0	0	0	0.252	0
c104641_g1	0	0.102	0	0	0.286	0.25	0.156	0.073	0.087	0.096	0	0.259	0	0.199	0.195
c104641_g2	1.476	0	0	0	0	0	0	0.88	2.044	0	0	1.23	0	1.123	0
c104645_g1	0.605	0	0	0	0	0	0	0	0	0	0.537	0.529	0	0	0
c104645_g2	0	0	0.108	0	0	0	0	0.293	0.087	0	0	0.442	0.098	0.199	0
c104646_g1	3.878	0	0	0	0	0	0	0	0.917	0	0	0	0	0	0
c104649_g2	0.095	0.102	0.431	0.206	0.098	0.163	0.073	0.367	0.175	0.585	0.091	0.086	0.196	0	0
c104654_g1	0	0	0	0	0	0	0.375	0.359	0.428	0	0.468	0.464	0	0	0
c104654_g2	0.114	0	0	0.355	0.107	0	0	0.171	0	0	0	0.205	0	0	0.107
c104655_g1	3.973	0	2.863	0	0	0	0	0	0	0	1.496	0	1.529	2.855	1.444
c104657_g1	0	0	0	0.367	0	0.553	0	0	0.935	0	0.343	0	0.353	0	0
c104664_g1	0.908	1.44	2.344	1.363	1.733	1.399	1.895	2.878	1.336	3.189	0.994	2.46	3.39	2.267	3.531
c104666_g1	0.255	0.272	0.902	0	0.482	0.803	0.97	0	0.227	0.5	0.491	0.227	0	0.745	0.488
c104671_g1	0	0	0	0	0	0	0	0.726	0	1.01	0	0	0	0	0
c104675_g1	0.511	0.272	0	0.779	0	0.803	0	0.563	0.445	1.254	0.731	1.144	0.51	0	0
c104677_g1	0.274	0.193	0.314	0.195	0.089	0.076	0.146	0.212	0.087	0	0.183	0.086	0.186	0	0.088
c104678_g1	0	0.238	0	0	0	0.087	0.092	0	0.306	0	0.217	0.302	0	0	0
c104681_g1	0	0.453	0	0	0	0	0	0	0.725	0	0.4	0	0.412	0	0
c104683_g1	0	0	0	0	0	0	0	0	4.979	0	0	0	0	0	0
c104685_g1	2.251	0	0	0	1.474	0.401	0	1.916	0	0	1.496	0.486	0	0	0.497
c104687_g1	0	0	0	0	0	0	0	0.497	0.882	0	0	0	0	0	0
c104688_g2	0.095	0.102	0	0.206	0.098	0	0.156	0	0.087	0.191	0.194	0	0.098	0.094	0.098
c104689_g1	0	0	0.373	0	0	0	0.924	0.22	0	0	0	0	0	0	0
c10469_g1	0.331	0.181	0.245	0.241	0.447	0.195	0.137	0.13	0.052	0.404	0.171	0.151	0	0.178	0.176
c104694_g1	0.416	0.181	0.186	0.263	0.17	0.423	0	0	0.079	0.255	0.423	0.076	0.176	0.43	0.254
c104702_g1	0	0	0	0	0	0	0	0	10.228	0	0	0	0	0	0
c104704_g1	0.293	0.272	0	0.069	0.134	0	0.156	0	0	0.266	0.183	0	0.069	0	0
c104707_g1	0	0	0	0	0	0	0	0	7.582	0	0	0	0	0	0
c104711_g1	0	0	0	0	0	0	0	0	0	0	14.245	0	0	0	0
c104714_g1	0	0	0	0	0.956	0	0.384	1.117	0	0.5	0	0.475	0	0.976	0.478
c104718_g1	0	0	0	0	0	0	0	0	0	0.574	0	0	0	0	0
c104722_g1	0.208	0.147	0.157	0.149	0.286	0.358	0.229	0.057	0	0	0.286	0.065	0	0.147	0
c104732_g1	0.397	0.737	0.902	0.263	0.286	0.586	0.696	0.783	0.952	0.457	0.583	0.917	0.813	0.588	0.419
c104735_g1	0.142	0.215	0.49	0.126	0.063	0.282	0.073	0.024	0	0.213	0.057	0.076	0.059	0.031	0
c104742_g1	0.236	0.17	0.363	0	0.322	0.271	0	0.122	0.148	0.159	0.16	0.216	0.245	0.252	0.078
c104743_g2	0.114	0.125	0	0	0.223	0.098	0.275	0.171	0.314	0.574	0.228	0.097	0	0.115	0.117
c104750_g2	0	0	1.471	0	0	0	0	0.285	0	0	0	1.057	0	0	0
c104751_g1	1.542	0	2.157	0	0	0	0	0	0	0	2.399	0	0	0	0
c104752_g1	0.274	0	0.667	0	0.518	0.217	0.421	0.611	0	0	0.525	0.496	0	0	0
c104753_g1	0.076	0.079	0	0.16	0.071	0	0.183	0	0.07	0	0	0.065	0.078	0.472	0.078
c104761_g1	0	0	0	0	0	0	0	0	0	10.885	0	0	0	0	0
c104766_g1	0.066	0	0.226	0.367	0	0.054	0.055	0	0.253	0.074	0.343	0.561	0.069	0.136	0.693
c104770_g1	0.303	0.51	0.353	0.378	0.232	0.369	0.32	0.041	0.105	0.159	0.377	0.421	0.225	0.115	0.185
c104773_g1	0	0	0	0	0.098	0.076	0	0	0.271	0.298	0	0.173	0	0.094	0.098
c104779_g1	0.274	0	0.157	0	0.268	0.228	0	0.106	0.253	0	0.137	0	0.284	0	0.273
c104782_g1	0	0	0	0	0	0	0	0	0	0	0	3.075	0	0	0
c104791_g2	0.558	0.238	0	0.241	0.447	0.098	0	0	0.105	0.117	0.114	0	0	0.115	0.117
c104806_g2	0	0	0	0	0	0	0	0.285	0	0.383	0	1.068	0	0.378	0
c104808_g1	0	0.272	0	0	0.482	0	0	0	0	0	0.982	0	0	0	0
c104810_g1	6.688	6.213	3.608	6.118	5.243	4.741	5.263	10.182	11.599	5.241	3.427	6.42	5.879	6.749	5.784
c104811_g1	2.961	4.115	2.618	2.509	3.242	3.092	2.005	2.397	3.171	3.242	2.639	3.723	2.567	3.778	2.575
c104820_g1	0	0.306	0.245	0.149	0.143	0.065	0.119	0.277	0.07	0.074	0.149	0.065	0	0.147	0.068
c104827_g1	0	0	0	18.593	0	0	0	0	0	0	0	0	0	0	0
c104831_g1	0.265	0	0	0.286	0.134	0	0.11	0.408	0.742	0.138	0	0.248	0.137	0.273	0
c104843_g1	0.199	0.215	0.471	0.206	0.384	0	0.467	0.595	0.542	0	1.371	0	0.402	0.997	0.975
c104844_g1	0	0.136	0	0.069	0	0.054	0	0.049	0	0.404	0.194	0.183	0.274	0.073	0.068
c104844_g2	0	0.952	0	0	0	0	0	0	0	0	0	1.198	0	0.42	0
c104845_g1	0	0	0.294	0.137	0	0.108	0.302	0.098	0	0	0	0.464	0	0	0
c104847_g1	1.4	0	1.157	0.458	1.25	0.683	0.339	0.652	0	0	2.113	0.41	0.431	1.27	0
c104852_g1	0.255	0.612	0.637	0.172	0.205	0.087	0.128	0.163	0.096	0.372	0.206	0.237	0.382	0.546	0.215
c104859_g1	0	0	0	0	0	0	0	0	0	0	0	0	0	2.445	0
c10486_g1	0	0	0	0	0	0	0	0	0	0	13.696	0	0	0	0
c104863_g1	0.17	0	0	0.458	0	0	0	0.652	0.306	0	0.503	0	0	0.336	0
c104865_g1	0.208	0.306	0.324	0.149	0.071	0.184	0.174	0.22	0.402	0	0.149	0.906	0.519	0.441	0.585
c104869_g2	0	0	0	0	0	0	0	0	0	0.415	0.411	0	0	0	0
c10487_g1	0	1.372	0	0	0	0	0.458	0.44	1.048	0	0	0	0	0	0.566
c104870_g1	0	0	2.285	0	0	0	0.567	0.554	0	0	0	0	0	0	0
c104876_g1	0	0	0	0	0	0	0	0	4.83	0	0	0	0	0	0
c104877_g1	0	0.17	0	0	0	0	0	0.13	0.917	1.807	0	0	0	0.252	0.166
c104881_g1	1.154	1.304	1.736	2.784	2.17	0.705	1.721	0.261	0.935	1.361	1.576	1.155	0.931	1.333	0.4
c104882_g1	0	4.115	0	0	0	0	0	0	0	1.488	0	0	0	1.322	0
c104883_g1	0.132	0.283	0.147	0.275	0	0	0.32	0	0.122	0.138	0.4	0	0.274	0.136	0.263
c104887_g1	0.246	0.261	0.275	0.092	0.161	0.835	0.33	0.571	0.917	0.255	0	0.971	1.029	0.252	0.507
c104888_g1	0.085	0	0	0.103	0	0.076	0.073	0.416	0.428	0.191	0.091	0.076	0	0	0.098
c104893_g2	0	0	0.206	0.561	0.688	0.727	0.284	0	0.157	0.181	1.051	0.324	0.176	0.178	0
c104896_g1	0	0	0	0	0	0	0	0	0	0	0	0	0	0.504	0
c104896_g2	0	0.748	0	0	0	0	0	0	0	0	0	0	0	1.008	0
c10490_g1	0	0	0	0	0	0	0	0	0	0	0	0	0	27.939	0
c104907_g1	0.132	0	0.078	0.069	0.134	0	0.055	0.253	0.061	0.064	0.263	0.183	0	0.136	0.068
c104916_g2	0.634	0	0	0.218	0	0.174	0.165	0	0	0	0	0	0.421	0	0
c104916_g3	0	0	0	0.905	0	0	0	0	0.384	0.872	0.423	0.41	0.431	0	0
c10492_g1	16.838	15.634	0	0	0	0	0	0	0	0	20.55	0	0	0	0
c104928_g1	0	0	4.618	0	0	0	0	0	0	0	0	0	0	0	0
c104945_g1	0	0	0	0	0	0	0	0	0	0	0	0.291	0	0	0
c104947_g1	0.18	0.193	0.412	0.745	0.348	0.293	0.421	0	0.157	0.351	0.697	0.324	1.088	0.892	0.527
c10495_g1	0	0	2.5	0	0.554	0	0	0	0.507	0	0	0	0	1.69	0
c104950_g1	0.246	0.351	0.294	0	0.545	0.152	0.247	0.098	0.061	0.074	0.274	0.842	0.118	0.325	0.556
c104951_g1	0.709	0	0	0	0	0	0	0	0.55	0	0	0	0	0.609	0
c104953_g1	6.65	9.398	6.217	6.301	4.046	6.694	7.698	13.533	9.416	11.98	7.551	5.773	8.848	7.756	6.574
c104955_g2	0.066	0.215	0.157	0.149	0.134	0.174	0.11	0.212	0.061	0.074	0.411	0.367	0.137	0.283	0.205
c104960_g2	0	0.465	0	0.252	0	0	0	0.179	0	0.244	0	0.227	0	0	0
c104967_g1	0.587	0.419	0.226	0.401	1.322	1.421	0.302	0.734	0.524	0.776	0.194	0.356	1.773	1.364	1.151
c10497_g1	0	0.453	0.118	0.344	0	0.087	0	0	0	0.106	0	0.097	0	0.325	0
c10497_g2	0	0	0	0	0	0	0	0	0.306	0	0	0.637	0	0	0
c104970_g1	0.123	0.113	0.167	0	0.259	0.13	0.339	0.636	0.271	0.074	0.366	0.097	0.029	0.084	0.107
c104972_g1	0.662	0	0	0	0	0	0	0	0	0	1.154	0	0	0	0
c104978_g1	0	0.397	0.108	0.195	0.188	0.076	0.375	0.073	0.262	0.372	0.183	0.248	0.196	0.094	0
c104985_g1	0	0.431	0.51	0	0	0	0	0	0.341	0	0.377	0.367	0	0	0
c104986_g1	0.889	1.043	0.51	0.722	0.366	0.325	0.247	0.277	0.341	1.807	0.8	0.496	0.862	0.556	0.41
c104991_g2	0.038	0.17	0.177	0	0	0.174	0	0.098	0.192	0.043	0.08	0.076	0	0.126	0.039
c104991_g3	0	0	0.206	0	0	0.293	0.284	0	0.157	0	0	0.324	0.363	0	0.176
c104992_g2	0	0.215	0	0	0.589	0.488	0.32	0	0.183	0.404	0.4	0.183	0.206	1.008	0.195
c105004_g1	0	0.113	0	0.55	0.098	0.087	0.082	0.155	0.192	0.319	0.206	0.378	0.323	0.42	0.107
c105006_g1	0	0	0.206	0	0.375	0	0	0.652	0	0	0	0.529	0	0	0
c105007_g1	0	0	1.726	0	0.17	0	0	0	0	0	0	0	0	0.178	0
c105009_g2	0.587	0.419	0.784	0.412	0.196	0.575	0.714	1.361	0.734	0.404	0	0.809	0.715	1.008	0.595
c105010_g1	0	0	2.363	0	0	0	0	0	1.127	0	1.291	0	0	1.238	0
c105013_g1	0.095	0.317	0.108	0.309	0.295	0.087	0.32	0.53	0.367	0.096	0.103	0.982	0	0.504	0.098
c105015_g1	14.918	12.856	9.825	14.435	11.825	13.962	18.389	24.938	25.688	15.18	11.515	13.003	17.039	15.922	15.265
c105017_g1	0.142	0.442	0.314	0	0.134	0.108	0.549	0.106	0	0	0	0.129	0.137	0.136	0.41
c105020_g1	0	0	0	0.894	1.59	0.629	0.632	0	0	0	0.811	0.831	0.833	0	0
c105029_g1	0	0	0	0	0.214	0	0	0.163	0	0	0.651	0.205	0	0	0.429
c10503_g1	0.18	0.295	0.412	0.39	0.089	0.456	0	0.139	0	0.181	0	0.162	0.568	0.094	0.185
c105033_g1	0	0	0	0	0	0	0	5.992	0	0	0	0	0	0	0
c105034_g1	0.085	0.181	0.098	0.355	0.08	0.25	0.037	0.163	0.236	0.213	0.046	0.194	0.176	0.136	0.351
c105041_g1	0	0.283	0.314	0	0.25	0	0	0	0.227	0	0	0	0.255	0	0.507
c105042_g1	0	0.215	0	0	0.098	0.163	0	0.155	0	0.096	0.297	0	0	0.409	0
c105048_g1	0.114	0.249	0.265	0.619	0.116	0.195	0.192	0.359	0.542	0.361	0.468	0.108	0.118	0.483	0.234
c105055_g1	0.918	1.553	0.853	0.768	1.036	1.291	0.256	0.75	0.891	0.617	1.634	0.691	0.284	0.493	0.654
c105056_g1	0.662	2.063	3.432	1.26	0.572	0.456	0	1.329	1.048	1.201	0	4.597	0.598	1.154	0.566
c105056_g2	0.473	0.862	0.53	0.722	0.402	0.521	0.275	0.522	0.638	0.351	0.685	0.615	0.49	0.63	0.966
c105059_g1	0.095	0.34	0.127	0.206	0.411	0.325	0.32	0.155	0.087	0.096	0.286	1.252	0	0.325	0.4
c10506_g1	0	0.079	0.167	0.08	0.071	0.119	0	0	0.341	0	0	0.129	0	0	0.449
c105062_g1	0	0.147	0.265	0	0.045	0.043	0	0	0.183	0.149	0.149	0.216	0	0	0.098
c105064_g1	0	0	0	0	0	0	0	0	1.214	0	0	0	0	0	0
c10507_g1	0	0	0	0	0	0	0	0	0	0	0	0	0	9.624	0
c105076_g1	0	0	0.471	0	0	0.575	0	0	0	0	0	0	0	1.081	0.712
c105077_g1	0.322	0.34	0.431	0.275	0.447	0.108	0.055	0.448	0.297	0.128	0.32	0.237	0.069	0.661	0.263
c105086_g1	0	0	0.177	0	0	0	0	0	0	0	0	0	0	0	0.312
c105092_g1	0	0.306	0	0	0	0	0.22	0	0	0	0	0	0	0	0
c105093_g1	0.918	0	0	0	0	0	0	0	0	0	0	0	0	0	0
c105100_g2	0	0.329	0	0	0.304	0.13	0	0	0	0.159	0	0	0.157	0	0.302
c105103_g1	1.031	0.737	0.265	0.722	1.018	0.673	0.458	0.44	0.419	0.351	1.142	1.144	0.235	0.819	1.151
c105111_g1	0.274	0.057	0.127	0.057	0.054	0.141	0	0	0.052	0	0.057	0.097	0.176	0.346	0.176
c105111_g2	0.539	0	0.677	0.516	0	0	0	0	0.873	0	0	0	0	0	0
c105112_g1	10.718	10.43	9.021	12.109	8.163	9.2	10.956	13.908	12.124	9.089	10.555	9.669	8.769	8.092	9.013
c105116_g1	0	0	0	0	0	0	0	2.69	0	0	0	0	0	0	0
c105118_g1	0	0	0	0	0	0	0	0	0.253	0	0	0.259	0	0	0
c105122_g1	0	0	0	0.172	0.161	0	0.128	0.245	0	0	0	0	0	0	0
c105131_g1	0	0	0	0	0	0	0	0	0.777	0	0	0	0	0	0
c105132_g1	0.246	0.59	0.206	0.527	0.491	0.369	0.046	0.188	0.402	0.255	0.434	0.507	0.323	0.189	0.312
c105135_g1	0	0	0	0	0	0	0	0	0	0	0	12.442	0	0	0
c105147_g1	0.331	0	0.088	0.172	0	0.141	0	0.065	0	0.085	0.08	0.227	0.176	0.168	0
c105152_g1	0.18	0.567	1.245	0.561	0.17	0	0.137	0.399	0.48	0.351	0.697	1.77	0.363	0.892	0
c105157_g1	0	0	0	0	0	5.327	0	0	0	0	0	0	0	0	0
c105158_g1	0	0.419	0	0	0	0.304	0.293	0.285	0	0	0	0.712	0	0	0.371
c105161_g1	0.359	0	0	0	0	0	0	0	5.293	0.34	0	0	0	0.336	0
c105172_g1	0	0.862	0	0.206	0	0	0	0	0	0	0	0	0	0	0
c105184_g1	0.397	0.476	0.343	0.424	0.393	0.174	0.366	0.236	0.332	0.255	0.56	0.906	0.686	0.63	0.361
c105185_g1	0	0	0	0	1.161	0	0	0	0	0	0	0	0	0	0
c105186_g2	1.022	1.871	1.814	2.326	1.206	1.519	0.842	1.345	0.367	2.53	1.999	0.442	0.421	2.047	1.219
c105187_g1	0.208	0.295	0.157	0.069	0.134	0.336	0.11	0.212	0.131	0.213	0.069	0.701	0.363	0.283	0.888
c105194_g1	0	0.227	0	0.218	0.313	0.174	0	0.163	0	0.425	0.32	0.572	0.216	0.105	0.215
c105195_g1	0	0	0.53	0	0	0	0	0	0	0.819	0.4	0	0	0	0
c105197_g1	0.189	0	0.52	0.195	0.188	0.239	0.302	0.359	0.087	0.096	0.137	0.68	0.049	0.294	0.049
c105200_g1	0.643	0.85	1.059	1.123	0.857	0.727	0.284	0.505	0.655	0.723	0.457	0.593	0.578	0.735	0.312
c105202_g1	0	0.544	0.294	0.137	0.25	0	0.613	0.098	0.472	0.393	0.251	0.464	0.265	0	0.127
c105206_g1	0	0	0	0.859	0.196	0	0	0	0	0.415	0	0.183	0	0	0
c105217_g1	0.199	0.102	0	0	0	0	0	0.073	0	0.202	0.103	0.086	0	0.199	0
c105221_g1	0	0.034	0.049	0.057	0.018	0.076	0.54	0.326	1.328	0.032	0.08	0.043	0.127	0.504	0.224
c105221_g2	0	0.102	0	0	0.232	0	0.394	0.644	0.891	0.117	0.046	0	0.49	0	0.244
c105225_g1	0	0	0.706	0.206	0.196	0	0.476	0.448	0	0.404	0	0.183	0	0	0.595
c105225_g2	0	0	0.677	0	0.143	0.119	0	0.44	0.131	0	0.149	0.129	0	0	0
c105241_g1	0	0.102	0.118	0.424	0.598	0.423	0.082	0.073	0.096	0	0.206	0.183	0.108	0.409	0.205
c105243_g1	0	3.061	0.745	0	1.027	0.825	1.236	0.399	0	0	2.079	0.507	0.539	2.078	1.024
c105244_g1	0	0	0	0	0	1.345	0	0	0	0	0	0	0	0	0
c105245_g1	0	0	0	0	0	0	0	1.59	0	0	0	0	0	0	0
c105253_g1	1.674	2.143	1.785	1.065	0.991	1.866	1.437	1.28	1.345	1.02	1.908	2.029	1.499	1.49	1.356
c105258_g1	3.16	0	0	5.132	0	0	0	0	0	0	0	0	0	0	2.146
c105259_g1	8.192	7.902	7.805	4.812	4.85	6.856	5.657	8.275	9.163	6.814	7.654	6.086	7.437	8.491	7.94
c105266_g1	11.115	14.228	12.12	23.989	18.336	18.931	30.379	25.378	21.88	22.004	20.402	17.33	22.281	20.351	22.025
c105268_g1	1.031	1.066	1.647	1.535	1.179	0.966	0.567	0	0	1.701	3.05	2.018	1.048	1.134	0.536
c105269_g1	0.397	0.442	0.324	0.367	0.402	0.119	0.174	0.049	0.044	0.617	0.217	0.14	0.118	0.147	0.156
c105271_g1	0	0	0	1.89	0	0	0	0	0	0	0	0	0	0	0
c105272_g1	0.274	0.295	0.157	0	0	0	0	0.106	0	0	0	0.248	0	0.283	0
c105273_g1	0	0	0	0	0	0	0	0	0	0	0	0	3.028	0	0
c105274_g1	33.809	34.283	25.563	28.045	27.526	28.489	24.118	39.36	39.576	39.405	29.575	28.067	26.681	28.033	23.956
c10528_g1	3.074	6.031	0	0	0	0	0	0	0	0	0	0	0	0	0
c105280_g1	0	0	0	0	0	0	0	0	1.214	0	0	0	0	0	0
c105282_g1	7.341	8.548	9.923	8.901	8.503	8.061	7.652	4.965	6.429	6.367	8.088	9.992	8.867	8.407	8.515
c105283_g1	29.675	29.885	27.515	29.225	23.588	25.538	24.018	24.245	26.282	25.639	28.592	28.099	28.866	30.563	27.975
c105294_g2	1.882	1.497	1.461	0.939	1.313	1.237	1.071	1.508	0.9	0.787	1.314	0.917	1.548	1.364	1.434
c105295_g1	0	0	2.765	0	0	0.651	0	0	0	0	0	0	0	0	0
c105298_g1	0.095	0.397	0.637	0.894	0.938	0	0.311	0.073	0	0.372	0.194	0.173	0	0	0
c105302_g1	3.812	3.628	3.579	4.25	3.296	3.081	3.881	3.685	3.599	4.018	3.37	3.14	3.282	3.61	3.287
c105308_g1	68.195	65.778	54.451	60.133	49.498	56.978	44.896	62.969	68.024	60.825	50.776	58.551	56.037	57.567	50.517
c105311_g1	0.104	0.578	0.059	0.332	0.25	0	0.238	0	0.07	0.128	0.217	0	0.382	0.378	0.263
c105311_g2	0	0	0.157	0.137	0	0.228	0.11	0	0	0.138	0.137	0	0.137	0.136	0
c105314_g1	0.047	0.147	0.196	0.046	0	0	0.037	0	0	0.361	0.046	0.119	0.186	0.136	0.137
c105319_g1	0.482	0.091	0.088	0.172	0.161	0.206	0	0.188	0.148	0.159	0.24	0.507	0.088	0.336	0.166
c105322_g1	0	0	0	0	11.879	0	0	0	0	0	0	0	0	0	0
c105325_g1	0	0.159	0	0	0	0.119	0.229	0.106	0.131	0.287	0	0	0	0.294	0
c105325_g2	0.274	0.419	0.216	0.126	0.241	0.239	0.192	0.188	0.183	0.117	0.24	0.464	0.078	0.084	0.205
c105327_g1	0.142	0.193	0.226	0.252	0.205	0.108	0.201	0.09	0.096	0.128	0.286	0.183	0.216	0.189	0.224
c105328_g1	2.441	1.553	2.579	2.291	1.366	1.888	1.785	2.038	1.887	1.329	1.873	2.32	2.508	3.642	2.087
c105329_g1	0.123	0.17	0.275	0.252	0.322	0.195	0.092	0.098	0.166	0.159	0.24	0.259	0.186	0.21	0.127
c105332_g1	0	0	1.549	3.059	0	0.716	0.723	0	0	0	0.925	0	0.95	0	0
c105332_g2	0.87	1.032	0.794	0.183	1.393	0.445	0.494	0	0.323	0.266	0.446	1.349	0.186	0.903	0.712
c105333_g1	0	0	0	0	0	0	0	0	0	0	0	0.572	0	0	0.566
c105338_g1	0.085	0.181	0.186	0.092	0.08	0.065	0	0	0.079	0.255	0.171	0	0.088	0.168	0.088
c105339_g1	0	0	0	0	0	0.618	0	0.293	0.699	0.797	0	0	0	1.553	0
c105342_g1	0	0	0	0	4.93	0	0	0	0	0	0	0	0	0	2.478
c105347_g1	0.331	0.113	0	0.08	0	0	0.092	0.057	0	0.074	0.343	0.14	0.118	0	0.117
c105348_g1	0.672	0.635	0.961	0.722	1.099	0.575	0.137	0.913	1.179	0.946	0.685	0.842	0.265	0.871	0.263
c105348_g2	0	0	0	0	6.011	0	0	0	0	0	0	0	0	0	0
c105350_g1	0.123	0.385	0	0	0.589	0.098	0.284	0	0	0.606	0.354	0	0.245	0	0
c105353_g1	3.207	3.424	4.011	4.456	2.947	0	2.773	0	0	2.796	4.09	0	0.029	0	0.029
c105353_g2	0.369	4.319	0.275	3.345	0.357	0	2.389	0	0	0	0.605	0	0	0	0
c105357_g1	0	0.34	0.186	0.16	0.152	0	0.247	0.122	0.14	0	0	0.852	0	0	0.156
c105360_g1	0.057	0.057	0.382	0.206	0	0.043	0.046	0.497	0.201	0.638	0.72	0.129	0.167	0.262	0.059
c105364_g1	0	0	0	0	0	0	0.11	0	0.262	0	0.286	0.259	0.294	0	0.146
c105365_g1	43.297	49.316	54.265	61.061	38.771	53.766	48.2	41.137	43.585	44.189	55.368	57.828	54.822	51.407	56.077
c105367_g1	0	0	0	0	0	0	0	0	0	0	0	0	0	1.029	0
c105369_g1	0.473	0.998	2.785	0.722	0.223	0	0.906	1.565	1.249	0.702	0.228	0.216	0.705	1.154	0.458
c10537_g1	0	0	0	0	0	0	0	0.766	0.454	0	0	0	0	0	0.985
c10537_g2	0	0	6.246	0	0	0	0	0	0	0	0	0	0	0	0
c105372_g1	0	0.283	0.294	0.275	0.348	0.586	0.146	0.204	0.245	0.181	0.171	0.237	0.186	0.094	0.176
c105375_g1	0.236	0.215	0.314	0.218	0.116	0.206	0.165	0.09	0.035	0.415	0.16	0.032	0.294	0.042	0.127
c105381_g1	0.407	0	0.314	0	0.134	0	0	0.106	0	0.276	0.137	0.496	0.284	0	0
c105383_g1	0.142	0.612	0.402	0.08	0.286	0.184	0.119	0.114	0	0.372	0.217	0.129	0	0.378	0.439
c105384_g1	0	2.109	3.089	0	0	0	0	0	0	0	0	0	0	0	0
c105395_g1	6.158	4.682	4.726	5.327	5.234	2.68	3.698	0.481	5.389	5.9	4.295	3.539	4.86	3.652	2.439
c105399_g1	0	0	0	0	0	0	0	0	4.158	0	0	0	0	4.419	0
c105402_g1	0.142	0	0.157	0.286	0.134	0	0	0	0	0	0.274	0	0	0	0
c105404_g1	6.366	5.328	4.393	4.147	6.386	5.479	7.414	13.101	10.307	8.94	4.455	4.608	5.673	5.479	5.267
c105404_g2	7.199	5.589	5.668	6.633	8.217	6.824	12.183	21.041	16.727	10.609	5.072	8.158	6.202	6.339	6.243
c105404_g3	4.2	5.034	2.863	3.311	4.001	4.893	7.551	14.283	9.643	7.165	4.181	5.352	4.586	4.408	3.16
c105404_g4	9.072	8.31	5.364	7.71	12.656	13.68	18.453	34.688	28.876	24.64	8.567	15.323	14.727	20.015	15.529
c105406_g1	0	0	0.451	0.596	0	0.466	0.302	0	0.349	0	0.377	0.345	0.196	0.577	0.38
c105406_g2	0.104	0.113	0.343	0.275	0.152	0.13	0.082	0.114	0.48	0.053	0.103	0.227	0.049	0.367	0.205
c105408_g1	0.359	0.068	0.069	0.447	0.241	0	0.046	0	0.052	0.181	0.126	0	0	0.493	0.244
c105418_g1	0.208	0.34	0.147	0.516	0.268	0.792	0.348	1.924	0.393	0.531	0.663	0.14	0.48	0.399	0.371
c105421_g1	1.882	0.499	1.598	2.509	0.625	0.998	1.922	3.22	2.865	2.657	2.148	1.219	2.548	2.12	2.009
c105421_g2	1.75	1.202	1.863	1.982	2.59	1.041	1.702	4.679	5.188	2.913	3.747	1.932	2.969	2.298	4.663
c105430_g1	3.831	3.22	3.393	2.475	2.206	3.135	1.355	0.962	0.891	2.126	2.228	3.183	2.675	1.732	2.253
c105434_g1	10.595	11.949	9.933	11.731	9.994	11.695	8.247	9.962	10.246	10.545	11.515	13.024	8.985	8.617	9.11
c105437_g1	0.501	0.419	0.569	0.664	0.286	0.575	0.092	0.522	0.367	0.117	0.228	0.356	0.588	0.346	0.176
c105445_g1	0	0	0	0	1.34	0	0	1.052	1.214	0	0	0	0	2.655	0
c105450_g1	31.614	27.549	24.583	31.287	34.029	22.392	29.739	26.569	26.535	33.219	22.264	23.74	19.753	24.118	22.23
c105453_g1	0	0	0	0	0	0	0	0.375	0.445	0	0	0	0	0	0
c105462_g1	0	0	0	0	0	0	0	0	0.777	0.914	0	0	0	0.85	0
c105465_g1	0.218	0.238	0	0	0	0.087	0.174	0.171	0.201	0	0	0.097	0.118	0	0
c105465_g2	0	0	0	0	0	0	0	0	2.114	0	0	0	0	0	0
c105471_g1	0.246	1.428	0.765	1.123	1.206	0.651	0.064	0.204	0.157	0.361	0.891	0.399	0.363	0.357	0
c105471_g2	0.511	0.533	0	0	0.455	0.369	0	0.351	0	0	0.457	0	0	0	0
c105472_g1	0	0	0	12.292	0	0	0	0	0	0	0	12.895	0	0	0
c105474_g1	0.161	0.091	0	0.252	0	0.141	0.064	0.122	0.079	0.159	0.16	0.076	0.255	0	0.41
c105476_g1	0.057	0.193	0	0.069	0.188	0	0.101	0	0	0.319	0.183	0.108	0.127	0	0
c105476_g2	0	0	0	4.72	0	0	0	0	0	0	0	0	0	0	0
c105477_g1	0.132	0	0	0.137	0	0	0	0.098	0	0.128	0.251	0.583	0	0	0
c105482_g1	0.303	0.544	0.118	0	0.304	0.26	0	0	0.192	0.213	0.206	0	0	0.315	0
c105484_g1	0.208	0.113	0	0	0	0.087	0	0	0	0.319	0	0.281	0	0.21	0.107
c105489_g1	0.464	0	0	0.458	0	0	0	0	0.384	0	0.423	0	0	0	0
c105491_g1	0	0	0	0	0	0	0	0	0	0	0	0	0	0	5.54
c105493_g1	0.407	0.862	2.01	2.016	0.375	2.126	1.199	0	1.031	0.383	1.873	0.356	0	0	1.492
c105494_g1	0.151	0.159	0.167	0	0.286	0.239	0.119	0.114	0	0.298	0	0.399	0.147	0	0.293
c105494_g2	0	0	0	0	0	0	0	0	0	3.146	0	0	0	0	0
c105495_g1	0.312	0.125	1.147	0	0.536	0.087	0.256	0	0.105	0	0	0	0.108	0.43	0
c105497_g1	0	0	0	0	0	0	0	0.66	0.262	0	0	0	0	0	0
c105501_g1	2.034	2.528	1.775	1.237	1.322	0.825	1.739	0.13	0.463	1.361	0.834	3.216	0.519	0.85	0.507
c105503_g1	18.569	21.427	16.523	22.443	19.39	26.579	18.627	24.294	24.946	18.613	17.592	23.74	16.295	18.755	18.055
c105510_g1	2.043	1.644	1.775	1.501	1.456	1.562	1.876	2.071	0.926	1.775	1.713	1.068	1.578	1.175	1.492
c105512_g1	0	43.625	0	0	0	9.569	0	0	0	0	0	0	0	0	0
c105514_g1	0	0	0	0	0	0.976	0	0	0	0	0	2.773	0	4.943	0
c105517_g1	0.18	0.34	0.549	0.332	0.589	0.152	0.146	0.106	0.166	0.181	0.411	0.453	0.333	0.472	0.371
c105525_g2	0.076	0.159	0.167	0.16	0	0	0.055	0.114	0.07	0	0.149	0.194	0	0.231	0.302
c105525_g3	0.265	0.283	0	0	0.089	0.152	0.073	0.065	0.087	0.181	0	0	0.186	0.273	0.361
c105534_g1	0.161	0	0.186	0	0	0	0.128	0.122	0.62	0.234	0	0	0	0	0.166
c105544_g2	0	4.308	0	0	0	0	0	0	0	0	0	0	0	0	0
c105545_g1	0	0	0	0	1.804	0	2.16	0	2.454	2.03	0	0	1.901	0	0
c105551_g1	0.341	0.238	0	0.596	0.116	0.098	0.275	0.09	0.21	0.234	0.343	0.82	0.118	0.231	0.117
c105554_g1	0	0	0	0	0	1.703	0	0.856	0	0	0	1.187	0	0	0
c105555_g1	40.535	42.095	35.202	37.759	38.95	41.117	30.91	25.639	39.943	39.373	34.864	39.645	35.098	44.522	35.427
c105557_g2	0.265	0.136	0	0.069	0.196	0	0.055	0.155	0	0.064	0.331	0.119	0	0	0.137
c105561_g1	0.445	0	0.265	0.229	0	0	0.174	0	0	0.436	0.217	0	0	0	0
c105564_g1	0	0.125	0	0	0.223	0	0.092	0	0.314	0.117	0	0	0	0.115	0.117
c105565_g1	0	0.397	0	0	0	0	0.101	0	0	0	0	0.119	0.127	0.126	0.507
c105569_g1	0	1.95	1.088	0	0.929	0.597	1.556	0	0.804	0	0.057	0	0	0	0
c105570_g1	0.057	0.261	0.206	0	0.063	0.152	0.046	0.049	0	0.181	0.126	0.108	0.059	0.063	0
c105574_g1	0	0.918	0	0	0.268	0.228	0.439	0	0.751	0.276	0.274	0.518	0	0.556	0
c105578_g1	5.874	5.385	6.413	6.988	5.153	5.197	4.961	4.468	4.778	5.357	6.397	6.118	5.752	6.224	5.375
c10558_g1	0	0	0	0	0.313	0	0	0	0	0	0	1.198	0	0	0
c105583_g1	0.236	0.125	0.137	0.126	0.116	0.391	0	0.717	0.105	0	0.468	0.529	0.118	1.196	0.234
c105586_g1	0	0	0	0	0	0	0	0	2.262	0	0	0	0	0	0
c105589_g1	0.236	0.998	0.559	0	0.223	0.184	0.549	0	0.21	0	1.142	0	0.235	0.231	0.224
c105589_g2	0.142	0	0.5	0.149	0.143	0	0	0	0	0	0.286	0	0.147	0.588	0.146
c105590_g1	0	0	0.961	0	0	0	0	0	0	0	0	0	0.656	0	0
c105595_g1	0	0	0	0	0	0	0	0	0	0	0	0	3.106	0	0
c105598_g1	2.895	3.299	3.432	2.681	2.135	2.484	2.178	2.356	3.075	2.264	2.822	2.914	2.175	3.023	2.38
c105599_g1	7.284	8.639	8.972	10.551	7.368	7.974	6.92	5.12	5.188	6.527	8.887	9.701	7.329	6.413	8.057
c1056_g1	0.104	0.136	0.196	0.023	0.286	0.152	0.192	0.082	0.096	0.351	0.366	0.183	0.323	0.22	0.107
c105603_g1	0.028	0.057	0.069	0.034	0	0.054	0.073	0.139	0.026	0.064	0.091	0.129	0.186	0.157	0.059
c105605_g1	0	4.512	0	0	0	0	0	0	0	0	0	0	0	0	0
c105608_g1	0.274	0.147	0	0.137	0.134	0	0.54	0.726	0.498	0.415	0.274	0.119	0	0.273	0.137
c10561_g2	0.142	0.465	0	0.149	0	0	0.119	0	0	0	0	0	0.147	0	0.146
c105611_g1	5.297	5.499	5.285	7.378	4.359	5.435	5.593	5.764	4.979	6.793	5.974	4.931	7.055	4.503	3.726
c105615_g1	0	0.794	0	0	0	0	0.293	0.139	0.166	0.935	0.183	0	0	0	0
c105618_g2	0	0	0	1.718	1.474	0	0	0	0	0	0	0	3.106	1.448	0
c105619_g1	0	0.147	0.314	0	0.134	0	0.43	0.106	0	0.138	0	0.119	0.137	0.136	0.137
c105619_g2	0.218	0.113	0	0.229	0	0	0.174	0.171	0.105	0.223	0.114	0.097	0.225	0.115	0
c105621_g1	0.293	0	0	0	0	0	0.22	0	0.157	0.17	0.08	0.076	0.568	0.084	0.088
c105622_g1	18.494	16.915	13.395	19.934	17.47	19.918	17.583	26.675	14.709	19.208	17.34	13.661	23.085	13.392	13.929
c105629_g1	0	0.102	0	0.103	0	0.239	0.394	0.073	0.087	0.096	0.103	0.259	0	0.094	0.098
c105632_g1	0.501	0	0	0.172	0	0	0	0	0	0	0.16	0	0	0	0
c105634_g1	0.123	0.125	0.275	0	0	0.195	0.192	0	0.114	0	0.114	0.216	0	0.241	0
c105639_g2	0	0	0	0	0	0	12.229	0	13.512	0	0	0	0	0	0
c105643_g1	0	0.068	0.137	0.126	0	0.054	0	0.367	0.114	0.064	0.183	0.108	0.441	0.315	0.127
c105644_g1	0.123	0.408	0.324	0.275	0.295	0.108	0.339	0.872	0.515	0.425	0.16	0.086	0.206	0.136	0.195
c105647_g1	3.547	3.809	4.501	3.677	3.322	4.166	2.81	3.929	2.708	4.752	3.107	6.269	3.41	3.39	3.541
c105648_g1	0.161	0	0	0.573	0.375	0.087	0.577	0.253	0.105	0.383	0.217	0.248	0.225	0.052	0.107
c105649_g1	0.142	0.419	0.382	0.321	0.25	0	0.165	0.155	0.236	0.457	0.503	0.086	0.363	0.567	0.351
c105651_g1	2.687	2.29	2.412	2.772	2.545	2.17	2.032	1.582	2.856	2.094	2.125	1.651	2.949	1.438	2.38
c105651_g2	24.33	28.15	24.24	27.907	21.864	27.48	23.533	30.172	30.833	22.015	27.313	26.988	25.495	28.401	29.068
c105654_g1	0.624	1.077	0.883	0.997	0.697	0.792	0.888	1.321	1.022	0.957	1.097	1.209	0.735	1.858	1.19
c105655_g1	26.071	33.184	25.485	31.516	28.277	37.211	30.938	31.46	27.889	34.813	28.684	31.919	23.104	32.452	29.097
c105656_g1	1.315	2.029	1.902	2.578	1.25	1.931	1.428	0.457	1.782	1.424	2.673	2.331	1.146	0.913	1.873
c105664_g1	0	0	0	0	0	0	0.778	0	0	0	0	0	0	0	0
c105666_g1	0	0	0	0	0	0	0	0.391	0	0	0	0	0.265	0	0.254
c105666_g2	0.132	0.34	0	0.069	0.196	0.108	0.055	0.049	0.122	0.064	0.126	0	0.343	0.063	0.068
c105673_g1	0	9.897	0	0	0	0	0	0	0	0	0	0	0	0	0
c105677_g1	0	0	0	0	0	0	0	0	0	0	0	0	0	0	10.252
c105681_g1	0.057	0.249	0.196	0	0.411	0.195	0.046	0.636	0.332	0.117	0.297	0.637	0.304	0.063	0.244
c105681_g2	0.095	0.204	0.108	0.309	0	0	0.156	0	0.358	0.096	0.103	0.27	0.098	0.105	0.098
c105684_g1	0.416	0	0.265	0.069	0	0.152	0	0.09	0.114	0.244	0.057	0.378	0.813	0.063	0.615
c105687_g1	0.511	1.077	0	0.516	0.482	0	0	0.188	0.227	0.5	0.24	0.227	0.255	0	3.921
c105688_g2	0.558	0	0.333	0	0	0.217	0	0	0	0.276	0	0	0	0	0
c105690_g2	0.322	0.113	0.726	0.229	0.42	0.087	0.348	0.082	0.096	0	0.103	0.583	0	0.22	0.215
c105690_g3	0.218	0.533	0.363	0.195	0.179	0.184	0.211	0.139	0	0.33	0.217	0.529	0.421	0.073	0.224
c105695_g1	0.482	0.578	0.275	0.195	0.545	0.358	0.201	0.049	0.114	0.128	0.057	0.766	0.059	0.567	0.127
c105696_g1	3.878	4.104	2.863	3.139	3.733	3.157	2.911	6.228	6.429	3.306	3.027	4.403	3.478	3.82	2.731
c105697_g1	0	0.397	0	0.39	0.179	0	0	0	0.166	0.181	0.183	0	0.186	0	0.185
c105699_g1	0.114	0.113	0.382	0.928	0.107	0.369	0.092	0.424	0.507	0	0.331	0.302	0.118	0.115	0.556
c105699_g2	0.359	0.125	0.206	0	0.241	0.315	0.046	0.098	0.227	0.255	0.491	0.162	0	0.252	0.185
c105699_g3	0.199	0.215	0.343	0.424	0	0.087	0.32	0.228	0.183	0.202	0.708	0.086	0	0.409	0
c1057_g1	9.157	8.197	6.913	7.504	8.047	9.829	7.432	4.215	5.974	9.227	7.745	7.036	6.565	7.105	6.838
c105701_g1	11.607	12.357	10.09	10.242	9.173	8.354	9.016	11.046	10.979	8.259	9.835	13.014	9.24	8.144	9.306
c105702_g1	0.095	0	0.216	0	0.188	0	0.073	0	0.087	0.191	0.194	0	0	0	0.195
c105704_g1	0	0.204	0	0.596	0.277	0	0.229	0.073	0.175	0.096	0	0.345	0	0.189	0.098
c105705_g2	0.284	0.295	0	0	0	0	0	0	0	0	0.274	0	0	0.546	0
c105708_g1	2.488	1.701	0	0	0	0	0	0	0	0	0	0	0	0	0
c105709_g1	0	0.397	0	0.137	0.125	0.206	0.503	0.098	0.114	0.255	0.251	1.252	0.255	0.126	0
c10571_g1	0	0	0	0	0	0	0	0	0	0	0	0.324	0	0.682	0
c105713_g1	0	0	0	0	0	0	0	0	0	0	0	1.101	0	0	0
c105715_g1	18.986	19.148	23.534	23.554	20.337	22.305	22.205	21.914	21.644	18.996	24.309	21.484	21.331	27.592	22.688
c105716_g1	0.038	0.227	0.275	0.137	0.25	0.217	0	0.293	0.079	0.298	0.046	0.302	0.304	0.084	0.39
c105717_g1	0	0.238	0	0.057	0.054	0.043	0	0.082	0.052	0.17	0.114	0.194	0	0.231	0.224
c105719_g1	0.17	0.272	0.235	0.229	0.652	0.293	0.421	0.236	0.166	0.266	0.308	0.162	0.088	0.22	0.351
c105720_g1	0	0	0	0	0	0	0	0	0	0	0	0	0	0	0.322
c105723_g1	5.241	3.968	3.667	3.918	3.903	2.886	4.998	4.949	3.965	3.529	3.781	4.597	5.82	3.642	5.023
c105723_g2	3.765	3.787	3.912	3.414	3.653	2.723	3.414	4.321	3.45	2.764	2.867	3.777	3.704	3.789	4.058
c105725_g1	0	0	0	0	0	0	0	0	0	1.701	0	1.662	0	0	0
c105726_g1	0.492	0	0	1.134	0	0	0	0	0	0	0	0	0.539	0	0
c10573_g2	0	0	0.392	0	0	0.499	0.247	0	0	0	0.308	0.291	0.314	0	0
c105731_g1	0.766	0.091	1.157	0.424	0.652	0.195	0.732	0.106	0.882	0.138	0.548	0.745	0.559	0.441	0.741
c105734_g1	0	0	0	0	0	0	0	0.97	0.769	0	0	0	0	0	0
c105735_g1	0	0	0	0	0	0	0	0	0	3.604	0	0	0	0	0
c105738_g2	0.236	0	0	0.126	0	0	0	0	0	0.117	0	0.863	0.372	0.241	0
c105739_g1	0	0.272	0	0.069	0.125	0.163	0.101	0.049	0	0.128	0.194	0.173	0	0.136	0.195
c105740_g1	0	0	0	2.417	0	0	0	0	0	0.776	0.743	0	0	0	0
c105741_g1	0	0	0	0	0	0	0	0	0	0	0	0	0	0.367	0.722
c105744_g1	0	0	0	0	0.143	0	0.467	0	0.271	0	0	0.129	0	0.147	0
c105746_g1	0.085	0	0.196	0.046	0.045	0.033	0.11	0.139	0.166	0.043	0.046	0.162	0	0.094	0.049
c105746_g3	0.151	0.113	0.216	0.08	0.089	0.098	0.128	0.261	0.148	0.096	0.08	0.129	0.078	0.126	0.127
c105748_g1	0.218	0.147	0	0.183	0	0.336	0	0.204	0.079	0.223	0.091	0.076	0.186	0.315	0
c105749_g1	0	0	0.804	1.398	0.179	0.098	0.101	0.049	0.052	0.128	0	0.108	0.255	0.063	0
c10575_g1	0	0	0	0	0	0	0	0	0	0	0	0.852	0.461	0	0
c105750_g1	0	0	0	0	0	0	0	0	0	0	0	70.442	0	0	0
c105753_g1	0	0.091	0	0	0	0.532	0.146	0.342	0.332	0	0	0	0.186	0.462	0.458
c105755_g1	0	0	0	0	0	0	0.293	0	0	0	0	0	0	0	0
c105756_g1	0.624	0.215	0.245	0.424	0	0	0	0.155	0.183	0.202	0	0.183	0.627	0.21	0.605
c105764_g1	10.15	19.126	99.439	15.122	5.975	30.843	14.105	4.671	10.595	0	12.828	7.899	25.476	5.594	12.203
c105765_g1	0.407	0.181	0.196	0.115	0.116	0.119	0.037	0.758	0.096	0.361	0.149	0.227	0.284	0.136	0.244
c105768_g1	28.209	31.472	32.369	34.976	29.491	31.895	29.674	30.311	27.409	29.222	31.676	34.142	32.138	30.982	34.92
c10577_g1	0	0.59	0	1.077	0	0.792	0	0	0	0	0.503	0	0	0	0
c105777_g1	0	0	0	0	0	0.77	1.556	0	0	0	0	0	0	0.976	0
c105779_g1	0.161	0.17	0.147	0.069	0.161	0.456	0.192	0.253	0.035	0.202	0.366	0.086	0.039	0.073	0.098
c105789_g1	0.161	0.227	0.059	0.172	0.33	0.098	0.046	0.082	0	0.053	0.057	0.097	0.167	0.168	0.166
c105789_g2	0	0	0	0	0	0	0	4.394	0	0	0	0	0	0	0
c105791_g1	94.332	74.009	67.953	157.556	68.066	68.184	99.449	47.268	38.248	125.274	127.22	105.123	102.843	97.177	81.126
c105791_g2	519.63	531.36	558.355	534.909	388.184	396.218	528.959	371.546	328.532	473.883	492.248	394.725	560.239	482.034	507.55
c105791_g3	144.317	117.124	115.501	208.937	110.499	86.649	156.253	76.567	53.866	199.163	205.48	168.055	159.389	142.717	120.806
c105794_g1	0.047	0.193	0.196	0.195	0.179	0.076	0.183	0.351	0.044	0.138	0.32	0.119	0.098	0.094	0.185
c105795_g1	0.17	0.283	0	0.275	0.089	0	0	0	0	0.266	0.091	0.076	0	0	0
c105795_g2	0	0	0	0	0	0	0	0	3.389	4.252	0	0	0	0	0
c105796_g1	0.028	0.204	0.206	0.206	0.286	0.033	0	0.147	0.061	0.096	0.286	0.14	0.069	0.031	0.029
c105797_g1	0	0	0	0	0	1.92	0	1.255	0	0	0	0	0	0	0
c1058_g1	0	0	0	0	0	0	0	0	0	0	0	0	2.381	0	0
c105803_g1	0.076	0.283	0.755	0.321	0.25	0.618	0.174	0.359	0.245	0.446	0.297	0.669	0.372	0.64	0.449
c105810_g1	0.161	0	0.059	0	0.107	0.315	0.348	1.443	2.402	0	0.057	0.237	0.274	0.273	0.546
c105815_g1	19.09	20.486	20.592	21.56	15.344	16.837	16.924	7.109	8.097	18.156	15.627	22.132	18.244	15.428	16.728
c105820_g1	0.331	0.453	0.461	0.424	0	0	0.101	0	0	0.128	0.206	0.065	0	0.126	0.156
c105822_g1	0.492	0.351	0.186	0.298	0.5	0.477	0.32	1.932	0.681	1.361	0.171	0.205	0.118	0.178	0.176
c105829_g1	2.772	0	0	2.28	3.84	4.415	1.519	0	1.729	2.179	0	4.532	0	7.504	5.765
c105830_g1	0	0.238	0.382	0.126	0.054	0.336	0.092	0.269	0.376	0.117	0.057	0.054	0.176	0.063	0
c105831_g1	0	0	0	0	0	0	0	0	0	0	0	0	0	0	3.18
c105833_g1	0.284	0	0	0.103	0	0	0.073	0	0.358	0	0	0	0.098	0.094	0.39
c105841_g1	0	0	0	0	0	0	0	0	0	0.712	0	0	0	0	0
c105848_g1	0.52	0.306	0.235	0.424	0.411	0	0.247	0.913	0.411	0.34	0.491	0.345	0.578	0	0.098
c10585_g1	0.104	0.431	0	0.103	0.098	0	0	0.082	0.192	0.308	0.103	0.183	0	0.42	0
c105855_g1	0.426	0.408	0.098	0.321	0.339	0.184	0.284	0.261	0.201	0.489	0.171	0.777	0.49	0.315	0.254
c105856_g1	8.854	9.251	8.001	6.702	10.655	9.894	7.808	17.014	11.835	9.758	8.636	8.633	8.319	8.071	7.403
c105857_g1	0	0.159	0.177	0.08	0.536	0.391	0.247	0.114	0.288	0.542	0.08	0.205	0.235	0.472	0.078
c105865_g1	0	0	34.369	0	0	0	0	0	0	0	0	0	0	0	0
c105866_g1	0.208	0.204	0	0	0.304	0.336	0.165	0.082	0	0.202	0	0.173	0.098	0.105	0.098
c105867_g1	0.312	0.17	0.539	0	0	0.13	0.247	0.236	0.288	0.319	0.16	0.852	0.157	0.157	0
c105883_g2	0.227	0.249	0.177	0.252	0.152	0.065	0.064	0	0	0.074	0	0.076	0	0.084	0.078
c105884_g1	0	0	0	0.516	0.134	0.293	0.165	0	0	0.287	0.491	0.561	0.147	0.147	0.146
c105886_g1	0	0.714	1.638	0	0	0	0.256	0.489	0.576	0.33	0	0.906	0.323	0.64	0
c105888_g1	0.331	0.351	0	0.172	0	0	0	0.122	0	0.17	0	0.593	0	0	0
c105889_g2	0	0	0.628	0	0	0	0	0	0	0	0	0	0.461	0.451	0.449
c105891_g1	0	0.51	0	0	0	0	0	0	0.402	0	0	0	0	0	0
c105892_g1	0	0.261	0	0	0	0	0	0.179	0	0	0	0.227	0	0	0.234
c105893_g2	0.265	0.556	0	0	0.25	0.206	0.403	0	0.463	0	0.251	0.237	0	0	0
c105896_g1	0.076	0.249	0	0.332	0.304	0.13	0.064	0	0.07	0.159	0.308	0.281	0.245	0	0
c105900_g1	0	0	0.667	1.329	0	0	0	0	0.699	0	0	0	0	2.309	0
c105904_g1	0.199	0.215	0.167	0	0.098	0.174	0.037	0	0	0	0.046	0.183	0.157	0.262	0.254
c105907_g1	10.264	17.448	12.885	8.615	11.521	10.686	4.86	10.256	10.403	13.946	7.825	11.276	8.074	7.536	5.16
c105908_g1	0	0.533	0	0.126	0.125	0	0	0.098	0.114	0.128	0.491	0.335	0	0.378	0
c105910_g1	26.988	24.828	22.808	17.287	19.712	24.659	14.956	14.495	22.098	24.151	20.722	25.542	19.92	36.493	24.054
c105912_g1	11.115	0.998	42.831	3.838	0	8.028	28.594	5.503	3.826	64.354	8.659	6.485	42.603	5.751	13.724
c105918_g2	0.218	0.238	0.088	0.39	0.295	0.629	0.183	0.228	0	0.298	0.297	0.065	0.314	0.304	0.078
c105919_g1	8.126	8.174	6.56	8.615	8.869	10.404	8.265	18.677	15.574	16.965	10.761	7.111	8.162	8.48	7.033
c105921_g1	0	0	0	0	0	0	0	0	5.808	0	0	0	0	0	0
c105922_g1	0.132	0.703	0.755	0.561	0.134	0.325	0.421	0.098	0	0	0.525	0.475	0	0.399	0.137
c105922_g2	0	0.147	0	0.149	0.134	0	0.22	0.106	0.253	0.138	0.411	0.378	0.715	0.567	0.283
c105934_g1	0.227	0.306	0.069	0.183	0.116	0	0.137	0.31	0.166	0.064	0.171	0.259	0.059	0.063	0.176
c105936_g1	0	0	0.373	0	0	0	0	0	0	0	0	0.55	0	0	0.585
c105937_g1	0.076	0.147	0.324	0	0.429	0.239	0.055	0.057	0.07	0	0.286	0.129	0.078	0.367	0
c105943_g1	0	0	0	0	0	0	0	0.587	0	0	0	0.788	0	0	0
c105943_g2	0.18	0.102	0.206	0.195	0	0	0	0.139	0	0.096	0.183	0.162	0.098	0	0.088
c105949_g1	11.626	11.972	11.698	15.225	11.262	11.597	10.398	11.364	11.992	11.555	11.663	13.046	10.621	10.674	10.817
c105953_g1	0	0.34	0.735	0.172	0.152	0	0	0.359	0.148	0	0.308	0	0	0	0
c105961_g1	0	2.766	0	0	0	0	0	0	0	0	0	0	0	0.472	0
c105962_g1	0.359	0.442	0.471	0.39	0.527	0.271	0.558	1.011	0.585	1.074	0.525	0.14	0.656	1.196	0.644
c105964_g1	0	19.126	0	0	0	0	0	0	0	0	0	0	0	0	0
c105964_g2	0	0.726	0	0	0	0	0	0.245	0	0	0	0.302	0.666	0	0
c105967_g1	0	1.009	0	0.939	0	0	0	0	0	0.904	0	0.421	0	0.441	0
c105967_g3	0	0	0	0.137	0	0	0	0	0	0.404	0.263	0.367	0.137	0.273	0
c105968_g1	0.208	0	0.726	0	0	0.825	0	0	1.109	0	0.206	0.745	0	0	0.4
c105971_g1	0	0	0	0	0	0	0	0	0	0	1.028	0	0	0	0
c105971_g2	0.577	0.091	0.049	0.046	0.179	0.119	0.11	0	0.087	0.138	0.046	0	0.098	0.136	0.049
c105983_g1	0.312	0.453	0.726	1.008	0.107	0.792	0.934	0.326	0	0.213	0.64	0.475	0.323	1.406	0.644
c105983_g2	1.097	0	0	0	1.751	2.083	0	0.685	0	0	0	0.928	0	1.753	0.878
c105986_g1	0	0	0	0	0	0	0	0	5.66	0	0	0	6.722	0	0
c105987_g1	11.115	9.954	9.502	9.543	6.556	8.126	6.38	7.834	6.14	8.589	10.11	10.445	11.846	10.59	10.71
c105992_g1	0.057	0.556	0.029	0.458	0.589	0	0.027	0.098	0.175	0.383	0.411	0.086	0.069	0	0
c105993_g1	0	0.17	0.235	0.229	0.152	0.054	0.027	0.024	0.026	0	0.331	0.086	0.098	0.514	0.527
c105999_g2	0.464	0.726	0.539	0	0.223	0	0.531	0.342	0	0.68	0.663	0.205	0.461	0.22	0.224
c106000_g1	6.868	6.814	5.197	4.64	5.779	4.914	4.641	9.84	9.573	5.878	4.638	6.906	5.438	6.749	5.014
c106001_g1	10.794	12.403	11.59	11.662	9.146	11.858	8.677	6.065	7.066	9.546	8.487	11.395	11.582	11.304	9.969
c106003_g1	0.312	0.136	0.147	0	0.438	0	0	0.302	0.114	0.064	0.434	0.237	0	0	0
c106008_g1	0	0.714	0	0	0.313	0	0	0	0	0.33	0	0	0	0	0
c106009_g2	0	0	0	0	0	0	0.741	0	0	2.009	1.908	0	0	0.934	0
c10601_g1	6.461	2.608	7.129	2.28	1	1.584	3.204	3.147	2.743	3.274	3.096	1.09	5.281	2.005	1.005
c106013_g1	0.218	0	0	0.229	0	0.087	0.256	0	0	0	0.434	0	0.108	0	0
c106014_g1	0	0	0	0	0	0	0	0	3.275	0	0	0	0	0	0
c106017_g1	0.085	0	0.098	0.092	0	0.076	0.073	0.261	0.079	0.085	0.171	0.151	0.088	0.084	0
c106020_g1	0.132	0	0	0.275	0	0	0.11	0.302	0.227	0	0.126	0.237	0.137	0.64	0.127
c106026_g1	0.558	0.737	0.363	0.653	0.652	1.041	0.76	2.894	1.223	1.127	0.868	0.367	0.725	0.63	0.254
c106032_g1	0	0.533	0	0	0	0	0	0	0.419	0	0	0	0	0	0
c106032_g2	0	0.125	0	0	0.116	0	0	0.277	0.227	0	0.126	0	0	0	0
c106033_g1	0.246	0.261	0.284	0.126	0	0.412	0	0.188	0.454	0.5	0	0	0	0.252	0
c106034_g1	0.426	0.646	0.284	0.836	0.911	0.705	0.741	0.571	0.489	0.351	0.308	0.712	0.274	0.588	0.361
c106037_g1	0	0	0.265	0	0	0	0	0.334	0	0	0.434	0	0	0.672	0.215
c106037_g2	0.208	0	0	0	0	0	0	0	0	0	0.4	0.183	0.206	0.21	0
c106042_g1	1.911	2.619	2.069	0	0.107	1.074	1.117	0	0.786	2.062	1.919	0.194	0	0.651	0.536
c106042_g2	1.022	2.177	2.952	0	0	0.391	1.199	0	1.293	1.329	1.302	0	0	0.766	1.034
c106043_g1	0	0	0	0	0	0	0	0	0	6.389	0	0	0	0	0
c106045_g1	0.322	0.34	0.147	0.206	0.447	0.163	0.311	0	0.236	0.266	0.388	0.237	0.598	0.199	0.127
c10605_g1	0	0	0	0	0	0	0	0	0.987	0	0	0.259	0	0	0
c106050_g1	0.095	0.193	0.412	0	0.089	0	0.073	0.073	0.087	0.276	0.091	0.162	0	0	0.098
c106051_g1	0	0	1.481	0	0	0	0	0	0	0	0	0	0	0	0
c106053_g1	0	0	0	0	0	0	0	0	0.454	0	0	0	0	0	0
c106060_g1	0	0	0	0	0	0	0	0	0	0	0	0	5.977	5.258	0
c106062_g1	0.18	0.091	0.402	0	0	0.152	0.146	0.065	0.166	0	0.091	0.162	0.186	0	0.176
c106064_g2	0	0	0	3.666	0	0	0	0	0	0	0	0	0	0	0
c106066_g1	0	0	0	0	0	0	0	8.014	0	0	0	0	0	0	0
c106067_g1	0.501	1.077	0.461	1.558	0.527	0.673	0.503	0.318	0.245	0.521	1.017	0.982	0.49	0.388	0.371
c10607_g1	0	0	0	0	0	0	0	0.245	0.288	0	0	0	0	0	0
c106072_g1	0.435	0.612	0.49	0.332	0.447	0.532	0.183	0.375	0.542	0.266	0.628	0.755	0.186	0.189	0.322
c106072_g2	0.123	0.658	0.422	0.401	0.313	0.315	0.458	0.196	0.236	0.446	0.754	0.453	0.196	0.126	0.634
c106075_g1	0.057	0.329	0.333	0.229	0.125	0.184	0.146	0.163	0.262	0.032	0.274	0.032	0.225	0.346	0.341
c106079_g1	0.388	0.204	0.451	0.195	0.375	0.152	0.302	0.147	1.039	0.191	0.377	0.518	0.588	0.766	0.566
c106083_g1	0.908	1.451	0.52	1.203	0.786	0.857	1.913	0.783	0.734	0.808	1.017	1.241	0.47	1.05	0.458
c106084_g1	0	0.147	0	0	0	0	0	0.106	0	0	0	0	0.284	0.567	0
c106086_g1	0	0	0	0	0.33	0	0	0	0	0	0.331	0	0	0.672	0
c106087_g1	0	1.236	1.677	0	0	0.759	0.76	0	0	2.083	0	0	0	2.876	0.956
c106089_g1	0	0.442	0.745	0	0	0	0	0	0	0	0	0	0.216	0	0
c106089_g2	0.303	0.918	0.245	0.195	0	0.076	0.101	0.163	0	0.128	0	0.248	0	0.126	0.224
c10609_g1	0	0.578	0.628	0	0.268	0.228	0.11	0.31	0.253	0.415	0.537	0	0.284	0	0.273
c106090_g1	10.86	11.337	12.13	17.093	8.601	12.487	10.517	7.101	9.774	9.471	10.704	11.956	10.759	10.737	10.086
c106098_g1	0.236	0	0.402	0	0	0	0	0.179	0	0	0.354	0	0	0.115	0.234
c106103_g1	26.553	26.812	24.004	30.153	24.901	25.484	27.432	39.066	37.838	28.212	27.13	27.193	26.171	30.961	26.512
c106104_g1	0	0	0	0.344	0.161	0	0	0	0	0.159	0.32	0	0	0	0.166
c106104_g2	0	0.249	0.284	0.241	0.223	0.38	0.366	0.171	0	0.234	0.457	0.216	0	0.462	0
c106105_g1	0	0	0	0	0	0	0.201	0.188	0	0	0	0.108	0	0.63	0.127
c106108_g1	0	0	0	0.573	1.554	0	0	0.399	0	1.095	0.525	0	1.088	0	0
c106110_g1	0	0	0	0	0	0	0	0	0	0	0	0	0	1.532	0
c106112_g1	0	0.261	0.206	0.069	0.063	0.108	0.302	0.285	0.175	0	0.057	0.281	0.127	0.063	0.195
c106114_g1	10.15	10.373	13.316	10.058	10.896	10.87	8.787	8.658	9.128	10.704	13.685	14.621	9.524	8.281	9.179
c106115_g1	0.378	0.249	0	0.16	0	0	0.128	0.179	0	0	0	0.205	0.157	0.084	0
c10612_g1	0	0	0	2.933	0	0	0	0	0	0	0	0	0	0	0
c106120_g1	0.142	0	0	0.149	0	0	0.11	0.106	0	0	0	0	0	0.136	0
c106127_g1	0.047	0.102	0.059	0.057	0	0.13	0	0.196	0.192	0.053	0.149	0.183	0.108	0.157	0
c106129_g1	0	0.181	0.402	0	0	0	0	0.261	0	0	0.171	0	0	0	0
c106135_g2	0	0	0	5.167	0	0	0	0	0	0	0	0	0	0	0
c106152_g1	0.246	0.215	0.275	0.378	0.25	0.13	0.165	0.269	0.192	0.563	0.206	0.183	0.216	0.472	0.361
c106153_g1	0	0	0	0	0	0	0	0	1.153	0	0	0	0	2.981	0
c106155_g1	1.693	1.326	1.932	3.345	1.679	2.636	4.265	4.402	3.127	4.007	1.805	1.532	1.871	2.078	2.741
c106156_g1	0	0	0.196	0.069	0.054	0.098	0	0.424	0	0.234	0.126	0.054	0.127	0.063	0.068
c106160_g1	0	0.17	0.177	0.16	0.304	0	0	0	0	0.159	0.16	0	0	0	0
c106164_g2	0	0	0	0	0	0	0	0	1.441	0	0	0	0	1.564	0
c106167_g1	0	0.465	0	0	0.205	0	0	0	0	0	0.64	0.194	0	0.21	0
c106167_g2	0	0	0	0.321	0.598	0.25	0	0	0	0	0.297	0.281	0	0	0
c106172_g1	0	0	0	0	0	0	0	0	0	0	0	0	0	18.157	0
c106176_g1	0.142	0.306	0.324	0	0	0	0	0.212	0.131	0	0.137	0	0	0	0
c106177_g2	0.293	0.306	0.353	0.298	0	0	0	0	0.253	0.287	0	0	0.284	0.283	0
c106178_g1	0.095	0.385	0	0.092	0	0	0.293	0.212	0.166	0.096	0.091	0	0	0.094	0.185
c106181_g1	7.152	7.278	7.276	8.512	6.734	6.846	6.636	5.103	6.42	6.654	7.174	8.158	6.114	7.242	7.072
c106185_g1	0	0	0	0	0	0	0	0	15.163	0	0	0	0	0	0
c106189_g1	0.615	0	0	1.741	0	0	0	0	0.489	1.669	0	0	0.549	0	0
c106189_g2	0.104	0	0.353	0	0.509	0.521	0.247	0.082	0.288	0	0.103	0.097	0.323	0.315	0.107
c106191_g1	0.066	0.045	0.02	0.023	0.214	0.163	0.156	0.628	0.262	0.085	0.126	0.054	0	0.063	0.02
c106196_g1	0	0	0	0	0	0	0.577	0	0	0	0	0	0	0	0
c106197_g1	0	0	0	0.149	0.143	0	0	0	0	0	0	0.399	0.157	0	0.146
c106198_g1	0	0	0	0.71	0	0	0	0	0	0	0.651	0.658	0	0	0
c106199_g1	0.123	0.136	0.284	0	0.125	0.304	0.201	0.098	0.114	0.128	0.251	0	0	0.252	0
c106208_g1	61.923	52.378	48.636	55.15	44.46	40.9	48.658	61.714	48.468	68.733	52.455	49.335	59.446	43.084	49.122
c106210_g1	0	0	0	3.735	0	0	0	0	0	0	0	0	0	4.702	0
c106212_g1	0.965	0.692	0.559	1.1	0.92	1.649	0.705	1.239	1.057	1.393	0.902	0.799	0.617	1.018	0.849
c106216_g1	0	1.247	0	0	0	0	0	0	0	0	0	0	0	0	1.053
c106218_g1	0	0	0	0	0	0	0.787	0.766	0	0	0	0	0	0	0
c106220_g1	0	0	0	0	0	0.206	0	0.196	0.707	0.266	0	0	0	0.787	0.254
c106226_g1	0.057	0.091	0.186	0.057	0.17	0.119	0.046	0.09	0.271	0.149	0.228	0.335	0.147	0.451	0.088
c106227_g1	0	3.775	0	0	0	0	0.778	0	0	1.052	1.005	0	1.019	0	0
c106229_g1	3.396	3.05	2.961	1.776	2.697	3.092	3.341	3.514	6.472	1.839	3.713	6.474	3.194	3.18	3.112
c106235_g2	0	0	0.559	0	0	0	0	0	0.21	0	0.228	0.216	0	0	0
c106236_g1	11.058	7.517	6.05	10.471	8.154	5.717	11.469	8.935	5.066	13.957	5.495	8.395	7.241	3.652	7.618
c106241_g1	14.927	14.557	14.914	10.001	8.19	9.775	6.7	7.517	4.463	9.62	8.27	9.366	10.278	9.488	8.496
c106242_g1	37.829	38.92	32.241	44.622	38.53	39.62	35.597	39.417	34.405	42.148	37.308	40.455	30.963	33.459	31.467
c106242_g2	7.274	8.843	8.158	9.257	6.52	8.017	6.966	5.324	5.739	7.537	7.631	9.302	7.525	8.019	8.828
c106245_g1	0	0	0	0	0	0	0	0	0	0	0.571	0	0	0	0
c106249_g1	0	0	0	0	0	1.02	0	0	0	0	0	0	0	0	0
c106257_g1	0	0.442	0	0	0	0	0	0.603	0	0	0	0	0	0	0
c106258_g1	0.123	0.249	0.275	0.126	0.473	0.499	0.092	0	0.55	0.117	0	0.324	0.245	0.724	0.478
c10626_g1	0	0	0	0	0	0.456	0	0	0	0	1.154	0	0	0	0
c106264_g1	0	0.351	0	0.115	0.33	0.098	0.805	0	0	0	0	0.205	0	0.346	0.449
c106268_g1	0.208	0.113	0.235	0.103	0.098	0.347	0.247	0.155	0.856	0	0.206	0.281	0	0.42	0
c106270_g1	0.331	0.17	0.186	0	0	0.13	0	0	0	0.33	0.32	0	0	0	0.166
c106271_g1	0.199	0.215	0	0	0	0.174	0.33	0.082	0.192	0.202	0.103	0.183	0	0.105	0
c106271_g2	0.132	0.272	0	0	0.25	0.108	0.101	0.098	0.122	0.648	0.126	0.583	0	0	0.263
c106276_g1	820.533	982.169	882.786	876.371	720.44	828.834	721.898	496.188	608.438	771.044	840.712	840.642	820.991	981.522	783.76
c106277_g1	0	0.272	0	0	0	0	0	0	0.227	0	0	0	0.255	0	0.741
c106278_g1	0	0.147	0	0.137	0	0.217	0	0.098	0.245	0	0	0.119	0	0	0.4
c106278_g2	1.391	0	0	0	0	0	0	0	0	0	0	2.331	0	0	0
c106280_g1	35.881	35.145	33.398	29.27	26.258	32.286	30.315	41.161	35.043	33.155	30.283	34.93	46.905	43.734	49.142
c106281_g1	0.359	0	0	0	0	0.271	0	0	0	0	0.343	0.324	0.353	0	0
c106282_g1	0	0	4.138	0	0	1.757	0	1.761	0	0	0	2.471	0	0	0
c106285_g1	0.454	0.238	0.392	0.115	0	0	0.092	0.522	0.419	0.117	0.228	0.41	0.118	0.115	0.341
c106286_g1	0	0.295	0.422	0	0.089	0.152	0.073	0.073	0.087	0.096	0.377	0.335	0	0.094	0.283
c106286_g2	0.492	0.317	0	0.321	0.295	0.25	0.082	0.228	0.096	0.404	0	0.183	0.412	0.304	0.098
c106287_g1	0.189	0	0.657	0.39	0.179	0.456	0.293	0.424	0.341	0.372	0.183	0	0	0.189	0
c106293_g1	0	1.508	6.334	0	0	0	0	0	0	0	0	0	0	0	0
c106302_g1	51.394	52.627	44.586	41.265	50.042	44.936	47.688	43.607	44.389	38.555	56.613	51.526	53.029	54.051	52.907
c106306_g1	0	0	0	0	0.464	0.38	0	0	0	0	0.48	0	0	0	0.468
c106309_g1	0.057	0	0.127	0.057	0.063	0.054	0.092	0.636	0.271	0.425	0.057	0.054	0	0.304	0.059
c106310_g1	30.687	38.671	34.389	42.342	35.011	29.487	26.279	35.349	28.195	37.673	43.717	39.073	33.118	33.942	34.579
c106312_g1	0	0.68	0.098	1.558	0.134	0.662	0.073	0	0.603	0.978	0.046	0.874	0	0.85	0.098
c10632_g1	0	0	0	0.997	0.455	0.369	0	0	0.419	0	0	0	0	0.462	0
c10632_g2	0	0.658	0.245	0	0	0	0	0	0.376	0.415	0.206	0	0	0	0
c106324_g1	0	0	0	0	0	0	0	0	0	0.606	0.583	1.155	0	0	0
c106328_g1	0.17	0.181	0.284	0.275	0.08	0.033	0.073	0.065	0.201	0.043	0.263	0.076	0.225	0.136	0.302
c106328_g3	0.066	0.068	0.147	0.069	0.063	0	0.055	0.098	0.245	0	0	0.054	0.069	0.136	0
c106329_g3	0	0	0.177	0	0	0	0	0.228	0	0	0.605	0	0	0.157	0.156
c106330_g1	0.974	1.134	0.902	0.836	0.875	0.911	1.519	5.144	5.782	1.584	1.634	0.917	1.656	1.406	1.336
c106333_g1	0	0	0	10.345	0	0	0	0	0	0	0	0	0	0	0
c106336_g1	0	0.113	0.255	0	0.214	0.184	0	0.082	0	0.33	0	0.097	0	0.115	0
c106336_g2	0.057	0.068	0.127	0.126	0.089	0.054	0.101	0.139	0.14	0	0.057	0.129	0.029	0.126	0.088
c106337_g1	0	0	5.589	0	0	0	0	0	2.568	0	0	0	0	0	0
c106338_g1	0	0	0	0	1.563	0	0	0	0	0	0	0	1.646	0	0
c106339_g1	33.535	32.311	30.29	28.079	25.061	24.182	28.045	31.68	22.448	29.126	27.324	25.261	26.857	32.966	27.751
c106342_g1	0.236	0.306	0.049	0.172	0.241	0.206	0.366	0	0.079	0.128	0.537	0.367	0.039	0.504	0.088
c106343_g1	0	0.351	0.098	0	0	0.141	0.137	0.253	0.306	0	0	0.151	0	0.43	0.088
c106344_g1	0	0	1.383	2.795	0	0	0	0.644	0	0	0	0	0	0	0
c106347_g1	0	0.261	0.392	0.057	0.25	0	0.284	0.155	0	0.106	0.308	0.043	0.108	0.262	0
c10635_g1	0.246	0.522	0.294	0.252	0	0.195	0	0.546	0.218	0.489	0	0	0.245	0.483	0.478
c106350_g1	0	0	0	0	0	0	0	0	1.764	0	0	0	0	0	0
c106354_g1	0.274	0.601	0.373	0.355	0.17	0.141	0.046	0.041	0.052	0.234	0.571	0.259	0.176	0.462	0.117
c106355_g2	0	0	0.588	0	0	0	0.677	0	0	0.882	0.423	0	0	7.546	0.419
c106356_g1	665.432	659.367	504.492	434.084	515.17	577.273	609.589	532.775	590.174	667.848	492.02	526.06	482.949	660.404	554.604
c106357_g1	0	0	0	2.44	0	0	0	0	0	0	0	0	0	0	0
c106365_g1	0	0	0	0	0	0	0	0	0	0	2.776	0	0	1.322	0
c106367_g1	0.331	0	0.196	0.516	0.161	0.271	0	0.122	0	0.17	0	0	0.167	0.168	0
c106367_g3	0	0.147	0.314	0	0.134	0.119	0.33	0.106	0.253	0.138	0.137	0.626	0	0	0
c106370_g1	0.681	0.147	0.696	0.367	0.071	0.879	0.165	0.318	0.192	0.276	0	0.248	0.216	0.21	0
c106373_g1	11.229	12.856	14.13	12.957	9.923	10.545	15.277	11.764	9.398	11.821	11.595	13.564	14.658	12.29	14.222
c106375_g1	0	0	0	0	0	0	0	0	0	0.159	0	0.14	0	0.315	0
c106377_g1	0	0.329	0.353	0	0.107	0.087	0	0.082	0	0	0.103	0	0.108	0.325	0
c106381_g2	1.334	1.576	1.03	0.928	0.581	0.369	0.238	0.334	0	0.298	0.88	0.54	0.147	0.598	0.439
c106381_g3	0.587	0.635	0.667	0.241	0.223	0.184	0.119	0.342	0.21	0.223	0.08	0.129	0.235	0.388	0.224
c106385_g2	0.057	0.238	0	0	0.107	0.141	0.046	0.13	0.052	0.117	0	0.248	0	0	0.117
c106388_g2	0	0.159	0	0.309	0.286	0.119	0	0.114	0	0	0.286	0.529	0.147	0.147	0
c106393_g2	0	0	1.638	0.435	0	0	0	0	0.367	0.829	0	0	0.412	0	0
c106402_g1	1.419	0	0	0	0	0	0	0	0	1.191	1.119	0	0	0	0
c106404_g1	0.142	0	0.245	0.229	0.143	0.184	0.064	0.171	0	0.149	0.149	0.335	0	0	0
c106405_g3	0	0	0	0	0	0	0	0	0	0	0	0	0	0.409	0
c106407_g1	0.7	0.181	0	0	0.089	0	0.073	0.204	0	0	0.091	0.237	0.186	0.273	0.263
c106412_g1	0	0	0	16.165	0	0	0	0	0	0	0	0	0	0	0
c106419_g1	24.661	45.292	40.507	71.566	110.365	59.549	65.326	53.724	144.775	87.665	73.908	93.362	59.045	37.5	28.843
c106419_g2	0.899	0.385	0.628	0.928	1.215	0.586	0.842	1.345	0.323	0.893	0.708	0.162	0.549	0.535	0.176
c106425_g1	66.133	66.379	54.069	57.533	53.311	57.813	49.345	62.937	62.216	62.78	53.323	64.939	56.037	70.141	57.618
c106428_g2	0	0.181	0	0	0.08	0	0	0.065	0.236	0.17	0	0.227	0	0.084	0.088
c106428_g3	0	0	0.402	0	0	0	0	0	0	0.319	0	0.291	0	0	0
c106430_g1	0.35	0.102	0.216	0.103	0.223	0.087	0.265	0.22	0.183	0.266	0.126	0.291	0.206	0.136	0.098
c106436_g1	0.359	1.281	0.275	0.378	0.706	0.803	0.384	1.37	0.996	0.967	0.96	0.647	0.49	0.861	0
c106443_g1	19.127	18.253	16.846	24.676	15.871	29.769	17.153	29.593	21.758	18.464	16.267	25.52	22.585	27.613	28.697
c106449_g1	0.218	0.113	0	0	0	0.445	0	0.245	0.096	0	0.32	0.097	0	0	0
c106451_g1	0.624	0	0	0	0	0	0	0	0	0	0	0	0	0	0
c106458_g1	0.142	0.385	0.579	0.309	0.071	0.25	0.119	0.114	0	0.223	0.069	0.194	0	0.073	0.449
c106459_g1	0	0.204	0.108	0.103	0	0	0.146	0.432	0.087	0	0	0.086	0.098	0	0.38
c106459_g2	0	0	0.118	0	0.098	0.26	0	0.236	0.096	0	0.206	0.183	0	0	0.205
c106461_g1	1.145	2.131	0.99	0.596	0.697	2.354	1.025	0.432	0.655	1.148	1.279	0.518	0.294	1.018	1.141
c106467_g1	0.814	0	4.285	0	0	0.542	0	0	0	0	0.697	0	0	0.682	0
c106477_g1	2.999	2.8	2.491	3.242	2.367	2.68	2.041	2.226	1.249	3.678	2.102	2.169	1.832	1.501	1.551
c106479_g2	0.095	0.204	0.157	0.229	0.339	0.434	0.22	0.041	0.114	0.021	0.149	1.263	0	0.021	0
c106479_g3	0.066	0.113	0.353	0.344	0.25	0.239	0.027	0.024	0.131	0.106	0.103	0.604	0.108	0	0
c106480_g1	0	0.159	0	0	0	0	0.119	0	0	0	0.583	0.54	0	0.147	0
c106482_g1	0	0	0	0	0	0	0	0.212	0	0	0	0	0	0.609	0.137
c106484_g1	0.274	0	0	0	0	0	0	0.399	0.236	0	0	0.421	0	0.262	0.263
c106487_g1	0	0	0.304	0	0	0.108	0	0	0.489	0	0.137	0.356	0	0.399	0.4
c106487_g2	0.028	0.533	0.314	0.103	0.286	0.271	0.073	0.416	0.087	0.096	0.514	0.367	0.137	0.262	0.166
c106493_g1	0	0	0	0	0	0	0	0	0	1.031	0	0	0	0	0
c106498_g1	1.409	1.757	3.177	1.031	0.965	0.586	0.943	1.492	0.559	0.893	1.451	0.96	1.156	0.619	1.18
c106502_g1	0	0	0	0	0	0	0	0.326	0	0.436	0.857	0	0	0	0.849
c106503_g2	0	0	0.637	0	0	0	0	0.701	0	0.478	0	0	0	0.462	0
c106505_g1	65.206	73.952	60.177	76.218	62.162	63.498	62.324	66.173	56.652	76.971	66.654	60.169	67.657	53.716	58.993
c106507_g1	0	0	0	0	0	0	0	0	0.576	0	0	0	0.921	0	0
c106508_g1	0	0	0	0	0	0.38	0	0.367	0.428	0	0	0	0	0	0
c106508_g2	0.35	0.726	0	0	1.277	0.521	0.256	0.245	0.594	0	1.291	0	0.999	0.325	0.644
c106511_g1	2.516	2.279	2.373	3.872	1.59	1.866	2.124	3.457	3.634	2.073	3.05	2.374	2.45	2.141	2.585
c106511_g2	1.665	3.174	1.53	2.784	1.929	2.061	1.62	3.652	2.743	2.987	3.084	1.521	2.342	2.907	2.039
c106514_g1	10.368	11.45	10.541	10.024	10.128	9.84	10.105	11.593	11.713	9.237	10.909	10.381	11.444	12.71	11.022
c106514_g2	6.111	5.918	5.972	4.537	5.314	6.954	5.428	5.454	6.865	4.954	7.436	3.982	5.957	5.405	5.833
c106515_g1	0.17	0	0	0	0	0	0	0.122	0	0	0	0.302	0	0.168	0
c106516_g1	0.416	0	0.284	0.092	0.339	0.141	0	0.326	0.55	0.51	0	0.076	0	0.084	0
c106516_g2	0.53	0.283	0	0.092	0.089	0.152	0.073	0	0.332	0.276	0.091	0.076	0.088	0.273	0
c106517_g1	5.714	5.306	4.746	5.155	4.01	5.479	3.853	7.549	7.8	5.251	3.633	5.676	4.713	7.347	5.287
c106518_g1	0	0.34	0	0.504	0.161	0.13	0	0	0.288	0.159	0.948	0	0	0.325	0
c106519_g1	0	0	0	0	0	1.443	0	0	0	0	0	0	0	0	0
c106520_g1	0.397	0.317	0	0.103	0.196	0.163	0.082	0.155	0	0	0.206	0.086	0.108	0.304	0.205
c106523_g1	0	0	0	0	0.295	0.13	0.119	0.114	0.14	0	0	0	0.314	0.619	0.156
c106529_g1	1.182	0.748	0	0.241	0.223	0.184	0.183	0.171	0	0	0	0	0	0	0.458
c106530_g1	40.535	41.21	40.213	37.038	35.288	35.432	33.116	44.993	40.249	46.219	43.26	35.804	39.615	36.43	36.364
c106535_g2	0.218	0.238	0	0	0	0.174	0.174	0	0.192	0	0	0.399	0	0	0
c106536_g2	0.038	0.465	0.118	0.08	0.152	0	0.092	0.024	0.035	0.043	0.114	0.129	0.118	0.189	0.263
c106537_g1	0.028	0.079	0.226	0	0.125	0.152	0.046	0.057	0.044	0.074	0.126	0.043	0.049	0.136	0.127
c106537_g2	0.161	0.181	0.245	0	0.17	0	0.046	0	0.052	0.117	0	0.248	0.176	0.063	0.283
c106539_g1	3.15	4.127	3.099	2.051	2.938	2.669	3.469	1.557	3.73	1.722	3.278	2.18	3.802	5.153	2.917
c106541_g1	0	0	0	0	0	0	0.256	0	0	0	0.651	0	0	0	0
c106542_g1	0.057	0.125	0	0	0.063	0	0	0.179	0	0	0	0.162	0.363	0	0.663
c106549_g1	3.595	1.406	5.56	1.317	3.626	3.287	3.24	1.255	1.485	1.68	5.3	1.575	2.528	1.637	4.048
c106549_g2	4.351	0	0	3.655	7.797	3.623	4.952	4.9	0	1.743	0	1.791	4.948	3.075	6.233
c10655_g1	0	0	0	0	0	0	0	0	0	0.893	0	0	0	0	0
c106550_g1	0	0.465	0.167	0.149	0.143	0.119	0.238	0.448	0.673	0.149	0.149	0.129	0.147	0.147	0
c106553_g1	0.123	0.272	0.137	0.263	0.188	0.163	0.156	0.677	0.349	0.574	0.194	0.399	0.392	0.126	0.322
c106554_g1	0.265	0.737	0.824	1.191	0.429	0.857	0.43	0.285	0.445	0.106	0.377	1.198	0.833	0.493	0.927
c106555_g1	0.445	0.363	0.51	1.535	1.215	0.098	0.805	0.514	0.21	0.457	0.56	0.712	0.578	0.115	0.566
c106557_g1	0	0	0.226	0.642	0	0	0.247	0.073	0	0	0.103	0	0	0	0
c106559_g1	0.161	0.272	0.186	0.08	0.25	0.25	0.073	0.082	0.271	0.159	0.103	0.108	0.098	0.094	0.068
c106560_g1	0	0	0	0	0	0	0	0	0	0.574	0	0	0	0	0
c106560_g2	0	0	0	0	0	0	0	0	0	0.383	0	1.068	0	0.378	0
c106561_g1	1.031	0.544	0.304	0	0	0	0	0	0	0	0.251	0	0	0	0
c106563_g1	71.648	70.88	64.051	62.883	66.851	59.625	66.69	96.581	83.843	65.013	53.815	60.676	72.057	85.706	66.202
c106564_g1	0.066	0.351	0.226	0	0.134	0	0.165	0	0.183	0.138	0.194	0.183	0.206	0.273	0.068
c106567_g1	0	0	0	0	2.001	0	0	0	0	0	0	0	0	0	0
c10657_g1	0	0	0	0	0	0	0	0	0	0	2.17	0	0	0	2.097
c106581_g1	17.094	12.822	15.415	23.714	16.059	17.26	38.791	47.284	28.265	19.729	19.739	18.592	15.06	15.544	19.001
c106583_g1	0	0	1.01	0.401	0.375	0	0	0	0	0	0	0	0	0	0
c106585_g1	28.701	21.926	19.984	26.727	26.874	25.538	33.885	64.665	43.638	43.647	24.8	27.516	41.182	29.02	46.196
c106588_g1	0.057	0.079	0.059	0.263	0	0.108	0.403	0.212	0.681	0.074	0	0.054	0	0.126	0.107
c106590_g1	0	0.51	0	0	0	0	0	0.122	0.148	0.319	0.16	0	0	0	0
c106591_g1	0	0	0	0.298	0.268	0	0	0	0	0.276	0	0.766	0.284	0.273	0
c106596_g1	1.391	0.714	0.892	1.741	0.795	0.336	0.33	0.62	0.725	0.425	1.611	1.932	1.048	1.826	2.214
c106598_g3	0	0	0.559	0.882	0	0	0	0	0	0	0	0	0	0.409	0
c106599_g1	0.208	0.227	0.353	0.447	0	0.521	0.082	0.082	0.192	0.213	0.206	0	0.108	0	0
c106603_g1	0.218	0.227	0.059	0.229	0.054	0.043	0	0	0	0.106	0.114	0.054	0.118	0.115	0.107
c106605_g1	0.047	0.147	0	0.355	0.098	0.25	0.192	0.073	0.131	0.053	0.091	0.302	0.098	0.346	0
c106610_g2	0.057	0.125	0.069	0.069	0.063	0.152	0.146	0.098	0.061	0.372	0	0.162	0.196	0.126	0.127
c106626_g1	0	2.12	0	0	0	0	0	0.905	0	0	0	0	0	1.175	0
c106626_g2	0	0	0	2.211	0	0	0.531	0.514	0	1.414	0	0	0	0	0
c106627_g1	76.472	90.742	94.331	92.05	86.491	85.586	89.49	93.842	93.101	88.122	91.671	82.862	91.791	112.826	81.243
c106629_g1	5.25	4.455	5.021	5.762	5.645	4.893	6.663	13.598	12.01	7.505	6.089	4.521	5.007	4.828	5.628
c106636_g2	0	0	0	0	0	0	0	0	0	4.273	0	0	0	0	0
c106640_g1	0	0.147	0	0.424	0	0.336	0	0	0	0	0.263	0.367	0	0.136	0
c106644_g1	0	1.428	0	0	0	0	0	0	1.974	0	0	0	0	0	0
c106650_g1	0	0	47.146	0	0	0	0	0	0	0	0	0	0	0	0
c106653_g1	0	0	0	0	0	0	0	0.245	0	0	0	0.302	0	0	0
c106656_g2	0	0	0	0	0	0	0	0	2.69	3.508	0	3.744	0	0	0
c106659_g1	0	0	3.52	3.975	0	0	1.346	0	0	0	0	0	0	1.658	0
c106662_g1	0.123	0.249	0.549	0	0.232	0.293	0	0	0.437	0	0	0.324	0	0	0
c106665_g1	1.476	0	0	1.283	0	0	0	0	1.022	0	0	0	0	0	0
c106666_g2	0.132	0.147	0.461	0	0	0.108	0.11	0.106	0	0.276	0.4	0.119	0	0	0
c106667_g1	0	0.351	0.196	0	0	0	0	0.122	0	0	0	0.151	0	0	0
c10667_g1	0	0.998	0	0	0	0	0	0	0	0.308	0	0	0	0.304	0
c106671_g1	0.151	0.249	0.088	0.733	0.152	0.065	0.247	0.057	0	0.159	0.16	0.065	0.078	0.084	0
c106672_g1	0.984	0.998	0	0	0	0	0	0	0.725	0	0	0	0	0	0
c106674_g1	0	0	0	0	0	0	0	0	0	0	0	0	0	2.813	2.946
c106679_g1	0.208	0.884	0	0	0	0	0	0.155	0	0	0	0	0	0	0
c10668_g1	0	0	0	0	0	0	0	0	0	0	2.136	0	0	0	0
c106695_g1	1.542	0	0	0	0	0	0	0	0	0	0	0	0	1.154	0
c10671_g1	0	0	0	0	0	0	0	0	0	0	0	0	8.593	0	0
c106711_g1	0.549	0	0	0	0	0	0	0	0.48	0	0	0	0	0	0
c106714_g1	0	0	0	0.871	0	0	0.32	0.31	0.367	0	0.4	0.777	0	0	0
c106723_g1	2.705	2.664	0	0	1.876	0	0	0	0	0	0	0	0	0	0
c106730_g2	0.123	0.227	0.235	0.195	0.063	0	0.046	0.024	0	0	0.034	0.162	0.029	0.031	0.029
c106731_g1	0.341	0.181	0.098	0	0.08	0.217	0.064	0.13	0.236	0.17	0	0.388	0	0.178	0.254
c106731_g2	0	0	0	0	0.214	0.174	0.174	0.326	0.192	0.648	0	0	0.216	0	0
c106739_g1	0	0	0	0.768	0	0	0	0	0	0.372	0	0	0	0	0
c106742_g1	0	0	0.235	0	0	0	0	0	0	0.404	0.194	0	0	0	0.195
c106746_g1	0	0.215	0.49	0.424	1.197	0.499	0.165	0	0.742	0.617	0.4	0.378	0.206	0.409	0.205
c106748_g1	0	0	0.392	0.321	0	0.25	0.485	0.228	0.55	0	0	0.281	0	0	0
c106750_g1	0.681	0	0	0.642	0	0	0	0	0	0	0	0	0	0.588	0
c106751_g1	1.939	1.428	1.03	0.722	1.224	0.521	0.851	0.236	0.288	0.935	0.743	0.885	0.637	0.703	0.254
c106754_g1	0	0	0	0	0	0	0	1.622	0	0	0	0	0	1.029	0
c106757_g1	0.085	0.283	0.304	0.092	0.616	0	0.211	0.204	0.245	0.085	0.263	0	0	0.451	0.088
c106764_g1	0	0.091	0	0.092	0	0.152	0.073	0	0.079	0.361	0.091	0.162	0.186	0.094	0
c106765_g1	0.766	0.329	0.177	0	1.045	0.499	0	0.351	0.14	0.149	1.211	0.14	0.157	0	0
c10677_g1	0	0.385	0	0	0	0	0.265	0	0	0	0	0.324	0	0	0.341
c106770_g1	0.662	0.714	0.461	0.435	0.259	0.412	0.366	0.204	0.28	0.574	0.8	0.507	0.431	0.43	0.888
c106783_g1	0	0	0	0	0	0	0	4.981	0	0	0	0	0	0	0
c106784_g1	3.481	0	0	0	0	0	0	0	0	0	0	0	0	0	0
c106791_g1	0	0	0.127	0	0.071	0.098	0	0.057	0.07	0	0.194	0.237	0.392	0.231	0.351
c106792_g1	0.151	0.261	0.284	0	0.143	0.228	0	0	0.114	0.149	0.274	0	0.127	0.126	0
c106794_g1	0	0	0	0	0.205	0	0	0.163	0	0	0	0	0	0.42	0
c106795_g1	0.189	0.102	0.216	0	0.572	0.163	0.073	0.073	0.271	0.191	0	0.259	0	0.094	0.195
c106799_g2	0	0	0.196	0	0	0.141	0	0.13	0.62	0.17	0.171	0.151	0	0	0
c106800_g1	0.123	0	0.069	0.344	0.125	0.271	0	0.098	0.594	0.128	0.069	0	0.265	0.399	0.127
c106800_g2	1.145	1.315	1.383	2.509	1.206	2.007	2.178	3.987	6.472	1.998	1.805	1.694	1.725	3.38	1.824
c106801_g1	0	0.986	0	0	0	0	0	0.171	0	0.234	0	0	0	0	0
c106804_g1	0.114	0.125	0	0.309	0.17	0	0	0.09	0.052	0.064	0	0	0	0.42	0
c106809_g1	0	0.204	0.108	0	0	0	0	0	0.087	0	0.091	0.421	0.196	0	0
c10681_g1	0	0	0	0	0	0	0	0	1.974	0	0	0	0	0	0
c106812_g1	0	0	0	0	0	0	0	0	0	0	2.399	2.568	0	0	0
c106814_g1	0	0.283	0.157	0.137	0	0	0	0	0.122	0	0	0	0.549	0.273	0.536
c106823_g1	0.114	0.306	0.255	0	0.054	0.391	0	0.31	0.105	0.181	0.114	0.108	0.176	0.115	0.059
c106832_g1	0.246	0	0.069	0	0.063	0.054	0.055	0.098	0.114	0	0.126	0.054	0	0	0.254
c106833_g1	0.265	0	0.177	0.344	0.375	0.184	0	0.122	0.306	0.223	0.057	0.194	0.059	0.168	0.166
c106834_g1	0.246	0.125	0.559	0	0	0.098	0.101	0	0	0.128	0.24	0.216	0	0.126	0.127
c106839_g1	0.095	0.204	0.324	0.195	0	0.163	0.156	0.073	0	0	0	0.604	0.294	0.094	0.195
c106840_g1	0	0.442	0.069	0	0.179	0.054	0.101	0.228	0.052	0	0.126	0.054	0.127	0.063	0
c106848_g1	0.104	0	0.461	0.218	0.304	0.26	0.412	0	0.472	0.202	0.308	0.281	0	0.315	0.205
c106857_g1	0	0.828	0.971	0	0	0	0	0.563	0	0	0	0	0	0	0.361
c106865_g1	0.123	0.136	0.422	0.39	0.125	0	0.101	0.285	0.341	0.128	0.126	0.442	0	0	0.371
c106868_g1	0.199	0	0.706	0	0	0	0	0	0	0	0.594	0	0	0.199	0.195
c106873_g1	0	0.272	0.912	0.516	0	0	0	0	0	0	0	0.227	0	0.493	0
c106876_g2	0	0	0	0.172	0.161	0	0.641	0.122	0	0.159	0.16	0.151	0.167	0	0.156
c106877_g1	0	0	0	0	0	0	0	0	0	0.882	0.423	0	0.441	0	1.268
c106878_g1	0	0	0	0	0	0	0.43	0.416	0	0	0	0	0	0	0.536
c106880_g1	0.095	0.306	0.333	0	0.938	0.076	0	0	0	0.393	0.48	0.086	0.098	0	0.098
c106893_g1	0	0.272	0	0	0	2.029	0	0	0.716	0	0	0.507	0.314	1.102	0.302
c106894_g1	1.277	1.304	1.402	0.825	1.161	1.085	0.686	1.223	0.891	1.222	0.857	0.982	0.441	0.882	0.722
c106895_g1	0.208	0.136	0.147	0.046	0.214	0.108	0	0.432	0.358	0.043	0.046	0.27	0.225	0.399	0.049
c106910_g1	0	0	3.01	0	0	0	0	0	0	0	0	0	0	0	0
c106911_g1	0.738	0	0.961	0	0	0	0	0	0	0	1.268	1.273	1.303	1.259	0
c106912_g1	0.388	0.828	0.147	0.412	0.125	0.108	0.311	0.391	0.236	0.914	0.651	0.701	0.931	0.136	0.517
c106921_g1	0	1.292	0	0	0.697	0	0	0	0.218	0	0	0.442	0	0.241	0
c106927_g2	7.057	8.9	6.982	7.825	5.046	7.486	5.766	6.693	7.538	6.856	7.379	5.514	7.055	6.465	7.442
c106934_g1	0	0.102	0.422	0.493	0.179	0.076	0.073	0.073	0.087	0.468	0.183	0.162	0	0	0.371
c106937_g1	0.189	0	0.108	0.103	0	0.239	0	0	0.087	0.096	0	0.086	0.098	0.294	0.39
c106939_g1	0	0.329	0.559	0.137	0.313	0.477	0.055	0.098	0.349	0.128	0.126	0	0.196	0.262	0.254
c106948_g1	0	0	0	0	0	1.009	1.025	0	0	0	0	0	0	0	0
c106949_g1	0	0	0	0	0	0	0	0	0	0	0	0	0	1.207	0
c106952_g1	0	0.896	0	0.172	0	0	0	0	0	0	0	0.151	0	0.168	0.332
c106955_g1	0.293	0	0.216	0	0	0	0.156	0	0.716	1.148	0.103	0.173	1.715	0.094	0.39
c106961_g1	0	0.941	0	1.684	0	0	0	0	0	0	0	0	0	0	0
c106967_g1	0.114	0	0.127	0	0	0	0	0	0	0	0.114	0.205	0.118	0.231	0
c106967_g2	2.393	0	0	3.975	0	0	0	0	0	0	0	0	0	0	0
c106973_g1	0.416	0.669	0.118	0.229	0.581	0.803	0.046	0.204	0.445	0.489	0.902	0.766	0.549	0.441	0.644
c106976_g1	0.568	0.306	0.755	0.103	0.375	0.401	0.458	0.293	0.087	0	0.674	0.259	0.294	0.493	0.195
c106979_g1	0	0.998	0	1.776	0.795	0	0	0.62	0	0	0	0	0	0	0.79
c106983_g1	0	0	0	0	0	0	0	0	0	0	0	0	0	0	1.785
c106987_g1	9.148	0	14.875	0	0	4.025	0	4.256	0	0	0	0	0	0	0
c10699_g1	0	0	0	0	0	0	0	0	1.729	0	0	0	0	0	1.922
c106990_g1	0.114	0	0.265	0.367	0	0	0	0.09	0	0	0	0	0	0	0
c106992_g1	7.993	7.585	0	0	24.079	3.58	3.789	11.316	4.28	0	20.619	18.808	0	0	0
c1070_g1	0.085	0.351	0	0	0	0.065	0.201	0.065	0	0	0.171	0.076	0.088	0	0.088
c107000_g1	0.123	0	0	0	0.634	0.217	0.101	0	0	0.521	0	0	0.127	0	0.39
c107001_g1	0	0.862	0.971	0	0.259	0.423	0.412	0	0	0.797	0	0.248	0.265	0.525	0
c107005_g1	0	0	0	0	0	0	1.739	0	0	0	0	0	0	0	0
c107017_g1	0	1.281	0	0	0	0	0	0	0	1.074	0	0	0	0	0
c107023_g1	0.284	0.204	0.216	0.16	0.295	0.087	0.201	0.114	0.498	0.244	0.149	0.086	0.049	0.052	0.254
c107029_g1	0	0	0.981	0	0	0	0.503	0.489	0.576	0	0	0	0	1.27	0
c107030_g2	0	0	0	0	0	0	0	0	4.035	5.443	0	0	0	0	0
c107037_g1	25.437	29.987	30.133	22.294	26.928	23.412	22.37	20.821	18.692	21.154	20.128	30.764	19.548	17.003	18.738
c10704_g1	0	0	0.333	0	0	0.358	0	0.106	0.262	0	0	0	0.147	0	0.146
c107041_g1	0.218	0.272	0.245	0.241	0	0.174	0.119	0.155	0.052	0.287	0	0.183	0.382	0.115	0.088
c107043_g1	0	0	0	17.219	0	0	0	0	0	0	0	0	0	0	0
c107049_g1	0	0.487	0	0.241	0	0.293	0.686	0.375	0.341	0.85	0.754	0.453	0.754	0.378	0.234
c107050_g1	0.199	0.385	0.618	0.596	0.241	0.271	0.33	0.188	0.227	0.287	0.24	0.399	0.333	0.588	0.293
c107053_g1	0	0	0	0	0	0	0	0	9.957	0	0	0	0	0	0
c107062_g1	0	1.428	0.569	0.894	0.411	0.673	0	0.636	0.751	0	0.411	1.608	0.431	0	0
c107069_g1	0.937	1.508	1.589	1.501	0.875	1.486	0.659	1.035	1.197	1.509	1.565	1.165	1.685	2.508	1.512
c10707_g1	0	0	0	0	0	0	0	0	0	5.272	0	0	0	0	0
c107073_g2	0.057	0.125	0.265	0.126	0	0.152	0	0	0.052	0	0	0.054	0	0.241	0.059
c107074_g1	0	0	0	0	0	0	0	0	0	0	13.696	0	0	0	0
c107075_g1	0	0	0	0.16	0	0	0	0.114	0	0.149	0.297	0	0	0.157	0.146
c107079_g1	0	8.299	0	0	0	0	0	0	0	0	0	0	0	0	0
c107081_g1	0.662	0.181	0	0	0	0.141	0	0.122	0.306	0.17	0.16	0	0	0	0
c107081_g2	0	0	0.196	0.172	0	0	0.128	0	0.306	0	0.331	0	0	0.336	0.166
c107082_g1	0	0	0	0	0.509	0.412	0	0	0	0	0	0	0	0.525	2.058
c107083_g2	0.445	0.113	0.637	0.115	0.33	0.098	0.092	0.253	0.306	0.223	0.331	0.205	0.225	0.346	0.117
c107102_g1	0	0	0	0	0	0	0	0	0	0	12.428	0	0	0	0
c107104_g1	0.416	0.453	0.108	0.607	0.473	0.564	0.229	0.326	0.306	0.244	0.434	0.259	0.294	0.388	0.39
c107106_g1	0.274	0.431	0.157	0.286	0.268	0	0.11	0	0	0.138	0.263	0	0	0.273	0.137
c107109_g1	0.199	0.102	0.167	0.057	0.098	0.13	0.366	0.155	0	0	0.046	0	0.049	0.157	0
c107109_g2	0.265	0	0	0.813	0.5	0.206	0	0	0	0	0	0	0.519	0.252	0.254
c107111_g1	0	0	0	0	0	0	0	0	0	0.744	0	0.723	0	0	0
c107120_g1	0.199	0.204	0.441	0.309	0.295	0.087	0.156	0.302	0.367	0.096	0.297	0.356	0	0	0.098
c107122_g2	0.359	0	0.275	0.126	0.232	0	0	0	0	0.244	0	0.108	0	0.493	0
c107124_g1	1.059	0	0	0	0	0	0	0	0.428	0	0	0	0	0.945	0
c107126_g1	0.151	0.113	0.206	0.16	0.259	0.033	0.275	0.171	0.035	0.191	0.149	0.129	0.157	0.042	0.419
c107130_g1	1.145	1.224	1.098	0.481	1.072	0.532	0.54	0.514	0.192	0.595	0.674	1.155	0.607	0.693	0.888
c107139_g1	1.353	2.086	0.873	1.272	1.152	0.466	1.382	0.897	0.524	0	1.177	1.165	0	0	0
c107139_g2	0	0	0	0	0	0	0	0	18.683	0	0	0	0	0	0
c10714_g1	0	0	0	0	0	0	0	0	0	9.344	0	0	0	0	0
c107153_g1	1.041	0	0	0	0	0.412	0.201	0.188	0	0.51	0.503	0	0.255	0.252	0
c107155_g1	0.246	0	0	0.092	0	0.282	0.467	0.122	0.227	0.33	0.08	0.227	0.431	0.168	0
c107155_g2	0.17	0.181	0.196	0.687	0	0.13	0.128	0	0	0	0	0.593	0	0	0.166
c107157_g2	0.218	0.465	0	0	0	0	0	0.326	0.192	0	0	0	0	0.22	0
c107159_g1	0.738	0.896	0.48	0.894	0.625	0.445	0.595	1.451	0.777	1.499	0.948	0.669	0.549	1.511	0.536
c107163_g1	0	0	0	0	0	0	0	10.745	0	0	0	18.668	0	0	14.417
c107170_g1	0	0.397	0.441	0	0	0.152	0.146	0	0	0.191	0.183	0	0	0	0
c107171_g1	0	0.522	0	0	0	0.358	1.794	0.351	0	0	0	0	0.47	0	0
c107177_g1	0	1.428	0	0	0	0	0.87	0	0	1.191	0	0	0	0	0
c10718_g1	0.653	0.34	0	0	0	0	0	0	0	0	0	0	0	0	0
c10718_g2	0.53	0.556	1.343	0	0.464	0	0	0	0	0	0	0	0	0	0
c107180_g1	0	0	2.314	0	0	0	0	0	0	0	0	0	0	0	0
c107181_g1	0.085	0.181	0.245	0.046	0.134	0.076	0.11	0.033	0	0.043	0.046	0.162	0.137	0	0.185
c107184_g1	0.482	0.351	0.706	0.401	0.339	0.315	0.302	0.351	0.28	0.574	0.491	0.647	0.274	0.43	0.458
c107185_g1	0	0	0	0	0	0	0	1.158	0	0	0	0	0	0	0
c10719_g1	0	0	0	4.456	0	0	0	0	0	0	0	0	0	0	0
c107201_g1	0	0	0.824	0	0	0	0	0	0.576	0	0	0	0	0	0
c107201_g2	0	7.981	0	0	0	0	0	0	0	0	0	0	0	0	0
c107207_g1	0.274	0.147	0.157	0.137	0.134	0.108	0	0	0.253	0	0.274	0.119	0	0.136	0.137
c107210_g1	0	0	0	0	0	0	0	5.674	0	0	0	0	0	0	0
c107214_g1	5.468	6.587	6.364	5.533	5.636	5.338	5.501	5.038	3.957	6.314	4.798	4.187	5.536	5.668	4.584
c107227_g2	0	0	0.177	0.309	0.143	0	0	0	0	0.298	0	0.14	0	0.147	0.146
c107228_g1	0	0	0	4.594	0	0	0	2.919	0	0	0	0	0	0	0
c107229_g2	0	0	1.981	0.71	0	0	0	0.497	0	0.68	0	0	0	0	0
c107238_g1	0.643	1.156	0.951	1.191	0.831	0.553	0.613	0.106	0	0.34	1.017	0.464	0.559	0.483	0.439
c107240_g1	0	0	0.941	0	0	0	0.284	0	0	0.733	0	0	0	0	0
c107248_g1	0	0.374	0.157	0.756	0.429	0.304	0.055	0.766	0.201	0.585	0.217	0.518	0.372	0.367	0.654
c107249_g1	0	0	0.353	0	0	0.456	0.888	0.424	0.507	0	0	0	0.568	0.283	0
c107250_g1	0.473	0	0.549	0	0	0	0	0	0.148	0	0.16	0.291	0.167	0.157	0
c107254_g1	0.378	0	0	0	0	0	0	0.538	0	0.361	0	0.669	0.363	0	0
c107256_g1	3.878	0	0	0	0	0	0	0	0	1.095	0	0	0	0	0
c10726_g1	0.265	0.431	0.147	0	0.339	0	0.055	0.106	0.192	0	0.069	0.615	0	0.073	0.137
c107262_g1	0.378	0.351	0.127	0.057	0	0.043	0	0	0.052	0.053	0.274	0.194	0.118	0.052	0.059
c107272_g1	0.605	0.385	0.275	1.799	0.482	0.911	0.192	1.948	1.686	0.617	0.605	0.442	0.627	0.252	1.102
c107279_g1	1.173	0.816	0.48	0	0	0	0	0	0.655	0	0	0	0	0.367	0
c107286_g1	0	0	0	0	0	0	0	0	0	0	0	5.18	0	0	4.087
c107292_g1	0	0	0	0.47	0.214	0	0	0	0	0.446	0	0.41	0	0	0
c107309_g1	0.53	0.193	0.5	0.344	0.179	0.13	0.128	0.082	0.21	0.138	0.366	0.259	0.235	0.115	0.293
c107314_g1	0	0	0	0	0	0	0	0	2.612	0	0	0	0	0	0
c107318_g1	10.879	10.419	12.865	12.143	9.432	9.482	10.416	6.563	7.599	10.843	14.188	16.003	12.846	12.259	14.836
c107324_g1	0	0	0	2.383	0	0	0	0	0	0	0	0	0	0	0
c107325_g1	0.227	0	0.431	0.08	0.08	0.26	0	0.293	0.428	0.159	0.149	0.065	0.235	0.241	0
[truncated: 126,535 more rows]
